# Supplementary material for: Cyanate Formation via Photolytic Splitting of Dinitrogen
Source: JACS Au. 2021 May 20;1(6):879–94. doi: 10.1021/jacsau.1c00117 (PMC8243327; doi:10.1021/jacsau.1c00117)
Supplement: Supplementary file 2 — au1c00117_si_002.cif [file au1c00117_si_002.cif]

data_global
_audit_creation_method                  'APEX3 v2016.9-0'

_publ_requested_journal                 ?

_publ_contact_author_name               ?
_publ_contact_author_address            
;
;
_publ_contact_author_email              ?
_publ_contact_author_fax                ?
_publ_contact_author_phone              ?

_publ_section_title                     
;
;
_publ_section_abstract                  
;
;
_publ_section_references                
;
;
_publ_section_comment                   
;
;

data_CW_NAM_050318
_chemical_name_systematic               ?
_chemical_name_common                   NAM_exp3
_chemical_formula_moiety                ?
_chemical_formula_sum                   'C42 H88 Cl2 N4 O2 P4 W2'
_chemical_formula_iupac                 ?
_chemical_formula_weight                1243.64
_chemical_absolute_configuration        ?

_chemical_melting_point                 ?

_space_group_crystal_system             orthorhombic
_space_group_name_H-M_alt               'P 21 21 21'
_space_group_name_Hall                  'P 2ac 2ab'
loop_
    _space_group_symop_operation_xyz
    'x, y, z'
    '-x+1/2, -y, z+1/2'
    '-x, y+1/2, -z+1/2'
    'x+1/2, -y+1/2, -z'

_cell_length_a                          12.2138(5)
_cell_length_b                          18.6597(8)
_cell_length_c                          23.1169(9)
_cell_angle_alpha                       90
_cell_angle_beta                        90
_cell_angle_gamma                       90
_cell_volume                            5268.5(4)
_cell_formula_units_Z                   4
_cell_measurement_reflns_used           9626
_cell_measurement_theta_min             2.3558
_cell_measurement_theta_max             28.2041
_cell_measurement_temperature           101.(2)

_exptl_crystal_description              Block
_exptl_crystal_colour                   'dark blue'
_exptl_crystal_size_max                 0.284
_exptl_crystal_size_mid                 0.165
_exptl_crystal_size_min                 0.134
_exptl_crystal_density_diffrn           1.568
_exptl_crystal_density_meas             ?
_exptl_crystal_density_method           'not measured'
_exptl_crystal_F_000                    2504

_exptl_absorpt_coefficient_mu           4.622
_exptl_absorpt_correction_type          Multi-Scan
_exptl_absorpt_process_details          
;
SADABS-2016/2 - Bruker AXS area detector scaling and absorption correction
;
_exptl_absorpt_correction_T_min         0.46
_exptl_absorpt_correction_T_max         0.58

_exptl_special_details                  
;
; 

_diffrn_ambient_temperature             101.(2)

_diffrn_source                          'microfucus sealed tube'
_diffrn_source_type                     'INCOATEC microfocus sealed tube'

_diffrn_radiation_type                  MoK\a
_diffrn_radiation_wavelength            0.71073
_diffrn_radiation_monochromator         'multilayer optics'

_diffrn_measurement_device_type         'Bruker D8 Venture CMOS'
_diffrn_measurement_method              'omega and phi scans'

_diffrn_detector_area_resol_mean        10.4167

_diffrn_reflns_number                   163801
_diffrn_reflns_av_R_equivalents         0.0659
_diffrn_reflns_av_unetI/netI            0.0270
_diffrn_reflns_theta_min                2.18
_diffrn_reflns_theta_max                28.36
_diffrn_reflns_theta_full               28.36
_diffrn_measured_fraction_theta_max     0.995
_diffrn_measured_fraction_theta_full    0.995
_diffrn_reflns_limit_h_min              -16
_diffrn_reflns_limit_h_max              16
_diffrn_reflns_limit_k_min              -24
_diffrn_reflns_limit_k_max              24
_diffrn_reflns_limit_l_min              -30
_diffrn_reflns_limit_l_max              30

_refine_special_details                 
;

Refined as a 2-component inversion twin.
;

_reflns_number_total                    13100
_reflns_number_gt                       12319
_reflns_threshold_expression            'I > 2\s(I)'

_refine_ls_structure_factor_coef        Fsqd
_refine_ls_matrix_type                  full
_refine_ls_R_factor_all                 0.0233
_refine_ls_R_factor_gt                  0.0187
_refine_ls_wR_factor_gt                 0.0312
_refine_ls_wR_factor_ref                0.0321
_refine_ls_goodness_of_fit_ref          1.056
_refine_ls_restrained_S_all             1.061
_refine_ls_number_reflns                13100
_refine_ls_number_parameters            568
_refine_ls_number_restraints            24
_refine_ls_number_constraints           ?
_refine_ls_hydrogen_treatment           constr
_refine_ls_weighting_scheme             calc
_refine_ls_weighting_details            
    'w=1/[\s^2^(Fo^2^)+(0.0093P)^2^+2.2792P] where P=(Fo^2^+2Fc^2^)/3'

_atom_sites_solution_hydrogens          geom
_atom_sites_solution_primary            ?
_atom_sites_solution_secondary          ?

_refine_ls_shift/su_max                 0.004
_refine_ls_shift/su_mean                0.000
_refine_diff_density_max                0.495
_refine_diff_density_min                -0.783
_refine_ls_extinction_method            none
_refine_ls_extinction_coef              ?
_refine_ls_abs_structure_details        
;

Refined as an inversion twin.
;
_refine_ls_abs_structure_Flack          0.307(4)

loop_
    _atom_type_symbol
    _atom_type_description
    _atom_type_scat_dispersion_real
    _atom_type_scat_dispersion_imag
    _atom_type_scat_source
    C C 0.0033 0.0016 'International Tables Vol C Tables 4.2.6.8 and 6.1.1.4'
    H H 0.0000 0.0000 'International Tables Vol C Tables 4.2.6.8 and 6.1.1.4'
    Cl Cl 0.1484 0.1585
     'International Tables Vol C Tables 4.2.6.8 and 6.1.1.4'
    N N 0.0061 0.0033 'International Tables Vol C Tables 4.2.6.8 and 6.1.1.4'
    O O 0.0106 0.0060 'International Tables Vol C Tables 4.2.6.8 and 6.1.1.4'
    P P 0.1023 0.0942 'International Tables Vol C Tables 4.2.6.8 and 6.1.1.4'
    W W -0.8490 6.8722 'International Tables Vol C Tables 4.2.6.8 and 6.1.1.4'

_computing_data_collection              'Bruker Instrument Service vV6.2.4'
_computing_cell_refinement              'SAINT V8.37A (Bruker AXS Inc., 2015)'
_computing_data_reduction               'SAINT V8.37A (Bruker AXS Inc., 2015)'
_computing_structure_solution           'SHELXT-2014 (Sheldrick, 2014)'
_computing_structure_refinement         'SHELXL-2014/7 (Sheldrick, 2014)'
_computing_molecular_graphics           'shelXle (C.B. Huebschle, rev 807)'
_computing_publication_material         ?

loop_
    _atom_site_type_symbol
    _atom_site_label
    _atom_site_fract_x
    _atom_site_fract_y
    _atom_site_fract_z
    _atom_site_U_iso_or_equiv
    _atom_site_adp_type
    _atom_site_calc_flag
    _atom_site_refinement_flags_adp
    _atom_site_refinement_flags_occupancy
    _atom_site_refinement_flags_posn
    _atom_site_occupancy
    _atom_site_disorder_assembly
    _atom_site_disorder_group
    N N1 0.4873(3) 0.32095(17) 0.31205(14) 0.0160(7) Uani d . . . 1.0 . .
    N N2 0.7991(3) 0.63120(16) 0.56040(13) 0.0146(7) Uani d . . . 1.0 . .
    N N3 0.6168(2) 0.45308(15) 0.42345(13) 0.0112(6) Uani d . . . 1.0 . .
    N N4 0.6518(2) 0.50047(16) 0.45494(13) 0.0107(6) Uani d . . . 1.0 . .
    C C1 0.5482(3) 0.2804(2) 0.26846(16) 0.0205(8) Uani d . . . 1.0 . .
    H H1A 0.5381 0.3037 0.2304 0.025 Uiso calc U . R 1.0 . .
    H H1B 0.5171 0.2315 0.2659 0.025 Uiso calc U . R 1.0 . .
    C C2 0.6709(3) 0.2746(2) 0.28106(16) 0.0197(9) Uani d . . . 1.0 . .
    H H2A 0.7109 0.3097 0.2568 0.024 Uiso calc U . R 1.0 . .
    H H2B 0.6967 0.2261 0.2705 0.024 Uiso calc U . R 1.0 . .
    C C3 0.8541(3) 0.3130(2) 0.35870(16) 0.0189(9) Uani d . . . 1.0 . .
    C C4 0.8677(3) 0.3930(2) 0.34381(19) 0.0246(9) Uani d . . . 1.0 . .
    H H4A 0.9455 0.4057 0.3447 0.037 Uiso calc U . R 1.0 . .
    H H4B 0.828 0.4221 0.3722 0.037 Uiso calc U . R 1.0 . .
    H H4C 0.8381 0.4022 0.3051 0.037 Uiso calc U . R 1.0 . .
    C C5 0.9022(3) 0.3020(2) 0.41922(17) 0.0236(9) Uani d . . . 1.0 . .
    H H5A 0.9011 0.2509 0.4289 0.035 Uiso calc U . R 1.0 . .
    H H5B 0.8584 0.3286 0.4475 0.035 Uiso calc U . R 1.0 . .
    H H5C 0.9778 0.3195 0.42 0.035 Uiso calc U . R 1.0 . .
    C C6 0.9198(4) 0.2697(2) 0.31423(19) 0.0254(9) Uani d . . . 1.0 . .
    H H6A 0.8922 0.28 0.2753 0.038 Uiso calc U . R 1.0 . .
    H H6B 0.9118 0.2184 0.3224 0.038 Uiso calc U . R 1.0 . .
    H H6C 0.9972 0.2831 0.3166 0.038 Uiso calc U . R 1.0 . .
    C C7 0.6796(3) 0.2021(2) 0.39521(17) 0.0198(9) Uani d . . . 1.0 . .
    C C8 0.5653(4) 0.1734(2) 0.37805(18) 0.0237(9) Uani d . . . 1.0 . .
    H H8A 0.5101 0.2105 0.3852 0.036 Uiso calc U . R 1.0 . .
    H H8B 0.5482 0.1308 0.4012 0.036 Uiso calc U . R 1.0 . .
    H H8C 0.5653 0.1607 0.3369 0.036 Uiso calc U . R 1.0 . .
    C C9 0.6821(3) 0.2116(2) 0.46153(16) 0.0233(9) Uani d . . . 1.0 . .
    H H9A 0.7578 0.2191 0.4743 0.035 Uiso calc U . R 1.0 . .
    H H9B 0.6525 0.1686 0.4801 0.035 Uiso calc U . R 1.0 . .
    H H9C 0.6376 0.2532 0.4723 0.035 Uiso calc U . R 1.0 . .
    C C10 0.7626(4) 0.1444(2) 0.37815(19) 0.0267(9) Uani d . . . 1.0 . .
    H H10A 0.7654 0.1404 0.3359 0.04 Uiso calc U . R 1.0 . .
    H H10B 0.7403 0.0983 0.3947 0.04 Uiso calc U . R 1.0 . .
    H H10C 0.8351 0.1575 0.3929 0.04 Uiso calc U . R 1.0 . .
    C C11 0.3698(3) 0.3085(2) 0.30649(19) 0.0243(9) Uani d . . . 1.0 . .
    H H11A 0.3533 0.2591 0.3195 0.029 Uiso calc U . R 1.0 . .
    H H11B 0.3493 0.312 0.2651 0.029 Uiso calc U . R 1.0 . .
    C C12 0.2994(3) 0.3610(2) 0.34128(18) 0.0226(9) Uani d . . . 1.0 . .
    H H12A 0.2793 0.3388 0.3787 0.027 Uiso calc U . R 1.0 . .
    H H12B 0.231 0.3711 0.3198 0.027 Uiso calc U . R 1.0 . .
    C C13 0.3450(3) 0.5006(2) 0.28709(18) 0.0224(9) Uani d . . . 1.0 . .
    C C14 0.2243(4) 0.5225(2) 0.27932(19) 0.0312(10) Uani d . . . 1.0 . .
    H H14A 0.2142 0.5437 0.2409 0.047 Uiso calc U . R 1.0 . .
    H H14B 0.2043 0.5576 0.309 0.047 Uiso calc U . R 1.0 . .
    H H14C 0.1776 0.48 0.283 0.047 Uiso calc U . R 1.0 . .
    C C15 0.4176(3) 0.5686(2) 0.28788(18) 0.0274(10) Uani d . . . 1.0 . .
    H H15A 0.412 0.5932 0.2505 0.041 Uiso calc U . R 1.0 . .
    H H15B 0.4939 0.555 0.2949 0.041 Uiso calc U . R 1.0 . .
    H H15C 0.3927 0.6008 0.3187 0.041 Uiso calc U . R 1.0 . .
    C C16 0.3774(4) 0.4554(2) 0.23433(17) 0.0282(10) Uani d . . . 1.0 . .
    H H16A 0.3248 0.4162 0.2294 0.042 Uiso calc U . R 1.0 . .
    H H16B 0.4508 0.4355 0.2402 0.042 Uiso calc U . R 1.0 . .
    H H16C 0.3772 0.4856 0.1996 0.042 Uiso calc U . R 1.0 . .
    C C17 0.2963(3) 0.4886(2) 0.41795(17) 0.0207(9) Uani d . . . 1.0 . .
    C C18 0.1735(3) 0.4701(2) 0.41748(19) 0.0278(10) Uani d . . . 1.0 . .
    H H18A 0.1418 0.4837 0.3801 0.042 Uiso calc U . R 1.0 . .
    H H18B 0.1364 0.4964 0.4485 0.042 Uiso calc U . R 1.0 . .
    H H18C 0.1641 0.4185 0.4235 0.042 Uiso calc U . R 1.0 . .
    C C19 0.3116(3) 0.5707(2) 0.41867(18) 0.0255(9) Uani d . . . 1.0 . .
    H H19A 0.2747 0.5918 0.3851 0.038 Uiso calc U . R 1.0 . .
    H H19B 0.3898 0.5822 0.4172 0.038 Uiso calc U . R 1.0 . .
    H H19C 0.2798 0.5904 0.4542 0.038 Uiso calc U . R 1.0 . .
    C C20 0.3431(3) 0.4613(2) 0.47551(17) 0.0252(9) Uani d . . . 1.0 . .
    H H20A 0.3344 0.4092 0.4777 0.038 Uiso calc U . R 1.0 . .
    H H20B 0.3038 0.4838 0.5077 0.038 Uiso calc U . R 1.0 . .
    H H20C 0.421 0.4735 0.4779 0.038 Uiso calc U . R 1.0 . .
    C C21 0.8199(3) 0.7079(2) 0.55098(17) 0.0204(9) Uani d . . . 1.0 . .
    H H21A 0.899 0.7173 0.5568 0.024 Uiso calc U . R 1.0 . .
    H H21B 0.7795 0.7356 0.5806 0.024 Uiso calc U . R 1.0 . .
    C C22 0.7869(3) 0.73558(18) 0.49098(15) 0.0184(8) Uani d . . . 1.0 . .
    H H22A 0.839 0.7734 0.4788 0.022 Uiso calc U . R 1.0 . .
    H H22B 0.7132 0.7574 0.4933 0.022 Uiso calc U . R 1.0 . .
    C C23 0.6989(3) 0.7019(2) 0.37488(17) 0.0197(8) Uani d . . . 1.0 . .
    C C24 0.5782(3) 0.6911(3) 0.38955(18) 0.0307(11) Uani d . . . 1.0 . .
    H H24A 0.5329 0.7087 0.3576 0.046 Uiso calc U . R 1.0 . .
    H H24B 0.5603 0.7177 0.4249 0.046 Uiso calc U . R 1.0 . .
    H H24C 0.5639 0.64 0.3956 0.046 Uiso calc U . R 1.0 . .
    C C25 0.7189(4) 0.6608(2) 0.31799(15) 0.0234(9) Uani d . . . 1.0 . .
    H H25A 0.6653 0.6762 0.289 0.035 Uiso calc U . R 1.0 . .
    H H25B 0.7109 0.6093 0.3249 0.035 Uiso calc U . R 1.0 . .
    H H25C 0.793 0.6709 0.3039 0.035 Uiso calc U . R 1.0 . .
    C C26 0.7182(4) 0.7827(2) 0.36557(19) 0.0317(10) Uani d . . . 1.0 . .
    H H26A 0.7942 0.7907 0.3536 0.048 Uiso calc U . R 1.0 . .
    H H26B 0.704 0.8084 0.4017 0.048 Uiso calc U . R 1.0 . .
    H H26C 0.6686 0.8003 0.3354 0.048 Uiso calc U . R 1.0 . .
    C C27 0.9308(3) 0.6567(2) 0.40894(17) 0.0189(8) Uani d . . . 1.0 . .
    C C28 0.9688(3) 0.7203(2) 0.3721(2) 0.0265(9) Uani d . . . 1.0 . .
    H H28A 0.9268 0.7215 0.336 0.04 Uiso calc U . R 1.0 . .
    H H28B 1.0468 0.715 0.3632 0.04 Uiso calc U . R 1.0 . .
    H H28C 0.957 0.7649 0.3936 0.04 Uiso calc U . R 1.0 . .
    C C29 0.9441(4) 0.58696(19) 0.37396(18) 0.0245(8) Uani d . . . 1.0 . .
    H H29A 0.8941 0.5877 0.3408 0.037 Uiso calc U . R 1.0 . .
    H H29B 0.927 0.5458 0.3987 0.037 Uiso calc U . R 1.0 . .
    H H29C 1.0197 0.5831 0.3601 0.037 Uiso calc U . R 1.0 . .
    C C30 1.0077(3) 0.6544(2) 0.46158(18) 0.0231(9) Uani d . . . 1.0 . .
    H H30A 1.0812 0.6401 0.4491 0.035 Uiso calc U . R 1.0 . .
    H H30B 0.98 0.6195 0.4897 0.035 Uiso calc U . R 1.0 . .
    H H30C 1.0109 0.7019 0.4795 0.035 Uiso calc U . R 1.0 . .
    C C31 0.8503(3) 0.6083(2) 0.61426(15) 0.0205(8) Uani d . . . 1.0 . .
    H H31A 0.8292 0.6421 0.6454 0.025 Uiso calc U . R 1.0 . .
    H H31B 0.9308 0.6108 0.6098 0.025 Uiso calc U . R 1.0 . .
    C C32 0.8186(3) 0.5316(2) 0.63290(17) 0.0187(8) Uani d . . . 1.0 . .
    H H32A 0.8125 0.5297 0.6756 0.022 Uiso calc U . R 1.0 . .
    H H32B 0.8769 0.4979 0.6209 0.022 Uiso calc U . R 1.0 . .
    C C33 0.5775(3) 0.5351(2) 0.65256(16) 0.0164(8) Uani d . . . 1.0 . .
    C C34 0.4627(3) 0.5295(2) 0.62513(18) 0.0220(8) Uani d . . . 1.0 . .
    H H34A 0.4638 0.5514 0.5866 0.033 Uiso calc U . R 1.0 . .
    H H34B 0.4095 0.5547 0.6495 0.033 Uiso calc U . R 1.0 . .
    H H34C 0.4419 0.479 0.6218 0.033 Uiso calc U . R 1.0 . .
    C C35 0.5754(3) 0.4968(2) 0.71143(16) 0.0227(9) Uani d . . . 1.0 . .
    H H35A 0.55 0.4474 0.7062 0.034 Uiso calc U . R 1.0 . .
    H H35B 0.5255 0.522 0.7376 0.034 Uiso calc U . R 1.0 . .
    H H35C 0.6492 0.4964 0.728 0.034 Uiso calc U . R 1.0 . .
    C C36 0.6023(3) 0.6148(2) 0.66487(16) 0.0213(8) Uani d . . . 1.0 . .
    H H36A 0.6108 0.6405 0.6282 0.032 Uiso calc U . R 1.0 . .
    H H36B 0.67 0.6186 0.6874 0.032 Uiso calc U . R 1.0 . .
    H H36C 0.5417 0.6358 0.6869 0.032 Uiso calc U . R 1.0 . .
    C C37 0.6923(3) 0.4024(2) 0.60325(16) 0.0189(9) Uani d . . . 1.0 . .
    C C38 0.7391(4) 0.3739(2) 0.66071(18) 0.0295(11) Uani d . . . 1.0 . .
    H H38A 0.7364 0.3214 0.6607 0.044 Uiso calc U . R 1.0 . .
    H H38B 0.6954 0.3924 0.693 0.044 Uiso calc U . R 1.0 . .
    H H38C 0.8151 0.3898 0.6649 0.044 Uiso calc U . R 1.0 . .
    C C39 0.5766(4) 0.3725(2) 0.59318(19) 0.0271(10) Uani d . . . 1.0 . .
    H H39A 0.5458 0.3937 0.558 0.041 Uiso calc U . R 1.0 . .
    H H39B 0.53 0.3845 0.6263 0.041 Uiso calc U . R 1.0 . .
    H H39C 0.5804 0.3203 0.5888 0.041 Uiso calc U . R 1.0 . .
    C C40 0.7646(4) 0.3739(2) 0.55468(17) 0.0234(9) Uani d . . . 1.0 . .
    H H40A 0.7344 0.3889 0.5173 0.035 Uiso calc U . R 1.0 . .
    H H40B 0.7669 0.3215 0.5565 0.035 Uiso calc U . R 1.0 . .
    H H40C 0.8388 0.3931 0.559 0.035 Uiso calc U . R 1.0 . .
    W W1 0.55651(2) 0.38795(2) 0.37089(2) 0.01124(3) Uani d . . D 1.0 . .
    W W2 0.71712(2) 0.56680(2) 0.50494(2) 0.01082(3) Uani d . . D 1.0 . .
    P P1 0.70189(8) 0.29169(5) 0.35792(4) 0.0150(2) Uani d . . . 1.0 . .
    P P2 0.37238(8) 0.44595(5) 0.35489(4) 0.0158(2) Uani d . . . 1.0 . .
    P P3 0.78553(9) 0.66392(5) 0.43621(4) 0.01375(19) Uani d . . . 1.0 . .
    P P4 0.68762(8) 0.50363(5) 0.60042(4) 0.0137(2) Uani d . . . 1.0 . .
    Cl Cl1 0.6451(2) 0.45561(12) 0.28600(11) 0.0168(7) Uani d . P D 0.725(8) A
     1
    O O1 0.4420(10) 0.2996(6) 0.4656(4) 0.026(2) Uani d . P D 0.725(8) A 1
    C C41 0.4865(6) 0.3333(4) 0.4310(3) 0.0140(13) Uani d . P D 0.725(8) A 1
    Cl Cl1A 0.4556(8) 0.3140(5) 0.4517(3) 0.0173(19) Uani d . P D 0.275(8) A 2
    O O1A 0.6636(16) 0.4783(11) 0.2775(8) 0.026(5) Uani d . P D 0.275(8) A 2
    C C41A 0.6219(12) 0.4431(8) 0.3120(6) 0.0140(13) Uani d . P D 0.275(8) A 2
    Cl Cl2 0.54454(17) 0.64089(12) 0.51866(12) 0.0178(4) Uani d . P D 0.845(5)
     B 3
    O O2 0.9352(4) 0.4820(3) 0.4980(2) 0.0252(10) Uani d . P D 0.845(5) B 3
    C C42 0.8533(5) 0.5127(3) 0.4994(2) 0.0173(10) Uani d . P D 0.845(5) B 3
    Cl Cl2A 0.9046(9) 0.4951(6) 0.4949(5) 0.0178(4) Uani d . P D 0.155(5) B 4
    O O2A 0.509(2) 0.653(2) 0.5186(19) 0.034(9) Uani d . P D 0.155(5) B 4
    C C42A 0.5877(18) 0.6211(15) 0.5141(12) 0.0173(10) Uani d . P D 0.155(5) B
     4

loop_
    _atom_site_aniso_label
    _atom_site_aniso_U_11
    _atom_site_aniso_U_22
    _atom_site_aniso_U_33
    _atom_site_aniso_U_12
    _atom_site_aniso_U_13
    _atom_site_aniso_U_23
    N1 0.0182(18) 0.0144(16) 0.0155(16) -0.0045(13) -0.0044(13) -0.0006(13)
    N2 0.0154(17) 0.0162(16) 0.0123(14) -0.0035(13) -0.0008(13) -0.0030(12)
    N3 0.0118(16) 0.0094(15) 0.0125(15) -0.0008(12) 0.0005(12) 0.0014(12)
    N4 0.0101(16) 0.0120(15) 0.0102(15) 0.0010(12) 0.0012(12) 0.0017(12)
    C1 0.028(2) 0.0186(19) 0.0149(18) -0.0030(18) -0.0055(18) -0.0060(15)
    C2 0.028(2) 0.019(2) 0.0121(19) 0.0014(17) -0.0015(16) -0.0010(16)
    C3 0.022(2) 0.0183(19) 0.016(2) 0.0029(16) -0.0006(16) 0.0029(16)
    C4 0.018(2) 0.022(2) 0.033(2) -0.0030(18) -0.0004(17) 0.003(2)
    C5 0.020(2) 0.031(2) 0.019(2) 0.0044(18) -0.0036(17) 0.0020(18)
    C6 0.024(2) 0.029(2) 0.023(2) 0.0048(17) 0.0051(17) 0.0032(17)
    C7 0.024(2) 0.017(2) 0.019(2) 0.0023(16) 0.0007(16) 0.0034(16)
    C8 0.029(2) 0.0157(18) 0.027(2) -0.0025(17) 0.001(2) 0.0022(17)
    C9 0.023(2) 0.027(2) 0.020(2) 0.0058(18) 0.0018(17) 0.0076(18)
    C10 0.033(3) 0.0164(19) 0.030(2) 0.0067(17) 0.004(2) 0.0019(18)
    C11 0.021(2) 0.022(2) 0.030(2) -0.0087(17) -0.0088(18) -0.0031(18)
    C12 0.020(2) 0.021(2) 0.027(2) -0.0082(17) -0.0094(18) 0.0049(17)
    C13 0.021(2) 0.025(2) 0.021(2) 0.0023(17) -0.0045(17) 0.0114(18)
    C14 0.024(2) 0.038(3) 0.031(2) 0.005(2) -0.010(2) 0.014(2)
    C15 0.024(2) 0.025(2) 0.033(2) 0.0015(19) 0.0043(18) 0.013(2)
    C16 0.033(3) 0.034(3) 0.018(2) 0.000(2) -0.0047(19) 0.0092(18)
    C17 0.014(2) 0.025(2) 0.023(2) 0.0006(17) 0.0010(17) 0.0045(17)
    C18 0.014(2) 0.036(3) 0.034(2) -0.0008(18) 0.0033(18) 0.007(2)
    C19 0.021(2) 0.027(2) 0.029(2) 0.0032(19) 0.0024(16) 0.003(2)
    C20 0.020(2) 0.033(2) 0.023(2) 0.0040(18) 0.0005(17) 0.0055(18)
    C21 0.024(2) 0.019(2) 0.019(2) -0.0074(16) -0.0011(16) -0.0053(16)
    C22 0.024(2) 0.0140(17) 0.0177(18) -0.0028(16) 0.0027(18) -0.0023(15)
    C23 0.025(2) 0.0183(18) 0.0158(18) 0.0023(16) -0.0005(17) 0.0026(16)
    C24 0.022(3) 0.050(3) 0.021(2) 0.007(2) -0.0046(17) 0.008(2)
    C25 0.029(2) 0.027(2) 0.0143(18) -0.002(2) -0.0010(19) 0.0043(16)
    C26 0.049(3) 0.020(2) 0.026(2) 0.008(2) -0.003(2) 0.0059(18)
    C27 0.017(2) 0.0178(19) 0.022(2) -0.0048(16) 0.0026(17) -0.0028(16)
    C28 0.024(2) 0.027(2) 0.029(2) -0.0117(17) 0.0082(19) 0.002(2)
    C29 0.027(2) 0.0220(19) 0.024(2) 0.0058(17) 0.003(2) -0.0058(17)
    C30 0.014(2) 0.026(2) 0.029(2) -0.0042(17) -0.0019(17) -0.0021(19)
    C31 0.018(2) 0.030(2) 0.0137(18) -0.0076(18) -0.0047(14) -0.0030(17)
    C32 0.0169(19) 0.028(2) 0.0110(17) -0.0020(15) -0.0024(16) 0.0014(17)
    C33 0.014(2) 0.023(2) 0.0126(17) -0.0017(15) -0.0014(14) -0.0013(15)
    C34 0.016(2) 0.028(2) 0.022(2) -0.0021(16) 0.0002(17) -0.0001(18)
    C35 0.024(2) 0.031(2) 0.0129(19) -0.0022(18) 0.0013(16) 0.0000(17)
    C36 0.022(2) 0.025(2) 0.0161(18) 0.0015(19) -0.0011(16) -0.0066(18)
    C37 0.020(2) 0.018(2) 0.0194(19) 0.0004(15) 0.0002(16) 0.0045(15)
    C38 0.033(3) 0.029(3) 0.026(2) 0.0104(19) 0.0024(19) 0.0110(19)
    C39 0.031(3) 0.017(2) 0.033(2) -0.0082(17) 0.0048(19) 0.0029(17)
    C40 0.029(2) 0.015(2) 0.026(2) 0.0025(16) 0.0025(18) 0.0006(16)
    W1 0.01301(7) 0.00996(6) 0.01074(7) -0.00087(6) -0.00399(6) -0.00032(6)
    W2 0.01227(6) 0.01217(6) 0.00802(6) -0.00229(6) -0.00137(6) -0.00109(6)
    P1 0.0197(5) 0.0128(4) 0.0126(5) 0.0028(4) -0.0021(4) -0.0008(4)
    P2 0.0132(5) 0.0158(5) 0.0183(5) -0.0019(4) -0.0049(4) 0.0045(4)
    P3 0.0164(5) 0.0122(4) 0.0126(4) -0.0026(4) 0.0012(4) -0.0008(4)
    P4 0.0151(5) 0.0163(5) 0.0098(4) -0.0015(4) -0.0018(4) 0.0002(4)
    Cl1 0.0189(11) 0.0195(12) 0.0120(11) -0.0013(8) 0.0031(8) 0.0045(9)
    O1 0.028(4) 0.031(5) 0.020(5) 0.007(3) 0.005(3) 0.011(3)
    C41 0.014(3) 0.015(3) 0.013(3) 0.003(2) -0.005(2) -0.001(3)
    Cl1A 0.020(4) 0.017(4) 0.015(5) 0.001(3) 0.002(3) 0.003(3)
    O1A 0.025(9) 0.028(11) 0.026(9) -0.007(7) 0.012(6) 0.012(7)
    C41A 0.014(3) 0.015(3) 0.013(3) 0.003(2) -0.005(2) -0.001(3)
    Cl2 0.0182(11) 0.0198(9) 0.0153(6) 0.0056(7) 0.0007(8) -0.0001(6)
    O2 0.018(3) 0.026(2) 0.031(2) 0.0031(18) 0.004(2) 0.0060(19)
    C42 0.023(3) 0.017(2) 0.013(2) -0.004(2) 0.001(2) -0.001(2)
    Cl2A 0.0182(11) 0.0198(9) 0.0153(6) 0.0056(7) 0.0007(8) -0.0001(6)
    O2A 0.04(2) 0.041(19) 0.016(12) 0.013(15) 0.008(17) 0.003(12)
    C42A 0.023(3) 0.017(2) 0.013(2) -0.004(2) 0.001(2) -0.001(2)

_geom_special_details                   
;

All esds (except the esd in the dihedral angle between two l.s. planes)
are estimated using the full covariance matrix.  The cell esds are taken
into account individually in the estimation of esds in distances, angles
and torsion angles; correlations between esds in cell parameters are only
used when they are defined by crystal symmetry.  An approximate (isotropic)
treatment of cell esds is used for estimating esds involving l.s. planes.
;

loop_
    _geom_bond_atom_site_label_1
    _geom_bond_atom_site_label_2
    _geom_bond_site_symmetry_2
    _geom_bond_distance
    _geom_bond_publ_flag
    N1 C11 . 1.460(5) ?
    N1 C1 . 1.463(5) ?
    N1 W1 . 2.032(3) ?
    N2 C31 . 1.457(5) ?
    N2 C21 . 1.471(5) ?
    N2 W2 . 2.023(3) ?
    N3 N4 . 1.223(4) ?
    N3 W1 . 1.870(3) ?
    N4 W2 . 1.872(3) ?
    C1 C2 . 1.530(6) ?
    C2 P1 . 1.844(4) ?
    C3 C5 . 1.531(5) ?
    C3 C6 . 1.534(5) ?
    C3 C4 . 1.541(6) ?
    C3 P1 . 1.901(4) ?
    C7 C10 . 1.530(5) ?
    C7 C9 . 1.544(5) ?
    C7 C8 . 1.546(6) ?
    C7 P1 . 1.901(4) ?
    C11 C12 . 1.532(6) ?
    C12 P2 . 1.845(4) ?
    C13 C16 . 1.535(6) ?
    C13 C14 . 1.540(6) ?
    C13 C15 . 1.548(6) ?
    C13 P2 . 1.900(4) ?
    C17 C20 . 1.535(5) ?
    C17 C18 . 1.539(6) ?
    C17 C19 . 1.545(6) ?
    C17 P2 . 1.903(4) ?
    C21 C22 . 1.534(5) ?
    C22 P3 . 1.842(3) ?
    C23 C24 . 1.526(6) ?
    C23 C26 . 1.541(5) ?
    C23 C25 . 1.542(5) ?
    C23 P3 . 1.906(4) ?
    C27 C28 . 1.532(5) ?
    C27 C30 . 1.538(5) ?
    C27 C29 . 1.540(5) ?
    C27 P3 . 1.888(4) ?
    C31 C32 . 1.544(5) ?
    C32 P4 . 1.843(4) ?
    C33 C35 . 1.538(5) ?
    C33 C34 . 1.543(5) ?
    C33 C36 . 1.543(5) ?
    C33 P4 . 1.899(4) ?
    C37 C40 . 1.524(5) ?
    C37 C39 . 1.536(6) ?
    C37 C38 . 1.541(5) ?
    C37 P4 . 1.890(4) ?
    W1 C41A . 1.884(14) ?
    W1 C41 . 1.924(8) ?
    W1 P2 . 2.5230(10) ?
    W1 P1 . 2.5434(10) ?
    W1 Cl1 . 2.572(2) ?
    W1 Cl1A . 2.630(8) ?
    W2 C42A . 1.890(17) ?
    W2 C42 . 1.950(6) ?
    W2 P4 . 2.5279(9) ?
    W2 Cl2 . 2.5407(18) ?
    W2 P3 . 2.5508(9) ?
    W2 Cl2A . 2.662(10) ?
    O1 C41 . 1.155(10) ?
    O1A C41A . 1.151(16) ?
    O2 C42 . 1.153(8) ?
    O2A C42A . 1.144(18) ?

loop_
    _geom_angle_atom_site_label_1
    _geom_angle_atom_site_label_2
    _geom_angle_atom_site_label_3
    _geom_angle_site_symmetry_1
    _geom_angle_site_symmetry_3
    _geom_angle
    _geom_angle_publ_flag
    C11 N1 C1 . . 110.9(3) ?
    C11 N1 W1 . . 124.5(3) ?
    C1 N1 W1 . . 124.6(3) ?
    C31 N2 C21 . . 109.8(3) ?
    C31 N2 W2 . . 125.4(2) ?
    C21 N2 W2 . . 124.8(2) ?
    N4 N3 W1 . . 174.2(3) ?
    N3 N4 W2 . . 174.2(3) ?
    N1 C1 C2 . . 113.8(3) ?
    C1 C2 P1 . . 111.9(3) ?
    C5 C3 C6 . . 110.0(3) ?
    C5 C3 C4 . . 107.0(3) ?
    C6 C3 C4 . . 107.7(3) ?
    C5 C3 P1 . . 110.8(3) ?
    C6 C3 P1 . . 113.3(3) ?
    C4 C3 P1 . . 107.8(3) ?
    C10 C7 C9 . . 108.9(3) ?
    C10 C7 C8 . . 106.8(3) ?
    C9 C7 C8 . . 108.2(3) ?
    C10 C7 P1 . . 114.0(3) ?
    C9 C7 P1 . . 110.2(3) ?
    C8 C7 P1 . . 108.5(3) ?
    N1 C11 C12 . . 113.8(3) ?
    C11 C12 P2 . . 111.6(3) ?
    C16 C13 C14 . . 107.4(4) ?
    C16 C13 C15 . . 108.2(3) ?
    C14 C13 C15 . . 109.4(3) ?
    C16 C13 P2 . . 108.4(3) ?
    C14 C13 P2 . . 114.0(3) ?
    C15 C13 P2 . . 109.3(3) ?
    C20 C17 C18 . . 107.2(3) ?
    C20 C17 C19 . . 106.0(3) ?
    C18 C17 C19 . . 109.8(3) ?
    C20 C17 P2 . . 110.1(3) ?
    C18 C17 P2 . . 112.1(3) ?
    C19 C17 P2 . . 111.4(3) ?
    N2 C21 C22 . . 114.6(3) ?
    C21 C22 P3 . . 112.3(2) ?
    C24 C23 C26 . . 107.9(4) ?
    C24 C23 C25 . . 106.0(3) ?
    C26 C23 C25 . . 110.1(3) ?
    C24 C23 P3 . . 108.8(3) ?
    C26 C23 P3 . . 112.5(3) ?
    C25 C23 P3 . . 111.2(3) ?
    C28 C27 C30 . . 106.1(3) ?
    C28 C27 C29 . . 109.3(3) ?
    C30 C27 C29 . . 109.1(3) ?
    C28 C27 P3 . . 114.5(3) ?
    C30 C27 P3 . . 108.2(3) ?
    C29 C27 P3 . . 109.6(3) ?
    N2 C31 C32 . . 113.8(3) ?
    C31 C32 P4 . . 111.5(3) ?
    C35 C33 C34 . . 108.5(3) ?
    C35 C33 C36 . . 106.8(3) ?
    C34 C33 C36 . . 108.6(3) ?
    C35 C33 P4 . . 115.4(3) ?
    C34 C33 P4 . . 111.2(3) ?
    C36 C33 P4 . . 106.0(3) ?
    C40 C37 C39 . . 107.1(3) ?
    C40 C37 C38 . . 107.4(3) ?
    C39 C37 C38 . . 110.3(3) ?
    C40 C37 P4 . . 109.9(3) ?
    C39 C37 P4 . . 109.3(3) ?
    C38 C37 P4 . . 112.7(3) ?
    N3 W1 C41A . . 87.0(5) ?
    N3 W1 C41 . . 92.9(2) ?
    N3 W1 N1 . . 177.38(13) ?
    C41A W1 N1 . . 91.6(5) ?
    C41 W1 N1 . . 88.4(2) ?
    N3 W1 P2 . . 99.65(9) ?
    C41A W1 P2 . . 92.2(4) ?
    C41 W1 P2 . . 86.4(2) ?
    N1 W1 P2 . . 78.16(10) ?
    N3 W1 P1 . . 105.11(9) ?
    C41A W1 P1 . . 90.2(5) ?
    C41 W1 P1 . . 91.2(2) ?
    N1 W1 P1 . . 77.12(10) ?
    P2 W1 P1 . . 155.22(3) ?
    N3 W1 Cl1 . . 90.63(10) ?
    C41 W1 Cl1 . . 176.5(2) ?
    N1 W1 Cl1 . . 88.07(10) ?
    P2 W1 Cl1 . . 93.01(6) ?
    P1 W1 Cl1 . . 87.89(6) ?
    N3 W1 Cl1A . . 93.7(2) ?
    C41A W1 Cl1A . . 177.1(5) ?
    N1 W1 Cl1A . . 87.6(2) ?
    P2 W1 Cl1A . . 84.9(2) ?
    P1 W1 Cl1A . . 92.3(2) ?
    N4 W2 C42A . . 93.9(9) ?
    N4 W2 C42 . . 88.85(16) ?
    N4 W2 N2 . . 174.40(13) ?
    C42A W2 N2 . . 91.4(9) ?
    C42 W2 N2 . . 85.83(16) ?
    N4 W2 P4 . . 99.79(9) ?
    C42A W2 P4 . . 91.9(9) ?
    C42 W2 P4 . . 86.44(14) ?
    N2 W2 P4 . . 78.13(9) ?
    N4 W2 Cl2 . . 94.79(11) ?
    C42 W2 Cl2 . . 176.09(15) ?
    N2 W2 Cl2 . . 90.48(11) ?
    P4 W2 Cl2 . . 91.52(6) ?
    N4 W2 P3 . . 102.98(9) ?
    C42A W2 P3 . . 87.9(9) ?
    C42 W2 P3 . . 92.72(14) ?
    N2 W2 P3 . . 79.07(9) ?
    P4 W2 P3 . . 157.19(3) ?
    Cl2 W2 P3 . . 87.87(6) ?
    N4 W2 Cl2A . . 88.9(3) ?
    C42A W2 Cl2A . . 177.2(10) ?
    N2 W2 Cl2A . . 85.9(3) ?
    P4 W2 Cl2A . . 88.0(3) ?
    P3 W2 Cl2A . . 91.2(3) ?
    C2 P1 C7 . . 104.81(18) ?
    C2 P1 C3 . . 104.25(18) ?
    C7 P1 C3 . . 108.63(18) ?
    C2 P1 W1 . . 95.27(13) ?
    C7 P1 W1 . . 117.89(13) ?
    C3 P1 W1 . . 122.28(12) ?
    C12 P2 C13 . . 103.63(19) ?
    C12 P2 C17 . . 104.72(19) ?
    C13 P2 C17 . . 108.76(18) ?
    C12 P2 W1 . . 94.99(13) ?
    C13 P2 W1 . . 120.53(14) ?
    C17 P2 W1 . . 120.15(13) ?
    C22 P3 C27 . . 105.83(18) ?
    C22 P3 C23 . . 104.27(17) ?
    C27 P3 C23 . . 107.45(18) ?
    C22 P3 W2 . . 95.21(12) ?
    C27 P3 W2 . . 117.70(13) ?
    C23 P3 W2 . . 123.09(13) ?
    C32 P4 C37 . . 104.05(17) ?
    C32 P4 C33 . . 105.57(17) ?
    C37 P4 C33 . . 107.97(17) ?
    C32 P4 W2 . . 95.74(13) ?
    C37 P4 W2 . . 119.46(12) ?
    C33 P4 W2 . . 120.71(12) ?
    O1 C41 W1 . . 177.6(10) ?
    O1A C41A W1 . . 177.5(16) ?
    O2 C42 W2 . . 177.4(4) ?
    O2A C42A W2 . . 179.(4) ?

loop_
    _geom_torsion_atom_site_label_1
    _geom_torsion_atom_site_label_2
    _geom_torsion_atom_site_label_3
    _geom_torsion_atom_site_label_4
    _geom_torsion_site_symmetry_1
    _geom_torsion_site_symmetry_2
    _geom_torsion_site_symmetry_3
    _geom_torsion_site_symmetry_4
    _geom_torsion
    _geom_torsion_publ_flag
    C11 N1 C1 C2 . . . . -164.7(3) ?
    W1 N1 C1 C2 . . . . 17.0(4) ?
    N1 C1 C2 P1 . . . . 20.0(4) ?
    C1 N1 C11 C12 . . . . -167.2(3) ?
    W1 N1 C11 C12 . . . . 11.1(5) ?
    N1 C11 C12 P2 . . . . 24.3(4) ?
    C31 N2 C21 C22 . . . . 170.2(3) ?
    W2 N2 C21 C22 . . . . -7.4(5) ?
    N2 C21 C22 P3 . . . . -24.6(4) ?
    C21 N2 C31 C32 . . . . 171.1(3) ?
    W2 N2 C31 C32 . . . . -11.2(5) ?
    N2 C31 C32 P4 . . . . -22.8(4) ?
    C1 C2 P1 C7 . . . . 84.4(3) ?
    C1 C2 P1 C3 . . . . -161.5(3) ?
    C1 C2 P1 W1 . . . . -36.3(3) ?
    C11 C12 P2 C13 . . . . 85.1(3) ?
    C11 C12 P2 C17 . . . . -161.0(3) ?
    C11 C12 P2 W1 . . . . -38.0(3) ?
    C16 C13 P2 C12 . . . . -52.8(3) ?
    C14 C13 P2 C12 . . . . 66.7(4) ?
    C15 C13 P2 C12 . . . . -170.5(3) ?
    C16 C13 P2 C17 . . . . -163.8(3) ?
    C14 C13 P2 C17 . . . . -44.3(4) ?
    C15 C13 P2 C17 . . . . 78.5(3) ?
    C16 C13 P2 W1 . . . . 51.5(3) ?
    C14 C13 P2 W1 . . . . 171.0(3) ?
    C15 C13 P2 W1 . . . . -66.2(3) ?
    C21 C22 P3 C27 . . . . -85.3(3) ?
    C21 C22 P3 C23 . . . . 161.5(3) ?
    C21 C22 P3 W2 . . . . 35.4(3) ?
    C28 C27 P3 C22 . . . . -70.2(3) ?
    C30 C27 P3 C22 . . . . 47.8(3) ?
    C29 C27 P3 C22 . . . . 166.6(3) ?
    C28 C27 P3 C23 . . . . 40.7(3) ?
    C30 C27 P3 C23 . . . . 158.7(3) ?
    C29 C27 P3 C23 . . . . -82.4(3) ?
    C28 C27 P3 W2 . . . . -175.0(2) ?
    C30 C27 P3 W2 . . . . -57.0(3) ?
    C29 C27 P3 W2 . . . . 61.8(3) ?
    C31 C32 P4 C37 . . . . 158.4(3) ?
    C31 C32 P4 C33 . . . . -88.0(3) ?
    C31 C32 P4 W2 . . . . 36.1(3) ?
    C40 C37 P4 C32 . . . . -78.2(3) ?
    C39 C37 P4 C32 . . . . 164.5(3) ?
    C38 C37 P4 C32 . . . . 41.6(3) ?
    C40 C37 P4 C33 . . . . 170.0(3) ?
    C39 C37 P4 C33 . . . . 52.7(3) ?
    C38 C37 P4 C33 . . . . -70.2(3) ?
    C40 C37 P4 W2 . . . . 26.8(3) ?
    C39 C37 P4 W2 . . . . -90.4(3) ?
    C38 C37 P4 W2 . . . . 146.6(2) ?
    C35 C33 P4 C32 . . . . -67.8(3) ?
    C34 C33 P4 C32 . . . . 168.1(3) ?
    C36 C33 P4 C32 . . . . 50.2(3) ?
    C35 C33 P4 C37 . . . . 43.1(3) ?
    C34 C33 P4 C37 . . . . -81.1(3) ?
    C36 C33 P4 C37 . . . . 161.0(2) ?
    C35 C33 P4 W2 . . . . -174.4(2) ?
    C34 C33 P4 W2 . . . . 61.5(3) ?
    C36 C33 P4 W2 . . . . -56.4(3) ?

_shelx_res_file                         
;


    mo_CW_NAM_050318_0m_a.res created by SHELXL-2014/7


TITL mo_CW_NAM_050318_0m_a.res in P2(1)2(1)2(1)
CELL  0.71073  12.2138  18.6597  23.1169   90.000   90.000   90.000
ZERR    4.000   0.0005   0.0008   0.0009    0.000    0.000    0.000
LATT -1
SYMM 1/2-X, -Y, 1/2+Z
SYMM -X, 1/2+Y, 1/2-Z
SYMM 1/2+X, 1/2-Y, -Z
SFAC C H CL N O P W
UNIT 168 352 8 16 8 16 8
TEMP -172.280
SIZE 0.134 0.165 0.284
L.S. 40
OMIT 0 2 1
SADI W1 Cl1 W2 Cl2 W1 Cl1A W2 Cl2A
SADI W1 C41 W2 C42 W1 C41A W2 C42A
SADI C41 O1 C42 O2 C41A O1A C42A O2A
SADI W1 O1 W2 O2 W1 O1A W2 O2A
EADP C41 C41A
EADP C42 C42A
EADP Cl2 Cl2A
LIST 6
TWIN -1 0 0 0 -1 0 0 0 -1
FMAP 2
PLAN 20
ACTA
CONF
WGHT    0.009300    2.279200
BASF   0.30729
FVAR       0.18080   0.72459   0.84534
N1    4    0.487273    0.320949    0.312050    11.00000    0.01819    0.01442 =
         0.01546   -0.00059   -0.00435   -0.00448
N2    4    0.799134    0.631198    0.560395    11.00000    0.01537    0.01625 =
         0.01229   -0.00303   -0.00075   -0.00345
N3    4    0.616811    0.453081    0.423447    11.00000    0.01182    0.00939 =
         0.01247    0.00137    0.00050   -0.00083
N4    4    0.651837    0.500471    0.454940    11.00000    0.01007    0.01198 =
         0.01019    0.00168    0.00118    0.00103
C1    1    0.548202    0.280420    0.268459    11.00000    0.02801    0.01855 =
         0.01488   -0.00601   -0.00545   -0.00300
AFIX  23
H1A   2    0.538104    0.303725    0.230357    11.00000   -1.20000
H1B   2    0.517095    0.231531    0.265893    11.00000   -1.20000
AFIX   0
C2    1    0.670865    0.274649    0.281063    11.00000    0.02767    0.01919 =
         0.01210   -0.00097   -0.00151    0.00137
AFIX  23
H2A   2    0.710909    0.309682    0.256839    11.00000   -1.20000
H2B   2    0.696693    0.226085    0.270519    11.00000   -1.20000
AFIX   0
C3    1    0.854112    0.312970    0.358703    11.00000    0.02221    0.01834 =
         0.01610    0.00294   -0.00062    0.00286
C4    1    0.867674    0.392993    0.343813    11.00000    0.01846    0.02183 =
         0.03345    0.00259   -0.00044   -0.00296
AFIX 137
H4A   2    0.945529    0.405651    0.344658    11.00000   -1.50000
H4B   2    0.827976    0.422058    0.372219    11.00000   -1.50000
H4C   2    0.838139    0.402151    0.305096    11.00000   -1.50000
AFIX   0
C5    1    0.902172    0.301999    0.419220    11.00000    0.02030    0.03142 =
         0.01905    0.00198   -0.00363    0.00436
AFIX 137
H5A   2    0.901113    0.250865    0.428878    11.00000   -1.50000
H5B   2    0.858376    0.328576    0.447532    11.00000   -1.50000
H5C   2    0.977791    0.319532    0.419991    11.00000   -1.50000
AFIX   0
C6    1    0.919767    0.269706    0.314231    11.00000    0.02448    0.02915 =
         0.02262    0.00324    0.00510    0.00478
AFIX 137
H6A   2    0.892202    0.279965    0.275289    11.00000   -1.50000
H6B   2    0.911826    0.218429    0.322382    11.00000   -1.50000
H6C   2    0.997231    0.283075    0.316603    11.00000   -1.50000
AFIX   0
C7    1    0.679583    0.202068    0.395208    11.00000    0.02352    0.01665 =
         0.01931    0.00339    0.00074    0.00232
C8    1    0.565321    0.173388    0.378054    11.00000    0.02874    0.01571 =
         0.02669    0.00218    0.00081   -0.00251
AFIX 137
H8A   2    0.510130    0.210476    0.385171    11.00000   -1.50000
H8B   2    0.548163    0.130843    0.401197    11.00000   -1.50000
H8C   2    0.565257    0.160670    0.336923    11.00000   -1.50000
AFIX   0
C9    1    0.682102    0.211626    0.461533    11.00000    0.02328    0.02712 =
         0.01950    0.00765    0.00177    0.00579
AFIX 137
H9A   2    0.757781    0.219110    0.474258    11.00000   -1.50000
H9B   2    0.652486    0.168586    0.480118    11.00000   -1.50000
H9C   2    0.637638    0.253249    0.472326    11.00000   -1.50000
AFIX   0
C10   1    0.762562    0.144389    0.378149    11.00000    0.03328    0.01642 =
         0.03048    0.00195    0.00417    0.00672
AFIX 137
H10A  2    0.765417    0.140438    0.335903    11.00000   -1.50000
H10B  2    0.740346    0.098286    0.394720    11.00000   -1.50000
H10C  2    0.835071    0.157499    0.392899    11.00000   -1.50000
AFIX   0
C11   1    0.369778    0.308458    0.306485    11.00000    0.02069    0.02182 =
         0.03028   -0.00309   -0.00879   -0.00871
AFIX  23
H11A  2    0.353253    0.259069    0.319465    11.00000   -1.20000
H11B  2    0.349330    0.312022    0.265144    11.00000   -1.20000
AFIX   0
C12   1    0.299428    0.361011    0.341282    11.00000    0.01979    0.02140 =
         0.02672    0.00490   -0.00941   -0.00824
AFIX  23
H12A  2    0.279263    0.338818    0.378694    11.00000   -1.20000
H12B  2    0.231048    0.371052    0.319763    11.00000   -1.20000
AFIX   0
C13   1    0.345012    0.500625    0.287086    11.00000    0.02053    0.02549 =
         0.02105    0.01143   -0.00451    0.00228
C14   1    0.224286    0.522476    0.279320    11.00000    0.02389    0.03847 =
         0.03132    0.01396   -0.01034    0.00483
AFIX 137
H14A  2    0.214175    0.543734    0.240924    11.00000   -1.50000
H14B  2    0.204319    0.557563    0.309047    11.00000   -1.50000
H14C  2    0.177557    0.480032    0.283047    11.00000   -1.50000
AFIX   0
C15   1    0.417570    0.568631    0.287882    11.00000    0.02439    0.02483 =
         0.03291    0.01325    0.00428    0.00146
AFIX 137
H15A  2    0.412030    0.593189    0.250523    11.00000   -1.50000
H15B  2    0.493896    0.554970    0.294906    11.00000   -1.50000
H15C  2    0.392722    0.600790    0.318720    11.00000   -1.50000
AFIX   0
C16   1    0.377362    0.455405    0.234328    11.00000    0.03262    0.03371 =
         0.01821    0.00924   -0.00469    0.00021
AFIX 137
H16A  2    0.324782    0.416198    0.229441    11.00000   -1.50000
H16B  2    0.450796    0.435536    0.240211    11.00000   -1.50000
H16C  2    0.377164    0.485606    0.199645    11.00000   -1.50000
AFIX   0
C17   1    0.296315    0.488584    0.417953    11.00000    0.01376    0.02492 =
         0.02339    0.00453    0.00102    0.00058
C18   1    0.173488    0.470135    0.417481    11.00000    0.01434    0.03561 =
         0.03356    0.00710    0.00328   -0.00083
AFIX 137
H18A  2    0.141801    0.483715    0.380107    11.00000   -1.50000
H18B  2    0.136402    0.496426    0.448511    11.00000   -1.50000
H18C  2    0.164058    0.418520    0.423522    11.00000   -1.50000
AFIX   0
C19   1    0.311551    0.570750    0.418672    11.00000    0.02063    0.02744 =
         0.02854    0.00253    0.00238    0.00322
AFIX 137
H19A  2    0.274674    0.591767    0.385060    11.00000   -1.50000
H19B  2    0.389812    0.582188    0.417186    11.00000   -1.50000
H19C  2    0.279835    0.590428    0.454226    11.00000   -1.50000
AFIX   0
C20   1    0.343133    0.461291    0.475505    11.00000    0.01953    0.03297 =
         0.02298    0.00547    0.00051    0.00404
AFIX 137
H20A  2    0.334389    0.409154    0.477685    11.00000   -1.50000
H20B  2    0.303848    0.483814    0.507690    11.00000   -1.50000
H20C  2    0.421049    0.473480    0.477882    11.00000   -1.50000
AFIX   0
C21   1    0.819929    0.707945    0.550983    11.00000    0.02357    0.01901 =
         0.01852   -0.00528   -0.00108   -0.00743
AFIX  23
H21A  2    0.898975    0.717252    0.556764    11.00000   -1.20000
H21B  2    0.779464    0.735615    0.580615    11.00000   -1.20000
AFIX   0
C22   1    0.786943    0.735585    0.490978    11.00000    0.02360    0.01399 =
         0.01769   -0.00230    0.00272   -0.00278
AFIX  23
H22A  2    0.838979    0.773367    0.478809    11.00000   -1.20000
H22B  2    0.713195    0.757408    0.493322    11.00000   -1.20000
AFIX   0
C23   1    0.698929    0.701913    0.374883    11.00000    0.02483    0.01834 =
         0.01579    0.00263   -0.00054    0.00226
C24   1    0.578215    0.691074    0.389549    11.00000    0.02185    0.04966 =
         0.02072    0.00839   -0.00460    0.00663
AFIX 137
H24A  2    0.532922    0.708651    0.357561    11.00000   -1.50000
H24B  2    0.560327    0.717661    0.424866    11.00000   -1.50000
H24C  2    0.563890    0.639952    0.395636    11.00000   -1.50000
AFIX   0
C25   1    0.718863    0.660823    0.317993    11.00000    0.02856    0.02735 =
         0.01435    0.00427   -0.00100   -0.00180
AFIX 137
H25A  2    0.665329    0.676198    0.288956    11.00000   -1.50000
H25B  2    0.710941    0.609268    0.324915    11.00000   -1.50000
H25C  2    0.792990    0.670882    0.303944    11.00000   -1.50000
AFIX   0
C26   1    0.718177    0.782702    0.365570    11.00000    0.04903    0.02011 =
         0.02609    0.00586   -0.00287    0.00765
AFIX 137
H26A  2    0.794183    0.790725    0.353628    11.00000   -1.50000
H26B  2    0.703962    0.808448    0.401748    11.00000   -1.50000
H26C  2    0.668627    0.800317    0.335409    11.00000   -1.50000
AFIX   0
C27   1    0.930832    0.656664    0.408939    11.00000    0.01725    0.01778 =
         0.02179   -0.00280    0.00261   -0.00477
C28   1    0.968759    0.720267    0.372120    11.00000    0.02379    0.02701 =
         0.02864    0.00151    0.00821   -0.01173
AFIX 137
H28A  2    0.926755    0.721520    0.336014    11.00000   -1.50000
H28B  2    1.046811    0.715042    0.363246    11.00000   -1.50000
H28C  2    0.956970    0.764920    0.393550    11.00000   -1.50000
AFIX   0
C29   1    0.944122    0.586955    0.373960    11.00000    0.02711    0.02202 =
         0.02431   -0.00577    0.00327    0.00579
AFIX 137
H29A  2    0.894075    0.587654    0.340829    11.00000   -1.50000
H29B  2    0.927024    0.545788    0.398685    11.00000   -1.50000
H29C  2    1.019722    0.583069    0.360109    11.00000   -1.50000
AFIX   0
C30   1    1.007698    0.654355    0.461579    11.00000    0.01447    0.02580 =
         0.02894   -0.00211   -0.00194   -0.00416
AFIX 137
H30A  2    1.081212    0.640130    0.449062    11.00000   -1.50000
H30B  2    0.979966    0.619549    0.489743    11.00000   -1.50000
H30C  2    1.010907    0.701913    0.479485    11.00000   -1.50000
AFIX   0
C31   1    0.850266    0.608295    0.614263    11.00000    0.01778    0.02995 =
         0.01369   -0.00304   -0.00467   -0.00763
AFIX  23
H31A  2    0.829207    0.642074    0.645356    11.00000   -1.20000
H31B  2    0.930785    0.610824    0.609783    11.00000   -1.20000
AFIX   0
C32   1    0.818581    0.531602    0.632902    11.00000    0.01687    0.02818 =
         0.01098    0.00136   -0.00237   -0.00197
AFIX  23
H32A  2    0.812529    0.529652    0.675580    11.00000   -1.20000
H32B  2    0.876918    0.497876    0.620948    11.00000   -1.20000
AFIX   0
C33   1    0.577501    0.535132    0.652564    11.00000    0.01365    0.02311 =
         0.01258   -0.00131   -0.00143   -0.00167
C34   1    0.462696    0.529545    0.625127    11.00000    0.01606    0.02796 =
         0.02187   -0.00005    0.00024   -0.00210
AFIX 137
H34A  2    0.463780    0.551423    0.586592    11.00000   -1.50000
H34B  2    0.409513    0.554667    0.649549    11.00000   -1.50000
H34C  2    0.441857    0.478994    0.621810    11.00000   -1.50000
AFIX   0
C35   1    0.575387    0.496756    0.711430    11.00000    0.02413    0.03108 =
         0.01293   -0.00003    0.00133   -0.00220
AFIX 137
H35A  2    0.550024    0.447358    0.706164    11.00000   -1.50000
H35B  2    0.525546    0.522044    0.737643    11.00000   -1.50000
H35C  2    0.649243    0.496412    0.727995    11.00000   -1.50000
AFIX   0
C36   1    0.602258    0.614777    0.664870    11.00000    0.02243    0.02539 =
         0.01611   -0.00657   -0.00106    0.00148
AFIX 137
H36A  2    0.610824    0.640510    0.628192    11.00000   -1.50000
H36B  2    0.670015    0.618596    0.687366    11.00000   -1.50000
H36C  2    0.541658    0.635809    0.686866    11.00000   -1.50000
AFIX   0
C37   1    0.692270    0.402425    0.603252    11.00000    0.01969    0.01763 =
         0.01941    0.00448    0.00016    0.00041
C38   1    0.739069    0.373930    0.660707    11.00000    0.03330    0.02891 =
         0.02635    0.01102    0.00244    0.01036
AFIX 137
H38A  2    0.736449    0.321439    0.660732    11.00000   -1.50000
H38B  2    0.695403    0.392403    0.692996    11.00000   -1.50000
H38C  2    0.815123    0.389823    0.664941    11.00000   -1.50000
AFIX   0
C39   1    0.576637    0.372529    0.593179    11.00000    0.03111    0.01672 =
         0.03338    0.00286    0.00482   -0.00822
AFIX 137
H39A  2    0.545753    0.393700    0.557981    11.00000   -1.50000
H39B  2    0.530002    0.384471    0.626302    11.00000   -1.50000
H39C  2    0.580392    0.320345    0.588828    11.00000   -1.50000
AFIX   0
C40   1    0.764553    0.373937    0.554681    11.00000    0.02934    0.01483 =
         0.02591    0.00057    0.00252    0.00254
AFIX 137
H40A  2    0.734436    0.388871    0.517282    11.00000   -1.50000
H40B  2    0.766913    0.321490    0.556523    11.00000   -1.50000
H40C  2    0.838789    0.393132    0.559005    11.00000   -1.50000
AFIX   0
W1    7    0.556509    0.387949    0.370887    11.00000    0.01301    0.00996 =
         0.01074   -0.00032   -0.00399   -0.00087
W2    7    0.717125    0.566796    0.504942    11.00000    0.01227    0.01217 =
         0.00802   -0.00109   -0.00137   -0.00229
P1    6    0.701891    0.291692    0.357917    11.00000    0.01969    0.01276 =
         0.01264   -0.00080   -0.00211    0.00278
P2    6    0.372376    0.445945    0.354892    11.00000    0.01318    0.01578 =
         0.01831    0.00454   -0.00487   -0.00192
P3    6    0.785529    0.663916    0.436214    11.00000    0.01644    0.01220 =
         0.01260   -0.00080    0.00121   -0.00258
P4    6    0.687618    0.503627    0.600416    11.00000    0.01512    0.01625 =
         0.00976    0.00021   -0.00176   -0.00151
PART 1
CL1   3    0.645066    0.455610    0.286000    21.00000    0.01894    0.01945 =
         0.01198    0.00446    0.00310   -0.00133
O1    5    0.442021    0.299595    0.465646    21.00000    0.02761    0.03098 =
         0.01970    0.01085    0.00517    0.00672
C41   1    0.486546    0.333290    0.430976    21.00000    0.01401    0.01481 =
         0.01320   -0.00124   -0.00462    0.00329
PART 2
CL1A  3    0.455612    0.313968    0.451743   -21.00000    0.01978    0.01706 =
         0.01501    0.00293    0.00170    0.00066
O1A   5    0.663622    0.478275    0.277524   -21.00000    0.02477    0.02831 =
         0.02613    0.01179    0.01222   -0.00668
C41A  1    0.621887    0.443062    0.311971   -21.00000    0.01401    0.01481 =
         0.01320   -0.00124   -0.00462    0.00329
PART 3
CL2   3    0.544539    0.640887    0.518664    31.00000    0.01824    0.01984 =
         0.01528   -0.00011    0.00070    0.00562
O2    5    0.935244    0.481978    0.497955    31.00000    0.01816    0.02621 =
         0.03117    0.00604    0.00356    0.00307
C42   1    0.853299    0.512657    0.499360    31.00000    0.02260    0.01665 =
         0.01258   -0.00065    0.00059   -0.00398
PART 4
CL2A  3    0.904606    0.495121    0.494870   -31.00000    0.01824    0.01984 =
         0.01528   -0.00011    0.00070    0.00562
O2A   5    0.508561    0.653465    0.518552   -31.00000    0.04449    0.04129 =
         0.01561    0.00280    0.00750    0.01253
C42A  1    0.587736    0.621137    0.514109   -31.00000    0.02260    0.01665 =
         0.01258   -0.00065    0.00059   -0.00398
PART 0
HKLF 4

REM  mo_CW_NAM_050318_0m_a.res in P2(1)2(1)2(1)
REM R1 =  0.0187 for   12319 Fo > 4sig(Fo)  and  0.0233 for all   13100 data
REM    568 parameters refined using     24 restraints

END

WGHT      0.0092      2.3027

REM Highest difference peak  0.495,  deepest hole -0.783,  1-sigma level  0.086
Q1    1   0.7608  0.5379  0.5058  11.00000  0.05    0.49
Q2    1   0.4010  0.5649  0.5030  11.00000  0.05    0.43
Q3    1   0.7189  0.2134  0.2323  11.00000  0.05    0.40
Q4    1   0.6223  0.3999  0.3281  11.00000  0.05    0.39
Q5    1   0.7800  0.8200  0.3608  11.00000  0.05    0.37
Q6    1   0.5027  0.1345  0.4521  11.00000  0.05    0.34
Q7    1   0.8630  0.3017  0.3298  11.00000  0.05    0.34
Q8    1   0.5998  0.7138  0.2644  11.00000  0.05    0.34
Q9    1   0.7965  0.3034  0.3582  11.00000  0.05    0.33
Q10   1   0.6397  0.5051  0.4889  11.00000  0.05    0.33
Q11   1   0.5603  0.3384  0.4092  11.00000  0.05    0.32
Q12   1   0.4560  0.1059  0.3673  11.00000  0.05    0.32
Q13   1   0.5373  0.1164  0.4978  11.00000  0.05    0.32
Q14   1   0.7134  0.5182  0.5521  11.00000  0.05    0.32
Q15   1   1.1035  0.5840  0.5670  11.00000  0.05    0.32
Q16   1   0.5069  0.3384  0.3363  11.00000  0.05    0.32
Q17   1   0.3947  0.6182  0.3313  11.00000  0.05    0.31
Q18   1   0.8650  0.5216  0.5616  11.00000  0.05    0.31
Q19   1   0.5823  0.6954  0.5062  11.00000  0.05    0.31
Q20   1   0.2371  0.4809  0.4217  11.00000  0.05    0.31
;
_shelx_res_checksum                     79899

_shelx_hkl_file                         
;
   2   0   0 1468.25   43.20
  -2   0   0 1414.66   39.20
   2   0   0 1379.06   41.70
  -2   0   0 1473.25   42.40
  -2   0   0 1471.85   43.30
  -2   0   0 1407.66   41.70
   3   0   0    2.50    1.90
   3   0   0    0.10    2.30
  -3   0   0    4.70    6.10
  -3   0   0    4.40    5.10
  -3   0   0    3.40    1.90
   3   0   0    7.60    6.00
  -3   0   0    4.50    4.50
   3   0   0   -2.20    4.40
  -4   0   0  750.62   28.00
  -4   0   0  744.43   21.70
   4   0   0  740.33   21.80
   4   0   0  752.22   29.40
   4   0   0  778.32   22.20
  -4   0   0  740.93   27.10
   4   0   0  747.33   27.20
  -4   0   0  747.73   29.50
   5   0   0   -7.40    7.50
   5   0   0   -1.40    3.70
  -5   0   0   -1.60    6.40
  -5   0   0   -1.90    7.10
   5   0   0   -5.90    6.90
  -5   0   0   -0.50    2.50
  -5   0   0  -12.90    7.70
  -6   0   0  534.65   27.60
   6   0   0  596.54   18.70
  -6   0   0  619.54   26.60
  -6   0   0  571.64   17.00
   6   0   0  586.14   26.50
  -6   0   0  572.64   30.00
   6   0   0  551.74   29.80
  -7   0   0    2.20    9.40
  -7   0   0    3.00   10.70
   7   0   0   -7.80    8.90
   7   0   0    7.70   11.50
  -7   0   0   22.50   10.10
   7   0   0    5.00    4.70
   8   0   0 3142.59  105.69
  -8   0   0 3243.28  103.49
  -8   0   0 3253.57  100.89
   8   0   0 3442.36  102.49
  -8   0   0 3157.88  105.09
   8   0   0 3325.97   88.99
   9   0   0   -5.00   13.70
  -9   0   0   18.30   12.90
  -9   0   0    1.30   12.20
  -9   0   0  -16.50   13.90
   9   0   0    7.90   12.20
 -10   0   0  145.39   22.10
 -10   0   0  142.89   24.10
 -10   0   0  117.09   18.70
  10   0   0  118.69   22.30
  10   0   0   99.79   20.40
 -11   0   0  -41.50   34.10
 -11   0   0   19.00   17.80
 -11   0   0    0.20   15.60
  11   0   0  -29.40   15.50
 -12   0   0 1837.32   71.19
  12   0   0 1725.83   72.09
 -12   0   0 1804.02   78.19
 -13   0   0   28.30   22.80
 -13   0   0   -9.70   26.10
  13   0   0    2.90   25.30
 -13   0   0  -22.00   22.10
 -14   0   0 1000.10   65.19
 -14   0   0 1022.40   69.59
  14   0   0 1043.30   65.09
 -14   0   0 1095.69   59.89
  15   0   0    0.30   38.20
 -15   0   0  -43.40   35.50
 -15   0   0   59.29   31.70
 -15   0   0   67.19   36.90
 -16   0   0   29.10   36.90
 -16   0   0  -37.10   45.70
  16   0   0   59.29   43.60
  -2   1   0  215.88   10.40
   2  -1   0  240.18   10.90
  -2   1   0  229.98   11.20
   2  -1   0  237.38   11.60
  -2   1   0  219.48   10.10
   2  -1   0  206.58   10.10
  -2  -1   0  235.68   11.70
   2   1   0  238.68    8.90
   2   1   0  225.38   10.00
  -2  -1   0  214.28    9.90
   2   1   0  242.58    9.20
   2  -1   0  195.88    7.30
  -2  -1   0  232.28    8.70
   2   1   0  246.98   11.60
   3   1   0  105.99   10.80
   3  -1   0  118.29    9.90
   3   1   0  101.59    6.70
   3   1   0  110.49    6.60
   3  -1   0  107.49   10.50
   3   1   0  104.09    8.70
  -3  -1   0   97.59    6.00
   3  -1   0  107.29    9.10
  -3  -1   0  109.79   10.90
  -3   1   0  110.69   10.00
  -3  -1   0  100.39    8.70
  -3   1   0  109.39   10.50
  -3   1   0  109.09    9.00
  -3  -1   0   94.19    9.40
  -4  -1   0  239.38    9.80
   4  -1   0  224.18   14.30
  -4  -1   0  230.38   13.30
  -4  -1   0  221.88   16.00
  -4   1   0  246.08   14.20
   4   1   0  244.18   14.10
   4  -1   0  236.08    8.40
   4   1   0  269.47   10.60
  -4   1   0  211.48   15.50
  -4  -1   0  231.18   15.00
   4  -1   0  221.48   14.30
  -4   1   0  245.48   14.40
   4  -1   0  236.28   15.70
   4   1   0  242.98   16.00
   5  -1   0 3067.29   82.79
   5  -1   0 3023.50   93.09
  -5   1   0 2993.20   90.19
   5  -1   0 3028.80   90.69
   5   1   0 3103.69   90.09
  -5  -1   0 3027.70   93.19
  -5  -1   0 3088.09   91.89
  -5   1   0 3068.29   92.99
  -5   1   0 3043.20   91.29
   5   1   0 3104.69   93.49
   5   1   0 3170.38   84.89
  -5  -1   0 2959.80   84.39
  -5  -1   0 2951.60   89.29
  -6   1   0  470.65   23.80
  -6   1   0  481.55   26.30
   6  -1   0  474.25   14.80
  -6   1   0  496.75   25.20
   6   1   0  485.35   23.60
   6   1   0  447.16   26.20
   6  -1   0  438.06   26.60
  -6  -1   0  446.26   22.30
   6  -1   0  456.65   23.70
  -6  -1   0  474.65   24.70
  -6  -1   0  482.15   16.40
  -6  -1   0  446.56   27.00
   6   1   0  496.45   17.40
   7   1   0  434.96   16.00
  -7   1   0  457.45   25.00
  -7  -1   0  367.86   14.40
   7   1   0  389.16   26.50
  -7   1   0  391.76   26.20
  -7  -1   0  401.76   27.80
   7  -1   0  407.56   27.80
  -7  -1   0  389.56   24.70
   7   1   0  403.56   23.50
  -7  -1   0  420.66   22.90
  -7   1   0  410.46   23.40
   7  -1   0  372.96   24.00
  -8  -1   0  234.68   21.80
  -8   1   0  231.28   24.70
  -8  -1   0  228.38    9.40
  -8   1   0  257.67   21.80
  -8   1   0  229.68   21.80
   8   1   0  240.88   24.30
   8   1   0  216.48   12.10
  -8  -1   0  217.38    9.30
   8  -1   0  227.78   24.10
   8   1   0  218.08   21.00
   8  -1   0  219.88   22.10
  -8  -1   0  217.68   23.90
  -8  -1   0  237.28   20.90
   9   1   0  337.57   28.80
  -9   1   0  332.17   26.30
   9   1   0  341.67   14.10
  -9  -1   0  339.57   29.40
  -9  -1   0  308.37   26.40
  -9   1   0  352.66   28.30
  -9   1   0  384.86   30.60
  -9  -1   0  354.06   25.30
   9  -1   0  372.16   27.20
   9  -1   0  312.47   29.00
   9   1   0  323.37   26.40
  10  -1   0  664.83   38.50
  10  -1   0  606.24   40.20
 -10   1   0  666.63   41.70
 -10  -1   0  637.74   35.10
 -10  -1   0  682.23   38.70
 -10   1   0  610.24   36.50
  10   1   0  643.54   37.10
 -10   1   0  639.24   37.90
 -10  -1   0  628.84   41.80
  11   1   0   24.40   17.50
 -11  -1   0   38.40   16.70
 -11  -1   0    0.10   24.80
  11  -1   0   36.20   18.90
 -11  -1   0   30.00   18.90
 -11   1   0   16.10   16.90
 -11   1   0   32.20   19.40
 -11   1   0   -8.70   31.40
  12   1   0   -1.70   20.50
 -12  -1   0   52.09   25.80
 -12  -1   0   47.10   20.70
 -12   1   0   48.20   20.80
 -12   1   0   32.90   24.20
  12  -1   0   51.59   23.30
 -13   1   0 1491.45   70.09
 -13  -1   0 1380.66   69.39
  13   1   0 1526.95   69.59
 -13  -1   0 1503.25   66.59
 -13  -1   0 1526.25   74.39
  13  -1   0 1482.45   70.89
 -13   1   0 1486.45   73.69
 -13   1   0 1485.25   67.59
 -14  -1   0  282.37   35.40
  14  -1   0  337.07   40.20
 -14   1   0  309.27   40.10
  14   1   0  282.67   48.00
 -14  -1   0  305.87   43.90
 -14  -1   0  300.07   38.90
 -14   1   0  281.37   43.30
 -15   1   0   13.60   31.70
 -15  -1   0   48.50   31.30
  15   1   0  -10.20   32.20
 -15  -1   0   91.89   41.90
 -15  -1   0    9.00   33.30
 -15   1   0   -3.90   34.20
 -15   1   0  138.89   36.60
 -16  -1   0  -16.00   65.49
  16  -1   0   58.09   45.40
 -16   1   0   68.49   51.59
  16   1   0  -85.99   49.40
 -16   1   0  109.79   40.10
 -16  -1   0   32.40   36.10
   1  -2   0 2869.91   80.09
   1   2   0 3190.18   79.99
  -1  -2   0 2894.81   80.29
   1  -2   0 2780.02   78.79
  -1   2   0 2911.21   80.09
  -1  -2   0 2800.92   79.09
  -1   2   0 2810.42   78.79
  -1   2   0 2974.40   78.89
   1  -2   0 2812.72   78.89
  -1  -2   0 2841.92   79.69
  -1   2   0 2750.22   78.89
  -2   2   0  931.61   30.30
  -2   2   0  929.51   27.30
  -2   2   0  934.61   29.80
  -2  -2   0  949.11   29.20
   2  -2   0  904.91   29.10
  -2  -2   0  932.01   29.10
   2  -2   0  903.41   29.70
   2   2   0 1037.60   29.20
  -2   2   0  905.31   29.20
  -2  -2   0  978.50   30.60
   2  -2   0 1004.90   30.60
  -3   2   0  708.13   25.90
  -3  -2   0  714.23   24.50
  -3  -2   0  718.73   23.40
  -3  -2   0  738.33   26.80
   3  -2   0  719.23   21.40
   3  -2   0  693.23   25.80
   3  -2   0  728.73   25.10
   3  -2   0  734.53   26.60
   3   2   0  708.63   26.50
   3   2   0  763.52   23.60
   3   2   0  693.43   24.50
  -3   2   0  662.73   25.40
  -3   2   0  709.63   25.20
   4  -2   0  310.57   10.80
  -4   2   0  345.07   18.70
   4  -2   0  319.97   17.60
  -4  -2   0  307.07   15.30
  -4  -2   0  304.27   18.20
  -4  -2   0  295.07   13.10
  -4   2   0  306.57   17.00
   4   2   0  299.17   13.70
  -4   2   0  324.77   16.80
   4   2   0  313.07   15.70
   4   2   0  302.47   18.10
   4  -2   0  331.77   17.00
   4  -2   0  346.47   17.60
   5  -2   0  262.17   18.40
   5  -2   0  231.78    8.40
  -5  -2   0  239.38   18.50
  -5   2   0  265.27   17.50
  -5  -2   0  258.97   17.30
  -5   2   0  235.68   16.50
   5  -2   0  258.27    9.70
   5  -2   0  270.87   16.80
   5   2   0  240.18   15.80
  -5  -2   0  270.77   12.30
   5   2   0  264.57   13.20
  -5   2   0  256.67   18.10
   5  -2   0  251.57   17.60
   5   2   0  241.08   19.50
  -5  -2   0  258.57   15.40
   6   2   0   23.40    6.40
  -6  -2   0   10.80    9.10
  -6  -2   0   17.10    7.90
   6  -2   0   16.10   10.30
  -6   2   0   18.10    9.10
  -6  -2   0   21.00   10.60
   6  -2   0   13.60    9.30
   6   2   0    3.30    9.50
   6   2   0   19.90    8.50
  -6   2   0   20.80    9.60
  -6  -2   0   24.40    5.30
   6  -2   0   16.60    3.50
  -6   2   0   11.80   11.00
   7   2   0  -10.80    7.90
  -7  -2   0   -3.00    4.10
   7  -2   0   -3.80    9.50
  -7  -2   0   -4.70   11.00
  -7   2   0   -5.00    8.40
  -7   2   0    4.70   10.20
   7  -2   0   -1.50   10.90
  -7   2   0    5.40   10.90
   7   2   0   -3.00   10.60
  -7  -2   0   15.30    9.00
  -7  -2   0    8.50   10.10
   7   2   0   -7.80    6.20
   8  -2   0   -9.80   10.10
  -8  -2   0   -1.40   10.70
  -8  -2   0    0.70    5.00
  -8  -2   0    6.40   10.10
   8   2   0    5.70    9.90
  -8   2   0   12.60   12.90
  -8  -2   0   -0.10   13.10
   8  -2   0    8.00   12.90
   8   2   0    3.60    7.00
  -8   2   0   -5.20   10.50
  -8   2   0   14.90   12.20
  -9  -2   0 2000.80   74.09
  -9  -2   0 1954.40   71.69
  -9   2   0 2010.60   73.89
  -9  -2   0 1910.91   56.79
   9   2   0 1950.50   68.89
  -9  -2   0 1800.12   60.89
   9   2   0 2057.69   58.19
   9  -2   0 1893.81   73.49
  -9  -2   0 2033.90   68.39
  -9   2   0 2047.40   72.29
   9  -2   0 2077.29   71.79
  -9   2   0 2039.90   70.59
 -10  -2   0    4.60   13.50
  10   2   0   14.70    7.80
  10   2   0    4.80   13.80
  10  -2   0    8.80   18.50
 -10   2   0   -1.20   15.50
 -10  -2   0    0.60   19.60
 -10   2   0   27.20   14.90
 -10   2   0   13.10   17.60
  10  -2   0    5.90   16.30
 -10  -2   0  -20.30   12.90
  11   2   0   82.89   20.90
 -11  -2   0   95.49   19.30
  11  -2   0   43.50   19.40
 -11   2   0   70.59   20.50
 -11   2   0  102.89   20.20
  11  -2   0   58.89   22.40
 -11  -2   0   67.69   28.70
  11   2   0   89.49    8.70
 -11   2   0   69.29   28.80
 -12  -2   0  167.28   24.20
 -12   2   0  103.69   23.50
 -12  -2   0  109.99   28.80
  12  -2   0  101.19   25.60
 -12   2   0   98.59   28.00
  12   2   0  147.39   26.00
 -13  -2   0   80.49   30.90
 -13   2   0   92.69   26.10
 -13  -2   0   58.69   25.10
 -13  -2   0   85.59   24.60
 -13   2   0   90.79   32.30
  13   2   0   83.89   26.60
 -13   2   0   78.89   26.20
 -14  -2   0  239.18   32.90
 -14   2   0  192.88   35.50
 -14  -2   0  217.58   36.20
 -14  -2   0  163.68   37.20
  14   2   0  189.98   39.70
 -14   2   0  154.08   32.50
 -14   2   0  139.99   36.50
 -15  -2   0  344.27   45.90
  15  -2   0  296.77   57.69
 -15  -2   0  358.36   64.69
 -15  -2   0  414.46   49.50
 -15   2   0  332.27   42.00
  15   2   0  199.08   40.00
 -15   2   0  320.37   49.30
 -15   2   0  285.77   42.70
 -16  -2   0   44.30   35.70
 -16  -2   0   49.20   60.39
 -16   2   0  104.09   52.09
 -16   2   0   30.60   38.80
  16  -2   0    3.90   43.80
   0  -3   0    1.50    2.70
   0   3   0   -2.40    4.00
   0  -3   0    0.90    1.90
   0   3   0   -1.10    2.70
   0   3   0    0.10    3.40
   0   3   0   -1.80    1.80
   0  -3   0    0.60    3.20
   1   3   0  517.75   18.00
  -1  -3   0  458.85   16.90
   1  -3   0  470.45   16.00
  -1   3   0  519.25   17.00
  -1  -3   0  471.95   16.70
  -1  -3   0  485.75   18.60
   1   3   0  472.95   16.90
  -1   3   0  483.25   16.20
   1  -3   0  490.95   17.70
  -1   3   0  483.15   15.60
   1   3   0  469.15   16.80
  -1   3   0  486.45   17.80
   1  -3   0  469.05   15.40
  -2   3   0  143.79    8.90
  -2  -3   0  125.69    9.10
   2   3   0  141.49   10.10
   2  -3   0  143.49    8.70
   2  -3   0  141.89    9.00
  -2   3   0  135.69    7.70
  -2   3   0  136.29    8.90
  -2  -3   0  142.99    9.60
   2  -3   0  131.29   10.00
  -2   3   0  140.69   10.30
   3  -3   0  551.04   22.40
  -3   3   0  567.84   21.70
   3  -3   0  551.14   21.40
  -3  -3   0  594.44   21.50
  -3   3   0  574.54   23.30
  -3  -3   0  591.94   21.60
  -3  -3   0  579.34   23.20
  -3   3   0  564.74   22.20
   3  -3   0  610.54   23.60
   3   3   0  591.04   21.10
  -3   3   0  544.95   18.50
   3  -3   0  543.55   19.10
  -4   3   0 6055.19  166.98
  -4   3   0 5839.62  166.68
   4   3   0 6209.98  163.68
  -4   3   0 6027.80  165.88
   4  -3   0 5861.01  166.88
   4  -3   0 5710.13  160.98
  -4  -3   0 5734.63  163.58
   4  -3   0 5965.60  165.78
  -4  -3   0 5841.22  167.48
   4  -3   0 6123.09  167.48
  -4  -3   0 5802.52  164.68
   5  -3   0  699.43   29.20
  -5  -3   0  627.94   29.80
   5  -3   0  664.73   21.30
  -5   3   0  697.73   29.10
   5   3   0  720.43   25.10
  -5  -3   0  701.83   25.00
  -5  -3   0  642.24   26.30
   5  -3   0  663.23   29.30
   5   3   0  649.14   26.70
  -5   3   0  651.23   29.10
   5  -3   0  680.03   28.50
  -5   3   0  719.43   29.00
  -6  -3   0  106.79   10.40
  -6   3   0  122.59   14.10
  -6  -3   0  114.99   15.60
  -6   3   0  124.59   15.60
   6  -3   0  104.59   15.00
   6  -3   0  113.79   14.00
  -6  -3   0   84.99   11.10
  -6   3   0  124.29   15.40
   6  -3   0  125.79    7.60
   6   3   0  112.39   13.50
   6  -3   0  108.99    6.00
   6  -3   0  120.69    6.50
   6   3   0  128.49   11.80
  -6  -3   0  117.79   14.50
   6  -3   0  124.09   14.50
  -7  -3   0   87.59   12.40
   7   3   0   85.89   12.80
   7  -3   0   90.09   14.90
  -7   3   0  113.69   15.40
  -7  -3   0  109.49   15.20
  -7  -3   0  107.79   16.90
  -7   3   0  111.29   15.70
   7  -3   0  103.09   16.20
  -7   3   0   96.39   16.00
  -7  -3   0   94.69   10.40
   7   3   0  142.49   12.00
   7  -3   0   91.79    6.90
  -8  -3   0 1581.64   50.29
  -8  -3   0 1636.54   62.69
  -8   3   0 1663.83   59.89
   8   3   0 1585.84   57.19
  -8   3   0 1624.24   59.39
  -8  -3   0 1627.74   56.89
   8  -3   0 1673.13   60.59
  -8   3   0 1695.73   62.29
  -8  -3   0 1556.44   59.89
   8  -3   0 1701.73   62.79
   8   3   0 1684.63   51.09
  -9   3   0    4.00   14.60
  -9   3   0   -2.40   12.80
  -9   3   0    2.10   12.70
   9  -3   0  -13.40   14.60
   9   3   0  -22.60   10.90
  -9  -3   0    1.30    6.20
  -9  -3   0   -1.80   11.00
  -9  -3   0    1.40   15.90
   9  -3   0   10.80   13.50
  -9  -3   0    8.40   14.10
   9   3   0    7.80    8.70
 -10   3   0 1639.74   65.69
  10  -3   0 1681.03   68.79
 -10  -3   0 1573.74   49.20
 -10   3   0 1677.83   67.99
  10   3   0 1696.73   62.49
  10   3   0 1595.24   50.39
 -10  -3   0 1571.54   49.50
  10  -3   0 1689.03   65.69
 -10  -3   0 1677.43   61.19
 -10   3   0 1628.94   63.89
 -10  -3   0 1605.64   68.19
 -11   3   0   58.99   19.50
  11  -3   0   50.99   20.80
  11   3   0   44.70   18.10
  11  -3   0    2.10   20.40
  11   3   0   44.20    9.90
 -11  -3   0   49.70    6.00
 -11   3   0   44.90   28.00
 -11  -3   0   54.69   18.00
 -11   3   0   33.90   19.40
 -11  -3   0   77.19   24.90
 -11  -3   0   43.10    5.90
 -12   3   0   56.39   24.50
 -12  -3   0   65.39   26.40
 -12  -3   0   18.90   18.60
  12   3   0   43.40   20.70
  12  -3   0   27.40   24.20
 -12   3   0   53.89   26.10
 -13   3   0  171.38   30.80
 -13   3   0  192.68   35.20
 -13  -3   0  219.78   28.40
 -13  -3   0  147.49   34.80
 -13   3   0  186.08   30.90
 -13  -3   0  170.78   31.40
  13   3   0  211.98   31.10
 -14   3   0  260.87   41.20
 -14  -3   0  315.17   40.40
 -14  -3   0  269.37   34.70
 -14  -3   0  294.47   42.10
 -14   3   0  319.57   39.20
 -14   3   0  375.66   42.30
 -15   3   0   84.39   42.00
 -15   3   0  138.89   36.80
 -15  -3   0   96.89   34.90
 -15  -3   0  146.99   35.70
 -15  -3   0  103.69   41.20
 -15   3   0   53.99   34.50
  15  -3   0  153.38   39.80
 -16   3   0  112.69   51.99
 -16   3   0   96.49   39.80
 -16  -3   0   82.19   36.20
  16  -3   0  176.48   46.90
   0   4   0  848.32   27.30
   0  -4   0  814.12   26.80
   0   4   0  794.82   23.60
   0   4   0  792.32   26.70
   0  -4   0  800.22   23.60
   0  -4   0  801.22   25.40
   0   4   0  805.92   25.30
  -1   4   0   20.20    4.30
   1  -4   0   18.30    3.30
   1  -4   0   20.30    5.70
   1  -4   0   14.90    3.90
  -1   4   0   12.80    5.40
   1   4   0   15.30    4.40
  -1   4   0   12.90    5.30
  -1  -4   0   22.80    6.60
  -1   4   0   12.90    3.40
   1   4   0   17.70    5.00
  -1  -4   0   18.30    3.70
  -1  -4   0   21.40    5.00
  -1  -4   0   15.90    4.80
   1   4   0   18.60    6.20
  -2  -4   0 1571.64   47.70
   2   4   0 1614.34   46.90
  -2   4   0 1481.85   44.80
  -2   4   0 1572.94   45.00
   2  -4   0 1497.35   44.80
  -2  -4   0 1484.45   45.50
   2  -4   0 1513.45   47.50
  -2   4   0 1416.86   45.00
  -2  -4   0 1491.95   45.40
   2  -4   0 1477.95   44.80
  -2   4   0 1484.65   47.30
  -2  -4   0 1539.95   47.00
  -3   4   0  196.18   12.40
  -3   4   0  203.98   12.70
  -3  -4   0  191.08   12.90
  -3   4   0  163.28   14.20
   3  -4   0  203.08   12.80
   3  -4   0  190.48   14.40
   3   4   0  193.68   13.10
  -3   4   0  222.08   10.90
   3  -4   0  199.38   12.20
  -3  -4   0  210.68   13.80
  -4   4   0 1169.28   34.80
  -4  -4   0 1047.10   39.70
  -4   4   0 1168.28   38.90
   4  -4   0 1101.09   35.30
  -4  -4   0 1164.38   38.20
  -4   4   0 1121.79   39.10
   4  -4   0 1165.08   40.70
   4  -4   0 1143.29   38.30
   4   4   0 1161.58   38.10
  -4  -4   0 1098.39   37.80
  -4   4   0 1211.68   40.80
   4  -4   0 1099.19   39.30
  -5  -4   0 3634.94  108.99
  -5   4   0 3601.84  107.59
   5  -4   0 3597.24  108.09
  -5   4   0 3655.73  108.19
  -5   4   0 3567.14  106.49
   5   4   0 3890.01  104.29
  -5  -4   0 3570.84  103.89
   5  -4   0 3696.13  108.39
   5  -4   0 3438.66  105.69
  -5  -4   0 3642.34  105.39
   5  -4   0 3524.85  100.79
   6  -4   0 1283.97   38.30
  -6  -4   0 1262.07   42.10
  -6  -4   0 1260.97   49.00
   6  -4   0 1293.47   38.20
   6   4   0 1328.67   42.70
  -6   4   0 1300.37   46.60
   6  -4   0 1322.17   48.50
   6  -4   0 1268.57   46.10
  -6  -4   0 1286.67   44.50
  -6   4   0 1253.37   46.90
  -6   4   0 1272.77   47.50
   6  -4   0 1259.97   47.30
   7  -4   0 1948.61   66.49
  -7  -4   0 1879.31   59.49
  -7   4   0 1895.61   65.99
  -7   4   0 1939.81   65.49
  -7  -4   0 1948.80   66.89
   7  -4   0 1914.61   65.49
   7  -4   0 1817.62   53.99
   7  -4   0 1924.91   67.79
  -7  -4   0 1918.41   67.99
  -7   4   0 1975.40   67.79
   7   4   0 2115.29   60.39
   7  -4   0 1888.11   53.79
   7  -4   0 1896.61   54.59
  -7  -4   0 1934.31   63.19
  -8   4   0  456.15   30.30
   8  -4   0  448.96   28.60
   8  -4   0  431.46   29.90
  -8  -4   0  471.25   29.20
  -8  -4   0  438.96   26.10
  -8   4   0  433.56   27.70
   8  -4   0  461.25   15.90
  -8   4   0  455.75   28.80
   8   4   0  477.15   22.80
  -8  -4   0  499.25   21.80
  -8  -4   0  561.64   32.70
  -9   4   0 1874.71   70.99
  -9  -4   0 1911.31   65.79
   9  -4   0 1939.01   71.89
   9  -4   0 1887.51   69.39
  -9  -4   0 1853.31   71.89
   9   4   0 1933.21   59.19
  -9  -4   0 1822.82   58.69
  -9  -4   0 1847.52   70.29
  -9   4   0 1862.41   68.59
  -9   4   0 1955.10   69.99
 -10   4   0  731.63   40.80
  10  -4   0  635.34   40.30
  10   4   0  650.63   27.80
 -10  -4   0  616.94   35.10
 -10   4   0  639.04   41.70
  10  -4   0  615.24   41.30
 -10  -4   0  695.13   43.30
 -10  -4   0  675.43   26.70
 -10   4   0  695.63   40.90
  11   4   0   86.29   13.30
 -11   4   0   83.49   22.80
 -11   4   0   29.30   27.20
 -11  -4   0   74.29   10.40
 -11  -4   0  102.09   19.10
 -11  -4   0   86.59   25.10
 -11   4   0   89.89   23.00
 -11  -4   0   77.69    9.80
  11  -4   0   89.19   26.20
  11  -4   0  101.69   24.70
 -12   4   0  232.98   34.60
 -12  -4   0  255.37   35.30
 -12  -4   0  206.38   12.00
  12   4   0  205.98   19.20
 -12  -4   0  219.18   12.30
 -12  -4   0  223.88   25.70
 -12   4   0  218.58   30.30
  12  -4   0  174.38   48.40
  13  -4   0  221.08   50.19
 -13  -4   0   72.59   25.50
 -13  -4   0  113.39   34.00
 -13   4   0  100.99   29.10
 -13   4   0  129.69   33.30
 -13  -4   0   69.49   23.30
 -14   4   0   67.99   30.60
 -14   4   0   -4.40   29.10
 -14  -4   0   54.39   35.90
 -14   4   0   37.20   31.80
 -14  -4   0   60.99   27.40
 -14  -4   0   48.70   29.90
 -15  -4   0  -20.80   28.60
 -15  -4   0   76.59   39.50
 -15   4   0   28.70   34.90
 -15   4   0  113.79   41.40
 -15  -4   0  -15.40   34.60
  15  -4   0   93.39   38.10
 -15   4   0   63.29   34.80
 -16  -4   0  149.79   37.10
  16  -4   0  134.69   48.00
 -16   4   0  124.29   41.90
   0   5   0    1.00    5.10
   0  -5   0    3.10    2.80
   0  -5   0   -1.90    5.10
   0   5   0    5.20    4.00
   0   5   0   -5.90    5.80
   0  -5   0    1.90    3.90
   0   5   0    2.90    2.80
  -1  -5   0  766.02   26.80
   1  -5   0  802.32   28.10
  -1   5   0  807.62   27.60
  -1  -5   0  742.23   26.30
  -1  -5   0  781.02   24.40
   1   5   0  744.73   27.10
   1   5   0  787.32   26.50
  -1   5   0  809.72   29.60
  -1  -5   0  781.82   29.40
  -1   5   0  809.12   25.80
   1  -5   0  793.12   24.00
   1  -5   0  763.12   25.60
  -1   5   0  760.02   24.20
   1   5   0  822.62   28.80
  -2   5   0  226.18   14.50
  -2   5   0  246.38   11.70
  -2  -5   0  251.17   13.90
   2  -5   0  240.08   14.50
  -2   5   0  234.98   13.30
  -2  -5   0  229.08   12.80
   2  -5   0  251.47   11.70
   2   5   0  232.58   15.70
  -2  -5   0  236.78   15.80
  -2   5   0  241.58   12.70
   2  -5   0  233.98   12.10
  -3   5   0  342.97   16.80
  -3  -5   0  387.76   19.20
  -3  -5   0  369.96   16.90
  -3  -5   0  361.26   19.20
  -3   5   0  373.96   17.00
  -3   5   0  394.26   20.00
  -3   5   0  368.66   15.90
   3  -5   0  381.46   19.30
   3   5   0  399.16   19.30
   3  -5   0  347.07   16.40
   3  -5   0  383.46   17.20
  -3  -5   0  384.86   17.90
   4  -5   0   66.19   11.10
   4  -5   0   69.49    8.20
   4   5   0   89.89   11.60
  -4  -5   0   58.89    9.30
  -4  -5   0   84.19    9.80
  -4   5   0   76.69    9.90
  -4  -5   0   66.29   10.90
  -4   5   0   82.19    8.30
  -4   5   0   77.49   11.60
   4  -5   0   90.19   11.40
   4  -5   0   67.99    9.80
  -4   5   0   84.79   10.40
  -5   5   0 2610.74   79.19
   5  -5   0 2494.95   74.39
  -5  -5   0 2623.84   81.29
  -5   5   0 2541.15   80.89
   5   5   0 2705.53   77.99
   5  -5   0 2565.64   80.19
  -5  -5   0 2567.04   77.79
  -5   5   0 2654.93   80.19
   5  -5   0 2650.53   78.79
  -5  -5   0 2502.25   77.89
   5  -5   0 2448.96   80.69
  -6  -5   0 1244.48   47.70
   6  -5   0 1229.18   46.30
   6  -5   0 1148.49   37.20
   6  -5   0 1215.48   46.10
   6   5   0 1267.87   42.10
  -6   5   0 1225.98   46.50
  -6  -5   0 1222.98   43.00
  -6   5   0 1139.09   45.30
  -6  -5   0 1161.38   41.00
   6  -5   0 1083.69   43.00
   6  -5   0 1222.38   37.90
  -6   5   0 1200.08   44.40
  -7   5   0  284.67   21.00
   7  -5   0  300.27   22.20
  -7  -5   0  284.27   17.80
  -7   5   0  299.27   24.20
  -7  -5   0  287.47   24.50
   7  -5   0  268.77   13.20
   7  -5   0  256.87   23.70
  -7   5   0  275.77   22.80
  -7  -5   0  274.67   19.90
  -7  -5   0  297.27   23.90
   7  -5   0  246.78   22.10
   7   5   0  312.37   19.90
   7  -5   0  286.57   12.90
   8  -5   0 1596.04   46.40
   8   5   0 1660.53   53.79
  -8   5   0 1641.44   62.39
   8  -5   0 1662.03   62.09
   8  -5   0 1611.04   61.89
  -8   5   0 1661.93   61.59
  -8  -5   0 1638.94   61.29
  -8   5   0 1635.74   60.29
  -8  -5   0 1598.04   56.79
   8  -5   0 1562.64   47.20
  -8  -5   0 1587.94   62.39
   8  -5   0 1604.14   46.10
  -8  -5   0 1627.24   53.39
   8  -5   0 1712.33   60.69
   9  -5   0   62.09   18.00
  -9  -5   0   67.29   11.50
  -9   5   0   76.39   17.50
   9   5   0   84.79   13.80
  -9  -5   0   75.39   18.20
  -9   5   0   58.79   16.60
  -9   5   0   46.80   18.10
  -9  -5   0   80.39   15.60
  -9  -5   0   75.49   20.10
   9  -5   0   78.29   18.90
  10  -5   0  257.97   29.50
 -10   5   0  261.97   28.30
 -10  -5   0  311.27   36.50
  10  -5   0  288.17   35.90
 -10  -5   0  287.37   19.50
 -10  -5   0  283.07   26.90
 -10   5   0  321.07   32.50
 -10   5   0  284.87   32.30
  10   5   0  280.07   21.70
 -11   5   0  148.59   25.60
 -11   5   0   99.79   26.10
 -11  -5   0   68.89   24.20
  11   5   0  124.89   15.80
 -11  -5   0  104.89   13.00
 -11  -5   0  107.29   19.60
  11  -5   0  122.59   26.40
  11  -5   0  145.79   26.20
 -11  -5   0   99.09   12.60
 -11   5   0   99.69   23.50
  12   5   0  679.93   31.50
 -12  -5   0  659.03   28.10
 -12   5   0  772.92   51.09
  12  -5   0  674.93   49.80
 -12  -5   0  663.53   36.20
  12  -5   0  692.93   49.99
 -12   5   0  712.23   48.80
 -12  -5   0  710.33   42.00
 -12  -5   0  716.73   50.39
 -13   5   0  869.21   55.79
 -13  -5   0  847.02   54.49
 -13   5   0  932.51   60.49
 -13  -5   0  899.91   49.70
 -13   5   0  895.11   55.69
 -13  -5   0  828.62   27.70
 -13  -5   0  852.41   59.09
 -13  -5   0  864.01   28.00
  14  -5   0    7.70   33.00
 -14   5   0  -28.50   32.90
 -14   5   0   40.80   28.90
 -14   5   0  -11.80   29.80
 -14  -5   0   20.30   25.60
 -14  -5   0   92.49   31.20
 -14  -5   0    8.90   33.70
 -15   5   0   -2.90   39.30
 -15  -5   0   50.69   38.70
 -15  -5   0   39.70   31.20
 -15   5   0  104.09   39.70
  15  -5   0   50.99   40.10
 -15   5   0   10.00   35.20
   0   6   0  210.38   14.00
   0  -6   0  234.88   16.50
   0  -6   0  216.38   11.90
   0  -6   0  214.88   13.30
   0   6   0  214.58   14.80
   0   6   0  216.48    9.40
   0  -6   0  216.78    9.20
   0   6   0  220.18   11.90
   1  -6   0  635.24   22.40
   1  -6   0  616.74   20.30
  -1  -6   0  582.34   20.70
   1   6   0  643.34   24.90
  -1   6   0  628.64   22.60
  -1   6   0  662.33   24.90
  -1   6   0  635.44   20.70
   1   6   0  638.74   23.50
   1   6   0  660.43   26.00
   1  -6   0  638.54   25.30
  -1   6   0  639.44   25.60
  -1  -6   0  632.34   23.40
  -1  -6   0  637.54   27.40
  -1  -6   0  638.64   24.60
  -2   6   0  177.38   12.90
  -2   6   0  180.58   10.50
   2  -6   0  186.08   11.30
   2  -6   0  181.18   13.90
  -2  -6   0  174.68   13.00
   2   6   0  173.68   15.40
   2  -6   0  175.18   10.10
  -2  -6   0  181.38   16.00
  -2   6   0  171.08   13.90
  -2  -6   0  180.48   11.90
  -2   6   0  182.48   11.50
  -3  -6   0  294.07   19.00
  -3   6   0  327.27   15.80
   3  -6   0  343.47   16.20
   3  -6   0  328.17   16.00
  -3  -6   0  325.17   16.40
  -3  -6   0  325.57   18.90
  -3   6   0  342.07   16.80
  -3   6   0  326.17   16.30
   3  -6   0  290.57   18.20
   3   6   0  290.97   19.50
  -3  -6   0  339.67   17.00
  -3   6   0  341.77   19.90
   4  -6   0  189.58   13.70
  -4  -6   0  187.88   15.20
  -4  -6   0  166.38   13.20
  -4   6   0  178.48   14.40
  -4  -6   0  205.08   15.50
   4  -6   0  189.58   14.30
  -4  -6   0  179.28   16.10
  -4   6   0  187.08   14.10
   4  -6   0  153.88   15.80
  -4   6   0  183.58   12.90
   4   6   0  209.08   17.00
  -4   6   0  191.28   17.60
  -5  -6   0  177.38   17.30
  -5   6   0  183.98   15.70
   5   6   0  193.28   17.40
   5  -6   0  204.78   14.10
  -5   6   0  185.88   17.00
  -5  -6   0  180.28   15.40
   5  -6   0  194.88   13.10
  -5  -6   0  183.08   15.80
   5  -6   0  171.98   15.10
   5  -6   0  190.38   17.60
   5  -6   0  190.18   15.70
  -5   6   0  190.08   13.10
  -5   6   0  190.68   18.10
   6  -6   0  581.24   29.40
  -6  -6   0  552.04   26.50
   6  -6   0  537.05   22.00
   6  -6   0  564.84   22.70
  -6  -6   0  537.55   25.40
   6  -6   0  556.64   29.40
   6  -6   0  498.65   25.80
   6   6   0  553.24   26.80
  -6   6   0  543.35   27.70
  -6   6   0  556.84   27.50
  -6   6   0  525.85   29.00
  -6  -6   0  582.64   30.40
   7  -6   0 3067.49   88.99
   7   6   0 3239.48   94.19
  -7   6   0 3185.08   98.69
  -7  -6   0 3124.79   94.09
  -7   6   0 3088.29   99.29
  -7  -6   0 3162.88  100.59
   7  -6   0 3090.39   96.89
   7  -6   0 3060.69   99.29
   7  -6   0 3002.60   88.89
  -7   6   0 3061.59   97.39
  -7  -6   0 3108.59   95.29
   7  -6   0 3093.79   99.79
  -8   6   0  117.79   17.50
   8   6   0   70.39   13.90
   8  -6   0   68.29    7.80
   8  -6   0   73.99    8.80
  -8   6   0   93.69   17.40
   8  -6   0   68.49   16.20
  -8  -6   0   55.19   14.90
   8  -6   0   75.49   15.50
  -8  -6   0   55.09   13.20
  -8  -6   0   55.69   16.80
  -8  -6   0   70.09   12.00
  -8   6   0   56.59   16.10
   8  -6   0   95.69   18.00
   9  -6   0  216.58   26.00
   9  -6   0  190.88   24.80
   9  -6   0  186.68    9.20
  -9  -6   0  183.78   23.20
  -9  -6   0  181.48   25.30
   9  -6   0  169.18   12.80
  -9   6   0  208.38   25.70
  -9  -6   0  195.28   22.70
  -9  -6   0  177.38   18.30
  -9   6   0  199.18   24.20
   9   6   0  184.08   20.60
   9  -6   0  199.38    8.70
  -9   6   0  199.18   24.00
 -10   6   0  -14.00   20.00
  10  -6   0   26.90   21.40
 -10  -6   0   20.20   10.20
 -10   6   0   -9.90   16.80
 -10  -6   0    4.30   13.80
  10  -6   0   -0.90   18.80
 -10  -6   0   14.40   17.10
  10   6   0    9.10   13.10
 -10   6   0    7.20   16.60
 -10  -6   0   30.00   21.50
 -11  -6   0  180.98   22.70
 -11   6   0  166.28   26.30
 -11   6   0  154.98   28.40
  11   6   0  187.48   18.80
 -11   6   0  127.39   26.10
 -11  -6   0  150.48   16.70
 -11  -6   0  191.98   19.60
 -11  -6   0  147.69   28.70
  11  -6   0  196.08   30.30
 -12  -6   0  437.86   36.10
 -12  -6   0  460.65   47.90
  12  -6   0  449.36   47.20
  12  -6   0  373.56   44.30
 -12  -6   0  378.06   24.60
 -12   6   0  456.25   44.80
 -12  -6   0  448.06   40.60
 -12  -6   0  409.26   24.60
  12   6   0  378.86   27.70
 -13  -6   0  104.09   12.90
 -13  -6   0   97.79   13.60
 -13  -6   0  138.09   35.00
 -13  -6   0  130.69   25.80
 -13   6   0  109.99   30.40
 -13  -6   0  103.19   29.10
 -13   6   0   53.79   31.70
  13   6   0  102.49   18.60
 -13   6   0  108.59   32.30
 -14  -6   0  137.89   29.60
 -14   6   0  194.28   36.90
 -14  -6   0  137.29   33.30
 -14  -6   0   83.39   38.10
 -14   6   0  185.78   38.40
  14  -6   0  201.68   40.30
 -14   6   0  177.08   36.90
 -15   6   0   29.10   37.70
 -15  -6   0  -44.60   36.70
 -15  -6   0   49.00   31.50
 -15   6   0   59.99   37.40
  15  -6   0   63.69   37.90
 -15   6   0  100.29   43.30
 -15  -6   0   38.30   39.30
   0   7   0   -3.10    7.30
   0  -7   0    4.80    2.90
   0   7   0    5.90    3.30
   0   7   0   -3.00    6.70
   0  -7   0   -1.40    6.00
   0  -7   0    8.80    5.10
   0  -7   0    1.20    7.10
   0   7   0    2.60    4.90
  -1  -7   0  561.34   26.60
   1  -7   0  579.94   24.30
   1  -7   0  532.35   20.80
  -1   7   0  561.14   24.20
  -1   7   0  538.25   18.80
   1   7   0  559.94   22.00
   1   7   0  598.34   27.50
  -1  -7   0  555.14   23.20
   1  -7   0  538.75   25.30
  -1  -7   0  524.65   18.90
  -1   7   0  520.35   20.90
  -1   7   0  535.55   24.10
  -1  -7   0  512.85   21.60
   1   7   0  540.15   23.20
   1  -7   0  549.74   18.50
  -2   7   0 1317.77   41.70
   2  -7   0 1445.66   47.50
  -2   7   0 1387.06   45.00
  -2   7   0 1429.96   44.00
   2   7   0 1418.16   47.40
  -2  -7   0 1339.17   48.40
  -2  -7   0 1340.47   44.90
  -2  -7   0 1357.96   45.20
   2  -7   0 1382.96   41.60
   2   7   0 1338.87   45.20
  -2  -7   0 1358.16   42.30
   2  -7   0 1371.06   43.10
  -2   7   0 1314.37   46.60
  -3   7   0 2468.95   78.59
  -3  -7   0 2495.75   75.59
   3  -7   0 2382.06   73.89
  -3  -7   0 2563.64   75.19
   3  -7   0 2531.45   78.89
  -3   7   0 2417.36   73.69
  -3   7   0 2517.55   74.89
  -3  -7   0 2482.05   77.29
   3  -7   0 2411.96   73.69
   3   7   0 2630.04   78.29
  -3   7   0 2565.54   75.19
  -3  -7   0 2672.53   79.49
  -4  -7   0 1720.53   53.69
  -4   7   0 1598.04   52.99
  -4   7   0 1590.84   56.79
  -4  -7   0 1654.83   56.69
   4  -7   0 1635.24   54.39
   4   7   0 1714.73   55.89
   4  -7   0 1625.64   52.79
  -4   7   0 1603.74   51.89
   4  -7   0 1670.93   53.59
  -4   7   0 1672.03   53.79
  -4  -7   0 1705.73   56.59
   4  -7   0 1717.63   57.79
  -4  -7   0 1660.43   54.59
  -5  -7   0   65.49   11.70
  -5  -7   0   72.29   10.60
  -5   7   0   81.89   10.70
   5  -7   0   82.19   10.70
  -5   7   0   65.69   11.20
  -5  -7   0   73.59   13.80
  -5  -7   0   68.09   12.90
   5  -7   0   82.99   11.60
   5  -7   0   63.69    9.60
  -5  -7   0   73.59   11.20
   5   7   0   90.29   14.10
   5  -7   0   76.29   12.20
  -5   7   0   80.69   13.60
  -5   7   0   69.89   11.50
   5  -7   0   74.69   13.70
  -6  -7   0 1464.95   52.39
  -6  -7   0 1559.44   55.39
  -6   7   0 1518.85   48.30
  -6  -7   0 1569.64   53.29
  -6   7   0 1482.05   53.09
   6  -7   0 1483.15   53.99
   6  -7   0 1530.25   57.09
  -6   7   0 1435.46   56.39
  -6  -7   0 1532.35   57.69
   6  -7   0 1481.95   52.49
  -6   7   0 1531.65   54.39
   6  -7   0 1435.66   48.60
   6   7   0 1643.44   53.59
   6  -7   0 1564.24   49.80
  -7  -7   0   91.49   14.10
  -7  -7   0   89.59   17.30
   7   7   0  133.09   16.70
   7  -7   0   93.29   16.10
   7  -7   0   97.89   15.00
  -7   7   0   85.09   17.30
   7  -7   0   85.29   10.20
  -7  -7   0  115.59   15.00
   7  -7   0  106.49   17.90
  -7   7   0   95.59   16.80
  -7   7   0   96.09   15.50
   7  -7   0   91.09   10.30
   8  -7   0   81.19   18.10
   8  -7   0   14.10    7.10
  -8  -7   0   36.60   11.40
   8  -7   0   30.20    7.00
   8   7   0   13.90   14.50
  -8   7   0   30.50   15.40
  -8  -7   0   16.50   13.60
   8  -7   0   36.70   14.30
   8  -7   0   18.60   13.40
  -8  -7   0    6.20   11.60
  -8   7   0   55.29   15.90
  -8  -7   0   23.90   15.50
  -8   7   0   49.20   15.30
  -9  -7   0   81.89   20.90
   9  -7   0   96.49   19.20
   9  -7   0   84.59   10.00
  -9  -7   0   68.89   14.20
   9  -7   0   69.79    8.50
  -9   7   0   68.49   20.30
   9  -7   0   81.59   10.90
  -9  -7   0   50.49   18.00
  -9   7   0   94.29   18.80
  -9  -7   0   97.29   16.50
   9  -7   0   75.79   20.00
   9  -7   0   50.39   18.20
  -9   7   0   88.29   20.40
 -10   7   0   22.30   18.70
  10  -7   0   35.40    8.50
  10  -7   0   23.80   19.20
 -10  -7   0   16.00   14.10
  10   7   0   13.60   14.40
 -10  -7   0    8.50   21.00
 -10   7   0  -25.40   18.20
 -10  -7   0   20.90   18.10
 -10  -7   0   24.30   12.40
 -10   7   0   24.00   19.00
 -11   7   0  542.85   42.70
 -11  -7   0  567.94   36.00
 -11  -7   0  615.24   43.60
 -11   7   0  476.45   42.30
  11  -7   0  479.95   42.30
 -11  -7   0  535.35   30.40
 -11   7   0  546.05   44.20
  11  -7   0  573.64   43.50
 -11  -7   0  494.95   43.10
  11   7   0  539.15   31.50
  12  -7   0  584.54   50.09
 -12  -7   0  576.54   31.40
 -12   7   0  557.84   47.60
 -12  -7   0  527.75   39.20
  12   7   0  518.15   46.60
 -12  -7   0  576.04   31.40
 -12  -7   0  573.74   49.10
 -12   7   0  502.35   47.80
 -12  -7   0  599.54   46.20
 -13   7   0  196.78   36.80
 -13   7   0  137.29   31.80
  13  -7   0  135.79   35.30
 -13   7   0  145.99   33.80
 -13  -7   0  138.69   16.90
 -13  -7   0  184.28   33.20
 -13  -7   0  121.49   33.60
 -13  -7   0  153.08   17.90
 -13  -7   0  147.09   26.40
 -14  -7   0  321.97   36.50
  14  -7   0  313.77   43.70
 -14  -7   0  256.67   40.60
 -14  -7   0  322.37   23.90
 -14   7   0  287.47   43.10
 -14  -7   0  301.67   47.90
 -14   7   0  454.85   50.29
 -14  -7   0  337.67   49.99
 -14  -7   0  280.47   21.70
 -14   7   0  295.47   44.30
 -15  -7   0  597.64   74.29
 -15   7   0  677.73   68.39
 -15  -7   0  733.13   57.09
 -15  -7   0  595.64   60.59
 -15   7   0  638.54   61.99
  15  -7   0  587.24   59.99
 -15   7   0  459.55   57.39
   0   8   0   40.30    5.10
   0   8   0   46.20    7.60
   0  -8   0   34.60   11.80
   0   8   0   36.50   10.80
   0  -8   0   48.50    9.30
   0  -8   0   45.60    7.60
   0  -8   0   39.10    5.00
   0   8   0   39.70    9.30
   1   8   0  422.66   21.60
  -1   8   0  430.86   19.30
  -1   8   0  392.36   22.20
   1   8   0  448.36   23.90
  -1   8   0  442.86   16.90
   1  -8   0  475.85   19.80
  -1  -8   0  436.46   25.40
   1   8   0  431.16   20.20
   1  -8   0  557.84   27.30
  -1  -8   0  439.26   21.80
  -1  -8   0  432.26   20.20
  -1   8   0  481.15   23.90
   1  -8   0  457.75   22.70
  -1  -8   0  452.05   16.90
   1  -8   0  456.05   16.40
  -2  -8   0 2484.05   77.89
   2   8   0 2625.24   78.09
  -2   8   0 2535.85   74.29
   2  -8   0 2469.65   75.69
  -2   8   0 2610.14   80.59
  -2  -8   0 2694.83   82.79
   2   8   0 2587.04   78.79
  -2   8   0 2505.15   76.29
  -2  -8   0 2607.04   74.79
   2  -8   0 2522.85   80.89
  -2  -8   0 2552.24   78.39
   2   8   0 2727.63   81.19
   2  -8   0 2559.94   73.89
  -2   8   0 2655.53   78.59
   2  -8   0 2580.94   80.49
  -3   8   0 1170.18   44.50
   3   8   0 1286.87   44.80
  -3  -8   0 1187.68   42.90
   3  -8   0 1243.98   44.30
  -3   8   0 1130.59   38.90
  -3  -8   0 1207.98   40.40
   3  -8   0 1201.18   39.80
   3  -8   0 1189.98   39.00
  -3  -8   0 1153.08   41.40
   3  -8   0 1158.18   44.30
  -3   8   0 1191.68   41.30
  -3   8   0 1186.38   40.60
  -3  -8   0 1199.08   45.00
   4  -8   0  148.59   14.10
  -4   8   0  151.68   18.00
   4   8   0  168.88   17.50
  -4  -8   0  135.09   16.50
   4  -8   0  160.58   16.50
   4  -8   0  160.28   14.10
  -4   8   0  146.29   14.70
  -4  -8   0  146.99   14.50
  -4  -8   0  154.88   16.50
  -4   8   0  161.78   14.60
   4  -8   0  160.88   17.30
  -4  -8   0  131.99   14.80
  -4   8   0  145.79   14.50
  -5  -8   0   60.89   12.80
   5  -8   0   68.69   10.90
   5  -8   0   71.59   11.30
   5  -8   0   69.09   10.90
  -5   8   0   81.49   10.80
   5  -8   0   76.19   14.90
  -5   8   0   79.49   11.60
  -5   8   0   83.09   15.20
  -5  -8   0   57.59   11.90
   5  -8   0   71.69   11.00
  -5   8   0   75.69   11.50
  -5  -8   0   74.89   11.30
  -5  -8   0   50.59   12.70
  -6   8   0   49.10   12.20
  -6  -8   0   25.30   11.00
  -6  -8   0   31.40   13.60
   6  -8   0   37.30   11.90
  -6  -8   0   50.49   13.90
   6  -8   0   45.30   11.60
  -6   8   0   29.80   14.00
   6   8   0   24.10   13.20
  -6   8   0   30.40    9.50
  -6   8   0   28.60   11.60
   6  -8   0   12.00    8.50
  -6  -8   0   43.20   10.30
   6  -8   0   39.70   10.20
  -6  -8   0   33.40   11.80
   6  -8   0   29.40   13.30
  -7   8   0  348.37   27.80
  -7  -8   0  326.07   27.60
  -7  -8   0  322.47   27.50
  -7   8   0  295.17   23.80
   7   8   0  335.67   25.00
   7  -8   0  312.57   24.00
  -7  -8   0  308.17   22.80
  -7  -8   0  376.06   24.40
   7  -8   0  367.66   27.80
   7  -8   0  356.76   19.90
   7  -8   0  348.67   19.90
  -7   8   0  369.26   26.80
   7  -8   0  381.66   26.80
   8  -8   0  830.62   40.20
   8   8   0  923.21   39.60
   8  -8   0  921.11   33.90
  -8   8   0  902.81   42.10
   8  -8   0  891.71   43.80
  -8   8   0  990.20   47.10
   8  -8   0  880.71   33.20
  -8  -8   0  888.61   40.20
  -8  -8   0  913.11   39.50
   8  -8   0  947.01   47.20
  -8  -8   0  920.51   45.80
  -8   8   0  914.91   43.30
  -8  -8   0  884.81   46.40
   9  -8   0 1339.57   43.00
  -9  -8   0 1350.76   52.79
  -9   8   0 1272.97   58.59
  -9  -8   0 1221.28   61.19
   9  -8   0 1343.57   56.99
   9  -8   0 1298.87   59.49
  -9   8   0 1368.06   58.09
   9   8   0 1298.47   50.19
  -9   8   0 1381.26   56.59
   9  -8   0 1294.77   42.40
  -9  -8   0 1207.48   57.29
  -9  -8   0 1224.28   49.99
   9  -8   0 1433.36   55.29
 -10   8   0 1169.68   56.69
  10  -8   0 1079.79   34.70
  10  -8   0 1042.70   35.00
 -10  -8   0 1094.49   57.09
 -10  -8   0 1102.99   45.50
 -10   8   0 1109.69   56.89
 -10  -8   0 1052.69   60.29
 -10   8   0 1189.88   53.99
 -10  -8   0 1140.69   49.10
 -10  -8   0 1185.08   55.99
  10  -8   0 1078.99   37.00
  10   8   0 1093.29   45.40
  11   8   0   65.39   16.90
 -11  -8   0  108.39   29.00
 -11   8   0   75.09   23.80
 -11   8   0   54.19   24.70
  11  -8   0   56.69   23.10
 -11  -8   0   29.50   24.60
 -11  -8   0   54.09   15.60
  11  -8   0   46.90   26.30
 -11  -8   0   68.09   22.90
 -11  -8   0   76.09   19.60
 -11   8   0   82.19   34.20
 -12   8   0  258.87   36.00
 -12  -8   0  188.48   21.90
 -12  -8   0  224.48   36.30
 -12  -8   0  189.78   25.60
  12  -8   0  173.78   32.80
 -12   8   0  230.38   35.50
 -12  -8   0  207.38   36.40
  12   8   0  222.28   23.00
 -12  -8   0  211.18   32.70
 -12  -8   0  245.38   26.70
 -13  -8   0   71.29   24.30
 -13   8   0   73.29   34.60
 -13   8   0   29.40   31.30
 -13  -8   0  119.09   37.50
 -13   8   0  103.59   29.80
  13  -8   0  103.39   33.90
 -13  -8   0  118.19   32.50
 -13  -8   0   73.59   18.20
 -13  -8   0   80.39   32.30
  13   8   0  129.29   22.40
 -13  -8   0   54.59   17.20
 -14   8   0  297.27   42.70
 -14  -8   0  305.57   43.40
  14   8   0  322.37   30.50
 -14  -8   0  319.67   36.30
  14  -8   0  291.87   44.70
 -14  -8   0  312.97   30.40
 -14  -8   0  367.86   28.50
 -14   8   0  308.57   47.90
 -14  -8   0  371.06   52.09
 -14   8   0  284.67   42.60
 -14  -8   0  291.97   44.40
 -15  -8   0   -1.70   31.50
 -15  -8   0  -23.60   42.70
  15  -8   0  -45.50   41.00
 -15   8   0   34.60   41.20
 -15   8   0   15.50   38.80
 -15  -8   0   41.30   44.00
 -15   8   0  -37.90   40.60
   0  -9   0   -2.20    7.40
   0   9   0    0.30    5.80
   0   9   0    2.20    4.00
   0  -9   0   -4.60    3.60
   0   9   0    6.40    8.10
   0   9   0   -3.30    9.50
   0  -9   0   -6.90    8.70
   0  -9   0    7.70    6.00
   1  -9   0   14.10    8.80
  -1   9   0   11.70    9.10
  -1   9   0   16.70    7.10
   1  -9   0    3.60    9.80
   1   9   0   25.10    9.30
   1  -9   0   12.90    6.40
  -1  -9   0   14.40    8.00
  -1   9   0    1.80    9.30
  -1  -9   0   -5.50    9.70
   1   9   0   19.60    7.40
  -1   9   0   12.70    4.80
  -1  -9   0    9.60    6.90
   1  -9   0   13.30    4.40
   1   9   0   15.90   10.90
  -1  -9   0   14.30    4.90
   2  -9   0  108.59   15.30
  -2   9   0  105.69   14.10
   2   9   0  111.59   13.20
   2   9   0   87.49   11.10
  -2   9   0  152.88   16.80
   2  -9   0  109.79   11.90
  -2  -9   0  114.29   12.60
  -2   9   0  112.89   10.00
  -2   9   0  128.19   12.20
  -2  -9   0   98.79   10.20
  -2  -9   0  110.29   13.30
  -2  -9   0   98.79   14.60
   2  -9   0  109.19    9.40
   3   9   0 5559.84  160.28
  -3  -9   0 5497.45  157.78
  -3  -9   0 5467.65  153.78
  -3   9   0 5538.95  156.28
   3  -9   0 5519.95  159.68
   3  -9   0 5252.57  153.78
  -3   9   0 5315.77  152.88
   3  -9   0 5285.47  152.78
  -3   9   0 5434.96  155.08
   3  -9   0 5547.85  160.18
  -3  -9   0 5484.75  156.68
  -3  -9   0 5661.93  161.18
  -3  -9   0 5368.26  154.08
  -3   9   0 5615.24  160.48
  -4  -9   0  217.18   18.70
  -4   9   0  221.58   16.70
  -4   9   0  218.48   15.60
  -4  -9   0  183.88   19.10
  -4   9   0  240.78   21.00
   4   9   0  218.68   19.90
  -4   9   0  199.58   17.20
   4  -9   0  217.48   15.70
  -4  -9   0  221.38   17.40
   4  -9   0  240.88   20.50
  -4  -9   0  214.88   17.20
   4  -9   0  215.98   15.80
   4  -9   0  215.08   19.80
  -5  -9   0  280.77   23.40
  -5  -9   0  296.87   21.00
  -5   9   0  274.77   19.80
  -5   9   0  302.57   26.10
  -5   9   0  353.86   20.00
   5  -9   0  309.67   20.50
  -5   9   0  299.37   20.70
   5  -9   0  305.57   20.80
  -5  -9   0  302.37   20.20
   5   9   0  318.17   24.60
   5  -9   0  367.56   22.60
   5  -9   0  348.47   24.60
  -5  -9   0  311.67   24.70
   5  -9   0  294.47   19.70
   6  -9   0   49.50   11.70
   6  -9   0   68.79   12.90
   6   9   0   98.49   16.90
  -6   9   0   92.99   12.90
   6  -9   0   99.49   17.40
  -6   9   0   85.59   14.10
  -6   9   0   92.79   17.70
  -6  -9   0   93.19   14.90
  -6   9   0   62.79   13.30
  -6  -9   0   86.79   15.40
   6  -9   0   82.29   13.60
   6  -9   0   92.09   14.90
  -6  -9   0  111.89   18.60
  -6  -9   0   77.79   12.60
  -6  -9   0   46.00   12.60
  -7  -9   0  944.21   40.40
  -7   9   0  880.61   43.90
   7  -9   0  898.01   45.30
   7  -9   0  914.91   35.90
  -7   9   0  936.81   40.90
  -7  -9   0  930.11   43.70
  -7  -9   0  864.61   40.10
   7  -9   0  943.31   42.00
  -7   9   0  863.31   40.50
  -7  -9   0  966.20   38.60
   7   9   0 1010.70   41.50
   7  -9   0  930.31   36.40
  -7  -9   0  912.01   45.50
   7  -9   0  866.31   39.10
  -8  -9   0  140.09   21.80
  -8  -9   0  186.18   24.90
  -8  -9   0  146.39   18.80
  -8  -9   0  163.78   18.60
  -8   9   0  176.88   24.30
   8  -9   0  196.98   23.80
   8   9   0  175.18   20.90
  -8  -9   0  173.08   20.10
   8  -9   0  202.48   25.60
   8  -9   0  185.88   22.10
   8  -9   0  176.88   17.10
  -8   9   0  188.38   21.80
   8  -9   0  164.08   17.20
  -8   9   0  159.88   20.80
   9  -9   0   25.50   19.20
  -9  -9   0   14.60   14.50
   9  -9   0   29.70    9.40
  -9   9   0   37.20   17.20
   9  -9   0   30.70   10.30
   9   9   0   18.30   15.10
  -9   9   0   24.70   19.30
   9  -9   0   44.80   16.90
  -9  -9   0   -7.10   18.90
   9  -9   0   44.80   17.60
  -9  -9   0   32.30   19.10
  -9  -9   0   46.80   20.10
  -9  -9   0   20.70   13.90
  -9   9   0   15.90   17.90
 -10   9   0  257.27   29.40
  10  -9   0  225.18   16.00
  10  -9   0  195.68   16.20
 -10  -9   0  214.68   24.30
 -10  -9   0  188.38   21.00
 -10  -9   0  203.58   28.80
 -10  -9   0  166.68   27.50
  10   9   0  184.08   22.10
 -10  -9   0  189.38   29.90
  10  -9   0  219.38   34.30
  10  -9   0  207.98   29.80
 -10   9   0  189.38   28.60
 -10   9   0  190.98   30.40
 -11  -9   0  654.53   50.09
 -11  -9   0  681.73   38.20
 -11  -9   0  654.23   50.09
  11   9   0  627.84   36.80
 -11   9   0  603.94   49.90
 -11   9   0  645.84   44.10
 -11  -9   0  688.73   49.60
  11  -9   0  754.72   48.70
 -11  -9   0  669.33   40.80
 -11   9   0  735.13   49.40
 -12  -9   0   97.59   23.60
 -12  -9   0  165.08   30.40
  12  -9   0   69.89   28.80
 -12  -9   0  157.68   22.00
  12   9   0  143.49   21.30
 -12  -9   0   92.49   31.40
 -12   9   0  112.49   32.80
  12  -9   0  145.69   35.90
 -12   9   0  107.79   31.10
 -12  -9   0  126.39   33.70
 -12  -9   0   98.09   20.70
 -13   9   0   18.00   34.30
  13  -9   0   17.00   33.20
 -13  -9   0  -20.30   17.70
 -13  -9   0   12.40   28.40
 -13  -9   0   12.30   31.50
  13   9   0  -48.70   19.00
 -13  -9   0   -2.00   18.40
 -13   9   0   -8.60   31.40
 -13   9   0  -70.29   25.40
 -13  -9   0  -21.00   32.80
 -13  -9   0   25.00   23.40
 -14  -9   0    7.80   35.80
 -14  -9   0   -1.70   35.20
 -14  -9   0   -3.70   19.70
  14  -9   0  114.89   38.90
 -14  -9   0   48.50   29.70
 -14   9   0  -22.20   34.10
 -14  -9   0    0.40   18.60
 -14  -9   0   13.70   39.20
 -14   9   0  -14.10   35.00
 -14   9   0   13.80   38.80
  14   9   0   11.10   23.60
 -15  -9   0 1019.70   65.19
 -15   9   0  902.41   75.69
 -15   9   0  792.42   79.79
 -15   9   0  877.01   76.09
 -15  -9   0 1131.19  133.09
 -15  -9   0  906.71   80.49
   0  10   0  388.96   23.00
   0 -10   0  396.26   23.50
   0  10   0  372.96   19.30
   0  10   0  353.16   23.80
   0 -10   0  373.46   24.90
   0 -10   0  365.26   19.40
   0  10   0  350.96   14.80
   0 -10   0  331.07   14.50
  -1 -10   0  778.52   26.50
  -1  10   0  772.82   34.40
  -1  10   0  777.22   26.30
   1  10   0  790.92   34.60
   1 -10   0  791.22   34.20
   1 -10   0  800.92   25.90
  -1 -10   0  832.42   34.00
   1 -10   0  811.42   36.70
  -1  10   0  750.12   29.70
  -1 -10   0  771.62   31.00
   1  10   0  773.12   31.00
   1  10   0  829.22   35.60
  -1  10   0  818.62   34.20
  -1 -10   0  758.12   36.50
   1 -10   0  821.82   30.20
  -2 -10   0  883.41   35.50
  -2  10   0  890.21   38.70
   2 -10   0  866.01   38.50
  -2  10   0  799.22   39.00
  -2  10   0  884.31   33.10
   2  10   0  946.51   39.00
  -2 -10   0  927.11   39.90
   2 -10   0  918.41   37.80
   2 -10   0  874.91   29.50
   2  10   0  929.11   34.80
  -2  10   0  851.71   29.90
   2 -10   0  906.81   32.80
   2  10   0  915.41   36.80
  -2 -10   0  880.81   34.90
  -2 -10   0  865.01   30.40
  -3 -10   0  480.35   22.50
  -3 -10   0  470.55   25.70
  -3  10   0  527.75   24.10
   3 -10   0  544.65   23.40
  -3 -10   0  491.95   25.50
   3 -10   0  546.35   28.50
  -3  10   0  491.45   21.50
   3  10   0  503.35   28.10
  -3 -10   0  500.65   28.80
  -3  10   0  468.95   27.70
  -3 -10   0  484.35   21.90
   3 -10   0  477.85   27.40
   3 -10   0  497.85   21.20
  -4 -10   0  123.49   17.30
  -4  10   0  112.49   16.70
   4  10   0  107.19   17.30
   4 -10   0  106.09   12.40
  -4 -10   0  113.39   13.50
   4 -10   0   80.49   15.00
  -4 -10   0  108.69   12.70
  -4  10   0   95.39   12.90
  -4  10   0  124.59   13.90
   4 -10   0   98.49   15.20
   4 -10   0   91.09   11.10
  -4  10   0  105.19   16.50
  -4 -10   0  100.39   14.50
  -4 -10   0  122.19   13.30
  -5 -10   0  620.14   33.50
   5 -10   0  614.44   29.00
  -5 -10   0  600.64   33.60
  -5  10   0  588.84   28.60
   5 -10   0  560.24   33.40
   5 -10   0  644.74   31.00
   5 -10   0  674.33   32.60
  -5 -10   0  635.94   30.00
  -5  10   0  586.74   29.50
  -5  10   0  626.94   34.80
  -5  10   0  653.73   29.40
   5 -10   0  661.23   29.20
  -5 -10   0  612.04   30.60
   5  10   0  648.14   33.50
   6 -10   0    0.20   12.60
   6  10   0   -9.70   13.20
   6 -10   0    4.50   10.20
  -6  10   0    6.80   10.50
   6 -10   0   -1.10   11.00
   6 -10   0    0.90   10.00
  -6  10   0   -8.20   10.40
  -6  10   0   12.80   11.00
  -6 -10   0    0.90   11.70
  -6 -10   0    8.50   12.00
   6 -10   0    7.60   10.80
  -6 -10   0    4.60   10.20
  -6 -10   0   18.10   13.30
  -6  10   0   -6.50   13.50
  -7 -10   0 2112.09   73.59
  -7  10   0 2129.19   69.09
   7 -10   0 2090.99   70.19
   7 -10   0 2116.99   78.89
  -7  10   0 2268.47   80.69
  -7 -10   0 2161.38   74.99
   7 -10   0 2198.18   70.99
   7  10   0 2119.69   74.19
  -7  10   0 2095.19   73.89
   7 -10   0 2116.09   72.39
   7 -10   0 2104.59   74.49
  -7  10   0 2153.38   74.19
  -7 -10   0 2307.67   80.69
  -7 -10   0 2232.68   72.39
  -7 -10   0 2206.18   76.59
  -8 -10   0 1204.48   51.09
   8 -10   0 1193.38   45.00
  -8 -10   0 1274.27   50.99
   8 -10   0 1232.88   50.39
   8 -10   0 1208.48   45.60
  -8 -10   0 1148.09   56.09
  -8 -10   0 1231.18   48.60
   8 -10   0 1199.58   55.89
  -8  10   0 1210.48   52.19
  -8 -10   0 1263.17   54.59
  -8  10   0 1252.17   52.69
   8 -10   0 1231.78   52.89
  -8  10   0 1257.27   56.79
   8  10   0 1186.98   49.90
  -9  10   0   19.80   18.60
   9 -10   0    6.60   10.50
   9 -10   0   -2.10   10.20
  -9 -10   0    2.20   15.50
  -9 -10   0   13.70   20.30
  -9 -10   0    9.40   15.10
  -9 -10   0   -6.80   18.10
   9  10   0    3.10   15.90
  -9  10   0   11.80   16.90
  -9 -10   0    7.30   18.90
   9 -10   0    8.50   20.20
   9 -10   0  -12.50   15.80
   9 -10   0   29.30   17.50
  -9 -10   0    2.00   13.10
  -9  10   0    4.40   19.40
 -10 -10   0  327.97   30.70
 -10 -10   0  283.27   32.70
 -10 -10   0  238.98   25.30
  10 -10   0  246.78   19.10
 -10  10   0  266.17   30.70
  10 -10   0  230.48   30.60
  10  10   0  241.78   25.30
  10 -10   0  277.37   29.90
 -10  10   0  315.07   36.90
 -10 -10   0  236.38   27.20
 -10 -10   0  283.97   32.30
 -10  10   0  275.47   33.40
  10 -10   0  276.87   21.00
 -10 -10   0  242.98   34.70
  11 -10   0  627.44   30.60
  11 -10   0  634.44   25.50
 -11 -10   0  614.04   53.89
 -11  10   0  588.54   46.30
 -11 -10   0  665.13   51.79
 -11  10   0  710.03   47.80
  11 -10   0  610.94   25.50
 -11 -10   0  652.83   41.60
 -11 -10   0  600.54   49.00
  11 -10   0  676.73   47.80
 -11 -10   0  629.24   38.50
 -11  10   0  645.94   52.29
  11  10   0  578.34   37.40
 -11 -10   0  638.04   39.00
 -12  10   0   31.20   29.90
 -12 -10   0   27.30   19.50
 -12 -10   0   35.30   19.90
 -12 -10   0   35.10   22.40
 -12 -10   0   45.20   27.20
 -12  10   0   37.60   29.60
 -12 -10   0   32.90   19.60
  12 -10   0   22.40   29.30
 -12 -10   0   33.80   31.40
 -12 -10   0    1.90   29.00
  12 -10   0   10.20   30.10
  12  10   0   61.59   20.80
 -12  10   0   -5.60   29.70
  13 -10   0  129.19   36.50
 -13  10   0   95.29   38.10
 -13 -10   0   26.30   21.20
  13  10   0   67.59   23.10
 -13 -10   0  134.89   33.40
 -13 -10   0   80.89   23.30
 -13 -10   0   51.59   37.00
 -13 -10   0   51.19   26.30
 -13 -10   0   17.60   21.90
 -13  10   0  112.59   33.20
 -13 -10   0   15.30   32.10
 -13  10   0   57.59   34.10
 -14  10   0   32.10   41.20
 -14 -10   0  107.89   25.80
 -14 -10   0   32.10   43.40
 -14  10   0   54.69   36.60
 -14 -10   0   -6.60   37.80
 -14 -10   0   54.89   31.00
 -14 -10   0   99.99   25.20
  14 -10   0   79.89   39.70
 -14 -10   0   86.79   29.50
 -14 -10   0   63.59   63.89
  14  10   0  105.59   27.00
 -14  10   0   87.19   42.70
   0 -11   0   15.50   10.30
   0 -11   0    9.10    4.50
   0  11   0   -2.00   10.60
   0 -11   0   25.20    8.30
   0  11   0   14.50    7.60
   0  11   0   32.10   11.70
   0 -11   0   29.00   13.40
  -1 -11   0   12.50    8.20
  -1  11   0    0.90   10.50
   1  11   0   -7.20    9.90
   1  11   0    0.00    7.70
  -1 -11   0    9.30   11.40
  -1  11   0   -2.30   10.30
   1 -11   0   -5.70    6.80
   1 -11   0    9.40   10.10
  -1  11   0   -1.60    4.40
   1  11   0   -9.60   10.00
   1 -11   0   -0.40    4.10
  -1 -11   0   -4.40    9.20
   1 -11   0   -0.70   10.90
  -1  11   0    5.10    7.30
  -1 -11   0   -2.00    4.90
   2  11   0 1241.68   46.40
  -2  11   0 1324.57   41.70
  -2 -11   0 1229.58   46.50
   2 -11   0 1221.28   49.60
   2  11   0 1319.37   49.30
   2 -11   0 1349.16   44.90
  -2 -11   0 1291.47   42.00
  -2 -11   0 1353.76   48.80
  -2  11   0 1318.77   45.10
  -2  11   0 1366.16   51.89
   2 -11   0 1341.87   52.19
  -2  11   0 1378.26   49.60
   2  11   0 1287.07   50.49
   2 -11   0 1346.27   41.20
  -2 -11   0 1320.27   52.89
   3 -11   0    1.20   11.30
  -3 -11   0    3.60    7.60
   3  11   0   -9.10   11.50
  -3 -11   0    7.60    9.90
   3 -11   0    5.10    7.40
  -3  11   0    4.40   10.30
  -3 -11   0  -12.10    9.10
  -3  11   0    0.00    8.10
  -3 -11   0   -4.90   12.30
  -3 -11   0   -0.20    6.80
   3 -11   0   -3.90    6.00
   3 -11   0   22.00   11.90
  -3  11   0    8.80   12.30
  -3  11   0    3.60    6.60
   4 -11   0   10.70    8.00
  -4  11   0    7.50   10.90
  -4  11   0    0.00    7.80
   4 -11   0   -7.20   11.70
   4 -11   0   12.00    9.00
  -4 -11   0   -8.40   11.00
  -4 -11   0    0.50    9.80
  -4 -11   0  -11.70    7.90
   4 -11   0   20.00   12.20
   4  11   0    9.50   13.10
  -4 -11   0   -0.10   12.30
  -4  11   0   -5.40   11.60
  -4 -11   0   -6.50    8.90
  -4  11   0   -5.20    8.30
  -5  11   0  106.19   18.80
   5  11   0  119.29   18.30
  -5 -11   0  130.99   19.20
   5 -11   0   61.39   11.80
  -5  11   0   97.59   13.50
   5 -11   0  108.19   16.70
   5 -11   0   74.09   12.80
  -5 -11   0   95.09   14.60
  -5 -11   0   86.39   14.80
  -5 -11   0  105.89   16.50
  -5  11   0   82.09   13.50
  -5  11   0   98.79   14.30
   5 -11   0   90.09   17.80
  -6  11   0 3158.38  101.19
  -6  11   0 3206.18   98.39
   6 -11   0 3279.57  101.49
   6  11   0 3318.57  104.09
  -6  11   0 3174.18  107.19
  -6 -11   0 3298.37  106.49
   6 -11   0 3125.19   98.89
   6 -11   0 3207.08  100.69
  -6 -11   0 3216.78  101.89
  -6  11   0 3208.38   99.89
   6 -11   0 3213.18  100.59
  -6 -11   0 3218.18  104.89
  -6 -11   0 3185.58  100.39
   6 -11   0 3255.27  107.69
  -7  11   0    8.20   17.90
  -7 -11   0   -4.60   15.80
   7 -11   0  -10.90   11.60
  -7 -11   0    3.10   11.30
   7 -11   0   -9.80   11.20
   7  11   0   -1.20   14.70
  -7 -11   0  -10.80   12.70
  -7 -11   0   33.60   14.70
   7 -11   0   -7.10   12.60
  -7  11   0   -3.80   13.30
   7 -11   0    0.40   10.50
  -7 -11   0    4.20   14.00
  -7  11   0    5.20   13.70
   7 -11   0    3.70   15.40
  -7  11   0  -14.80   11.40
   8 -11   0   80.69   22.00
  -8 -11   0   64.09   15.70
  -8 -11   0   75.29   20.60
  -8 -11   0   94.39   19.80
   8 -11   0   48.90   14.10
   8 -11   0   65.49   14.20
   8 -11   0   67.79   18.00
  -8  11   0   72.49   17.00
  -8 -11   0   29.90   20.50
  -8 -11   0   87.39   19.00
   8  11   0   62.79   18.60
  -8  11   0   64.09   19.00
  -8  11   0  110.89   24.50
   8 -11   0   95.19   17.70
   9 -11   0  -35.80   18.30
   9  11   0   30.10   16.60
  -9 -11   0   36.90   19.20
  -9 -11   0   23.10   16.80
  -9 -11   0   33.50   14.20
   9 -11   0   25.70   12.60
  -9 -11   0   20.80   16.50
   9 -11   0   11.40   18.40
  -9 -11   0   35.10   20.90
  -9  11   0   12.10   19.90
   9 -11   0   13.10   16.90
  -9  11   0   -3.60   16.60
  -9  11   0    4.50   25.50
   9 -11   0   25.60   13.00
 -10 -11   0  151.38   23.40
 -10 -11   0  158.98   23.40
  10 -11   0  135.19   16.60
  10 -11   0  154.18   27.10
 -10  11   0  138.29   30.60
  10 -11   0  139.59   26.10
 -10  11   0  128.69   31.10
 -10 -11   0  154.18   30.40
 -10 -11   0  140.89   31.60
 -10 -11   0  130.19   20.40
 -10 -11   0  146.79   24.90
  10 -11   0  142.49   15.50
  10  11   0  117.29   21.60
 -10  11   0  135.19   27.60
 -11 -11   0  -23.00   27.10
 -11  11   0    7.70   26.00
  11 -11   0    6.50   29.80
  11 -11   0   32.20   26.40
  11  11   0   32.80   19.10
 -11 -11   0  -14.80   16.60
 -11 -11   0  -10.40   25.40
 -11 -11   0  -27.70   18.10
 -11  11   0   71.69   29.80
  11 -11   0   -2.20   10.90
 -11 -11   0   12.40   24.20
  11 -11   0    3.80   11.60
 -11  11   0    4.60   20.70
 -11 -11   0    7.10   19.00
 -12 -11   0  808.52   45.50
 -12 -11   0  694.53   62.89
 -12 -11   0  745.13   47.30
 -12 -11   0  712.03   55.29
 -12 -11   0  762.12   56.59
 -12 -11   0  744.03   46.70
  12  11   0  717.13   42.80
  12 -11   0  664.93   61.69
  12 -11   0  761.02   59.79
 -12  11   0  745.43   59.89
 -12  11   0  701.13   58.29
 -12  11   0  741.23   55.99
 -12 -11   0  718.73   48.20
 -13  11   0   30.60   33.20
 -13 -11   0   13.20   26.30
 -13  11   0   28.10   38.00
 -13 -11   0  -13.70   24.10
 -13 -11   0    5.50   22.90
 -13 -11   0  -14.80   32.40
 -13 -11   0  -31.60   33.90
 -13 -11   0   22.80   35.20
  13  11   0   11.20   23.20
  13 -11   0   34.00   37.90
 -13 -11   0   20.50   24.20
 -13  11   0   21.00   31.20
 -14 -11   0  185.78   48.60
  14  11   0  229.98   31.70
 -14  11   0  227.28   47.60
 -14 -11   0  240.28   39.50
 -14 -11   0  205.48   30.50
 -14  11   0  156.38   40.70
 -14 -11   0  178.78   35.10
 -14 -11   0  170.08   45.00
 -14 -11   0  227.98   31.80
  14 -11   0  238.58   50.19
 -14  11   0  266.77   49.50
   0  12   0  515.25   25.30
   0 -12   0  522.35   25.60
   0 -12   0  514.35   19.20
   0  12   0  531.85   30.90
   0 -12   0  577.94   33.60
   0 -12   0  478.05   28.30
   0  12   0  528.25   30.20
  -1  12   0  954.60   35.50
  -1  12   0  886.61   39.60
  -1 -12   0  861.81   42.50
   1  12   0  863.21   35.70
   1 -12   0  963.40   41.30
  -1 -12   0  900.01   30.30
  -1 -12   0  922.41   39.20
   1  12   0  905.71   40.60
   1 -12   0  948.41   44.80
  -1  12   0  874.21   29.90
   1 -12   0 1001.80   35.90
  -1  12   0  905.71   40.60
   1  12   0  905.71   41.00
  -1 -12   0  861.71   36.10
   1 -12   0  927.81   29.70
  -2 -12   0  502.65   21.30
   2 -12   0  513.25   20.20
   2  12   0  474.45   29.70
  -2 -12   0  505.85   33.30
   2 -12   0  512.95   29.90
  -2  12   0  475.15   20.70
   2 -12   0  549.85   24.90
   2 -12   0  537.85   32.70
   2  12   0  496.95   29.50
  -2  12   0  520.85   25.20
  -2  12   0  524.75   32.20
   2  12   0  506.05   26.70
  -2  12   0  479.45   29.40
  -2 -12   0  536.85   27.70
  -2 -12   0  487.85   28.20
  -3 -12   0   33.50    8.50
  -3 -12   0   30.90   12.20
   3  12   0   73.39   17.10
   3 -12   0   35.40   13.40
   3 -12   0   28.10    9.70
  -3  12   0   26.50   10.10
  -3  12   0   43.40   14.40
  -3 -12   0   39.70    9.10
   3 -12   0   34.20    7.70
  -3 -12   0   40.90   12.00
  -3 -12   0   45.00   14.90
  -3  12   0   35.00   13.10
  -3  12   0   35.90    8.80
   3 -12   0   31.10   14.60
   4  12   0  148.49   21.10
  -4 -12   0  133.89   17.80
  -4 -12   0  126.99   15.30
   4 -12   0  150.38   20.10
  -4 -12   0  115.19   16.00
  -4 -12   0  135.49   16.50
  -4 -12   0  138.99   20.40
  -4  12   0  153.08   20.60
   4 -12   0  123.19   18.30
   4 -12   0  131.19   15.10
  -4  12   0  163.18   15.90
  -4  12   0  126.99   15.30
   4 -12   0  131.39   16.60
  -4  12   0  153.78   18.00
  -5 -12   0  565.04   31.10
  -5 -12   0  559.94   34.30
  -5 -12   0  557.84   28.80
  -5  12   0  576.24   30.30
   5 -12   0  522.05   28.20
  -5  12   0  568.54   30.30
   5 -12   0  562.34   28.10
   5 -12   0  567.64   35.80
   5 -12   0  569.04   33.90
  -5  12   0  540.65   28.00
  -5  12   0  539.85   35.70
  -5 -12   0  583.94   34.70
   5  12   0  605.54   35.40
  -5 -12   0  535.05   29.50
  -6  12   0   31.60   12.90
  -6  12   0   38.30   18.80
   6 -12   0   56.69   17.30
   6 -12   0   38.20   14.60
  -6 -12   0   48.00   17.80
   6 -12   0   45.90   13.50
  -6 -12   0   52.39   15.10
  -6  12   0   37.50   13.50
   6 -12   0   24.20   14.40
  -6 -12   0   49.90   17.00
  -6 -12   0   46.90   13.50
   6 -12   0   41.30   12.90
   6  12   0   26.60   15.70
  -6  12   0   53.89   14.50
   7 -12   0 2209.48   75.19
   7  12   0 2083.59   77.69
  -7 -12   0 2128.39   81.09
  -7 -12   0 2188.48   74.99
  -7 -12   0 2162.68   79.09
  -7  12   0 2236.48   76.89
  -7 -12   0 2170.88   77.49
  -7 -12   0 2100.79   76.89
   7 -12   0 2199.18   74.59
  -7  12   0 2187.48   72.89
   7 -12   0 2159.68   84.89
   7 -12   0 2192.38   76.19
  -7  12   0 2313.07   85.29
  -7  12   0 2220.18   75.79
   7 -12   0 2268.37   74.69
   8 -12   0   61.89   17.30
  -8 -12   0   51.09   17.80
  -8  12   0   63.99   18.60
  -8 -12   0   60.29   19.00
  -8  12   0  106.29   20.20
   8 -12   0  106.99   16.40
   8 -12   0   65.09   18.50
  -8 -12   0   73.19   16.30
  -8 -12   0   95.59   20.10
   8 -12   0   72.89   22.90
  -8 -12   0   57.59   22.30
   8  12   0   74.49   20.30
   8 -12   0  101.79   17.50
   9 -12   0   15.10   13.30
  -9 -12   0   -5.30   20.70
  -9  12   0    5.00   18.80
  -9  12   0   -5.90   21.90
   9  12   0   30.00   18.30
   9 -12   0  -12.60   18.40
  -9  12   0  -20.20   19.30
   9 -12   0    0.20   14.00
   9 -12   0    3.30   16.50
  -9 -12   0  -20.30   17.00
  -9 -12   0   13.20   18.00
  -9 -12   0   15.60   23.80
  -9 -12   0    7.70   14.60
  10  12   0  367.86   34.20
 -10 -12   0  412.46   32.80
  10 -12   0  376.56   46.60
 -10 -12   0  417.76   37.40
 -10  12   0  382.86   42.00
 -10 -12   0  383.76   36.10
 -10 -12   0  390.76   42.30
  10 -12   0  299.37   37.30
 -10 -12   0  362.16   42.00
  10 -12   0  404.96   27.70
  10 -12   0  394.26   41.80
  10 -12   0  417.36   28.70
 -10  12   0  392.86   47.30
 -11 -12   0  840.92   50.49
 -11 -12   0  993.50   52.39
 -11 -12   0  884.51   58.19
  11  12   0  864.91   48.10
  11 -12   0  907.11   38.80
  11 -12   0  911.41   38.80
  11 -12   0  926.71   59.49
 -11  12   0  901.91   57.89
  11 -12   0  908.31   63.29
 -11 -12   0  973.50   48.50
 -11  12   0  868.41   63.29
 -11 -12   0  906.31   59.29
 -11 -12   0  943.31   62.69
  12 -12   0   -4.60   11.00
  12 -12   0  -14.90   31.40
 -12 -12   0   14.80   24.90
  12  12   0   24.20   21.60
  12 -12   0    6.70   29.40
 -12  12   0  -18.40   30.80
 -12 -12   0   -0.60   24.30
  12 -12   0    5.90   12.00
 -12 -12   0   35.70   21.40
 -12  12   0   17.40   32.20
 -12 -12   0   24.70   24.60
 -12 -12   0    3.30   27.70
 -12 -12   0   16.30   33.90
 -12  12   0   35.20   28.60
 -12 -12   0   45.60   33.40
  13  12   0   56.09   25.40
 -13 -12   0   46.10   34.30
 -13 -12   0   38.80   36.70
 -13 -12   0   57.79   47.60
 -13  12   0  -15.80   32.60
 -13 -12   0   87.19   39.70
 -13  12   0   46.50   39.60
 -13 -12   0  -15.50   28.10
 -13 -12   0  110.99   28.00
 -13  12   0   74.69   39.40
 -13 -12   0    4.40   28.10
  13 -12   0   90.19   41.20
 -14  12   0    9.10   38.90
 -14 -12   0   95.79   31.70
  14 -12   0   91.89   47.30
  14  12   0   69.59   29.20
 -14  12   0   55.59   43.20
 -14 -12   0   39.50   41.30
 -14 -12   0  -32.80   44.70
 -14 -12   0   57.49   40.10
 -14  12   0   58.69   44.80
 -14 -12   0   53.29   32.80
   0 -13   0    0.50    4.60
   0  13   0    1.20   11.90
   0 -13   0    2.40   13.10
   0 -13   0   -5.10    8.80
   0  13   0   -6.30   12.50
   0 -13   0    7.20   12.20
   0  13   0   -1.60    8.60
  -1  13   0  149.19   11.10
  -1 -13   0  127.39   10.90
   1  13   0  165.88   20.30
  -1 -13   0  135.49   20.40
   1  13   0  163.88   17.40
  -1 -13   0  150.28   18.20
   1 -13   0  180.28   17.40
   1 -13   0  144.99   10.40
   1  13   0  153.88   21.10
  -1  13   0  146.29   19.60
  -1  13   0  168.58   16.90
   1 -13   0  167.88   22.50
  -1  13   0  144.89   19.50
   1 -13   0  174.18   20.10
  -1 -13   0  162.28   18.80
  -2 -13   0  196.78   20.60
   2 -13   0  209.88   18.00
  -2  13   0  223.18   25.90
  -2  13   0  194.18   21.60
   2 -13   0  206.98   13.10
  -2  13   0  213.68   18.20
   2  13   0  187.68   23.30
  -2 -13   0  188.58   22.20
   2 -13   0  214.38   23.10
   2  13   0  212.18   22.40
   2 -13   0  237.88   25.50
  -2  13   0  214.28   13.70
  -2 -13   0  208.88   14.30
  -2 -13   0  191.28   22.80
  -3 -13   0 1781.42   68.89
  -3  13   0 1858.11   68.89
   3 -13   0 1745.03   66.89
  -3 -13   0 1806.22   57.89
   3  13   0 1766.12   66.99
   3 -13   0 1832.92   56.49
  -3  13   0 1762.22   56.59
  -3 -13   0 1781.82   57.19
   3 -13   0 1900.91   68.59
  -3 -13   0 1864.91   64.89
  -3  13   0 1799.12   60.59
   3 -13   0 1756.92   59.19
  -3  13   0 1702.73   63.49
  -3 -13   0 1829.22   63.79
   4  13   0   -3.60   14.80
  -4 -13   0   11.20    9.80
  -4 -13   0   19.80   11.00
  -4  13   0   -1.00   15.20
  -4  13   0   15.10   12.90
  -4  13   0   15.70    9.70
   4 -13   0   23.40   14.80
  -4 -13   0    0.20   12.30
   4 -13   0   -0.30    9.60
  -4 -13   0   16.60    9.60
   4 -13   0  -11.90   13.90
   4 -13   0    4.00    9.20
  -4 -13   0   -3.00   14.40
  -4  13   0   -0.50   10.00
  -5  13   0  170.08   19.80
   5 -13   0  173.28   24.50
  -5 -13   0  181.18   24.30
   5 -13   0  203.38   23.10
  -5  13   0  214.58   21.90
   5 -13   0  181.98   19.50
  -5 -13   0  182.88   21.40
  -5 -13   0  205.78   22.20
   5  13   0  169.78   22.90
  -5  13   0  188.98   21.90
  -5  13   0  184.28   26.30
  -5 -13   0  166.78   21.80
   5 -13   0  162.38   19.70
   5 -13   0  200.88   23.90
  -5 -13   0  206.88   20.20
   6 -13   0  587.24   40.50
  -6 -13   0  549.85   31.30
  -6 -13   0  527.35   36.40
   6 -13   0  497.55   33.20
   6 -13   0  573.44   31.50
   6 -13   0  546.95   30.30
  -6  13   0  569.74   31.40
   6  13   0  519.25   36.70
  -6  13   0  554.24   39.60
  -6 -13   0  540.45   32.40
  -6  13   0  520.75   31.80
  -6 -13   0  510.35   35.40
  -6 -13   0  576.74   32.90
   6 -13   0  553.34   35.20
  -6  13   0  626.24   32.00
   7 -13   0   79.99   17.70
   7 -13   0   85.39   17.80
   7 -13   0   96.69   17.40
   7 -13   0   84.29   16.80
  -7  13   0   84.69   17.40
  -7  13   0   93.09   18.30
  -7 -13   0   88.19   22.10
   7  13   0   86.99   21.00
  -7 -13   0   77.79   18.10
  -7 -13   0  113.49   22.60
  -7  13   0   88.19   18.30
  -7 -13   0  118.89   19.00
   7 -13   0  121.39   23.80
   8 -13   0  233.68   26.40
  -8 -13   0  225.48   29.70
  -8 -13   0  290.57   31.20
   8 -13   0  258.67   30.50
  -8 -13   0  317.67   31.60
  -8 -13   0  244.18   27.50
  -8  13   0  228.38   26.60
   8 -13   0  294.57   28.60
  -8  13   0  287.57   31.50
   8 -13   0  211.08   27.40
  -8  13   0  267.37   33.20
  -8 -13   0  261.17   28.70
   8  13   0  295.97   31.60
   9 -13   0   61.99   22.70
   9 -13   0    4.80   26.10
   9 -13   0   49.90   20.20
  -9 -13   0   36.50   16.70
  -9 -13   0   -5.50   20.70
   9 -13   0   14.50   16.70
  -9  13   0    4.20   20.70
   9 -13   0   43.90   16.40
  -9  13   0   21.00   25.10
  -9  13   0    5.50   18.10
  -9 -13   0   28.50   25.10
  -9 -13   0   19.60   19.40
   9  13   0   33.20   19.10
 -10 -13   0  341.77   33.60
 -10  13   0  347.17   41.50
  10 -13   0  329.77   29.90
  10 -13   0  358.36   41.50
 -10 -13   0  371.06   42.20
  10  13   0  390.96   35.40
 -10  13   0  341.07   42.00
 -10 -13   0  311.77   35.50
  10 -13   0  314.07   40.70
 -10 -13   0  332.87   37.20
 -10 -13   0  306.77   38.60
 -10  13   0  390.06   42.60
  10 -13   0  316.77   29.10
  10 -13   0  322.87   36.80
 -10 -13   0  319.37   43.90
 -11 -13   0  669.83   48.20
 -11 -13   0  591.64   59.19
  11 -13   0  676.63   35.80
 -11 -13   0  574.84   49.20
  11 -13   0  637.44   52.29
 -11 -13   0  701.43   47.50
  11 -13   0  650.63   54.39
  11 -13   0  645.44   36.00
 -11  13   0  616.54   59.69
 -11 -13   0  636.74   42.80
  11  13   0  648.34   43.00
 -11 -13   0  572.64   54.29
 -11  13   0  686.93   52.19
 -12 -13   0  376.16   50.99
 -12 -13   0  375.06   43.70
 -12  13   0  390.26   44.70
  12 -13   0  384.56   49.99
  12 -13   0  384.76   28.60
 -12  13   0  530.85   55.99
  12 -13   0  333.77   27.20
 -12 -13   0  340.57   38.00
 -12 -13   0  410.66   39.70
 -12 -13   0  391.36   42.20
 -12 -13   0  461.75   54.29
 -12 -13   0  335.27   39.10
 -12  13   0  393.36   47.90
  12  13   0  405.16   38.70
 -13 -13   0   65.99   43.70
  13  13   0    1.90   24.50
 -13  13   0    8.90   35.40
 -13  13   0  -20.40   38.50
 -13 -13   0   15.90   37.60
 -13 -13   0   49.80   37.60
  13 -13   0   58.39   43.50
 -13 -13   0  -23.20   30.20
 -13 -13   0   14.00   30.00
 -13  13   0   -8.70   32.00
 -13 -13   0   24.00   30.50
 -13 -13   0    6.60   35.50
   0  14   0  117.59   20.00
   0  14   0  127.09   15.20
   0 -14   0  115.09    9.90
   0 -14   0  107.39   20.70
   0 -14   0  147.89   19.80
   0 -14   0  143.79   18.30
   0  14   0  132.99   19.60
  -1  14   0  199.58   19.30
   1  14   0  213.58   26.50
  -1 -14   0  257.47   25.20
  -1  14   0  185.58   22.60
  -1  14   0  202.08   12.60
   1 -14   0  227.28   25.30
  -1 -14   0  214.88   20.50
  -1  14   0  184.78   22.90
   1  14   0  217.98   20.30
   1 -14   0  207.18   11.90
   1  14   0  217.28   24.20
   1 -14   0  209.08   19.40
  -1 -14   0  244.28   27.10
  -1 -14   0  182.98   12.40
   1 -14   0  227.48   26.70
  -2  14   0 2797.62   95.99
  -2 -14   0 2834.82   86.09
   2 -14   0 2973.80   90.69
  -2  14   0 2963.80   99.49
   2  14   0 2840.72   97.09
  -2 -14   0 3106.09  102.59
   2 -14   0 3022.80   99.39
  -2 -14   0 3051.09   97.29
   2 -14   0 3037.00  101.09
  -2  14   0 2983.20   91.39
   2  14   0 2976.50   99.49
  -2  14   0 2925.51   85.39
   2 -14   0 2938.91   85.09
  -2 -14   0 2952.30   86.29
  -2 -14   0 2888.21   93.59
   3 -14   0   96.59   19.60
  -3  14   0   84.69   10.90
  -3 -14   0   87.79   11.20
  -3  14   0   76.99   17.40
   3 -14   0   71.49   13.20
  -3 -14   0   79.19   20.00
  -3 -14   0   95.39   16.90
   3 -14   0   99.69   18.80
   3 -14   0   91.59   10.40
  -3  14   0   87.79   20.60
  -3  14   0   72.29   13.40
   3  14   0   60.89   19.00
  -3 -14   0   78.49   15.60
  -3 -14   0   84.39   11.90
   4 -14   0  554.44   36.70
  -4 -14   0  420.16   34.90
  -4 -14   0  505.35   31.90
   4 -14   0  451.05   34.10
   4 -14   0  491.05   27.10
  -4 -14   0  437.96   31.10
  -4 -14   0  469.35   25.20
   4  14   0  432.46   33.30
  -4  14   0  436.16   27.60
   4 -14   0  472.45   24.50
  -4 -14   0  487.65   26.30
  -4  14   0  437.96   29.50
  -4  14   0  512.85   37.30
  -4  14   0  449.86   24.40
  -5 -14   0  466.05   28.70
   5  14   0  419.66   33.70
   5 -14   0  460.15   34.80
  -5  14   0  481.75   37.60
  -5  14   0  451.15   31.10
  -5 -14   0  446.76   33.70
   5 -14   0  464.35   34.50
  -5 -14   0  490.15   31.40
  -5  14   0  502.05   27.30
  -5 -14   0  474.85   35.50
   5 -14   0  473.85   27.10
   5 -14   0  461.65   27.50
  -5  14   0  491.45   29.70
  -5 -14   0  490.45   27.50
  -6  14   0   36.20   14.70
  -6 -14   0   48.70   22.80
  -6 -14   0   33.40   15.20
   6 -14   0   59.29   14.70
   6  14   0   24.30   19.30
   6 -14   0   44.60   17.90
  -6 -14   0   36.50   14.60
  -6  14   0   48.50   15.80
  -6 -14   0   42.90   18.90
   6 -14   0   58.79   15.00
  -6  14   0   41.50   15.50
  -7 -14   0   65.09   22.50
  -7 -14   0   51.29   17.10
  -7 -14   0   54.79   16.90
   7 -14   0   61.49   15.70
  -7  14   0   57.89   17.10
  -7 -14   0   50.19   17.80
   7 -14   0   54.99   16.80
   7 -14   0   23.70   16.90
   7  14   0   65.29   21.40
  -7  14   0   44.50   16.20
  -7 -14   0   73.99   24.60
   7 -14   0   81.29   20.00
  -7  14   0   55.19   18.50
  -7  14   0   69.79   23.90
  -8 -14   0   26.00   20.20
  -8  14   0   44.30   20.00
  -8  14   0   58.29   20.50
   8  14   0   38.20   20.20
  -8 -14   0   48.20   19.60
   8 -14   0   44.40   17.60
   8 -14   0   43.80   18.50
  -8  14   0   30.10   16.90
   8 -14   0   23.10   18.00
  -8 -14   0   86.49   18.80
  -8 -14   0   64.59   22.20
  -8 -14   0   84.59   22.10
  -8  14   0    6.10   24.20
   8 -14   0   37.40   17.60
  -9  14   0  335.27   40.00
   9 -14   0  379.36   44.00
   9  14   0  394.36   37.50
  -9 -14   0  431.96   35.10
   9 -14   0  406.96   34.70
   9 -14   0  447.56   34.10
  -9 -14   0  447.46   39.10
  -9 -14   0  423.26   41.40
  -9  14   0  413.06   39.20
   9 -14   0  372.76   36.50
   9 -14   0  430.46   38.70
  -9  14   0  444.96   40.20
  -9 -14   0  415.76   42.00
  -9 -14   0  475.75   48.20
  10 -14   0 1247.78   53.69
  10 -14   0 1229.58   64.69
 -10 -14   0 1267.87   56.49
 -10 -14   0 1279.97   61.19
 -10 -14   0 1183.28   68.59
 -10  14   0 1271.37   64.09
 -10  14   0 1192.68   72.99
 -10  14   0 1147.49   70.89
  10 -14   0 1340.57   76.69
 -10 -14   0 1216.88   63.19
 -10 -14   0 1235.08   63.39
  10 -14   0 1210.38   52.79
  10 -14   0 1212.28   68.89
 -10 -14   0 1161.58   64.09
  10  14   0 1234.08   58.09
 -11 -14   0    5.40   21.30
 -11 -14   0   20.70   25.80
  11 -14   0   25.70   18.90
  11 -14   0   10.60   28.90
 -11 -14   0   10.10   29.90
 -11 -14   0   51.59   28.00
 -11 -14   0   25.60   34.20
  11 -14   0   54.69   34.70
  11  14   0  -24.90   21.50
  11 -14   0    9.10   17.80
 -11  14   0  -17.00   32.90
 -11  14   0   -2.70   27.80
 -11 -14   0  -15.10   25.40
 -12 -14   0   47.00   30.60
 -12 -14   0   50.59   29.90
 -12 -14   0  104.59   37.50
 -12  14   0   77.49   33.80
 -12 -14   0   -0.90   31.40
  12 -14   0   22.50   35.90
 -12  14   0   66.49   39.40
  12 -14   0   78.89   19.70
  12  14   0   20.90   24.90
 -12 -14   0   92.19   27.80
 -12  14   0   62.69   37.00
 -12 -14   0   52.09   39.90
  12 -14   0   11.90   17.00
 -12 -14   0   35.60   30.90
 -13 -14   0   11.10   34.50
 -13 -14   0   92.79   46.20
 -13 -14   0   15.70   35.00
  13 -14   0  132.79   52.29
 -13  14   0   -8.70   39.20
 -13 -14   0   66.69   34.30
 -13 -14   0    1.10   48.10
  13  14   0   56.39   28.30
 -13 -14   0   19.20   40.00
 -13  14   0   80.29   37.80
 -13  14   0   65.09   42.60
   0 -15   0   21.90   15.80
   0  15   0   34.20   16.50
   0  15   0  -11.50    9.80
   0 -15   0   14.80   11.50
   0 -15   0   23.80   15.40
   0 -15   0    6.50    5.30
   0  15   0   14.40   15.90
  -1  15   0  494.95   35.40
   1  15   0  524.15   34.70
   1 -15   0  496.35   36.90
  -1  15   0  448.26   33.00
   1 -15   0  492.45   28.70
   1  15   0  567.14   30.00
   1 -15   0  549.25   20.20
   1 -15   0  555.94   34.80
  -1 -15   0  527.85   37.50
  -1 -15   0  522.95   33.60
   1  15   0  542.35   35.30
  -1 -15   0  537.75   30.80
  -1 -15   0  550.54   21.00
  -1  15   0  530.55   28.50
  -2 -15   0  139.49   13.70
  -2  15   0  153.88   13.10
  -2 -15   0  155.38   21.70
  -2  15   0  136.79   16.00
  -2 -15   0  145.09   18.50
   2  15   0  116.69   21.20
   2 -15   0  125.69   15.30
   2 -15   0  147.79   23.30
  -2 -15   0  110.89   12.90
   2 -15   0  165.98   12.50
  -2  15   0  101.79   22.30
  -2 -15   0  147.39   24.00
  -2  15   0  126.79   20.70
   2 -15   0  111.09   21.40
   2  15   0  113.99   21.80
   3 -15   0 1152.78   44.50
  -3  15   0 1228.98   51.19
  -3 -15   0 1154.98   49.40
  -3  15   0 1137.69   39.70
  -3 -15   0 1155.98   40.80
  -3 -15   0 1131.09   41.10
  -3  15   0 1100.99   44.80
   3 -15   0 1202.68   54.89
   3 -15   0 1180.98   39.90
  -3  15   0 1146.69   55.79
   3  15   0 1119.79   53.89
  -3 -15   0 1137.89   49.30
   4 -15   0  774.02   35.30
  -4 -15   0  800.72   34.10
  -4 -15   0  795.32   40.30
  -4  15   0  747.33   32.40
   4  15   0  797.82   44.00
  -4 -15   0  775.52   33.10
  -4  15   0  778.72   40.80
   4 -15   0  748.53   43.50
  -4 -15   0  767.92   49.70
   4 -15   0  755.42   32.20
  -4  15   0  727.43   36.20
  -4 -15   0  790.72   41.30
  -4  15   0  772.72   46.50
  -5  15   0   29.90   13.80
  -5  15   0   24.90   12.10
   5 -15   0   14.80   11.90
  -5 -15   0   60.29   16.60
  -5 -15   0   16.90   20.70
   5 -15   0   20.20   11.90
  -5  15   0   21.70   15.40
   5  15   0   60.49   21.60
   5 -15   0   33.70   18.10
  -5  15   0   31.80   24.40
  -5 -15   0   19.90   12.10
   5 -15   0    9.60   18.90
  -5 -15   0   36.60   14.10
  -5 -15   0   64.59   20.10
  -6 -15   0  556.24   36.00
  -6  15   0  506.85   45.00
   6 -15   0  544.05   39.60
   6  15   0  519.65   39.30
  -6 -15   0  511.55   33.30
  -6 -15   0  556.44   41.90
   6 -15   0  597.54   39.90
   6 -15   0  548.95   32.50
  -6  15   0  548.55   32.50
  -6 -15   0  590.84   43.40
  -6  15   0  506.65   33.80
  -6 -15   0  596.94   33.00
  -6  15   0  531.35   34.20
   6 -15   0  516.45   31.70
   7  15   0   33.10   21.00
  -7 -15   0    4.50   16.20
  -7 -15   0   41.20   18.10
  -7  15   0   13.30   15.80
  -7 -15   0   22.50   16.10
   7 -15   0    5.90   16.30
  -7  15   0   16.70   16.60
  -7 -15   0   30.10   22.80
   7 -15   0    9.10   20.20
  -7 -15   0   16.30   21.20
   7 -15   0   13.30   15.40
  -7  15   0    0.60   23.40
  -7  15   0   15.30   16.60
   7 -15   0   37.30   19.60
  -8 -15   0   20.00   20.30
  -8  15   0   13.00   16.80
  -8 -15   0   31.00   22.00
   8 -15   0    1.20   23.70
   8 -15   0    3.80   20.10
  -8 -15   0    9.60   18.50
   8 -15   0   37.70   19.60
  -8  15   0   20.30   19.90
   8 -15   0    6.30   18.40
  -8 -15   0   24.10   25.50
  -8 -15   0    0.00   17.20
  -8 -15   0   24.00   20.10
   8 -15   0   14.50   17.30
  -8  15   0   42.30   26.70
  -8  15   0   -9.40   18.80
   8  15   0   20.20   21.30
   9 -15   0   82.99   23.10
   9 -15   0   57.99   24.70
   9 -15   0   19.80   21.30
  -9 -15   0   61.99   27.30
  -9 -15   0   49.50   25.00
  -9 -15   0   65.89   24.80
  -9  15   0   62.09   24.10
  -9 -15   0   84.79   30.00
  -9 -15   0   38.90   21.10
  -9  15   0   48.70   24.70
  -9  15   0   97.39   29.80
   9  15   0   69.99   23.50
  -9 -15   0   41.10   29.70
   9 -15   0   43.70   29.40
   9 -15   0   59.39   19.80
 -10 -15   0  107.39   29.20
 -10 -15   0  101.19   28.70
  10  15   0  129.89   25.20
 -10  15   0   86.69   28.00
 -10 -15   0  109.79   37.10
  10 -15   0   70.59   33.50
 -10 -15   0   89.79   29.70
  10 -15   0   81.19   22.40
  10 -15   0  114.19   31.10
 -10 -15   0   83.69   28.90
  10 -15   0   83.39   23.80
 -10 -15   0  107.49   25.90
 -10 -15   0   71.59   28.80
  10 -15   0   70.69   27.10
 -10  15   0   83.29   32.30
 -11 -15   0  374.86   41.20
 -11  15   0  333.77   41.60
 -11  15   0  396.36   51.39
  11 -15   0  318.17   40.60
 -11 -15   0  408.86   44.60
 -11 -15   0  399.36   49.70
  11 -15   0  413.16   50.29
  11 -15   0  364.76   37.70
 -11 -15   0  359.66   41.50
 -11 -15   0  439.96   50.89
  11 -15   0  437.26   39.10
  11  15   0  345.97   39.60
 -11 -15   0  350.16   41.60
 -11 -15   0  339.27   40.30
 -12 -15   0  233.28   48.90
 -12 -15   0  267.87   40.00
  12  15   0  257.37   33.90
 -12  15   0  274.37   50.49
 -12  15   0  250.67   45.30
  12 -15   0  248.78   27.70
 -12 -15   0  255.07   40.00
  12 -15   0  233.08   48.90
 -12 -15   0  291.17   42.60
 -12 -15   0  253.77   43.30
 -12 -15   0  284.47   40.40
 -12  15   0  349.27   46.00
 -12 -15   0  219.08   45.40
 -13  15   0  -16.90   41.30
 -13 -15   0  -21.60   44.60
 -13  15   0   42.50   40.90
 -13 -15   0   95.99   42.00
 -13 -15   0   37.40   37.80
   0 -16   0 1228.18   59.59
   0 -16   0 1206.28   53.79
   0 -16   0 1168.38   47.80
   0  16   0 1205.88   57.09
   0 -16   0 1177.38   36.80
   0  16   0 1169.58   55.29
   0  16   0 1221.08   47.60
   1 -16   0 1476.05   45.10
  -1  16   0 1548.74   64.49
  -1  16   0 1563.54   55.19
  -1 -16   0 1475.75   56.59
  -1 -16   0 1501.85   45.80
  -1 -16   0 1529.65   62.99
   1  16   0 1399.96   62.39
   1 -16   0 1494.85   54.89
   1  16   0 1454.55   62.39
   1  16   0 1530.25   55.89
  -1  16   0 1522.05   61.99
  -2  16   0  279.77   31.10
   2 -16   0  295.07   23.40
  -2 -16   0  276.87   17.30
  -2  16   0  261.47   23.50
   2  16   0  259.17   30.50
  -2 -16   0  255.97   26.40
   2  16   0  281.27   34.00
  -2 -16   0  257.77   29.30
  -2 -16   0  236.28   15.90
  -2  16   0  229.28   27.20
   2 -16   0  278.47   15.50
   2 -16   0  283.57   31.20
  -2  16   0  261.77   15.40
   3 -16   0   11.00    8.10
   3 -16   0   14.50   12.10
  -3  16   0   -7.90   15.00
  -3  16   0    7.30   20.00
   3 -16   0   19.40   23.80
  -3 -16   0   -4.20   15.20
  -3 -16   0    6.20    9.40
  -3 -16   0    4.30    8.40
  -3  16   0    2.80   12.40
  -3 -16   0   -0.40   14.70
  -3 -16   0   26.80   18.20
   3  16   0    3.20   18.70
   3 -16   0   27.10   18.50
  -3  16   0    1.40    8.30
  -4 -16   0   90.79   19.70
   4  16   0  102.29   24.70
  -4  16   0   64.69   19.60
  -4 -16   0   87.49   14.00
  -4  16   0   61.89   23.40
  -4  16   0   54.49   12.30
  -4 -16   0   53.39   22.80
  -4 -16   0   86.09   12.90
   4 -16   0   75.69   12.90
   4 -16   0   84.49   15.40
  -4  16   0   86.49   16.00
   4 -16   0   81.49   23.50
  -4 -16   0   77.39   20.00
  -5 -16   0  -13.60   19.90
  -5  16   0   43.20   13.30
  -5  16   0   35.50   15.20
  -5 -16   0   34.70   18.20
  -5 -16   0   20.80   13.50
  -5 -16   0   43.10   19.40
   5 -16   0   40.30   14.00
   5 -16   0   25.50   21.10
  -5  16   0   33.80   17.80
   5 -16   0   29.90   20.70
   5 -16   0   30.00   12.50
  -5  16   0   11.50   21.50
  -5 -16   0   14.50   13.20
   5  16   0   32.90   21.10
   6 -16   0  180.78   26.40
  -6 -16   0  165.58   20.70
  -6  16   0  170.08   20.00
   6 -16   0  148.39   27.90
  -6  16   0   98.19   20.50
   6 -16   0  159.48   20.20
  -6  16   0  126.39   21.50
  -6 -16   0  202.78   25.30
   6 -16   0  145.49   19.70
  -6  16   0  154.28   30.30
  -6 -16   0  199.28   30.10
  -6 -16   0  180.28   29.50
  -6 -16   0  150.08   21.00
   6  16   0  163.78   26.40
  -7  16   0  439.76   34.30
  -7  16   0  430.96   34.20
  -7 -16   0  423.36   35.50
  -7  16   0  517.05   37.70
   7  16   0  460.35   40.20
   7 -16   0  517.95   43.60
  -7 -16   0  507.35   38.90
  -7 -16   0  485.35   53.29
   7 -16   0  552.94   36.20
  -7 -16   0  522.65   45.40
  -7  16   0  413.16   46.40
   7 -16   0  497.85   34.20
  -7 -16   0  477.15   35.00
   7 -16   0  474.25   40.50
   8 -16   0   -8.40   17.30
  -8 -16   0  -14.80   19.90
  -8 -16   0  -18.60   20.30
   8 -16   0   23.30   21.80
  -8  16   0   -3.00   19.50
   8 -16   0   39.90   27.60
   8 -16   0  -10.90   19.10
  -8 -16   0   16.10   25.30
  -8  16   0   14.20   27.00
  -8 -16   0   -9.30   19.80
  -8  16   0    4.30   21.50
  -8  16   0   -7.30   16.50
   8 -16   0   17.80   22.70
  -8 -16   0  -38.60   24.50
   8  16   0  -12.30   20.10
  -8 -16   0   -5.10   24.20
  -9 -16   0  201.58   35.40
   9 -16   0  176.68   30.30
   9 -16   0  172.28   29.80
  -9 -16   0  179.88   29.90
  -9 -16   0  203.28   30.70
  -9 -16   0  201.78   33.70
  -9  16   0  196.68   30.40
   9 -16   0  155.38   33.50
  -9  16   0  116.69   35.20
  -9 -16   0  208.08   36.80
   9 -16   0  192.28   27.50
  -9 -16   0  193.98   27.50
   9  16   0  202.98   30.40
  -9  16   0  176.58   30.80
   9 -16   0  211.98   27.70
 -10 -16   0   -4.30   28.20
  10  16   0   18.20   21.70
 -10 -16   0  -30.40   33.70
 -10 -16   0   20.30   28.00
  10 -16   0  -37.70   22.00
 -10  16   0  -40.80   31.10
  10 -16   0  -47.60   27.70
 -10 -16   0   11.80   28.10
 -10 -16   0  -26.00   29.20
 -10  16   0   18.80   26.60
  10 -16   0  -36.70   34.80
 -10  16   0  -41.80   32.70
  10 -16   0    9.60   42.60
  10 -16   0   23.80   24.20
 -10 -16   0  -23.20   26.50
  11 -16   0  576.44   46.10
 -11 -16   0  485.95   56.59
 -11 -16   0  538.35   54.49
 -11 -16   0  496.75   48.00
  11 -16   0  600.94   66.39
 -11 -16   0  502.65   57.09
 -11 -16   0  529.75   57.49
 -11 -16   0  564.44   58.29
  11 -16   0  498.15   44.30
  11  16   0  487.35   45.80
 -11  16   0  527.95   58.09
 -11 -16   0  454.25   55.59
 -11  16   0  510.95   57.09
 -12 -16   0  268.87   54.89
 -12 -16   0   80.69   37.00
 -12 -16   0  183.68   44.70
 -12 -16   0  193.58   41.30
 -12 -16   0  159.08   39.40
 -12  16   0  150.38   48.50
 -12 -16   0  145.09   32.80
  12  16   0  141.89   32.80
 -12  16   0   89.59   41.80
 -12  16   0  214.18   43.80
  12 -16   0  140.99   26.80
 -12 -16   0  204.88   42.40
 -12 -16   0  223.38   44.60
   0 -17   0    0.80    5.20
   0 -17   0  -12.20   16.80
   0  17   0   20.10   18.70
   0  17   0    7.10   19.90
   0 -17   0   17.50   13.60
   0 -17   0   27.40   21.70
   0  17   0   26.10   12.70
   1 -17   0  874.21   52.89
   1 -17   0  849.22   27.80
   1  17   0  917.21   48.40
  -1  17   0  834.32   39.10
   1  17   0  819.52   48.10
  -1 -17   0  850.21   28.40
  -1 -17   0  808.62   28.80
  -1 -17   0  879.01   41.80
  -1 -17   0  884.81   54.79
   1 -17   0  846.62   47.60
   1  17   0  842.92   40.30
  -1  17   0  929.91   52.49
  -1  17   0  842.52   46.10
   1 -17   0  830.92   39.10
  -2  17   0  740.13   26.50
  -2 -17   0  625.84   64.79
  -2 -17   0  719.13   27.80
  -2  17   0  701.63   36.50
  -2 -17   0  739.73   27.50
   2 -17   0  732.13   26.70
   2 -17   0  781.72   49.70
  -2  17   0  677.63   53.09
   2  17   0  774.52   45.60
   2  17   0  712.73   46.20
   2 -17   0  845.22   49.00
  -2 -17   0  737.43   39.80
  -2  17   0  693.23   42.00
   2 -17   0  726.73   35.90
  -3  17   0   -1.40   13.20
  -3 -17   0   19.70   21.10
  -3 -17   0   56.09   21.10
  -3 -17   0   -9.30    8.50
  -3  17   0   -0.40    8.20
  -3  17   0  -27.30   19.10
   3 -17   0  -11.80    7.70
  -3  17   0    0.80   17.40
   3  17   0    2.80   17.80
   3 -17   0   -8.60   19.50
  -3 -17   0   -0.90    9.00
   3 -17   0    3.90   21.70
  -3 -17   0  -13.10   15.50
   3 -17   0    1.80   13.00
  -4 -17   0   -2.30   17.00
  -4 -17   0  -21.80   10.00
  -4 -17   0    5.10   19.00
  -4 -17   0  -15.70   21.80
   4 -17   0    7.40   10.80
  -4  17   0   17.00   10.70
  -4  17   0    2.40   22.50
   4 -17   0  -19.50   20.80
   4 -17   0    0.70   12.70
  -4  17   0    3.90   14.30
  -4  17   0    4.50   16.50
   4  17   0  -21.60   18.90
  -4 -17   0   16.70   11.70
   4 -17   0   16.70   20.10
  -5 -17   0  732.73   46.20
   5 -17   0  677.73   36.30
  -5  17   0  700.53   34.50
  -5  17   0  710.23   50.59
  -5  17   0  658.13   40.80
  -5 -17   0  734.53   44.00
   5 -17   0  701.93   50.09
  -5 -17   0  706.83   35.30
  -5 -17   0  713.33   49.10
   5  17   0  735.63   46.60
   5 -17   0  698.33   46.40
  -5 -17   0  739.23   36.00
  -5  17   0  712.83   39.50
   5 -17   0  714.93   34.60
  -6  17   0 1446.16   56.59
   6 -17   0 1499.25   57.39
   6 -17   0 1487.75   68.49
   6 -17   0 1524.95   58.19
  -6 -17   0 1464.55   68.19
   6 -17   0 1528.45   68.89
  -6  17   0 1559.74   63.49
  -6 -17   0 1536.95   69.39
  -6 -17   0 1445.66   69.79
  -6 -17   0 1525.35   58.19
   6  17   0 1474.85   68.89
  -6  17   0 1463.05   60.89
  -6 -17   0 1453.75   57.99
  -6  17   0 1560.44   75.19
  -7 -17   0   21.70   24.90
   7 -17   0   40.20   25.80
   7 -17   0   38.70   19.50
  -7 -17   0   16.90   18.50
   7 -17   0   44.30   26.40
   7 -17   0  129.99   26.60
   7  17   0   11.80   20.60
  -7 -17   0   22.10   25.80
  -7  17   0   61.69   18.60
  -7 -17   0   35.50   19.10
   7 -17   0   30.00   17.30
  -7  17   0   -7.80   27.20
  -7  17   0   42.90   21.60
  -7  17   0   39.70   20.40
   8 -17   0  113.49   23.20
   8 -17   0  124.39   33.00
   8  17   0   81.99   25.20
  -8 -17   0  121.89   32.80
  -8 -17   0  117.79   32.90
  -8 -17   0  121.59   26.10
   8 -17   0  108.19   24.30
  -8 -17   0  109.19   25.40
   8 -17   0  107.69   27.20
  -8  17   0  108.19   34.40
  -8 -17   0  113.69   32.10
  -8  17   0  149.49   24.70
  -8  17   0  167.68   26.40
  -8  17   0  182.98   28.00
  -8 -17   0  130.09   32.60
   8 -17   0  162.88   29.60
  -9 -17   0  -15.60   28.50
  -9 -17   0   34.20   25.50
  -9  17   0  -16.80   31.70
  -9 -17   0   57.59   35.00
  -9 -17   0    9.10   31.70
   9  17   0   49.90   24.80
  -9  17   0   -2.90   25.20
   9 -17   0   -8.00   24.80
   9 -17   0   22.90   32.20
   9 -17   0  -13.70   26.60
  -9 -17   0   34.60   26.50
   9 -17   0   76.99   24.50
  -9 -17   0   33.70   25.50
  10 -17   0   98.79   32.80
  10 -17   0   24.00   26.20
 -10 -17   0   88.29   32.20
  10 -17   0   42.90   38.10
 -10 -17   0   70.19   40.80
 -10  17   0   -7.30   28.50
 -10 -17   0   92.49   31.60
  10 -17   0   52.59   30.50
 -10 -17   0  104.39   33.90
  10  17   0   56.29   26.40
 -10 -17   0   89.79   34.10
 -10 -17   0   97.79   29.10
 -10 -17   0  117.39   31.90
 -10  17   0   36.20   40.30
 -10  17   0   59.39   32.70
  11 -17   0   84.29   29.90
 -11  17   0   75.59   36.30
  11  17   0   42.00   25.20
 -11 -17   0   55.39   37.70
  11 -17   0   46.70   30.60
 -11 -17   0   93.59   35.80
 -11  17   0   41.70   36.60
 -11 -17   0   40.30   42.10
 -11 -17   0  -30.20   34.10
 -11  17   0   10.30   41.00
 -11 -17   0   58.69   34.70
 -11 -17   0   58.79   36.40
 -11 -17   0   33.10   29.60
   0 -18   0 1920.21   68.89
   0 -18   0 2111.59   80.49
   0  18   0 1984.70   69.09
   0 -18   0 1969.90   54.19
   0  18   0 1859.21   77.39
   0  18   0 1983.20   79.69
   0 -18   0 1744.83   53.99
   1  18   0   82.09   23.30
  -1 -18   0   98.99   19.10
  -1 -18   0   61.69    7.70
   1 -18   0   43.00   15.60
   1 -18   0   84.09    8.40
   1 -18   0   69.69   23.60
  -1 -18   0   69.19    7.50
  -1  18   0   66.39   16.90
  -1  18   0   94.39   23.00
  -1  18   0   79.99   24.20
  -1 -18   0   87.79   23.90
   2  18   0   60.29   21.80
  -2 -18   0   46.50   22.00
   2 -18   0   39.20   23.80
   2  18   0   40.90   23.60
  -2 -18   0   26.30   17.70
   2 -18   0   41.60   15.40
  -2  18   0   41.40   20.00
  -2  18   0   53.79   25.40
   2 -18   0   46.80    7.90
  -2 -18   0   39.00    8.50
  -2  18   0   82.09   17.50
  -2 -18   0   32.10    9.00
  -3  18   0  570.14   34.10
  -3 -18   0  542.35   40.60
  -3  18   0  584.44   46.20
  -3 -18   0  508.15   25.90
  -3  18   0  579.54   40.70
  -3  18   0  574.44   23.90
  -3 -18   0  590.74   48.60
   3 -18   0  588.64   32.90
  -3 -18   0  551.44   25.20
   3 -18   0  601.04   47.70
   3  18   0  541.95   42.30
   3 -18   0  564.04   24.40
  -3 -18   0  523.65   39.30
   4 -18   0   31.20   24.50
  -4  18   0   12.60   10.70
   4 -18   0   40.10   25.40
  -4  18   0   23.60   16.90
  -4 -18   0    4.80   11.80
  -4 -18   0   35.40   25.10
   4 -18   0  -11.40   13.80
  -4 -18   0   16.80   20.30
  -4  18   0  -14.30   23.40
  -4  18   0   17.90   17.90
  -4 -18   0   17.20   11.30
  -4 -18   0   41.70   23.10
   4  18   0  -19.00   19.40
   4 -18   0   30.00   11.20
   5 -18   0  406.16   47.50
   5 -18   0  421.76   44.00
  -5 -18   0  420.76   29.60
  -5  18   0  446.96   45.70
  -5 -18   0  382.16   42.40
  -5  18   0  444.26   38.30
  -5  18   0  461.85   34.40
  -5 -18   0  474.55   30.80
   5  18   0  419.06   39.90
  -5  18   0  499.65   29.20
   5 -18   0  463.15   28.30
   5 -18   0  484.75   32.00
  -5 -18   0  440.96   43.40
  -5 -18   0  447.06   41.50
  -6 -18   0  162.98   35.90
  -6  18   0  128.69   22.70
  -6 -18   0  131.09   20.70
  -6 -18   0  141.99   27.50
  -6  18   0  137.09   32.60
   6 -18   0  170.68   31.70
  -6  18   0  130.39   24.50
  -6 -18   0  158.38   32.30
   6 -18   0   84.99   19.80
   6  18   0  145.99   29.60
   6 -18   0  166.08   31.80
  -6  18   0  162.48   20.90
  -6 -18   0  172.38   21.40
   6 -18   0  125.49   19.70
  -7 -18   0  326.07   40.70
   7  18   0  395.56   41.60
  -7  18   0  318.97   43.00
  -7 -18   0  356.16   34.80
  -7 -18   0  366.46   41.00
   7 -18   0  337.77   35.40
  -7 -18   0  374.66   41.70
   7 -18   0  390.56   47.20
   7 -18   0  373.86   46.00
  -7 -18   0  390.46   35.90
  -7  18   0  373.36   38.30
   7 -18   0  354.36   33.80
  -7  18   0  407.56   35.00
  -7  18   0  402.76   37.00
   8  18   0  258.87   34.10
  -8  18   0  239.48   28.80
  -8 -18   0  176.98   35.90
  -8 -18   0  230.38   32.70
  -8  18   0  220.38   40.90
   8 -18   0  187.98   33.90
   8 -18   0  261.87   30.30
  -8 -18   0  298.17   47.10
   8 -18   0  259.67   29.90
  -8 -18   0  218.88   29.60
  -8 -18   0  199.58   29.50
   8 -18   0  236.08   42.90
  -8  18   0  230.18   28.80
  -8 -18   0  265.17   40.90
  -8  18   0  212.98   31.90
  -9  18   0  379.16   48.50
  -9  18   0  388.36   39.40
  -9 -18   0  452.25   50.29
  -9 -18   0  401.86   45.80
   9 -18   0  374.56   42.80
   9 -18   0  400.76   50.19
   9  18   0  452.15   45.40
   9 -18   0  380.76   42.80
  -9 -18   0  448.26   50.19
  -9  18   0  424.56   50.89
  -9 -18   0  519.95   48.20
  -9 -18   0  410.36   46.00
  10 -18   0  100.09   34.60
 -10 -18   0  162.98   42.40
 -10 -18   0  167.28   38.80
  10 -18   0  209.78   73.09
 -10  18   0   53.79   33.70
 -10 -18   0   65.19   30.80
 -10  18   0  166.98   44.90
 -10 -18   0  109.29   37.00
  10 -18   0  178.08   33.30
 -10 -18   0  222.18   36.90
 -10 -18   0  103.49   33.70
 -10 -18   0  154.28   34.80
 -10  18   0  173.28   37.10
  10  18   0   90.49   27.80
 -11 -18   0   72.29   38.80
 -11 -18   0  169.18   49.60
  11 -18   0   81.29   35.20
 -11 -18   0  130.59   40.70
 -11 -18   0  100.89   41.10
 -11  18   0   58.89   45.20
 -11 -18   0  129.19   39.80
 -11  18   0  176.68   42.50
 -11 -18   0   99.19   39.40
 -11 -18   0   85.19   34.60
  11  18   0  134.59   31.50
  11 -18   0  147.99   37.40
 -11  18   0  111.89   40.50
 -11 -18   0   77.79   39.90
   0  19   0    9.20   19.50
   0 -19   0  -22.40   20.00
   0 -19   0  -15.60   23.30
   0 -19   0   16.90   15.80
   0  19   0   -8.80   23.40
   0  19   0    1.90   16.30
  -1  19   0  185.48   33.40
   1  19   0  181.88   31.10
  -1 -19   0  110.59   26.40
  -1 -19   0  110.89   20.30
   1 -19   0  173.68   21.20
   1 -19   0  189.78   31.10
   1  19   0  112.19   27.70
  -1  19   0  146.39   27.90
   1 -19   0  145.89   29.10
  -1  19   0  157.68   22.20
   2 -19   0    8.00   24.60
  -2 -19   0   22.70    7.60
   2 -19   0   36.90   25.60
  -2 -19   0   32.20    7.50
   2  19   0   23.60   24.50
  -2 -19   0   48.80   20.30
   2 -19   0   18.20   15.30
  -2  19   0   16.50   23.90
   2  19   0   38.40   22.10
  -2 -19   0   38.30   24.60
  -2  19   0   26.70   16.20
  -2  19   0   36.90   20.10
  -3  19   0  143.49   32.90
  -3 -19   0  162.58   27.80
  -3 -19   0  214.38   34.70
   3  19   0  139.09   30.00
  -3  19   0  139.49   14.00
   3 -19   0  169.78   20.70
   3 -19   0  171.78   32.50
   3 -19   0  115.19   31.60
  -3 -19   0  149.19   16.10
  -3 -19   0  127.99   24.50
  -3 -19   0  150.08   15.40
  -3  19   0  176.28   22.30
   3 -19   0  147.49   17.50
  -3  19   0  157.98   25.70
  -4 -19   0 1459.25   52.49
  -4  19   0 1582.14   61.49
  -4  19   0 1489.65   74.59
   4 -19   0 1519.25   58.29
  -4 -19   0 1556.94   68.99
   4  19   0 1389.26   70.99
  -4  19   0 1459.95   50.19
  -4 -19   0 1621.84   76.19
  -4  19   0 1468.05   67.39
   4 -19   0 1528.45   73.89
   4 -19   0 1588.04   85.19
   4 -19   0 1599.04   74.69
  -4 -19   0 1608.54   71.39
  -4 -19   0 1543.65   52.59
   4 -19   0 1529.45   50.89
  -5  19   0  212.88   25.60
   5 -19   0  176.38   18.90
  -5  19   0  174.68   34.50
   5 -19   0   88.39   31.00
  -5 -19   0  173.88   20.50
  -5 -19   0  185.18   35.10
   5  19   0  189.38   32.90
  -5 -19   0  238.38   31.90
  -5 -19   0  208.48   20.60
  -5  19   0  196.88   28.90
   5 -19   0  188.58   23.00
   5 -19   0  214.08   41.50
   5 -19   0  217.28   36.80
  -5  19   0  215.58   23.20
  -5 -19   0  219.68   36.10
   6 -19   0    6.90   18.10
  -6 -19   0  -21.40   25.10
  -6  19   0  -11.00   16.40
  -6 -19   0  -24.60   27.30
  -6 -19   0    2.80   24.60
  -6 -19   0   32.20   17.90
   6 -19   0   18.10   31.10
  -6  19   0   22.80   21.30
   6 -19   0   -5.90   29.90
   6 -19   0  -11.10   16.20
  -6  19   0   17.00   20.40
  -6 -19   0    5.60   16.50
   6 -19   0   13.20   29.30
  -6  19   0   54.79   30.20
   6  19   0    8.70   25.10
   7  19   0  224.88   35.10
   7 -19   0  182.18   37.10
   7 -19   0  227.88   27.10
  -7 -19   0  191.98   33.40
  -7  19   0  231.98   41.00
  -7 -19   0  283.77   39.80
  -7 -19   0  152.58   34.40
   7 -19   0  254.77   42.00
  -7 -19   0  116.89   24.60
  -7 -19   0  195.38   25.40
   7 -19   0  185.48   25.30
  -7  19   0  182.48   25.20
  -7  19   0  171.88   27.60
  -7  19   0  172.98   28.10
  -8 -19   0  552.04   60.69
  -8  19   0  610.94   66.69
   8 -19   0  627.04   65.69
   8 -19   0  612.74   45.60
  -8 -19   0  539.15   52.19
  -8  19   0  539.05   42.80
  -8  19   0  541.85   50.19
   8  19   0  528.05   49.60
  -8 -19   0  554.74   46.80
  -8 -19   0  513.45   60.19
  -8 -19   0  595.94   47.30
  -8  19   0  613.54   45.90
   8 -19   0  599.64   56.89
   9 -19   0   58.79   27.80
  -9 -19   0    8.40   29.40
  -9  19   0   41.20   29.70
  -9  19   0   59.49   31.50
   9 -19   0   -8.40   33.20
  -9 -19   0   38.00   38.30
  -9 -19   0    9.70   36.00
  -9 -19   0   37.00   29.00
  -9 -19   0   31.30   35.70
   9  19   0   19.70   26.70
  -9 -19   0   -7.60   29.70
  -9  19   0   93.19   41.70
   9 -19   0   32.20   50.79
 -10 -19   0  506.45   58.99
 -10  19   0  469.15   57.49
 -10  19   0  483.95   58.39
  10 -19   0  399.36   45.50
 -10 -19   0  409.36   43.80
  10  19   0  368.16   41.40
 -10 -19   0  520.15   55.89
 -10 -19   0  435.46   49.99
  10 -19   0  393.26   41.60
 -10 -19   0  455.05   56.49
 -10 -19   0  416.16   45.60
 -10 -19   0  404.26   49.80
   0  20   0   18.10   18.00
   0  20   0   17.10   23.10
   0 -20   0   21.20   24.50
   0 -20   0    1.00   27.00
   0 -20   0   10.30   17.80
   0  20   0  -18.70   26.40
   1  20   0  391.16   41.00
  -1 -20   0  442.86   36.80
   1 -20   0  550.04   49.80
  -1 -20   0  450.45   47.10
  -1  20   0  375.26   33.90
  -1 -20   0  375.86   42.30
   1 -20   0  447.36   47.70
   1  20   0  397.36   42.90
  -1  20   0  427.36   46.80
   1 -20   0  449.56   33.30
  -1  20   0  358.96   41.30
  -2 -20   0   21.30   27.90
  -2  20   0   49.30   19.40
   2 -20   0   32.80   25.40
   2  20   0    8.80   22.90
  -2  20   0  114.79   31.80
   2 -20   0   60.69   28.30
   2 -20   0   50.69   18.20
  -2 -20   0   68.59   26.50
  -2  20   0   43.90   23.10
   2  20   0   86.09   30.30
  -2 -20   0   26.70   21.20
   3 -20   0  668.93   55.19
  -3  20   0  576.04   43.60
  -3 -20   0  538.35   23.40
   3  20   0  582.14   46.70
  -3  20   0  580.64   52.39
  -3 -20   0  519.85   23.70
  -3 -20   0  559.54   44.90
   3 -20   0  628.84   55.79
  -3  20   0  630.24   38.90
   3 -20   0  557.84   49.60
  -3 -20   0  534.75   49.40
  -3 -20   0  493.25   52.89
   3 -20   0  597.14   36.60
  -4  20   0  269.87   18.70
   4 -20   0  292.07   39.90
  -4  20   0  277.57   28.20
  -4 -20   0  265.77   21.50
  -4 -20   0  251.77   21.60
  -4  20   0  321.47   42.30
  -4 -20   0  248.88   38.70
  -4 -20   0  211.18   34.70
  -4 -20   0  289.37   34.20
   4 -20   0  254.67   39.20
  -4  20   0  291.17   34.40
   4 -20   0  217.28   34.80
   4  20   0  277.17   37.40
   4 -20   0  235.18   29.30
  -5  20   0  261.67   32.60
  -5  20   0  274.67   42.40
   5 -20   0  248.68   38.80
   5 -20   0  254.07   40.50
  -5 -20   0  261.77   35.90
   5  20   0  249.88   36.00
  -5 -20   0  247.58   39.90
   5 -20   0  240.48   37.40
   5 -20   0  280.57   31.50
  -5 -20   0  302.57   27.20
  -5  20   0  288.87   34.70
  -5  20   0  245.98   24.00
  -5 -20   0  221.88   21.50
  -6 -20   0   62.39   32.70
   6 -20   0   36.70   32.30
   6  20   0   78.39   27.30
  -6  20   0   64.09   24.00
   6 -20   0   81.79   20.90
  -6 -20   0   46.40   19.80
  -6  20   0   64.09   18.40
  -6 -20   0   -3.50   28.20
   6 -20   0   10.30   32.30
   6 -20   0   66.49   33.50
  -6  20   0   42.80   34.30
  -6 -20   0   73.49   19.30
  -6 -20   0   95.49   28.50
  -6  20   0   71.99   24.30
  -7 -20   0  -25.10   27.40
  -7 -20   0  -15.70   31.00
  -7 -20   0   29.20   21.60
   7 -20   0  -20.10   28.80
  -7  20   0   17.80   23.30
  -7  20   0   -6.60   34.20
   7  20   0   20.10   28.70
  -7  20   0   49.10   21.00
   7 -20   0  -15.60   32.40
  -7 -20   0    4.80   32.70
  -7  20   0   -1.00   23.30
   7 -20   0   27.20   22.20
  -7 -20   0   36.50   22.50
   7 -20   0   91.29   37.90
  -8  20   0  -28.50   23.30
   8 -20   0  -13.30   34.80
   8 -20   0   13.50   25.70
   8 -20   0   89.09   67.89
  -8 -20   0   53.59   37.90
   8  20   0   21.40   27.20
  -8 -20   0  -20.50   30.00
  -8 -20   0  -54.69   26.00
  -8  20   0   13.90   24.50
  -8 -20   0  -35.00   25.30
  -8  20   0   12.50   39.40
   8 -20   0   16.70   30.30
  -8 -20   0   20.40   36.70
  -8  20   0  -22.90   31.10
  -9 -20   0  982.80   75.29
  -9 -20   0 1089.29   64.69
  -9 -20   0 1079.19   68.29
  -9 -20   0 1193.88   80.79
   9  20   0 1037.10   64.79
  -9  20   0 1083.89   65.79
  -9  20   0 1007.60   82.79
   9 -20   0  945.51   73.99
   9 -20   0  898.51   69.69
  -9 -20   0  970.60   76.39
  -9 -20   0  829.82   71.69
   0  21   0   -4.10   23.60
   0 -21   0  -61.09   27.50
   0 -21   0    4.90   18.60
   0  21   0    4.00   30.30
   0 -21   0   -9.20   26.60
   1 -21   0  540.55   52.39
  -1 -21   0  581.24   41.50
   1 -21   0  458.95   52.19
  -1  21   0  536.75   56.39
  -1  21   0  503.35   37.80
   1  21   0  515.45   47.40
   1 -21   0  511.45   36.20
  -1 -21   0  554.74   52.19
   1  21   0  522.15   55.69
  -1  21   0  564.44   48.20
  -1 -21   0  427.46   46.60
   2  21   0   12.80   24.80
   2 -21   0    7.30   17.50
  -2 -21   0   49.70   29.40
   2 -21   0   13.20   29.60
  -2  21   0   18.70   19.00
   2 -21   0  -38.10   25.90
  -2  21   0   69.79   32.60
  -2 -21   0   -1.10   22.30
  -2  21   0  -32.60   21.50
  -2 -21   0   23.00   29.80
  -3  21   0  101.09   35.70
  -3 -21   0   99.19   35.40
  -3 -21   0   24.80   26.00
   3 -21   0   23.00   18.60
   3 -21   0  100.99   32.90
  -3 -21   0   21.90   30.20
  -3 -21   0   55.79    6.80
  -3  21   0   27.00   22.70
   3  21   0   45.00   26.30
   3 -21   0   50.09   33.90
  -3  21   0   33.30   21.20
   3 -21   0   84.79   33.30
  -4 -21   0  501.45   55.49
  -4 -21   0  561.24   27.00
  -4 -21   0  556.94   26.30
  -4  21   0  649.83   42.10
   4  21   0  493.65   48.00
  -4  21   0  572.44   48.00
  -4 -21   0  615.64   52.19
   4 -21   0  588.94   38.30
   4 -21   0  613.74   59.49
  -4 -21   0  588.44   56.19
   4 -21   0  518.35   56.99
  -4  21   0  566.04   61.99
   4 -21   0  670.93   59.49
   5 -21   0  416.26   49.60
  -5  21   0  449.76   41.30
  -5 -21   0  507.55   53.59
  -5  21   0  431.46   43.00
   5 -21   0  541.35   56.59
  -5  21   0  488.05   52.29
   5  21   0  473.15   47.50
  -5 -21   0  407.96   29.80
  -5 -21   0  529.05   58.79
  -5 -21   0  496.65   53.49
   5 -21   0  498.45   38.00
   5 -21   0  548.35   56.49
  -5 -21   0  515.05   31.40
   6 -21   0   -6.20   35.30
  -6 -21   0   20.30   18.80
  -6 -21   0   61.59   21.00
   6 -21   0   89.49   34.60
  -6  21   0   44.40   24.60
   6  21   0   23.00   28.50
  -6 -21   0  -20.80   30.60
  -6 -21   0   10.40   35.20
   6 -21   0   70.79   23.00
  -6  21   0   34.10   37.20
  -6  21   0    5.90   15.80
  -6 -21   0    7.10   31.40
  -6  21   0   20.10   24.30
   6 -21   0  -17.50   38.60
  -7 -21   0   -6.20   38.80
  -7  21   0   12.00   28.80
  -7 -21   0   20.60   36.70
  -7 -21   0  -35.60   20.90
  -7 -21   0   -9.20   31.90
  -7  21   0   16.90   38.00
   7 -21   0   29.60   36.90
   7 -21   0   31.00   32.90
  -7  21   0  -14.80   19.40
  -7  21   0   34.00   24.50
  -7 -21   0   40.00   23.70
   7  21   0    4.70   26.10
   7 -21   0    3.10   24.20
  -8 -21   0  214.28   39.10
  -8 -21   0  227.78   34.70
   8  21   0  222.28   41.00
   8 -21   0  264.77   47.10
  -8  21   0  199.68   46.00
   8 -21   0  190.58   39.70
  -8 -21   0  172.28   48.30
  -8  21   0  194.08   32.50
  -8 -21   0  175.28   45.30
  -8 -21   0  202.58   32.60
   8 -21   0  232.08   33.10
   0  22   0 1262.77   70.79
   0  22   0 1236.68   72.89
   0 -22   0 1343.47   59.79
   0 -22   0 1440.56   76.99
   0 -22   0 1294.47   76.29
  -1 -22   0    4.20   31.90
  -1  22   0  -70.29   29.60
   1 -22   0  -42.60   29.10
  -1  22   0   28.80   26.70
  -1 -22   0   39.30   32.20
   1 -22   0  -18.50   19.80
  -1 -22   0   27.40   23.10
   1 -22   0   15.90   34.70
   1  22   0  -20.80   26.10
  -1  22   0   48.40   22.20
   1  22   0  -14.10   32.70
  -2 -22   0   67.39   33.40
  -2  22   0   22.90   26.90
   2  22   0   40.70   33.70
   2 -22   0   48.00   21.30
   2 -22   0  123.49   41.20
  -2  22   0   68.89   21.80
  -2  22   0   89.69   36.10
  -2 -22   0   72.69   32.20
   2 -22   0   -5.60   34.80
   2 -22   0   64.19   32.30
  -2 -22   0   67.39   27.20
  -3  22   0   -4.40   20.80
   3 -22   0   48.70   30.80
  -3 -22   0   37.30   28.10
  -3  22   0    6.20   25.00
  -3 -22   0   29.40   34.10
  -3 -22   0   50.19   30.70
   3  22   0   19.70   26.50
   3 -22   0   -9.60   19.30
   3 -22   0  -16.10   35.60
  -3  22   0   20.40   36.00
   3 -22   0    3.20   32.40
  -4 -22   0  408.56   19.10
  -4  22   0  343.57   40.50
  -4  22   0  432.26   51.69
   4  22   0  378.86   44.80
  -4 -22   0  378.86   18.50
   4 -22   0  416.76   37.90
   4 -22   0  390.96   49.70
   4 -22   0  431.36   50.69
  -4 -22   0  362.66   47.90
  -4 -22   0  522.25   60.09
  -4 -22   0  430.06   47.50
  -4  22   0  419.36   41.30
   4 -22   0  396.76   50.59
  -5  22   0   68.69   26.60
   5  22   0   23.70   29.30
  -5  22   0   42.50   39.70
   5 -22   0   79.09   23.10
   5 -22   0  124.19   39.20
   5 -22   0   19.70   38.40
   5 -22   0   94.49   38.20
  -5 -22   0   74.69   34.00
  -5 -22   0  107.99   39.80
  -5  22   0   46.70   26.60
  -5 -22   0   48.40   32.80
  -5 -22   0   65.49   15.00
  -5 -22   0   58.49   16.20
  -6 -22   0  388.86   45.80
  -6 -22   0  321.27   84.29
  -6 -22   0  321.27   32.50
  -6 -22   0  343.67   34.40
  -6  22   0  366.26   53.49
   6 -22   0  403.16   47.10
   6 -22   0  289.97   49.80
   6  22   0  282.27   43.80
   6 -22   0  334.37   40.80
  -6  22   0  317.77   35.70
  -6 -22   0  314.57   44.10
  -6  22   0  435.56   45.10
  -7  22   0   43.80   25.90
   7 -22   0  -34.00   36.60
  -7  22   0   23.70   16.10
  -7 -22   0  -82.99   33.50
   7 -22   0  129.19   42.70
  -7  22   0   11.00   47.20
   7  22   0   24.70   29.80
  -7 -22   0   39.40   40.00
  -7  22   0   47.40   32.30
  -7 -22   0   19.10   22.60
  -7 -22   0  -13.10   36.50
   7 -22   0   29.30   26.20
   0 -23   0   29.90   40.20
   0 -23   0  -16.40   24.80
   0  23   0   94.49   39.10
   0  23   0   -2.90   28.20
   0 -23   0   33.30   33.60
  -1 -23   0  397.16   47.30
   1 -23   0  433.66   55.69
   1 -23   0  377.76   51.69
  -1 -23   0  422.76   47.90
  -1  23   0  349.87   48.10
   1  23   0  420.06   48.60
  -1  23   0  329.17   41.20
   1 -23   0  415.66   41.00
   1 -23   0  297.87   43.70
   1  23   0  311.47   43.40
  -1 -23   0  379.16   49.10
  -2 -23   0  176.98   33.00
   2  23   0  153.38   35.60
  -2  23   0  177.98   29.50
  -2 -23   0  174.38   43.00
  -2  23   0  150.08   35.00
   2 -23   0  114.19   40.50
  -2 -23   0  112.99   37.00
   2 -23   0  141.09   26.30
  -2  23   0  169.58   44.50
   2 -23   0  166.98   43.60
   2 -23   0  191.58   46.50
  -3  23   0  -11.70   37.80
  -3 -23   0  -21.90   36.60
  -3  23   0   -3.40   26.00
   3 -23   0   57.29   38.40
   3  23   0    1.70   30.30
  -3  23   0   26.50   25.30
   3 -23   0  -19.10   39.30
  -3 -23   0   27.20   33.20
   3 -23   0   -0.90   22.20
  -4  23   0   95.89   28.80
   4 -23   0  112.19   43.40
  -4  23   0   78.29   42.40
  -4 -23   0  118.59   39.40
  -4  23   0   62.39   27.20
   4  23   0   86.79   35.80
   4 -23   0   79.09   41.10
  -4 -23   0  156.78   36.90
   4 -23   0   84.79   24.40
   5 -23   0  617.04   72.09
   5  23   0  614.14   64.09
  -5 -23   0  671.33   67.39
   5 -23   0  694.23   46.70
  -5 -23   0  696.83   66.99
   5 -23   0  667.33   68.79
  -5  23   0  627.74   54.19
  -5  23   0  666.63   52.39
  -5  23   0  508.85   59.19
   6 -23   0   28.00   40.90
  -6  23   0   91.19   28.40
   6 -23   0  106.69   48.00
   6 -23   0   78.29   26.50
  -6 -23   0  114.79   40.10
  -6  23   0  159.98   33.50
   6  23   0   75.09   38.60
  -6 -23   0  128.39   43.70
   0 -24   0  183.48   31.60
   0 -24   0  147.29   45.00
   0  24   0  197.88   45.50
   0 -24   0  198.58   50.09
   0  24   0  127.69   37.60
   1 -24   0   88.59   45.60
   1  24   0  141.09   41.40
   1 -24   0  100.89   27.40
  -1 -24   0  102.49   44.10
  -1 -24   0   72.09   48.60
  -1  24   0  101.69   42.70
  -1 -24   0  140.09   31.60
  -1  24   0   70.29   34.30
   1  24   0   90.49   36.50
   1 -24   0   40.10   52.89
   2  24   0    0.60   34.30
   2 -24   0  -39.20   23.60
  -2  24   0  -18.30   30.80
  -2  24   0  -28.30   39.10
   2 -24   0  -81.59   39.50
  -2 -24   0  -31.90   29.80
  -3  24   0  366.16   44.60
   3 -24   0  431.96   42.40
   3  24   0  251.67   45.90
  -3 -24   0  472.35   57.79
  -3 -24   0  291.27   48.70
  -3  24   0  381.46   57.49
   3 -24   0  326.87   56.99
  -3  24   0  365.16   46.10
  -4  24   0   93.29   32.60
   4 -24   0   90.19   26.10
   4 -24   0  144.09   48.80
  -4 -24   0   48.30   37.90
  -4 -24   0  137.59   42.00
  -4  24   0   71.09   33.40
  -2   0  -1  853.81   26.00
  -2   0  -1  884.31   28.10
  -2   0  -1  830.42   25.30
   2   0  -1  885.21   27.60
   2   0   1  872.21   26.10
   2   0   1  853.91   25.40
   2   0   1  865.41   27.80
   2   0   1  898.21   25.40
   2   0  -1  876.81   27.90
  -2   0   1  877.61   28.30
  -2   0   1  909.51   27.70
  -2   0   1  868.51   27.80
  -3   0   1  291.57   14.80
  -3   0  -1  300.17   15.50
  -3   0   1  305.77   14.80
  -3   0  -1  301.37   12.90
   3   0   1  295.77   10.80
  -3   0   1  310.07   15.60
   3   0  -1  309.27   14.70
   3   0  -1  313.57   16.00
   3   0   1  314.47   11.10
  -3   0  -1  284.87   10.80
   3   0   1  303.27   13.20
   3   0   1  290.87   15.00
   3   0  -1  304.07   14.50
  -4   0  -1   15.60    7.50
   4   0  -1   -0.80    7.00
  -4   0   1    7.20    6.50
  -4   0  -1   12.00    5.40
   4   0   1   10.40    3.30
   4   0   1   10.00    5.90
  -4   0  -1   14.30    3.30
   4   0  -1    5.80    6.00
   4   0  -1   14.10    6.80
  -4   0  -1   10.50    6.30
   4   0   1    8.00    7.10
  -4   0   1    3.70    5.60
  -4   0   1   11.80    7.60
   4   0   1   12.90    4.00
   5   0   1   12.30    3.70
  -5   0   1   14.50    7.60
  -5   0  -1   13.80    3.70
   5   0   1   18.40    4.70
  -5   0  -1   17.60    7.80
   5   0   1    2.70    8.00
   5   0   1    7.10    6.50
   5   0  -1   -1.30    9.70
  -5   0   1    2.00    8.50
  -5   0  -1   17.30    6.70
  -5   0  -1   19.60    9.20
   5   0  -1    5.20    7.60
   6   0  -1 4006.60  115.99
   6   0   1 3997.30  103.89
  -6   0  -1 3799.72  112.49
  -6   0  -1 3618.34  103.19
   6   0   1 3724.13  113.99
  -6   0   1 3783.32  114.29
   6   0   1 3633.34  103.09
  -6   0  -1 3714.53  109.59
  -6   0  -1 3814.72  114.79
  -6   0   1 3602.54  110.89
   6   0  -1 3739.23  111.89
   6   0   1 3681.43  110.09
  -6   0   1 3818.12  113.09
  -7   0   1   43.50   11.20
  -7   0  -1   21.80   10.80
   7   0   1   49.00    6.20
  -7   0   1   44.00   12.50
  -7   0  -1   31.30   12.30
  -7   0   1   59.29   14.00
   7   0   1   32.00   10.00
   7   0  -1   52.79   13.60
  -7   0  -1   35.60    9.90
   7   0  -1   48.00   12.10
   7   0   1   37.60   12.80
  -7   0  -1   40.20    4.50
   8   0  -1  635.94   32.20
   8   0   1  581.64   30.30
   8   0   1  626.04   20.90
  -8   0  -1  585.74   17.90
   8   0   1  624.94   34.30
  -8   0   1  563.44   31.80
  -8   0   1  600.84   35.00
  -8   0  -1  563.74   34.80
  -8   0  -1  623.54   29.90
  -8   0  -1  575.04   31.50
  -8   0   1  582.24   31.10
  -9   0   1  500.95   30.80
   9   0   1  516.65   18.40
  -9   0  -1  517.75   34.80
  -9   0   1  477.25   32.50
  -9   0   1  505.55   35.70
  -9   0  -1  515.15   29.70
   9   0  -1  563.84   32.40
   9   0   1  518.25   35.10
  -9   0  -1  504.15   31.30
   9   0   1  550.94   30.70
 -10   0  -1   89.89   17.80
  10   0   1   81.49   18.40
 -10   0   1   74.99   17.00
 -10   0  -1   64.79   20.60
  10   0  -1   56.69   18.50
  10   0   1   83.89   20.30
 -10   0   1   82.09   22.20
 -10   0  -1   94.99   19.40
 -10   0   1   91.19   19.90
 -11   0   1  319.97   34.90
  11   0   1  333.97   31.50
 -11   0  -1  305.77   30.00
 -11   0   1  247.48   42.10
 -11   0  -1  302.17   40.00
 -11   0   1  335.57   32.40
 -11   0  -1  261.77   31.50
  11   0  -1  327.47   33.00
 -12   0   1  579.94   49.20
  12   0  -1  580.84   43.80
 -12   0   1  601.64   43.10
  12   0   1  532.25   41.40
 -12   0  -1  562.04   38.60
 -12   0  -1  581.84   46.80
 -13   0   1   17.50   27.40
  13   0   1   45.10   24.40
  13   0  -1   16.60   26.50
 -13   0  -1   63.59   25.40
 -13   0   1   24.40   24.10
 -13   0   1   23.30   23.70
 -13   0  -1    7.70   28.20
 -13   0  -1    7.30   20.80
 -14   0  -1  156.18   33.20
  14   0   1   61.89   48.40
 -14   0  -1  164.68   38.40
 -14   0   1  156.58   37.50
  14   0  -1   95.29   33.30
 -14   0   1  184.48   36.50
 -14   0  -1  130.59   30.20
 -15   0  -1  189.38   42.60
 -15   0  -1  258.97   45.10
 -15   0   1  179.58   44.10
 -15   0  -1  153.98   38.40
 -15   0   1  198.38   40.10
 -15   0   1  151.78   36.50
 -16   0   1  -14.40   36.80
 -16   0  -1    6.30   34.50
 -16   0   1  -82.79   58.59
 -16   0  -1   45.50   51.39
  16   0  -1   37.90   44.50
  -1   1   1 2499.85   71.49
  -1   1  -1 2445.16   70.39
  -2   1   1 1196.58   34.20
   2  -1   1 1118.69   32.60
   2  -1   1 1176.38   31.20
  -2  -1  -1 1108.29   31.40
   2   1  -1 1115.79   33.50
  -2   1   1 1172.58   34.00
   2   1  -1 1173.68   31.00
   2  -1   1 1147.79   33.60
  -2  -1  -1 1145.29   31.90
  -2  -1  -1 1175.18   34.10
  -2   1   1 1197.48   33.60
   2  -1  -1 1018.70   33.50
  -2   1  -1 1039.20   30.90
   2  -1  -1  917.91   30.20
  -2   1  -1 1034.60   33.30
   2  -1  -1 1073.19   33.30
  -2   1  -1 1022.20   32.50
  -2  -1   1 1078.79   33.90
   2   1   1 1009.60   33.30
  -2   1  -1 1040.00   32.40
   2  -1  -1 1016.10   33.70
   2   1   1 1089.69   31.50
  -2  -1   1 1035.80   33.30
   2   1   1 1048.40   31.30
   2   1   1 1024.90   31.60
  -2  -1   1  982.30   33.00
   3  -1   1 1290.37   35.70
   3   1  -1 1278.27   35.70
   3  -1   1 1227.68   40.00
   3  -1   1 1210.48   35.60
  -3  -1  -1 1240.18   40.50
   3  -1   1 1297.17   38.80
  -3  -1  -1 1264.27   36.70
  -3   1   1 1252.47   40.40
  -3   1   1 1196.68   39.70
  -3  -1  -1 1249.97   37.40
  -3   1   1 1242.68   39.50
   3   1  -1 1255.87   39.50
   3  -1  -1 1221.88   39.50
  -3   1  -1 1262.37   38.60
   3   1   1 1315.57   36.50
  -3   1  -1 1226.98   40.00
   3   1   1 1212.38   37.40
   3   1   1 1243.98   40.30
  -3  -1   1 1246.38   35.90
  -3   1  -1 1246.58   39.10
  -3   1  -1 1218.08   35.50
   3  -1  -1 1221.48   40.60
   3   1   1 1240.28   36.50
   3  -1  -1 1224.48   40.00
  -3  -1   1 1253.07   39.40
  -3  -1   1 1257.27   40.60
  -3  -1   1 1237.98   39.60
  -4  -1  -1  609.14   26.50
  -4   1   1  567.04   25.00
   4   1  -1  637.24   25.30
   4  -1   1  573.04   23.80
  -4  -1  -1  602.34   22.80
   4   1  -1  609.54   20.10
  -4  -1  -1  579.54   20.90
   4  -1   1  613.44   26.00
  -4   1   1  593.04   25.00
  -4   1   1  604.84   26.40
   4  -1   1  623.34   20.20
   4  -1   1  599.84   19.70
  -4   1  -1  702.03   25.30
  -4  -1   1  648.24   20.00
   4   1   1  718.93   27.20
   4  -1  -1  711.93   28.90
  -4  -1   1  669.33   25.20
   4   1   1  644.24   21.10
   4  -1  -1  667.13   25.70
  -4   1  -1  722.93   27.20
   4  -1  -1  652.33   25.40
   4   1   1  649.34   23.40
  -4   1  -1  671.83   19.80
   4   1   1  719.43   21.30
  -4  -1   1  694.93   26.30
  -4   1  -1  693.03   24.60
  -4  -1   1  669.43   27.00
   5  -1   1 1032.10   39.80
  -5  -1  -1 1078.89   39.50
   5   1  -1 1056.89   38.40
   5  -1   1 1060.29   31.40
  -5  -1  -1 1081.19   33.10
   5  -1   1 1090.29   32.00
   5  -1   1 1115.29   38.10
  -5  -1  -1 1073.69   36.30
  -5   1   1 1030.50   39.90
   5   1  -1 1096.59   32.00
  -5   1   1 1112.39   39.20
   5   1  -1 1098.19   41.10
  -5   1   1 1092.09   39.60
  -5  -1  -1 1012.20   40.20
  -5  -1   1 1104.99   40.80
   5  -1  -1 1125.19   39.20
   5  -1  -1 1056.39   39.00
   5   1   1 1104.69   40.50
  -5   1  -1 1089.39   31.40
   5   1   1 1089.79   36.80
  -5  -1   1 1040.10   37.90
   5   1   1 1080.49   33.10
  -5   1  -1 1105.79   40.80
   5  -1  -1 1020.90   40.50
  -5  -1   1 1116.39   39.70
  -5  -1   1 1063.99   31.70
  -5   1  -1 1104.89   38.90
  -5   1  -1 1087.59   37.50
   5   1   1 1153.38   33.30
   6  -1   1  346.47   12.70
   6   1  -1  329.47   12.70
   6  -1   1  326.87   11.30
   6  -1   1  314.87   19.30
  -6  -1  -1  313.17   22.30
  -6  -1  -1  335.07   20.70
  -6  -1  -1  282.47   17.50
   6   1  -1  332.07   20.40
  -6   1   1  318.77   21.30
  -6   1   1  327.87   20.60
  -6  -1  -1  297.07   13.40
   6  -1   1  312.27   21.70
  -6   1   1  331.77   22.20
   6   1   1  336.47   18.60
   6  -1  -1  322.57   20.00
   6  -1  -1  325.37   22.60
   6  -1  -1  312.47   20.70
   6   1   1  299.27   13.40
   6   1   1  308.77   14.20
  -6  -1   1  298.17   20.20
   6   1   1  328.07   22.00
  -6   1  -1  317.17   22.40
  -6  -1   1  328.67   22.60
  -6  -1   1  342.87   20.20
  -6  -1   1  313.67   11.90
  -6   1  -1  322.47   19.30
  -6   1  -1  327.27   11.30
  -6   1  -1  336.17   20.90
  -6  -1   1  324.57   11.70
  -7  -1  -1 2412.26   70.29
  -7  -1  -1 2448.75   76.79
   7   1  -1 2513.05   68.79
   7   1  -1 2349.56   78.69
  -7   1   1 2377.56   81.49
  -7   1   1 2429.46   80.09
  -7   1   1 2464.65   79.39
   7  -1   1 2457.85   78.39
   7  -1   1 2481.35   68.99
  -7  -1  -1 2462.15   82.79
   7  -1   1 2512.15   82.39
  -7  -1  -1 2449.45   80.39
  -7   1  -1 2581.14   80.49
   7  -1  -1 2561.84   80.49
   7   1   1 2581.14   70.89
  -7  -1   1 2469.65   68.19
  -7  -1   1 2383.36   78.19
  -7   1  -1 2438.56   67.39
   7  -1  -1 2550.04   83.49
  -7   1  -1 2551.04   82.79
  -7  -1   1 2538.65   81.09
  -7  -1   1 2467.45   82.49
   7   1   1 2483.15   82.29
  -7  -1   1 2360.76   67.99
   7   1   1 2504.45   77.59
  -7   1  -1 2484.55   77.99
  -8   1   1  247.88   22.10
   8   1  -1  224.88   21.90
  -8  -1  -1  253.77   19.90
   8  -1   1  239.58   11.00
  -8  -1  -1  240.88   25.00
   8  -1   1  233.48   21.10
  -8   1   1  205.88   21.50
   8   1  -1  201.68   10.20
  -8   1   1  216.48   23.90
  -8  -1  -1  235.78   22.10
   8  -1   1  259.37   24.50
  -8  -1  -1  246.98   11.30
  -8   1  -1  207.48   20.90
  -8   1  -1  184.48   19.80
  -8  -1   1  191.98   20.90
  -8  -1   1  185.88   22.90
  -8  -1   1  207.98   20.90
   8   1   1  191.18   23.00
   8  -1  -1  190.78   23.30
   8  -1  -1  228.08   22.60
  -8   1  -1  191.88   23.30
   8   1   1  201.68   19.80
   8   1   1  254.07   13.70
  -9  -1  -1  115.49   16.20
  -9  -1  -1  138.59   22.50
  -9  -1  -1  131.99    7.80
  -9   1   1  118.89   18.20
  -9   1   1  142.89   19.40
  -9  -1  -1  148.39   19.70
   9  -1   1  144.89   11.90
   9  -1   1  107.09   19.60
  -9   1   1  124.89   20.80
   9  -1   1  126.79   17.60
   9   1  -1  195.68   22.60
  -9  -1   1  152.78   22.10
  -9   1  -1  134.79   17.70
  -9   1  -1  144.09   19.10
   9   1   1  133.19   12.00
   9  -1  -1  112.69   18.20
  -9   1  -1  109.99   20.00
   9   1   1  141.39   17.80
  -9  -1   1  106.79   17.00
   9   1   1  133.79   21.00
  -9  -1   1  126.29   18.50
  10   1  -1  415.96   32.60
 -10  -1  -1  399.06   28.80
 -10   1   1  484.65   33.20
 -10  -1  -1  428.36   36.80
  10  -1   1  406.06   34.70
 -10  -1  -1  430.36   32.80
  10  -1   1  394.86   31.20
 -10   1   1  468.45   34.70
 -10   1   1  429.96   36.00
 -10   1  -1  526.45   35.40
 -10  -1   1  403.16   35.00
  10  -1  -1  441.66   33.90
 -10  -1   1  438.16   34.50
 -10   1  -1  443.36   30.80
  10   1   1  416.86   30.20
 -10  -1   1  412.06   30.80
 -10   1  -1  454.25   36.50
  10   1   1  387.26   34.20
  10   1   1  410.96   17.80
 -11  -1  -1 1123.19   47.90
 -11   1   1 1044.60   50.29
 -11  -1  -1  961.50   69.89
 -11  -1  -1 1001.40   51.49
 -11   1   1 1059.39   53.79
  11   1  -1 1063.99   51.39
  11  -1   1 1032.20   50.39
 -11   1  -1  931.51   62.79
 -11  -1   1  918.11   63.99
  11   1   1 1056.19   48.60
 -11  -1   1 1092.49   49.99
 -11   1  -1 1058.49   53.09
 -11   1  -1 1024.90   48.40
  11  -1  -1 1100.59   53.29
  12   1  -1  260.57   31.50
  12  -1   1  255.17   30.80
 -12  -1  -1  283.27   31.70
 -12   1   1  257.57   30.50
 -12   1   1  266.17   33.50
 -12  -1  -1  284.87   36.30
  12   1   1  270.37   29.00
 -12  -1   1  309.47   37.90
  12  -1  -1  278.97   32.20
 -12   1  -1  289.87   33.90
 -12   1  -1  301.87   37.10
 -12  -1   1  281.07   30.80
 -13   1   1  125.29   28.80
  13   1  -1   98.99   27.90
 -13  -1  -1  117.79   27.40
 -13   1   1  130.09   31.60
 -13   1   1   94.29   25.30
 -13  -1  -1  109.29   32.20
  13  -1   1  120.89   28.50
 -13  -1  -1  103.69   23.90
  13   1   1  112.79   27.10
 -13  -1   1  173.18   35.00
  13  -1  -1   37.30   34.70
 -13  -1   1  110.09   27.50
 -13   1  -1   87.09   26.20
 -13   1  -1   99.09   26.00
 -13   1  -1   89.29   32.30
 -13  -1   1   99.29   27.10
 -14  -1  -1  169.28   29.50
  14   1  -1   72.29   33.10
 -14  -1  -1  157.38   37.40
 -14   1   1  124.39   33.00
 -14  -1  -1  124.49   31.70
 -14   1   1  129.89   37.30
  14  -1   1  154.88   33.30
 -14   1   1  154.88   31.70
 -14   1  -1  104.79   37.20
  14  -1  -1   20.30   30.40
 -14   1  -1   85.89   28.10
  14   1   1  174.18   33.40
 -14  -1   1   87.39   30.90
 -14  -1   1   60.69   31.80
 -14   1  -1  113.39   30.80
 -14  -1   1   83.49   34.20
 -15  -1  -1   58.49   39.20
  15  -1   1   -5.50   34.00
 -15  -1  -1   94.99   38.20
 -15   1   1  100.69   32.90
 -15  -1  -1  155.88   39.10
 -15   1   1   70.09   40.60
 -15   1   1   41.80   34.70
  15  -1  -1  157.28   49.70
 -15  -1   1  110.99   33.00
 -15   1  -1   62.79   38.50
 -15   1  -1   65.79   34.70
  15   1   1  137.89   36.30
 -15   1  -1   97.99   32.40
 -15  -1   1   66.59   38.90
 -15  -1   1  202.68   41.50
  16   1  -1  302.37   52.09
 -16  -1  -1  429.56   44.90
 -16   1   1  223.28   57.39
 -16   1   1  298.37   45.70
 -16  -1  -1  322.47   59.09
  16  -1   1  252.97   49.50
 -16  -1   1  295.97   44.00
 -16   1  -1  239.38   42.40
 -16  -1   1  471.65   82.09
  16  -1  -1  166.98   49.30
 -16   1  -1  325.77   58.89
   0   2   1 2378.86   65.49
   0  -2  -1 2278.07   66.29
   0   2   1 2576.14   66.39
   0  -2   1 2311.07   65.29
   0   2  -1 2440.66   65.09
   0  -2   1 2367.26   68.49
   0   2   1 2329.97   66.59
   0   2  -1 2348.76   63.89
   0  -2  -1 2244.98   66.39
   0  -2   1 2073.29   64.09
   0  -2  -1 2383.86   67.29
   0   2  -1 2505.75   66.29
   1  -2   1 1997.20   56.99
  -1  -2  -1 1988.80   57.19
  -1   2   1 2027.40   58.29
  -1  -2  -1 2099.69   57.89
  -1  -2  -1 2095.69   59.19
  -1  -2  -1 2076.09   58.99
   1  -2   1 1974.20   58.69
  -1   2   1 2062.29   57.69
  -1   2   1 2090.29   59.29
  -1   2   1 2251.07   57.99
   1   2  -1 2265.77   58.59
   1  -2   1 2076.49   58.19
   1  -2   1 2058.89   58.59
  -1   2   1 2045.10   58.59
   1   2   1 2018.80   57.19
   1   2   1 2063.49   58.99
  -1   2  -1 2080.09   58.89
  -1   2  -1 1941.81   56.99
   1   2   1 2079.69   59.09
   1  -2  -1 2128.39   59.49
  -1   2  -1 2113.79   57.99
   1   2   1 2295.17   58.89
   1   2   1 2073.19   57.79
  -1   2  -1 2064.89   58.29
   1  -2  -1 2050.39   58.49
   1  -2  -1 2042.70   58.29
   2  -2   1 1159.78   36.50
  -2   2   1 1237.28   34.20
  -2   2   1 1186.68   36.70
  -2   2   1 1199.58   37.60
  -2   2   1 1245.88   37.00
  -2  -2  -1 1201.08   35.00
   2  -2   1 1130.59   36.50
  -2  -2  -1 1193.78   37.20
   2  -2   1 1142.39   35.60
   2  -2   1 1183.58   35.20
  -2  -2  -1 1182.18   36.20
   2   2  -1 1239.58   35.70
   2  -2  -1 1187.58   36.50
   2  -2  -1 1192.38   37.80
   2   2   1 1305.07   36.10
  -2   2  -1 1209.28   35.30
  -2   2  -1 1190.28   36.80
  -2   2  -1 1225.18   36.80
   2   2   1 1227.08   36.40
   2  -2  -1 1191.48   37.10
  -2   2  -1 1222.48   35.80
   2  -2  -1 1208.38   34.70
  -2  -2   1 1221.48   37.20
   2   2   1 1216.98   37.10
  -3  -2  -1 2206.38   66.19
   3  -2   1 2323.67   68.59
  -3   2   1 2262.07   68.59
  -3   2   1 2322.07   68.29
   3   2  -1 2400.46   65.79
   3   2  -1 2287.37   68.19
  -3   2   1 2294.27   68.99
   3  -2   1 2377.86   68.09
   3  -2   1 2305.17   64.89
  -3  -2  -1 2276.47   69.09
  -3  -2  -1 2304.77   65.99
   3  -2   1 2230.28   67.29
  -3   2   1 2254.77   63.29
  -3  -2   1 2370.36   68.79
   3   2   1 2338.17   66.49
  -3  -2   1 2297.17   65.99
   3   2   1 2543.05   66.29
  -3  -2   1 2283.17   69.09
   3   2   1 2304.67   68.89
  -3   2  -1 2298.67   67.49
   3  -2  -1 2411.06   69.39
   3  -2  -1 2294.87   63.79
  -3   2  -1 2333.57   67.99
  -3  -2   1 2292.97   67.99
   3  -2  -1 2375.86   69.39
   3   2   1 2315.97   66.09
   3  -2  -1 2332.77   68.19
  -3   2  -1 2382.86   68.79
  -3   2  -1 2301.17   64.89
  -4   2   1  643.84   26.40
  -4   2   1  576.54   25.20
   4   2  -1  613.44   25.10
   4  -2   1  627.94   24.80
  -4  -2  -1  608.74   22.20
  -4  -2  -1  589.94   22.70
  -4   2   1  584.84   26.30
   4   2  -1  627.74   21.80
   4  -2   1  636.54   20.50
  -4  -2  -1  610.84   27.20
   4  -2   1  600.04   20.40
   4  -2   1  635.24   26.20
   4  -2  -1  668.63   18.70
  -4  -2   1  682.13   27.70
   4  -2  -1  697.43   27.10
  -4   2  -1  656.53   25.00
  -4   2  -1  659.03   26.60
   4  -2  -1  674.63   27.60
   4  -2  -1  665.83   18.70
   4   2   1  673.23   22.80
   4   2   1  641.94   23.40
   4   2   1  720.03   27.70
  -4   2  -1  638.54   24.70
   4   2   1  716.13   22.70
  -4  -2   1  689.73   26.60
  -4   2  -1  657.53   20.50
   4  -2  -1  659.93   25.80
  -4  -2   1  684.93   21.90
  -4  -2   1  634.04   24.90
   5  -2   1  546.45   24.10
   5   2  -1  501.55   19.10
   5  -2   1  513.85   17.40
  -5  -2  -1  504.85   19.80
  -5   2   1  475.05   24.90
  -5  -2  -1  519.05   21.50
  -5   2   1  480.15   24.50
  -5   2   1  522.15   25.00
  -5  -2  -1  483.15   25.70
   5   2  -1  495.65   23.50
   5  -2   1  494.55   25.60
   5  -2   1  534.65   17.90
   5  -2  -1  499.85   24.80
   5  -2  -1  510.75   24.20
  -5   2  -1  610.04   26.30
   5   2   1  595.24   20.30
   5   2   1  535.95   20.30
   5   2   1  553.94   26.00
  -5   2  -1  547.15   24.00
   5   2   1  562.64   22.40
  -5   2  -1  563.94   23.50
  -5  -2   1  548.05   23.80
  -5  -2   1  541.25   18.90
   5  -2  -1  530.55   26.20
  -5  -2   1  540.75   26.70
  -5  -2   1  522.25   24.70
  -5   2  -1  562.34   17.40
   6   2  -1  654.03   30.10
  -6  -2  -1  682.23   28.00
  -6   2   1  685.03   31.00
  -6   2   1  705.43   32.60
   6   2  -1  698.23   24.40
  -6   2   1  707.03   31.40
  -6  -2  -1  685.83   31.50
  -6  -2  -1  672.03   24.90
   6  -2   1  687.13   21.80
   6  -2   1  689.33   22.80
  -6  -2  -1  678.53   33.20
   6  -2   1  660.33   31.70
   6  -2   1  661.63   29.90
   6   2   1  762.32   33.60
   6   2   1  743.33   29.00
  -6   2  -1  762.52   30.70
   6   2   1  776.22   25.70
  -6  -2   1  769.62   30.50
  -6   2  -1  750.12   33.20
  -6  -2   1  747.33   24.10
   6  -2  -1  753.02   32.30
   6  -2  -1  797.62   32.50
  -6  -2   1  766.12   32.20
   6  -2  -1  758.72   34.30
  -6  -2   1  753.62   33.80
  -6   2  -1  771.12   31.10
   7   2  -1  295.17   21.00
  -7  -2  -1  315.67   22.40
   7  -2   1  280.37   20.80
  -7   2   1  270.17   20.80
  -7  -2  -1  300.27   14.00
   7  -2   1  287.17   11.60
   7  -2   1  223.78   10.10
   7  -2   1  289.47   22.40
   7   2  -1  304.37   13.80
  -7   2   1  310.57   22.20
  -7  -2  -1  306.97   18.80
  -7   2   1  265.67   23.80
  -7  -2  -1  308.17   23.90
  -7  -2   1  239.08   19.50
  -7   2  -1  235.88   22.90
  -7  -2   1  230.38   22.60
   7   2   1  243.68   18.40
  -7  -2   1  221.78   20.90
   7   2   1  280.47   14.70
   7  -2  -1  209.68   21.80
  -7   2  -1  217.48   19.00
   7  -2  -1  214.78   20.00
  -7   2  -1  207.28   19.00
   7  -2  -1  224.68   19.90
  -7  -2   1  238.38   12.10
   7   2   1  233.68   21.90
  -8  -2  -1  775.62   26.70
  -8  -2  -1  810.42   33.50
   8   2  -1  778.22   35.90
  -8   2   1  821.32   37.10
  -8  -2  -1  771.92   40.50
  -8   2   1  759.62   38.50
   8  -2   1  790.82   39.30
   8  -2   1  777.22   35.40
  -8  -2  -1  789.92   37.40
   8   2  -1  807.32   25.80
   8  -2   1  747.63   23.40
  -8   2   1  785.32   37.00
  -8  -2   1  735.73   39.50
   8   2   1  734.63   33.20
  -8   2  -1  761.02   35.00
   8   2   1  759.22   27.30
  -8  -2   1  734.93   24.80
  -8  -2   1  763.82   37.30
   8   2   1  755.82   39.00
  -8   2  -1  693.03   37.50
  -8  -2   1  696.03   24.50
   8  -2  -1  739.23   37.10
  -8   2  -1  758.42   36.40
  -8  -2   1  741.93   34.70
   8  -2  -1  731.63   38.90
  -9  -2  -1   58.89   18.60
   9  -2   1   40.90   15.60
  -9   2   1   39.40   17.40
  -9   2   1   32.80   14.00
  -9   2   1   43.10   15.00
   9  -2   1   51.49   13.90
  -9  -2  -1   41.50    6.90
   9   2  -1   50.49    7.40
  -9  -2  -1   38.30   14.20
  -9  -2  -1   39.80   13.00
   9   2  -1   19.80   13.40
  -9  -2   1   31.30    4.90
  -9  -2   1   30.00   14.50
   9   2   1   41.20   17.10
  -9   2  -1   55.79   17.30
  -9  -2   1   31.30    4.80
   9   2   1   36.60   12.60
   9  -2  -1   49.50   15.70
  -9  -2   1   27.20   16.60
  -9  -2   1   46.00   14.50
   9  -2  -1   38.50   17.00
  -9   2  -1   40.20   13.40
  -9   2  -1   31.80   14.60
   9   2   1   42.60    8.80
 -10   2   1  662.43   38.80
 -10   2   1  648.74   43.10
  10  -2   1  629.44   38.20
 -10  -2  -1  723.53   43.90
 -10   2   1  676.33   38.70
  10   2  -1  616.04   37.50
 -10  -2  -1  690.73   41.90
  10  -2   1  648.74   41.00
 -10  -2  -1  648.74   34.80
 -10  -2  -1  659.23   22.50
  10  -2  -1  646.34   39.70
 -10  -2   1  659.83   40.40
  10   2   1  642.04   25.10
 -10   2  -1  733.73   43.20
 -10  -2   1  666.33   37.10
 -10   2  -1  660.43   37.30
  10   2   1  651.43   36.00
 -10  -2   1  699.73   42.90
 -10   2  -1  673.33   40.10
 -11  -2  -1  914.21   42.20
 -11  -2  -1  785.82   53.79
 -11   2   1  879.11   46.70
  11  -2   1  837.92   44.80
 -11   2   1  832.42   45.30
 -11   2   1  754.92   67.69
  11  -2   1  758.72   49.20
  11   2  -1  859.11   45.50
 -11   2  -1  592.64   56.29
  11   2   1  737.83   27.60
 -11   2  -1  832.92   45.60
  11   2   1  821.12   42.80
 -11  -2   1  793.62   43.20
 -11  -2   1  769.02   51.49
  11  -2  -1  765.82   46.10
 -11   2  -1  778.12   43.40
 -12  -2  -1  296.17   36.60
 -12   2   1  286.07   31.90
  12  -2   1  347.77   37.10
  12   2  -1  286.87   31.50
 -12   2   1  256.67   34.20
 -12  -2  -1  298.17   31.90
  12  -2   1  292.37   36.30
 -12   2  -1  308.57   34.60
 -12  -2   1  341.47   34.90
 -12  -2   1  362.96   39.00
  12  -2  -1  268.57   32.00
 -12   2  -1  228.78   34.10
  12   2   1  354.26   34.70
 -13   2   1   65.19   25.90
 -13  -2  -1   56.09   21.70
 -13   2   1    7.50   28.90
 -13  -2  -1   39.40   29.80
  13   2  -1   33.90   26.10
 -13   2   1   36.60   25.50
 -13  -2  -1   36.80   25.80
  13  -2   1   60.09   27.80
 -13   2  -1   10.40   29.00
 -13   2  -1   49.10   24.80
 -13  -2   1   80.19   26.30
 -13   2  -1   48.80   24.70
  13   2   1  100.89   25.60
 -13  -2   1   56.29   24.30
  13  -2  -1   33.40   26.60
 -13  -2   1   29.30   26.90
 -14  -2  -1   20.40   28.90
  14  -2   1   27.70   30.70
 -14   2   1   18.00   28.10
 -14  -2  -1   39.80   33.50
 -14  -2  -1   67.49   24.70
 -14   2   1   22.50   28.60
  14   2  -1   25.20   30.40
 -14   2   1   37.00   32.50
 -14  -2   1   10.70   26.70
 -14  -2   1   81.69   29.50
 -14  -2   1   55.19   31.50
 -14   2  -1   34.30   33.80
  14   2   1   26.10   28.60
 -14   2  -1   54.79   26.80
 -15   2   1  552.34   58.79
 -15  -2  -1  623.14   66.99
 -15  -2  -1  535.55   58.39
 -15  -2  -1  562.24   51.09
 -15   2   1  537.85   57.29
 -15   2   1  480.75   62.09
 -15  -2   1  593.54   62.29
 -15   2  -1  527.95   56.19
 -15  -2   1  609.94   55.29
 -15   2  -1  562.84   61.09
  15  -2  -1  584.84   63.99
 -15   2  -1  519.75   63.19
 -15  -2   1  545.65   58.79
 -16   2   1  114.59   60.99
 -16  -2  -1   94.79   35.60
 -16   2   1   95.89   40.30
 -16  -2  -1  149.69   72.59
  16  -2   1  108.49   46.30
 -16   2  -1  109.49   39.80
 -16   2  -1  216.38   81.39
 -16  -2   1   50.59   37.80
  16  -2  -1   30.90   43.80
   0   3   1  378.56   13.90
   0  -3   1  365.36   14.20
   0   3  -1  374.26   12.00
   0   3   1  405.56   14.70
   0  -3  -1  362.56   13.80
   0   3  -1  364.76   12.80
   0  -3  -1  358.36   15.00
   0   3   1  388.16   15.40
   0   3  -1  367.96   14.50
   0   3   1  358.56   13.70
   0  -3   1  361.16   12.80
   0  -3  -1  379.16   14.00
   0   3  -1  388.06   14.50
   0  -3   1  361.26   12.00
  -1  -3  -1  159.08    7.60
  -1   3   1  170.98    9.00
   1  -3   1  162.18    9.60
  -1  -3  -1  161.48   10.50
  -1   3   1  160.18    8.90
   1   3  -1  153.28    9.30
  -1  -3  -1  165.78    9.80
   1  -3   1  157.58    7.90
  -1   3   1  158.28    9.30
  -1   3   1  156.78    9.70
   1  -3   1  159.78    6.90
  -1  -3  -1  160.68    7.90
  -1   3   1  154.28    6.90
   1   3   1  158.78    9.10
   1  -3  -1  161.88    8.80
   1  -3  -1  163.28    7.30
  -1   3  -1  160.78    7.00
  -1  -3   1  160.88    9.30
  -1   3  -1  148.99    9.30
  -1   3  -1  172.98    8.90
  -1   3  -1  171.68    8.30
   1   3   1  153.98    8.10
   1   3   1  160.08   10.10
  -1  -3   1  170.48    8.50
   1  -3  -1  167.58    9.70
   1  -3  -1  165.88    9.70
   1   3   1  188.58   11.10
  -2   3   1 2389.96   69.79
   2   3  -1 2533.15   68.49
   2  -3   1 2365.56   67.79
   2  -3   1 2307.37   68.99
   2  -3   1 2313.47   67.89
  -2   3   1 2332.77   67.69
  -2   3   1 2532.45   66.79
  -2  -3  -1 2364.56   69.59
  -2  -3  -1 2387.86   69.09
  -2  -3  -1 2297.77   68.39
   2  -3   1 2313.07   66.99
  -2   3   1 2405.46   68.59
  -2  -3  -1 2298.77   66.59
   2   3   1 2394.56   68.39
   2   3   1 2552.34   68.59
   2  -3  -1 2339.07   68.19
  -2   3  -1 2286.27   67.99
  -2   3  -1 2391.26   69.19
   2  -3  -1 2350.16   68.09
  -2   3  -1 2382.76   67.09
   2  -3  -1 2350.06   67.59
   2   3   1 2352.46   68.99
   2  -3  -1 2396.56   69.89
  -2   3  -1 2447.66   67.09
  -3   3   1 2609.44   73.99
   3   3  -1 2708.33   72.69
   3  -3   1 2525.95   72.59
  -3  -3  -1 2495.85   74.49
  -3   3   1 2564.44   73.89
  -3   3   1 2615.94   69.89
   3  -3   1 2521.95   71.19
  -3  -3  -1 2547.34   71.69
  -3  -3  -1 2553.84   73.09
   3  -3   1 2574.74   74.19
   3  -3   1 2499.45   73.69
  -3   3   1 2574.24   75.09
   3  -3  -1 2472.95   70.79
  -3  -3   1 2413.36   74.19
  -3   3  -1 2450.15   72.49
   3  -3  -1 2460.95   73.39
   3  -3  -1 2424.06   74.79
   3   3   1 2477.25   73.19
   3   3   1 2537.35   74.39
  -3  -3   1 2440.66   73.49
  -3   3  -1 2388.26   73.49
  -3  -3   1 2482.55   72.69
   3   3   1 2637.44   72.59
   3  -3  -1 2441.56   74.09
  -3   3  -1 2431.16   73.79
   4  -3   1  778.42   29.20
   4  -3   1  790.42   30.40
   4  -3   1  856.81   30.90
  -4  -3  -1  820.62   31.60
  -4   3   1  796.72   29.90
  -4   3   1  840.42   24.40
  -4   3   1  836.52   31.90
  -4  -3  -1  817.42   28.10
  -4   3   1  826.72   30.80
  -4  -3  -1  824.42   27.90
   4   3  -1  859.11   27.80
   4  -3   1  811.72   26.00
  -4  -3   1  802.32   29.60
  -4  -3   1  803.12   31.50
   4   3   1  810.82   28.70
  -4   3  -1  806.02   30.40
   4   3   1  811.32   31.50
   4  -3  -1  742.23   29.30
  -4   3  -1  743.73   28.80
   4  -3  -1  777.92   31.00
  -4  -3   1  823.62   30.80
   4  -3  -1  803.82   24.90
  -4   3  -1  788.02   30.50
   4   3   1  871.81   28.30
   4  -3  -1  813.62   31.40
  -4  -3   1  838.12   27.80
  -5  -3  -1  998.30   39.80
   5  -3   1 1026.20   31.90
   5  -3   1  964.30   37.10
  -5   3   1  919.21   37.30
  -5  -3  -1 1050.99   34.80
   5  -3   1 1073.69   38.70
  -5   3   1 1001.70   39.10
   5   3  -1 1016.10   37.40
   5  -3   1 1035.30   39.30
   5   3  -1 1076.79   34.30
  -5  -3  -1 1012.50   35.20
  -5   3   1  952.70   39.00
  -5  -3   1 1105.79   39.70
  -5   3  -1 1078.49   38.50
   5  -3  -1 1072.79   38.30
   5  -3  -1 1028.40   39.70
  -5   3  -1 1071.99   37.70
   5   3   1 1090.99   40.30
  -5  -3   1 1032.00   39.80
   5  -3  -1 1058.19   30.30
  -5  -3   1 1102.19   34.50
   5   3   1 1075.29   35.50
   5  -3  -1 1084.29   39.80
  -5  -3   1 1025.30   37.30
  -5   3  -1 1106.69   40.30
   5   3   1 1115.09   35.00
   5  -3  -1 1024.60   30.30
   5   3   1 1045.90   35.50
   6  -3   1  242.48   19.30
   6  -3   1  247.78   18.60
  -6  -3  -1  238.48   20.50
   6  -3   1  223.98   11.30
  -6  -3  -1  226.68   13.90
  -6  -3  -1  241.38   15.40
   6   3  -1  212.18   13.60
   6   3  -1  205.08   17.70
  -6   3   1  240.48   19.90
  -6   3   1  238.18   18.80
   6  -3   1  231.18   10.60
  -6   3   1  192.68   18.80
   6  -3  -1  202.08   19.40
  -6  -3   1  219.88   19.80
  -6  -3   1  245.88   19.00
  -6   3  -1  237.38   17.50
  -6   3  -1  215.68   18.00
  -6   3  -1  221.58   19.60
  -6  -3   1  241.98   17.30
   6  -3  -1  248.38   19.20
   6   3   1  218.48   20.90
   6  -3  -1  202.38   18.40
  -6  -3   1  221.78   12.80
   6   3   1  253.37   16.20
   6   3   1  259.07   15.20
  -7   3   1  124.59   17.10
   7  -3   1   98.49    6.60
   7  -3   1  123.89   16.90
  -7  -3  -1   93.79   14.60
   7   3  -1  112.39   14.30
  -7  -3  -1   97.59   11.20
  -7  -3  -1  101.29   17.30
  -7   3   1  115.99   15.00
  -7   3   1  116.19   15.40
   7  -3   1  103.69   15.00
  -7  -3  -1  103.39   12.20
   7  -3   1  110.09    9.50
   7   3  -1  116.69   11.80
  -7   3  -1   95.09   14.60
  -7  -3   1  107.89   17.60
  -7   3  -1  148.09   16.40
  -7  -3   1  145.69   10.80
   7  -3  -1  106.79   15.10
   7  -3  -1   98.19   16.00
  -7   3  -1   83.89   15.50
  -7  -3   1  108.89   15.60
   7   3   1  102.29   12.50
   7   3   1  124.89   13.30
  -7  -3   1  130.19   16.00
   7  -3  -1  135.89   16.10
   7   3   1  104.09   16.90
  -8   3   1   78.19   14.80
   8   3  -1   82.49    9.70
   8  -3   1   77.59   16.20
  -8  -3  -1   56.79   11.60
   8  -3   1   64.59   13.70
   8  -3   1   78.19    8.30
  -8  -3  -1   65.89   14.00
   8   3  -1   73.39   13.90
  -8   3   1   81.19   17.10
  -8  -3  -1   55.59    8.90
  -8  -3  -1   56.39   16.00
  -8   3   1   71.99   14.80
  -8  -3   1   47.40    7.60
   8   3   1   41.00   14.90
   8   3   1   75.59   12.50
   8   3   1   47.20   10.20
  -8  -3   1   27.90   12.80
  -8  -3   1   49.99   13.60
  -8  -3   1   41.70   15.40
   8  -3  -1   71.89   16.90
  -8   3  -1   51.49   16.00
  -8   3  -1   67.29   13.70
   8  -3  -1   56.19   15.10
  -8   3  -1   50.59   13.30
  -9   3   1  634.04   35.80
  -9  -3  -1  707.13   32.80
   9   3  -1  740.73   25.80
   9  -3   1  658.83   36.40
  -9   3   1  664.93   38.60
  -9  -3  -1  714.43   40.70
   9   3  -1  692.33   36.60
  -9  -3  -1  737.13   37.80
   9  -3   1  623.94   38.10
  -9   3   1  702.53   37.00
  -9  -3  -1  705.03   26.60
  -9   3  -1  597.44   38.10
  -9  -3   1  695.53   24.90
  -9  -3   1  725.13   40.20
   9  -3  -1  640.14   38.80
  -9   3  -1  639.94   35.40
  -9   3  -1  707.23   36.60
  -9  -3   1  671.13   35.20
  -9  -3   1  668.93   24.50
   9  -3  -1  691.03   37.20
   9   3   1  716.33   27.80
   9   3   1  706.13   34.30
  -9  -3   1  730.83   37.70
  10  -3   1 1015.20   48.00
 -10  -3  -1  963.70   34.20
  10   3  -1  978.10   33.20
 -10  -3  -1  980.10   43.10
 -10   3   1 1134.69   49.70
 -10   3   1 1119.49   49.70
 -10   3   1 1126.19   52.29
  10   3  -1 1045.30   47.70
  10  -3   1  953.00   50.99
 -10  -3  -1 1012.50   52.19
 -10   3  -1  986.90   46.90
 -10   3  -1  954.30   50.89
 -10  -3   1  902.01   31.50
  10  -3  -1 1008.40   51.29
 -10  -3   1 1025.00   51.99
  10   3   1  998.50   35.50
  10   3   1  938.11   44.10
 -10  -3   1  924.31   31.80
  10  -3  -1 1001.00   49.60
 -10   3  -1 1092.59   48.70
 -10  -3   1 1043.70   45.60
  11  -3   1  216.58   31.30
 -11  -3  -1  188.98   22.40
 -11  -3  -1  185.28   12.70
 -11  -3  -1  231.08   32.10
 -11   3   1  207.38   26.60
 -11   3   1  231.48   28.40
  11   3  -1  167.58   24.40
  11   3  -1  174.58   15.00
 -11   3   1  191.98   34.70
 -11  -3  -1  214.18   12.80
  11  -3   1  215.28   26.80
  11  -3  -1  235.88   28.90
 -11   3  -1  208.08   27.40
 -11   3  -1  159.58   23.50
 -11  -3   1  202.48   25.50
 -11   3  -1  147.99   29.20
  11   3   1  178.88   22.60
 -11  -3   1  179.08   30.10
  11   3   1  166.48   17.50
 -12  -3  -1  168.68   32.80
 -12   3   1  167.48   28.40
  12  -3   1  157.08   28.20
 -12  -3  -1  217.98   24.40
 -12   3   1  130.79   30.90
  12  -3   1  136.29   29.70
  12   3  -1  183.78   28.30
 -12  -3   1  202.58   26.60
  12   3   1  153.98   17.20
 -12  -3   1  113.99   28.50
 -12   3  -1  123.09   25.20
  12   3   1  150.48   25.40
  12  -3  -1  111.49   28.20
 -12   3  -1   96.59   28.90
  13  -3   1  167.98   40.50
 -13  -3  -1  223.98   26.80
  13   3  -1  208.28   31.50
 -13  -3  -1  223.48   36.50
 -13   3   1  237.88   32.90
 -13   3   1  156.68   34.40
 -13  -3  -1  267.07   33.40
 -13   3  -1  179.98   29.40
 -13  -3   1  209.78   33.90
 -13   3  -1  221.78   38.20
 -13   3  -1  222.48   34.80
 -13  -3   1  147.99   34.40
  13  -3  -1  220.18   36.80
 -13  -3   1  174.78   28.50
 -14  -3  -1  398.96   42.50
 -14   3   1  289.17   37.50
 -14   3   1  329.67   41.10
 -14  -3  -1  403.56   46.60
 -14   3   1  232.28   41.00
 -14  -3  -1  301.37   43.90
 -14   3  -1  260.57   36.60
 -14   3  -1  298.37   43.60
 -14  -3   1  341.27   36.90
 -14   3  -1  243.28   35.50
 -14  -3   1  342.07   41.80
 -14  -3   1  269.47   41.10
 -15   3   1   -5.80   33.60
  15  -3   1   73.49   44.40
 -15   3   1   16.80   38.00
 -15   3   1    4.10   36.20
 -15  -3  -1    4.60   34.90
 -15  -3  -1   80.99   40.50
 -15  -3  -1    4.30   29.00
  15  -3  -1    6.70   35.30
 -15   3  -1   24.70   32.00
 -15  -3   1  -11.80   31.40
 -15   3  -1   10.50   38.70
 -15  -3   1  105.39   39.90
 -15   3  -1   38.80   33.70
 -15  -3   1    3.50   35.10
  16  -3   1  548.85   59.79
 -16  -3  -1  587.14   69.49
 -16   3   1  641.94   94.59
 -16   3   1  609.44   67.39
 -16   3  -1  746.53  105.19
 -16  -3   1  794.02   64.79
 -16   3  -1  611.94   65.79
  16  -3  -1  562.04   59.59
   0  -4  -1  485.05   18.40
   0   4  -1  499.35   18.80
   0  -4  -1  512.25   20.20
   0   4  -1  484.35   16.10
   0   4  -1  506.15   19.10
   0  -4   1  493.05   19.10
   0  -4  -1  484.85   14.10
   0  -4  -1  500.85   18.20
   0   4   1  502.25   18.20
   0   4   1  524.65   19.40
   0   4   1  512.05   20.10
   0  -4   1  471.95   16.50
   0   4  -1  481.65   16.60
   0   4   1  507.25   18.50
   0  -4   1  485.35   16.20
  -1  -4  -1 1455.55   45.60
   1  -4   1 1455.55   42.00
  -1   4   1 1446.56   43.30
  -1   4   1 1484.15   44.50
  -1   4   1 1417.86   40.50
  -1  -4  -1 1430.76   41.30
  -1  -4  -1 1455.15   42.80
   1  -4   1 1415.96   44.20
  -1   4   1 1487.85   43.50
   1   4  -1 1585.14   44.70
  -1  -4  -1 1469.95   43.80
   1   4  -1 1442.76   44.10
   1  -4   1 1421.36   41.10
   1  -4  -1 1314.27   44.30
  -1  -4   1 1407.46   43.80
  -1   4  -1 1387.96   41.20
  -1   4  -1 1436.86   42.10
   1   4   1 1406.96   42.80
  -1   4  -1 1481.05   44.70
  -1  -4   1 1391.06   42.40
   1  -4  -1 1425.76   43.20
   1   4   1 1429.96   43.80
  -1  -4   1 1443.76   42.30
   1  -4  -1 1389.96   40.60
  -1   4  -1 1449.85   43.40
   1  -4  -1 1412.36   44.30
   1   4   1 1449.55   45.50
   1   4   1 1542.45   44.60
  -2  -4  -1  435.66   18.90
  -2   4   1  427.46   16.10
  -2  -4  -1  430.36   17.10
  -2   4   1  456.65   16.80
  -2   4   1  422.66   17.40
   2   4  -1  431.26   18.30
  -2  -4  -1  425.16   16.20
  -2  -4  -1  432.16   19.00
  -2   4   1  394.86   18.60
   2  -4   1  411.96   15.60
   2  -4   1  433.86   17.50
   2  -4   1  413.96   16.50
   2  -4   1  427.36   18.40
   2  -4  -1  453.55   16.80
   2   4   1  421.16   18.90
  -2   4  -1  420.46   16.90
  -2   4  -1  404.66   18.30
  -2   4  -1  451.35   16.70
  -2   4  -1  445.66   15.90
   2  -4  -1  444.36   17.40
   2  -4  -1  459.85   18.30
   2  -4  -1  432.06   19.00
   2   4   1  444.06   18.70
  -3   4   1 3200.58   94.69
  -3   4   1 3201.68   92.89
   3  -4   1 3235.68   93.99
  -3  -4  -1 3135.49   93.39
   3  -4   1 3116.59   91.19
  -3  -4  -1 3138.89   94.49
   3  -4   1 3137.59   91.29
  -3  -4  -1 3183.88   93.19
   3  -4   1 3068.39   92.19
  -3   4   1 3266.97   89.79
  -3   4   1 3158.28   92.19
   3   4  -1 3258.27   92.49
   3  -4  -1 3302.37   94.99
  -3   4  -1 3334.77   90.59
  -3   4  -1 3218.68   93.89
   3  -4  -1 3195.58   92.39
   3  -4  -1 3210.08   92.99
  -3   4  -1 3195.98   92.69
  -3  -4   1 3260.67   92.99
   3  -4  -1 3218.88   91.29
   3   4   1 3509.05   93.09
   3   4   1 3275.37   93.79
  -3   4  -1 3245.08   91.59
   4   4  -1 3176.98   89.69
  -4   4   1 3151.38   91.39
  -4   4   1 3124.09   91.39
   4  -4   1 2977.90   89.69
   4  -4   1 2945.71   90.89
  -4  -4  -1 3038.80   89.99
   4  -4   1 3101.79   91.99
  -4  -4  -1 2967.40   88.69
   4  -4   1 2929.51   87.49
  -4   4   1 3048.29   92.69
  -4  -4  -1 2969.70   92.09
  -4   4   1 3139.99   86.09
  -4   4  -1 3175.78   90.29
  -4  -4   1 3190.68   92.49
   4   4   1 3142.29   92.09
  -4   4  -1 3144.49   92.09
  -4   4  -1 3048.69   91.39
   4  -4  -1 3207.68   93.39
   4   4   1 3026.70   90.49
   4   4   1 3373.86   90.19
  -4  -4   1 3191.18   90.29
   4  -4  -1 3051.99   87.29
  -4  -4   1 3074.39   90.89
   4  -4  -1 3033.40   91.79
   4  -4  -1 3061.19   90.79
  -5   4   1   56.99   10.50
  -5   4   1   80.79   12.00
   5  -4   1   40.50    6.40
  -5  -4  -1   42.50   11.70
   5  -4   1   56.59   11.00
   5  -4   1   43.00    9.10
  -5   4   1   67.99   11.00
   5  -4   1   47.00   10.20
  -5  -4  -1   42.90    8.00
   5   4  -1   71.09   10.10
  -5  -4  -1   41.30    7.80
   5  -4  -1   64.89   10.50
  -5   4  -1   81.29   10.50
  -5  -4   1   69.79   11.90
  -5  -4   1   57.69    9.90
   5  -4  -1   70.09   12.00
  -5   4  -1   72.69   11.50
   5   4   1   79.89   10.40
   5  -4  -1   61.49   12.00
  -5   4  -1   70.99   11.60
   5  -4  -1   72.49    7.20
   5  -4  -1   72.29    7.30
  -5  -4   1   79.49   11.60
   5   4   1   65.79   11.50
  -5  -4   1   69.99    8.90
   6  -4   1  626.94   30.50
  -6   4   1  703.03   30.10
  -6  -4  -1  622.94   32.40
  -6  -4  -1  633.14   26.60
  -6   4   1  644.94   31.30
   6   4  -1  676.13   26.20
   6  -4   1  650.03   22.50
   6  -4   1  663.33   29.10
  -6  -4  -1  631.84   26.00
   6  -4   1  636.04   30.20
  -6   4   1  620.14   30.40
   6   4   1  699.93   26.90
  -6   4  -1  682.43   29.10
  -6   4  -1  643.44   30.80
  -6  -4   1  632.74   31.40
  -6  -4   1  645.74   31.00
  -6  -4   1  666.73   25.40
   6  -4  -1  660.93   21.00
  -6  -4   1  616.34   28.40
   6  -4  -1  680.83   30.20
   6  -4  -1  686.63   32.20
   6  -4  -1  639.84   20.80
  -6   4  -1  652.53   30.40
   6  -4  -1  714.63   33.00
   6   4   1  651.13   32.00
  -7  -4  -1  998.80   37.40
  -7  -4  -1  964.80   35.40
   7  -4   1  956.30   40.50
  -7   4   1  987.00   42.70
  -7   4   1  986.10   41.90
   7  -4   1  967.60   41.90
  -7   4   1  995.50   40.80
   7   4  -1 1072.89   35.50
   7  -4   1 1003.40   31.60
   7  -4   1  991.80   31.00
  -7  -4  -1 1023.10   44.50
   7  -4  -1  950.00   40.60
   7  -4  -1  987.60   42.90
  -7  -4   1  983.70   41.60
   7  -4  -1  987.60   43.80
  -7  -4   1  990.90   34.80
  -7   4  -1 1004.20   40.60
   7   4   1 1053.79   36.20
   7   4   1 1009.50   43.10
  -7   4  -1 1074.29   43.40
  -7  -4   1 1051.59   39.90
  -7   4  -1 1026.80   41.50
  -7  -4   1 1022.20   43.60
   7  -4  -1  916.41   28.70
   8  -4   1   48.80    5.70
  -8   4   1   37.70   13.50
   8  -4   1   61.59    7.60
  -8  -4  -1   59.59   11.90
  -8  -4  -1   68.79   15.20
   8  -4   1   46.30    5.20
   8  -4   1   62.49   14.70
  -8   4   1   81.09   17.00
  -8  -4  -1   72.19   17.40
  -8  -4  -1   43.60    8.70
   8  -4   1   61.89   15.50
   8   4  -1   72.09   11.20
  -8   4   1   61.79   15.10
   8  -4  -1   52.79   16.50
   8  -4  -1   53.59   14.40
  -8  -4   1   53.79   16.10
  -8   4  -1   24.00   12.30
  -8  -4   1   54.29    8.70
   8  -4  -1   65.59   16.30
  -8  -4   1   48.40   13.70
  -8   4  -1   43.60   15.80
   8   4   1   72.29   11.50
  -8  -4   1   38.30   12.50
  -8   4  -1   28.90   13.40
  -9   4   1  602.64   34.80
  -9  -4  -1  535.85   33.40
  -9   4   1  537.55   34.50
  -9  -4  -1  571.74   29.40
  -9  -4  -1  561.74   36.60
   9  -4   1  507.85   18.10
   9  -4   1  601.04   34.60
   9   4  -1  538.05   24.30
  -9  -4  -1  564.94   24.90
   9  -4   1  566.34   35.20
  -9   4   1  547.15   35.30
   9  -4  -1  552.94   34.20
   9   4   1  580.54   26.10
  -9  -4   1  494.45   35.30
  -9  -4   1  561.24   23.70
  -9  -4   1  531.55   31.60
  -9   4  -1  527.65   33.40
  -9   4  -1  531.85   32.90
  -9  -4   1  449.26   22.70
  -9  -4   1  555.14   33.90
   9  -4  -1  534.85   37.00
  -9   4  -1  498.85   35.00
 -10  -4  -1  108.59   24.80
  10  -4   1  158.78   22.60
 -10   4   1  160.68   23.70
 -10  -4  -1  133.99   14.80
 -10   4   1  125.39   23.50
  10  -4   1  151.48   30.70
  10   4  -1  148.19   13.70
 -10  -4  -1  130.79   18.40
 -10   4   1  175.48   24.40
 -10  -4   1   99.79   23.70
 -10   4  -1  147.29   24.70
  10  -4  -1  155.38   24.10
 -10   4  -1  155.08   22.60
 -10   4  -1  151.68   22.90
  10   4   1  139.59   14.70
 -10  -4   1  113.19   13.50
  10  -4  -1  149.59   25.00
 -10  -4   1  120.59   24.80
 -10  -4   1  117.39   11.70
 -10  -4   1  121.39   19.70
  11   4  -1  468.25   22.70
 -11   4   1  482.15   39.00
  11  -4   1  429.56   39.50
  11  -4   1  441.26   37.30
 -11  -4  -1  431.16   31.70
 -11  -4  -1  432.46   21.90
 -11   4   1  493.95   37.00
 -11  -4  -1  454.95   40.70
 -11   4   1  418.16   48.70
 -11   4  -1  407.06   36.50
 -11  -4   1  424.86   19.40
 -11  -4   1  454.15   40.10
 -11  -4   1  408.66   18.90
 -11   4  -1  492.85   38.70
 -11   4  -1  442.76   42.30
  11  -4  -1  427.76   37.00
  11   4   1  421.76   24.00
 -11  -4   1  424.76   34.00
 -12  -4  -1  295.37   37.50
 -12  -4  -1  271.37   15.90
 -12  -4  -1  301.07   16.80
 -12   4   1  343.07   35.90
  12  -4   1  309.17   37.00
  12  -4   1  269.77   32.60
 -12   4   1  296.87   35.80
 -12  -4  -1  343.37   31.80
 -12   4  -1  333.57   37.80
  12   4   1  290.77   22.40
 -12   4  -1  252.67   31.10
 -12  -4   1  299.97   34.90
  12  -4  -1  320.17   37.90
 -12  -4   1  300.37   37.00
  13  -4   1  204.68   34.30
 -13  -4  -1  220.48   36.50
 -13  -4  -1  205.08   33.30
 -13   4   1  191.58   35.40
 -13   4   1  163.38   31.10
 -13   4   1  182.98   32.90
 -13  -4  -1  204.48   26.10
 -13   4  -1  209.38   36.60
 -13  -4   1  237.68   30.00
 -13   4  -1  155.78   30.50
 -13  -4   1  177.68   35.70
 -13   4  -1  188.18   33.20
 -13  -4   1  206.68   31.70
 -14  -4  -1  140.09   33.30
 -14  -4  -1  162.58   38.30
 -14   4   1  140.39   35.40
 -14   4   1  125.29   36.20
 -14   4   1  132.09   34.90
 -14  -4  -1   95.39   26.50
 -14  -4   1  197.58   34.80
 -14   4  -1  180.88   33.40
 -14   4  -1  130.19   32.30
 -14   4  -1  100.89   36.50
  14  -4  -1  126.39   43.00
 -14  -4   1  140.99   38.80
 -14  -4   1  193.88   32.20
 -15   4   1  495.65   62.29
 -15  -4  -1  606.14   68.69
 -15   4   1  481.15   59.99
 -15  -4  -1  614.24   52.39
  15  -4   1  713.03   65.39
 -15   4   1  726.53   65.79
 -15  -4  -1  525.25   58.09
 -15   4  -1  550.04   61.39
  15  -4  -1  453.85   52.89
 -15  -4   1  617.94   68.19
 -15   4  -1  568.94   68.89
 -15  -4   1  533.55   56.29
 -15  -4   1  589.54   60.69
 -15   4  -1  590.04   59.89
 -16   4   1   46.00   41.90
  16  -4   1   96.49   45.20
 -16   4  -1   89.49   41.70
  16  -4  -1  109.59   47.50
 -16  -4   1   43.60   38.30
   0  -5  -1 1462.95   44.70
   0  -5   1 1569.74   46.30
   0   5   1 1533.35   46.20
   0   5  -1 1542.75   46.10
   0   5  -1 1454.75   45.90
   0   5  -1 1471.15   42.80
   0  -5  -1 1445.26   45.40
   0  -5   1 1409.86   42.70
   0  -5  -1 1447.26   40.40
   0   5   1 1457.95   45.30
   0   5   1 1444.36   40.40
   0  -5  -1 1521.95   47.90
   0  -5   1 1429.76   42.70
   0   5   1 1393.46   44.40
   0   5  -1 1450.65   42.70
   1  -5   1 1370.36   40.30
   1  -5   1 1235.58   39.50
   1   5  -1 1290.17   42.70
  -1   5   1 1286.37   38.50
  -1  -5  -1 1303.47   39.10
  -1   5   1 1370.76   43.50
  -1   5   1 1434.76   42.90
  -1  -5  -1 1328.27   42.50
  -1  -5  -1 1382.36   45.00
   1   5  -1 1408.36   43.80
   1  -5   1 1242.08   42.80
  -1  -5  -1 1292.67   41.70
  -1   5   1 1301.97   41.80
  -1   5  -1 1433.86   44.00
   1  -5  -1 1391.16   41.90
   1  -5  -1 1389.76   38.70
  -1  -5   1 1356.96   41.10
   1   5   1 1440.26   43.80
  -1   5  -1 1429.56   42.80
  -1  -5   1 1376.46   43.00
   1  -5  -1 1331.17   44.20
   1   5   1 1387.66   42.10
  -1   5  -1 1368.66   40.40
   1  -5  -1 1352.06   43.30
  -1   5  -1 1387.96   40.00
  -1  -5   1 1403.76   40.70
   1   5   1 1410.56   42.70
  -2  -5  -1 1287.67   42.00
  -2  -5  -1 1266.37   39.60
   2   5  -1 1394.46   42.40
  -2  -5  -1 1341.47   43.60
  -2  -5  -1 1270.67   39.60
  -2   5   1 1264.47   38.40
  -2   5   1 1247.68   42.20
   2  -5   1 1232.78   42.00
   2  -5   1 1215.08   38.30
  -2   5   1 1282.77   40.10
  -2   5   1 1238.98   40.50
   2  -5   1 1251.97   39.20
   2  -5  -1 1277.37   42.30
   2  -5  -1 1281.97   38.90
  -2   5  -1 1283.87   40.20
  -2   5  -1 1271.17   38.80
   2  -5  -1 1262.87   42.30
   2   5   1 1235.38   39.70
   2  -5  -1 1284.37   40.30
   2   5   1 1303.47   41.60
  -2  -5   1 1222.08   40.80
  -2   5  -1 1267.67   39.60
   2   5   1 1304.67   43.40
  -2  -5   1 1343.47   41.10
   2   5   1 1373.66   42.60
  -2   5  -1 1244.58   42.10
  -3  -5  -1  353.86   15.60
  -3   5   1  311.67   16.60
   3  -5   1  345.37   15.30
   3  -5   1  361.66   16.50
  -3  -5  -1  360.06   19.20
  -3  -5  -1  340.87   17.20
  -3   5   1  352.06   19.10
   3  -5   1  359.76   19.10
  -3  -5  -1  371.86   18.80
   3  -5   1  346.57   16.80
  -3   5   1  338.27   16.00
   3   5  -1  363.66   18.40
  -3   5   1  329.57   15.10
  -3  -5   1  358.76   18.40
   3  -5  -1  347.17   19.20
  -3   5  -1  343.87   15.80
   3   5   1  374.26   18.70
  -3   5  -1  358.26   15.70
  -3   5  -1  348.57   16.70
   3  -5  -1  335.67   16.60
   3  -5  -1  328.67   16.70
  -3   5  -1  363.16   18.90
   3  -5  -1  332.27   16.90
   4  -5   1 2237.28   69.79
   4  -5   1 2316.47   71.79
  -4   5   1 2350.86   72.39
  -4  -5  -1 2333.47   70.39
  -4  -5  -1 2321.27   72.59
   4  -5   1 2226.78   67.49
  -4   5   1 2314.47   65.89
   4  -5   1 2252.37   68.39
  -4  -5  -1 2243.08   68.19
   4   5  -1 2468.05   70.19
  -4   5   1 2267.77   69.99
  -4  -5  -1 2324.07   71.39
  -4   5   1 2326.67   69.79
   4  -5  -1 2253.17   70.39
  -4  -5   1 2363.96   70.39
  -4   5  -1 2369.66   66.89
  -4   5  -1 2306.97   68.89
  -4  -5   1 2211.68   69.99
  -4   5  -1 2230.78   69.89
   4  -5  -1 2196.68   69.49
   4   5   1 2375.76   69.79
  -4  -5   1 2137.19   70.39
   4  -5  -1 2217.68   72.09
  -4   5  -1 2217.38   71.49
   4  -5  -1 2296.27   67.59
  -5   5   1   96.79   13.60
   5  -5   1   97.59   12.20
   5  -5   1   96.79   11.40
  -5  -5  -1   73.69   10.20
  -5   5   1   82.99   11.60
  -5   5   1   75.19   11.40
   5  -5   1   72.99   11.50
  -5  -5  -1   71.19   12.50
  -5  -5  -1   85.59   10.10
  -5   5   1   98.99    9.10
   5  -5   1   82.69    8.90
   5   5  -1   92.89   11.80
  -5  -5   1   77.09   10.30
   5  -5  -1   76.69    9.10
  -5  -5   1   92.59   13.10
  -5   5  -1  102.99   13.90
   5  -5  -1  110.99    9.70
  -5   5  -1  105.89   11.90
   5  -5  -1   84.89   12.20
   5  -5  -1   89.29   11.60
  -5  -5   1   66.69   10.60
   5  -5  -1   94.89   13.70
   5   5   1   83.69   11.60
  -5   5  -1   72.69   12.20
  -6  -5  -1  655.93   32.20
   6  -5   1  625.14   29.80
  -6  -5  -1  606.74   26.30
  -6  -5  -1  601.34   26.20
  -6   5   1  678.03   32.20
  -6   5   1  576.24   28.90
   6  -5   1  563.24   27.20
   6  -5   1  615.24   29.80
   6   5  -1  674.93   27.30
   6  -5   1  580.44   22.80
  -6   5   1  621.34   28.90
  -6  -5   1  622.84   30.00
  -6   5  -1  641.54   31.00
   6  -5  -1  606.14   21.80
  -6  -5   1  639.64   26.10
  -6   5  -1  615.04   29.90
   6  -5  -1  611.84   31.30
   6  -5  -1  614.04   29.20
   6  -5  -1  656.23   31.60
   6  -5  -1  593.34   21.80
  -6  -5   1  636.44   28.70
   6   5   1  709.63   27.70
  -6  -5   1  611.64   30.90
  -6   5  -1  574.14   27.90
  -7   5   1 1336.67   51.79
   7  -5   1 1371.56   52.09
  -7  -5  -1 1335.77   47.20
   7  -5   1 1406.26   42.00
   7  -5   1 1412.86   50.69
  -7   5   1 1353.36   52.09
  -7  -5  -1 1320.57   53.49
   7   5  -1 1447.16   46.40
   7  -5   1 1400.66   52.19
  -7  -5  -1 1344.37   46.30
  -7   5   1 1377.96   50.89
  -7  -5   1 1294.17   51.19
  -7  -5   1 1351.46   49.40
   7  -5  -1 1374.26   50.19
   7   5   1 1289.57   46.10
   7  -5  -1 1338.07   40.20
  -7   5  -1 1350.16   51.99
  -7  -5   1 1359.66   45.60
   7  -5  -1 1332.37   52.29
   7  -5  -1 1411.06   53.89
  -7   5  -1 1344.47   49.99
  -7  -5   1 1306.17   52.89
   7  -5  -1 1335.67   40.00
  -7   5  -1 1341.37   51.69
  -8   5   1  175.88   21.30
   8   5  -1  212.98   18.10
   8  -5   1  210.38   10.90
  -8   5   1  214.98   24.30
   8  -5   1  198.18   13.10
   8  -5   1  187.28   11.20
  -8  -5  -1  211.98   22.30
  -8  -5  -1  207.98   18.90
   8  -5   1  237.88   25.20
  -8  -5  -1  195.88   17.30
  -8   5   1  229.08   22.10
   8  -5   1  216.48   22.30
  -8  -5  -1  228.68   27.40
  -8   5  -1  179.28   22.40
  -8   5  -1  199.78   20.40
  -8  -5   1  185.28   23.10
  -8  -5   1  218.28   16.40
  -8  -5   1  217.38   22.70
  -8  -5   1  211.38   21.90
   8  -5  -1  182.18   22.30
  -8   5  -1  180.58   21.90
   8  -5  -1  179.08   21.00
   8   5   1  193.08   18.70
   8  -5  -1  168.68    9.60
   8  -5  -1  214.38   23.30
  -9  -5  -1   26.10   12.80
   9  -5   1   43.10    7.90
   9   5  -1   38.70   12.20
  -9  -5  -1   34.40   10.50
  -9   5   1   36.50   15.80
  -9  -5  -1   37.90   18.40
  -9   5   1   47.10   17.70
  -9  -5  -1   49.40   16.60
   9  -5   1   42.20   17.80
   9  -5   1   37.60   16.90
  -9   5   1   38.90   15.90
  -9  -5   1   73.59   19.90
  -9   5  -1   58.99   18.60
   9  -5  -1   56.49   18.20
  -9  -5   1   46.90    9.60
   9  -5  -1   46.80   16.90
   9  -5  -1   33.20   17.90
  -9  -5   1   52.79   17.10
  -9   5  -1   40.40   15.00
   9   5   1   56.79   13.30
  -9  -5   1   59.79   14.70
  -9   5  -1   46.00   16.00
 -10   5   1  101.29   23.10
 -10  -5  -1  103.19   17.20
  10   5  -1  117.79   14.50
 -10   5   1  135.39   23.50
  10  -5   1   96.59   21.00
 -10   5   1   98.39   21.30
  10  -5   1   84.89   33.90
 -10  -5  -1   77.29   12.50
 -10  -5   1   67.79   11.90
 -10  -5   1   66.99   22.40
  10   5   1  102.49   15.30
 -10   5  -1  152.38   25.70
 -10   5  -1  123.89   22.00
  10  -5  -1  120.69   24.60
  10  -5  -1   97.49   22.50
 -10  -5   1   95.89   18.90
 -10   5  -1  141.09   22.50
 -10  -5   1   77.99   19.60
 -10  -5   1   85.39   11.50
  11   5  -1  399.26   24.50
 -11   5   1  473.65   40.30
 -11   5   1  466.45   37.40
 -11  -5  -1  431.96   31.50
  11  -5   1  372.06   37.10
 -11  -5  -1  391.36   41.50
 -11   5   1  438.06   47.00
 -11  -5  -1  402.36   24.00
  11  -5   1  444.36   38.80
  11  -5  -1  420.86   40.60
 -11  -5   1  482.05   33.90
 -11  -5   1  486.65   41.10
 -11  -5   1  444.36   22.40
 -11   5  -1  453.55   37.80
  11   5   1  452.65   25.90
 -11   5  -1  434.96   38.00
 -11  -5   1  446.36   22.10
 -11   5  -1  463.35   42.70
 -12  -5  -1  384.46   42.60
 -12  -5  -1  341.67   21.60
  12   5  -1  349.57   24.90
 -12   5   1  315.37   37.00
  12  -5   1  362.96   40.50
  12  -5   1  326.67   45.40
 -12  -5  -1  321.77   21.40
 -12  -5  -1  408.86   33.40
 -12   5   1  361.56   43.40
 -12   5  -1  414.76   41.30
 -12  -5   1  381.56   20.00
 -12  -5   1  393.36   19.40
  12  -5  -1  297.97   35.50
  12   5   1  413.46   26.00
 -12  -5   1  368.86   40.10
 -12  -5   1  453.35   36.80
 -12   5  -1  455.45   43.50
 -13   5   1   83.99   27.90
 -13  -5  -1   56.99   21.30
  13  -5   1    1.80   28.70
 -13  -5  -1   54.29    9.40
 -13  -5  -1   61.89   32.00
 -13   5   1   22.90   27.60
 -13  -5  -1   85.99   27.50
  13  -5   1   40.40   27.90
 -13  -5  -1   61.09   10.10
 -13   5   1   29.10   28.50
 -13   5  -1   15.50   30.00
 -13   5  -1   46.80   27.20
 -13   5  -1   71.79   29.10
  13   5   1   77.59   16.70
 -13  -5   1   57.39   30.20
 -13  -5   1   78.99   24.40
 -13  -5   1   83.09   27.50
 -14  -5  -1  355.26   41.80
 -14   5   1  317.47   43.30
 -14   5   1  357.26   43.10
 -14  -5  -1  351.96   46.40
 -14  -5  -1  304.87   42.60
 -14   5   1  365.46   45.20
 -14   5  -1  407.76   49.40
 -14  -5   1  414.56   47.40
 -14   5  -1  392.06   47.20
 -14  -5   1  378.16   46.20
 -14   5  -1  393.96   50.19
 -14  -5   1  290.47   39.30
  14  -5  -1  454.35   55.79
  15  -5   1   51.99   40.40
 -15   5   1   67.59   37.10
 -15   5   1  151.38   40.30
 -15   5   1    2.30   39.10
 -15  -5  -1  112.09   31.10
 -15  -5  -1  138.89   40.80
 -15  -5  -1   55.49   39.40
  15  -5  -1   99.19   39.40
 -15   5  -1  104.49   36.50
 -15  -5   1   42.80   39.60
 -15   5  -1   88.29   40.60
 -15   5  -1   80.29   35.70
   0  -6  -1  126.89    5.70
   0  -6  -1  121.89   13.70
   0   6  -1  169.08   13.10
   0  -6   1  127.19    8.60
   0  -6   1  129.69    8.20
   0   6   1  118.69    5.80
   0  -6   1  124.29   11.70
   0  -6  -1  126.09   10.60
   0   6  -1  116.89    8.70
   0   6   1  139.79   13.30
   0  -6  -1  140.39   11.90
   0   6  -1  119.69    8.40
   0   6  -1  122.49   11.60
   0   6   1  129.79   10.50
   0   6   1  124.89   11.60
  -1  -6  -1 1800.12   58.69
   1   6  -1 1951.20   57.79
  -1  -6  -1 1875.21   55.59
  -1   6   1 1972.40   56.99
   1  -6   1 1771.92   52.99
  -1   6   1 1735.23   51.19
  -1   6   1 1847.02   55.29
   1   6  -1 1850.01   56.59
  -1   6   1 1820.92   56.89
   1  -6   1 1757.72   52.89
  -1  -6  -1 1719.63   55.49
  -1  -6  -1 1778.42   51.59
   1  -6   1 1931.91   57.59
   1   6  -1 1712.83   53.99
   1  -6  -1 1828.32   51.19
  -1   6  -1 1921.31   57.79
   1  -6  -1 1769.02   58.19
   1   6   1 1850.11   57.29
   1   6   1 1858.01   55.89
  -1   6  -1 1960.00   56.89
   1  -6  -1 1840.72   57.09
  -1   6  -1 1819.92   53.29
   1   6   1 1826.72   55.69
  -1  -6   1 1756.62   54.09
  -1   6  -1 1770.12   52.99
   1  -6  -1 1853.41   55.09
  -1  -6   1 1816.72   56.49
  -1  -6   1 1809.62   53.39
   2  -6   1 1194.68   41.30
  -2  -6  -1 1168.68   37.60
  -2  -6  -1 1249.68   43.10
  -2  -6  -1 1141.49   40.40
  -2  -6  -1 1166.78   38.70
  -2   6   1 1199.48   39.40
  -2   6   1 1164.48   41.40
  -2   6   1 1199.68   39.30
   2  -6   1 1194.08   37.00
   2   6  -1 1254.17   41.80
   2  -6   1 1219.78   37.60
  -2   6   1 1185.08   36.50
   2  -6  -1 1185.28   41.50
  -2  -6   1 1240.08   40.50
  -2   6  -1 1195.48   41.50
   2  -6  -1 1226.68   37.10
   2  -6  -1 1217.68   39.00
   2   6   1 1233.18   40.70
   2  -6  -1 1181.78   41.80
  -2  -6   1 1192.58   39.40
  -2   6  -1 1251.27   39.70
   2   6   1 1257.47   41.60
  -2   6  -1 1195.18   37.40
  -2   6  -1 1241.98   38.10
  -2  -6   1 1179.58   38.30
   2   6   1 1186.98   39.00
  -3   6   1   13.50    6.70
  -3   6   1   -7.40    5.80
  -3  -6  -1    8.20    6.30
   3   6  -1  -12.90    8.70
  -3   6   1    2.30    7.40
   3  -6   1   -6.30    6.20
   3  -6   1    5.40    7.80
   3  -6   1    4.50    5.20
   3  -6   1    0.80    5.50
  -3  -6  -1    6.50    7.60
  -3  -6  -1    4.70    5.50
  -3   6   1   -4.40    5.00
  -3  -6  -1    7.30    8.40
   3  -6  -1   -4.60    7.10
  -3   6  -1   -0.10    5.80
  -3  -6   1  -19.30    6.90
  -3  -6   1   -1.70    6.40
   3   6   1    9.60    8.30
  -3   6  -1    0.30    7.60
  -3   6  -1    2.40    6.30
   3  -6  -1   -2.20    6.30
  -3   6  -1    1.30    5.80
  -3  -6   1   -1.70    6.10
   3  -6  -1    3.40    5.70
  -4   6   1  330.77   20.90
   4   6  -1  350.86   20.00
  -4  -6  -1  330.87   19.90
  -4   6   1  335.17   18.20
  -4  -6  -1  321.07   19.00
  -4   6   1  349.57   19.30
  -4  -6  -1  335.47   21.40
   4  -6   1  331.17   17.10
   4  -6   1  363.36   17.70
  -4   6   1  339.57   16.20
   4  -6   1  352.06   20.20
  -4  -6  -1  321.87   16.50
   4  -6   1  340.27   18.10
  -4   6  -1  329.87   16.50
  -4   6  -1  328.47   17.60
   4   6   1  330.27   19.70
  -4   6  -1  330.07   20.60
  -4   6  -1  337.57   18.80
   4  -6  -1  338.27   17.90
   4  -6  -1  318.27   20.60
   4  -6  -1  324.87   18.40
   4  -6  -1  338.47   18.00
  -4  -6   1  312.97   19.30
  -4  -6   1  313.97   19.50
  -5   6   1  774.72   32.30
   5  -6   1  730.83   30.70
  -5  -6  -1  839.42   31.00
  -5  -6  -1  774.02   35.70
   5  -6   1  825.82   33.10
   5  -6   1  769.82   34.10
  -5   6   1  778.82   32.60
  -5  -6  -1  848.42   32.70
  -5   6   1  771.12   34.60
   5  -6   1  798.52   29.50
  -5   6   1  774.22   27.70
   5   6  -1  855.91   32.90
  -5  -6  -1  836.92   34.20
  -5   6  -1  788.52   31.60
   5  -6  -1  814.42   33.10
  -5  -6   1  834.52   33.80
   5  -6  -1  887.31   36.00
  -5  -6   1  812.52   31.90
  -5   6  -1  791.32   33.10
   5  -6  -1  775.22   31.90
   5   6   1  896.31   33.10
   5  -6  -1  784.72   29.10
  -5  -6   1  828.32   33.00
  -5   6  -1  800.32   34.50
  -6  -6  -1 1919.91   68.29
   6   6  -1 2071.19   63.59
  -6   6   1 1990.80   58.09
   6  -6   1 1952.30   59.69
  -6  -6  -1 1904.81   63.39
  -6   6   1 1974.30   67.99
   6  -6   1 1918.21   66.79
  -6  -6  -1 1983.20   67.69
  -6   6   1 2030.90   65.89
  -6  -6  -1 1877.91   62.19
   6  -6   1 1941.01   65.79
  -6   6   1 2008.50   65.89
   6  -6   1 1983.10   63.99
   6  -6  -1 1933.61   58.79
   6  -6  -1 2065.79   68.59
  -6  -6   1 1871.11   64.29
   6  -6  -1 1918.71   64.19
  -6   6  -1 1940.21   65.49
   6  -6  -1 1997.00   59.09
  -6   6  -1 1980.70   64.39
   6  -6  -1 1983.60   66.99
   6   6   1 1960.10   63.09
  -6   6  -1 1942.01   66.59
  -6  -6   1 1945.61   62.89
  -6  -6   1 1877.51   66.29
  -7  -6  -1  250.67   19.60
  -7   6   1  271.67   23.50
  -7   6   1  308.77   24.60
   7  -6   1  348.07   25.70
   7   6  -1  318.37   21.20
   7  -6   1  248.68   15.10
  -7  -6  -1  251.77   19.60
   7  -6   1  269.67   22.10
  -7  -6  -1  250.77   25.20
  -7   6   1  307.57   24.50
   7  -6   1  266.47   23.30
  -7  -6   1  306.27   23.70
  -7  -6   1  271.77   19.30
  -7   6  -1  288.17   25.10
  -7   6  -1  246.88   21.50
   7  -6  -1  300.37   25.60
   7  -6  -1  301.77   21.90
   7  -6  -1  294.17   14.50
  -7  -6   1  281.47   22.10
  -7   6  -1  288.67   23.60
  -7  -6   1  299.37   26.00
   7  -6  -1  283.47   23.50
   7   6   1  250.87   20.50
   7  -6  -1  271.57   14.10
  -8   6   1 1439.46   58.09
  -8   6   1 1500.75   56.29
   8   6  -1 1429.76   50.09
   8  -6   1 1481.15   57.09
  -8  -6  -1 1429.06   58.19
  -8  -6  -1 1476.55   52.09
   8  -6   1 1455.15   45.30
  -8  -6  -1 1474.15   50.59
  -8   6   1 1501.75   56.89
   8  -6   1 1405.76   45.00
   8  -6   1 1469.25   57.69
   8  -6   1 1458.75   44.80
   8  -6  -1 1403.66   57.59
   8  -6  -1 1413.66   54.99
   8  -6  -1 1473.55   57.79
  -8   6  -1 1500.85   58.39
  -8   6  -1 1400.16   54.19
   8  -6  -1 1407.16   43.20
  -8  -6   1 1517.45   58.89
  -8  -6   1 1467.55   56.89
  -8  -6   1 1419.16   49.90
   8  -6  -1 1448.46   43.10
   8   6   1 1505.85   51.19
  -8   6  -1 1411.86   56.29
  -8  -6   1 1403.16   53.69
   9  -6   1  130.89   22.00
  -9  -6  -1  125.19   21.00
  -9   6   1  110.79   20.20
   9  -6   1  143.09   22.40
  -9  -6  -1  139.69   17.10
   9  -6   1  131.69    9.30
   9   6  -1  113.59   16.20
   9  -6   1  133.19   10.40
  -9  -6  -1  109.59   14.60
   9  -6   1  112.29   12.70
  -9   6   1  121.59   20.20
  -9  -6  -1  135.79   23.10
  -9   6   1  104.79   21.40
   9   6   1  106.39   15.40
  -9  -6   1   90.39   19.30
  -9  -6   1  104.59   22.40
  -9   6  -1  111.69   19.80
   9  -6  -1  105.09   18.80
   9  -6  -1  121.49   22.20
  -9  -6   1  123.89   18.50
   9  -6  -1  107.99   20.10
  -9  -6   1   95.69   13.30
  -9   6  -1  160.28   22.30
  -9   6  -1  111.69   21.50
  10   6  -1  568.24   30.20
 -10   6   1  648.14   43.70
  10  -6   1  601.44   22.40
  10  -6   1  635.44   41.70
 -10  -6  -1  614.34   30.60
 -10   6   1  593.54   42.50
 -10  -6  -1  642.54   43.60
 -10   6   1  685.13   40.30
 -10  -6  -1  667.63   34.60
 -10  -6   1  647.34   41.70
 -10   6  -1  644.44   44.80
 -10  -6   1  682.13   36.70
  10  -6  -1  692.33   46.70
 -10   6  -1  681.03   39.90
  10   6   1  642.44   31.70
 -10  -6   1  666.33   30.00
  10  -6  -1  660.53   44.20
 -10   6  -1  641.84   38.40
 -10  -6   1  655.13   43.20
 -10  -6   1  623.44   30.30
  11   6  -1   60.59   15.10
 -11   6   1   76.19   24.50
 -11   6   1   87.79   22.20
  11  -6   1   88.49   22.80
 -11   6   1   67.29   25.70
 -11  -6  -1   68.19   14.20
 -11  -6  -1  100.79   18.00
 -11  -6  -1   63.79   24.70
  11  -6   1   70.79   23.90
 -11   6  -1   93.09   24.90
 -11  -6   1   60.69   22.10
 -11  -6   1   80.09   13.50
 -11  -6   1  112.29   27.70
 -11  -6   1   79.39   19.80
  11  -6  -1   98.79   29.70
 -11   6  -1   88.19   22.40
  11   6   1   85.69   16.20
 -11  -6   1   89.09   13.40
  11  -6  -1   81.39   24.60
 -11   6  -1   87.29   25.80
  12  -6   1  496.75   45.00
 -12   6   1  450.85   47.00
 -12   6   1  364.06   43.90
 -12  -6  -1  465.45   35.10
 -12  -6  -1  392.36   26.00
  12   6  -1  399.46   27.30
  12  -6   1  463.55   43.90
 -12  -6  -1  380.96   24.90
 -12  -6  -1  498.25   45.40
  12   6   1  403.06   28.10
 -12  -6   1  366.26   43.40
 -12   6  -1  437.46   44.10
 -12  -6   1  440.06   41.30
 -12   6  -1  388.86   44.10
 -12  -6   1  468.25   37.90
 -12  -6   1  412.86   24.10
 -12  -6   1  378.26   23.90
  13  -6   1  429.66   51.29
 -13   6   1  416.46   45.90
 -13   6   1  369.76   44.10
 -13  -6  -1  415.56   25.40
 -13   6   1  414.06   48.10
 -13  -6  -1  358.66   43.10
 -13  -6  -1  432.06   24.60
 -13  -6  -1  375.46   44.20
 -13  -6  -1  449.76   38.20
  13   6  -1  458.95   28.20
 -13   6  -1  384.96   47.30
  13   6   1  428.96   30.80
 -13  -6   1  403.16   47.20
 -13  -6   1  355.86   41.20
 -13   6  -1  430.06   44.00
 -13  -6   1  445.86   52.79
 -13  -6   1  407.06   21.60
 -13  -6   1  413.76   22.20
 -13   6  -1  495.45   50.29
 -14  -6  -1   59.99   35.40
 -14   6   1  -18.90   29.60
 -14  -6  -1   17.20   33.60
 -14  -6  -1   13.60    8.60
 -14  -6  -1   -9.30    9.00
  14  -6   1   40.20   34.90
 -14   6   1   -1.70   32.70
 -14   6   1   -1.20   34.10
 -14  -6  -1   16.00   24.00
 -14  -6  -1  -34.50   28.00
 -14  -6   1    7.10   27.30
 -14  -6   1   55.29   30.50
 -14   6  -1   58.49   35.50
 -14   6  -1  -35.60   28.80
 -14  -6   1   -5.60   32.30
 -14   6  -1    4.70   27.30
  14  -6  -1   17.60   34.00
  15  -6   1  -37.80   36.90
 -15  -6  -1   63.19   43.20
 -15   6   1   -0.30   39.10
 -15  -6  -1   66.79   30.90
 -15   6   1   10.60   36.00
 -15   6   1   13.50   37.10
 -15  -6  -1   47.80   39.10
 -15   6  -1  -44.60   33.90
 -15   6  -1    0.70   40.40
  15  -6  -1  -24.70   39.40
 -15  -6   1  -72.59   36.30
 -15   6  -1   16.80   35.20
   0  -7  -1  670.93   20.30
   0   7   1  682.63   25.50
   0  -7   1  677.13   22.80
   0   7   1  689.73   27.40
   0  -7  -1  657.23   26.70
   0  -7  -1  662.13   29.40
   0   7  -1  674.63   23.60
   0   7  -1  721.13   28.20
   0  -7   1  698.53   27.50
   0   7  -1  673.03   22.80
   0   7  -1  666.63   27.80
   0  -7   1  666.13   23.70
   0   7   1  720.53   27.90
   0  -7  -1  644.24   25.30
   1   7  -1  145.59   10.80
  -1   7   1  149.09   11.70
  -1   7   1  133.09    7.40
  -1  -7  -1  143.89   12.30
   1  -7   1  154.98    9.90
  -1  -7  -1  132.79   15.50
   1   7  -1  138.89   14.40
   1  -7   1  136.39    9.20
  -1   7   1  151.88   13.50
   1  -7   1  143.79   13.30
  -1  -7  -1  138.69    7.70
   1   7  -1  143.89   14.10
  -1   7   1  146.89   13.10
  -1  -7  -1  147.39   11.90
  -1  -7   1  125.79   12.10
   1  -7  -1  127.69   11.20
   1  -7  -1  137.29    7.00
   1   7   1  132.39   11.80
  -1  -7   1  138.39   10.70
   1   7   1  140.59   15.10
  -1   7  -1  120.59    9.40
  -1   7  -1  111.99   12.90
  -1  -7   1  127.69    9.50
   1  -7  -1  156.48   15.20
   1  -7  -1  130.79   13.60
  -1   7  -1  130.89    9.50
   1   7   1  123.89   11.60
  -1   7  -1  126.29   13.00
   2  -7   1   37.90    9.00
  -2   7   1   43.80    7.90
  -2   7   1   25.40    5.10
  -2  -7  -1   26.00    8.00
  -2  -7  -1   41.80    6.30
   2  -7   1   27.50    5.70
  -2   7   1   39.50    8.90
   2   7  -1   41.60   10.90
   2  -7   1   38.60    6.20
  -2  -7  -1   30.90    7.50
  -2   7   1   23.50    9.10
  -2  -7  -1   25.70    9.80
   2   7   1   34.80    8.30
   2  -7  -1   27.40    9.20
   2  -7  -1   33.50    7.30
  -2  -7   1   36.30    6.60
   2  -7  -1   36.20    5.50
   2  -7  -1   37.10    9.70
   2   7   1   28.10    7.50
   2   7   1   46.30   10.30
  -2  -7   1   27.00    6.90
  -2  -7   1   39.40   10.00
  -2   7  -1   29.30    6.10
  -2   7  -1   35.10    9.40
  -2   7  -1   20.70    8.50
  -2  -7   1   38.40    8.20
  -2   7  -1   31.60    6.50
  -3  -7  -1 2022.60   60.69
   3   7  -1 1938.01   63.49
  -3  -7  -1 1971.10   60.49
  -3   7   1 2048.50   60.79
   3  -7   1 1920.81   58.79
  -3   7   1 1874.91   58.69
  -3  -7  -1 1945.21   63.49
  -3  -7  -1 1998.60   64.79
   3  -7   1 1964.90   63.79
   3  -7   1 1886.31   59.39
  -3   7   1 1933.11   61.39
  -3   7   1 1923.61   64.29
   3  -7  -1 1982.70   64.39
  -3  -7   1 1907.91   61.89
   3   7   1 2102.29   63.89
   3  -7  -1 1980.60   63.29
  -3   7  -1 2014.60   64.39
  -3   7  -1 1985.00   60.29
   3  -7  -1 2014.00   60.89
  -3  -7   1 1932.81   64.19
   3  -7  -1 1978.50   59.79
  -3   7  -1 2008.00   60.89
  -3   7  -1 1945.11   59.59
  -3  -7   1 1977.40   62.39
   4  -7   1  560.54   23.30
  -4  -7  -1  541.85   28.20
  -4   7   1  522.45   27.60
  -4   7   1  584.64   25.80
  -4  -7  -1  571.14   27.00
  -4  -7  -1  551.84   25.40
   4  -7   1  520.75   24.40
   4  -7   1  524.05   26.80
  -4  -7  -1  554.74   23.40
   4   7  -1  592.14   26.80
  -4   7   1  557.64   23.90
   4  -7   1  551.84   24.30
  -4   7   1  541.65   22.80
  -4  -7   1  609.14   27.70
  -4  -7   1  560.14   27.10
   4   7   1  579.24   27.10
   4  -7  -1  568.34   24.90
   4  -7  -1  559.84   25.10
  -4   7  -1  552.14   27.70
  -4   7  -1  532.55   23.30
   4  -7  -1  571.84   28.80
  -4  -7   1  577.94   25.70
  -4   7  -1  575.04   24.60
  -4   7  -1  547.45   23.90
   4  -7  -1  530.15   24.30
  -4  -7   1  573.84   25.30
   5  -7   1 1367.56   48.50
  -5   7   1 1413.26   52.29
   5  -7   1 1428.66   47.40
  -5  -7  -1 1410.76   49.99
  -5   7   1 1389.06   44.90
   5  -7   1 1427.06   46.80
  -5  -7  -1 1365.56   46.50
   5   7  -1 1496.85   50.09
  -5  -7  -1 1476.95   50.99
  -5   7   1 1381.16   48.30
   5  -7   1 1367.36   51.39
  -5   7   1 1454.35   49.70
  -5  -7  -1 1449.06   52.89
  -5  -7   1 1354.76   49.40
  -5   7  -1 1425.66   46.00
   5  -7  -1 1366.76   48.30
   5  -7  -1 1427.56   47.00
   5   7   1 1415.26   49.20
  -5   7  -1 1441.86   52.19
   5  -7  -1 1358.16   51.89
  -5   7  -1 1357.06   47.80
  -5  -7   1 1456.55   49.90
  -5  -7   1 1405.06   50.39
  -5   7  -1 1411.76   49.20
   5  -7  -1 1399.16   49.50
  -6  -7  -1  424.96   28.50
  -6   7   1  385.16   18.80
   6  -7   1  444.86   24.80
   6   7  -1  422.96   24.00
   6  -7   1  413.76   27.00
  -6   7   1  389.46   24.20
   6  -7   1  387.76   20.00
  -6   7   1  417.26   24.50
  -6  -7  -1  416.16   23.70
  -6  -7  -1  415.76   26.00
  -6   7   1  359.16   25.80
  -6  -7  -1  409.16   22.40
   6  -7   1  415.56   22.50
   6   7   1  396.86   23.50
  -6  -7   1  354.76   23.30
   6  -7  -1  391.56   19.40
  -6   7  -1  379.36   24.70
   6  -7  -1  413.06   28.10
  -6   7  -1  377.86   25.60
   6  -7  -1  345.37   18.60
   6  -7  -1  342.47   22.80
  -6  -7   1  363.66   25.50
  -6   7  -1  359.46   22.60
   6  -7  -1  328.87   22.40
  -6  -7   1  396.86   23.00
   7  -7   1 1118.69   42.30
  -7   7   1 1041.90   43.40
  -7   7   1 1174.48   46.80
  -7  -7  -1  995.50   40.40
  -7  -7  -1  971.40   45.90
   7   7  -1 1079.29   41.20
   7  -7   1 1111.99   37.10
  -7  -7  -1 1049.99   44.80
   7  -7   1 1041.30   45.60
  -7  -7  -1 1044.00   40.00
   7  -7   1 1045.90   43.50
   7  -7   1 1070.59   36.70
  -7   7   1 1056.89   43.70
   7  -7  -1  999.20   35.00
  -7   7  -1  997.30   43.30
  -7   7  -1 1089.19   42.60
   7  -7  -1  988.80   41.30
  -7  -7   1  962.40   44.00
  -7  -7   1  965.70   41.80
   7  -7  -1 1084.79   45.10
   7   7   1  970.00   40.70
  -7   7  -1  955.80   44.70
   7  -7  -1 1044.20   46.00
  -7  -7   1 1006.60   44.30
   7  -7  -1 1017.70   35.30
  -7  -7   1  948.71   39.60
   8   7  -1  570.54   28.90
  -8  -7  -1  482.35   34.40
   8  -7   1  505.25   31.50
  -8  -7  -1  516.15   35.80
   8  -7   1  535.45   30.70
   8  -7   1  520.75   34.40
  -8   7   1  536.05   33.90
  -8  -7  -1  464.15   27.70
   8  -7   1  527.55   22.50
  -8  -7  -1  516.65   28.10
  -8   7   1  545.75   31.90
   8  -7   1  512.15   22.60
  -8   7   1  532.05   33.40
  -8  -7   1  474.45   30.20
   8  -7  -1  488.45   33.60
   8  -7  -1  578.34   34.90
  -8   7  -1  569.54   33.20
   8  -7  -1  551.74   21.60
  -8   7  -1  516.85   30.90
  -8  -7   1  508.05   33.10
  -8  -7   1  540.05   34.00
  -8   7  -1  528.05   32.70
   8  -7  -1  542.75   21.10
  -8  -7   1  502.25   27.30
   8  -7  -1  490.45   31.20
  -9  -7  -1 1658.43   68.39
   9  -7   1 1595.54   49.20
   9   7  -1 1506.65   59.99
  -9   7   1 1641.34   63.99
  -9  -7  -1 1684.93   58.49
   9  -7   1 1559.84   49.70
  -9   7   1 1659.63   64.19
  -9   7   1 1568.14   64.49
   9  -7   1 1549.24   63.49
  -9  -7  -1 1766.42   68.09
  -9  -7  -1 1734.93   65.49
  -9  -7  -1 1653.03   57.59
   9  -7   1 1579.44   50.29
   9  -7   1 1675.93   65.09
   9  -7  -1 1568.44   47.60
  -9   7  -1 1576.54   64.19
   9  -7  -1 1644.74   66.39
  -9  -7   1 1583.74   60.29
  -9  -7   1 1667.03   65.59
  -9  -7   1 1554.14   56.09
   9   7   1 1682.53   57.19
  -9  -7   1 1564.74   65.19
  -9   7  -1 1508.75   61.89
   9  -7  -1 1576.04   47.30
   9  -7  -1 1588.14   62.69
  -9   7  -1 1652.83   65.49
   9  -7  -1 1617.14   65.99
   9  -7  -1 1505.75   47.90
 -10  -7  -1  135.59   19.10
 -10   7   1  160.58   26.10
 -10  -7  -1  140.09   23.50
  10  -7   1   82.79   38.70
  10  -7   1  124.79    9.60
 -10  -7  -1  132.19   16.60
 -10   7   1  127.59   25.60
 -10   7   1  165.38   24.90
  10  -7   1  138.89    9.20
 -10  -7  -1  148.49   27.20
  10  -7   1  151.18   25.20
  10  -7   1  164.78   13.10
 -10   7  -1  155.48   23.60
  10  -7  -1  146.49   23.20
  10  -7  -1  157.48   27.30
  10   7   1  152.18   19.10
 -10  -7   1  145.49   16.60
 -10  -7   1  110.39   21.90
  10  -7  -1  135.19   41.40
 -10   7  -1  185.38   26.50
 -10  -7   1  157.38   21.90
 -10  -7   1  145.29   25.20
 -10   7  -1  168.58   26.40
 -11  -7  -1  333.07   27.00
 -11  -7  -1  369.06   43.70
 -11  -7  -1  363.76   30.70
 -11   7   1  317.07   37.90
 -11   7   1  430.56   38.30
 -11  -7  -1  384.96   41.70
  11  -7   1  353.76   41.80
 -11   7   1  383.56   42.20
  11  -7   1  388.86   41.70
 -11  -7  -1  383.86   35.80
 -11  -7   1  396.26   26.70
 -11  -7   1  369.56   26.80
 -11   7  -1  415.66   38.60
 -11   7  -1  383.16   39.40
  11  -7  -1  358.56   38.20
 -11  -7   1  327.67   38.80
 -11  -7   1  407.86   33.70
 -11  -7   1  384.76   39.50
  11  -7  -1  501.25   44.50
 -11   7  -1  409.66   37.60
  11   7   1  407.86   28.80
 -12  -7  -1  104.39   26.80
  12  -7   1   43.70   24.90
 -12   7   1   69.29   27.40
 -12  -7  -1  104.89   20.20
  12   7  -1  116.69   30.10
  12  -7   1   95.59   28.30
 -12   7   1   80.09   28.90
 -12  -7  -1  143.79   32.60
 -12  -7  -1  124.59   17.90
 -12  -7  -1   85.89   30.40
 -12   7  -1   85.49   27.30
 -12  -7   1   93.79   15.50
 -12  -7   1  119.09   26.90
 -12  -7   1   79.49   29.80
  12   7   1  125.79   19.80
 -12   7  -1  104.49   29.60
 -12  -7   1   95.39   22.60
 -12  -7   1   82.29   15.50
 -13   7   1  474.55   49.99
 -13   7   1  426.76   50.69
 -13  -7  -1  324.37   39.90
 -13  -7  -1  421.46   29.10
 -13  -7  -1  361.46   27.10
 -13  -7  -1  364.26   45.90
  13  -7   1  404.56   46.70
 -13  -7  -1  369.16   46.30
 -13   7   1  431.16   45.40
  13   7  -1  339.17   31.30
 -13  -7  -1  327.57   36.30
 -13  -7   1  372.46   25.30
  13   7   1  363.16   33.70
 -13  -7   1  312.37   33.70
 -13   7  -1  337.57   42.50
 -13   7  -1  372.86   40.60
 -13  -7   1  343.57   41.20
 -13  -7   1  319.07   42.60
 -13   7  -1  349.77   40.60
  13  -7  -1  473.15   55.99
 -13  -7   1  396.56   26.30
 -14  -7  -1   59.89   15.70
 -14  -7  -1   84.99   26.30
 -14   7   1   92.49   36.90
 -14  -7  -1   67.29   33.90
 -14  -7  -1   81.59   38.60
 -14  -7  -1   69.99   39.60
 -14  -7  -1   87.69   14.70
 -14   7   1   97.29   36.00
 -14   7   1   54.39   35.70
  14  -7   1   78.79   35.00
 -14  -7   1   60.89   12.70
 -14  -7   1   61.09   37.20
 -14  -7   1   59.89   11.80
 -14   7  -1   65.69   31.00
 -14  -7   1   88.39   33.70
 -14  -7   1   24.90   29.30
 -14   7  -1  107.19   34.20
 -14   7  -1   66.89   36.20
  14  -7  -1   45.90   36.00
 -15   7   1  218.58   46.90
 -15  -7  -1  220.48   34.60
 -15   7   1  126.39   40.10
  15  -7   1  138.69   43.10
 -15   7   1  107.19   44.40
 -15  -7  -1  124.89   45.00
 -15  -7  -1  156.78   46.80
 -15  -7   1  105.79   42.20
 -15   7  -1  185.98   42.20
 -15   7  -1  152.88   39.50
 -15   7  -1   92.79   43.60
  15  -7  -1   86.39   45.60
 -15  -7   1  113.29   44.40
   0   8  -1  232.28   17.10
   0  -8   1  257.57   17.50
   0  -8   1  254.47   12.30
   0   8  -1  228.68   12.20
   0   8  -1  259.67   13.70
   0   8   1  268.57   17.60
   0   8  -1  282.57   18.80
   0  -8  -1  246.68   16.30
   0   8   1  263.87   15.50
   0  -8   1  247.78   13.70
   0   8   1  249.28   19.10
   0  -8  -1  240.08   15.30
   0  -8  -1  245.48    9.70
   0  -8  -1  321.97   21.70
  -1  -8  -1  306.67   17.00
   1   8  -1  319.47   15.40
  -1  -8  -1  280.87   16.40
  -1  -8  -1  352.46   22.10
   1  -8   1  307.17   14.10
  -1   8   1  303.87   11.30
   1  -8   1  289.07   18.00
   1  -8   1  286.57   13.10
   1   8  -1  283.17   17.90
  -1   8   1  301.67   18.10
  -1   8   1  302.07   19.70
  -1   8   1  306.37   16.30
   1   8  -1  291.67   19.90
  -1  -8  -1  300.97   11.50
  -1  -8   1  222.18   12.90
   1  -8  -1  246.88   10.40
   1   8   1  243.28   17.10
   1  -8  -1  213.98   20.90
  -1   8  -1  239.48   18.40
  -1  -8   1  233.58   14.50
   1  -8  -1  258.87   17.50
   1   8   1  225.28   15.80
   1  -8  -1  247.88   15.50
  -1   8  -1  215.28   12.80
  -1   8  -1  202.08   17.60
   1   8   1  230.78   19.60
  -1  -8   1  240.78   16.70
  -1   8  -1  236.18   13.40
  -2   8   1   67.79   11.90
  -2   8   1   68.19    8.10
   2  -8   1   68.59    7.90
  -2  -8  -1   66.19    7.60
  -2   8   1   80.49   11.60
   2  -8   1   76.39   11.90
  -2   8   1   60.29    9.20
  -2  -8  -1   78.89   11.00
   2   8  -1   78.49   11.30
   2   8  -1   70.19   12.10
  -2  -8  -1   69.19   12.40
  -2  -8  -1   67.29    8.30
  -2  -8  -1   71.69   10.00
   2  -8   1   67.69    7.90
  -2   8  -1   69.69    8.30
  -2  -8   1   89.69   10.60
   2  -8  -1   78.79    9.90
  -2  -8   1   84.99   11.30
  -2   8  -1   91.39   10.20
   2  -8  -1   86.39   12.50
  -2   8  -1   71.19   11.70
  -2   8  -1   82.49   11.40
  -2  -8   1   73.99   12.70
   2  -8  -1   97.29    8.30
   2   8   1  101.89   13.80
   2  -8  -1   77.99   12.20
   2   8   1   94.59   11.40
  -2  -8   1   81.29    9.90
   2   8   1   92.89   11.10
  -3   8   1  506.75   23.10
   3  -8   1  469.85   20.60
  -3  -8  -1  481.25   22.20
  -3  -8  -1  471.55   21.50
   3   8  -1  458.05   25.40
  -3   8   1  468.55   22.80
   3  -8   1  503.45   20.60
  -3  -8  -1  473.65   24.80
   3  -8   1  483.15   25.80
  -3  -8  -1  449.16   25.80
  -3   8   1  469.05   26.00
  -3   8   1  471.05   20.00
   3  -8  -1  504.75   25.70
  -3   8  -1  491.35   23.60
  -3   8  -1  500.05   21.70
   3  -8  -1  521.35   21.00
  -3  -8   1  534.15   22.30
   3  -8  -1  482.65   25.60
  -3  -8   1  529.45   24.30
   3  -8  -1  523.55   22.70
  -3  -8   1  493.05   26.00
   3   8   1  526.75   26.50
  -3   8  -1  492.05   26.00
  -3   8  -1  548.85   21.80
  -3  -8   1  471.65   23.70
  -4  -8  -1 3151.18   95.39
  -4  -8  -1 3008.60   91.69
   4  -8   1 3046.80   89.59
  -4   8   1 3032.30   89.89
  -4   8   1 3146.89   90.29
  -4   8   1 3069.79   95.99
  -4  -8  -1 3037.70   95.09
  -4  -8  -1 3062.59   90.89
  -4   8   1 2954.40   91.89
   4   8  -1 3155.88   94.29
   4  -8   1 3121.49   95.69
   4  -8   1 3003.70   92.09
   4  -8   1 3052.29   90.69
  -4  -8   1 2911.51   93.49
  -4   8  -1 3006.80   90.39
  -4  -8   1 2969.40   94.49
  -4   8  -1 2947.01   95.09
   4  -8  -1 3083.99   91.19
   4  -8  -1 3124.19   96.39
  -4  -8   1 3069.19   92.19
   4  -8  -1 3064.89   90.99
   4   8   1 3123.69   94.09
  -4  -8   1 3125.09   92.59
  -4   8  -1 2965.70   90.79
   4  -8  -1 3101.39   92.89
  -4   8  -1 2985.30   90.39
  -5  -8  -1  203.48   18.90
  -5   8   1  204.48   20.60
  -5  -8  -1  194.88   15.50
  -5  -8  -1  183.18   19.50
  -5   8   1  196.78   15.20
  -5   8   1  183.28   18.10
   5   8  -1  185.98   21.30
   5  -8   1  198.38   15.50
   5  -8   1  157.48   15.60
   5  -8   1  209.78   17.50
   5  -8   1  198.48   19.70
  -5   8   1  189.88   16.50
  -5  -8  -1  192.88   19.80
  -5   8  -1  174.78   19.80
  -5   8  -1  215.78   18.10
  -5   8  -1  210.28   16.90
  -5  -8   1  211.68   18.90
   5  -8  -1  232.88   18.10
   5  -8  -1  209.68   20.20
  -5  -8   1  230.88   17.50
   5  -8  -1  201.58   16.80
  -5   8  -1  216.68   16.70
  -5  -8   1  217.18   18.60
   5  -8  -1  199.98   16.80
  -5  -8   1  228.68   20.80
  -6   8   1  466.05   30.70
  -6  -8  -1  501.95   27.80
   6  -8   1  508.15   27.30
  -6  -8  -1  534.85   29.70
   6  -8   1  482.15   25.60
  -6  -8  -1  530.85   24.80
   6  -8   1  509.25   24.30
  -6   8   1  546.85   28.50
  -6  -8  -1  526.95   26.10
  -6  -8  -1  485.75   30.10
  -6   8   1  535.05   23.40
  -6   8   1  479.75   26.60
   6  -8   1  569.44   31.40
  -6   8  -1  461.45   27.30
   6  -8  -1  468.85   23.50
   6  -8  -1  492.55   26.80
  -6  -8   1  473.85   26.80
   6  -8  -1  490.95   30.10
   6   8   1  492.65   27.60
   6  -8  -1  492.45   24.30
  -6   8  -1  481.15   26.20
  -6  -8   1  455.05   28.90
  -6  -8   1  468.05   27.50
   6  -8  -1  490.95   27.60
  -6  -8   1  465.85   27.30
  -6   8  -1  475.85   29.60
   7  -8   1  395.66   25.50
  -7  -8  -1  381.46   25.80
  -7  -8  -1  393.06   24.50
   7  -8   1  420.36   30.30
   7  -8   1  426.66   28.00
  -7  -8  -1  377.26   29.60
   7  -8   1  398.26   21.80
   7   8  -1  413.26   26.50
  -7  -8  -1  387.26   22.70
   7  -8   1  428.16   22.40
  -7  -8  -1  388.06   28.80
  -7   8   1  411.26   26.10
  -7   8   1  421.76   27.90
  -7   8   1  387.26   30.80
   7   8   1  422.36   26.70
  -7   8  -1  412.36   26.00
  -7  -8   1  410.46   27.20
  -7  -8   1  403.16   25.50
  -7   8  -1  448.06   27.80
   7  -8  -1  426.66   21.20
  -7   8  -1  422.06   30.20
   7  -8  -1  422.36   26.20
   7  -8  -1  383.26   30.40
   7  -8  -1  388.06   26.60
   7  -8  -1  437.76   21.30
  -7  -8   1  420.06   29.20
  -8  -8  -1 2041.60   68.99
  -8   8   1 1992.40   72.49
   8  -8   1 1983.30   63.89
   8   8  -1 2132.19   69.29
  -8  -8  -1 2077.39   70.29
   8  -8   1 2073.49   76.09
   8  -8   1 2017.90   64.39
  -8   8   1 2093.19   73.79
  -8  -8  -1 2087.69   78.79
  -8  -8  -1 2087.99   75.29
   8  -8   1 2006.30   70.89
  -8   8   1 1983.80   75.29
   8  -8   1 2012.30   72.99
  -8  -8   1 2066.49   75.09
  -8   8  -1 1967.00   75.49
   8   8   1 2154.58   70.09
   8  -8  -1 2006.70   71.29
  -8   8  -1 2087.19   72.19
   8  -8  -1 2065.19   63.29
  -8  -8   1 1997.80   68.79
   8  -8  -1 2066.79   74.79
   8  -8  -1 2033.30   76.09
  -8  -8   1 2162.08   74.89
  -8   8  -1 2068.69   73.59
  -8  -8   1 2090.19   71.59
   8  -8  -1 2056.19   62.99
  -9  -8  -1  347.87   27.40
   9  -8   1  368.96   19.30
  -9   8   1  367.46   32.80
  -9  -8  -1  387.66   36.30
  -9  -8  -1  419.96   34.40
   9   8  -1  399.16   27.40
   9  -8   1  325.97   19.70
   9  -8   1  351.26   30.50
  -9   8   1  419.26   34.30
  -9  -8  -1  366.56   26.80
   9  -8   1  396.36   35.10
  -9   8   1  451.95   36.90
   9  -8  -1  382.96   34.60
   9  -8  -1  353.16   34.40
   9  -8  -1  365.26   29.10
  -9   8  -1  322.27   33.50
  -9  -8   1  389.56   29.20
   9  -8  -1  355.46   18.10
  -9  -8   1  400.46   26.40
  -9   8  -1  379.36   31.40
  -9  -8   1  370.26   33.90
   9  -8  -1  354.66   18.20
  -9   8  -1  391.96   33.80
   9   8   1  331.87   27.20
  -9  -8   1  344.77   36.40
 -10  -8  -1  839.32   50.89
 -10   8   1  890.71   47.80
 -10  -8  -1  908.61   41.70
  10  -8   1  805.72   30.10
  10  -8   1  820.32   29.50
 -10   8   1  964.60   50.19
  10  -8   1  826.62   49.99
 -10  -8  -1  924.31   40.70
  10   8  -1  927.41   39.70
 -10   8   1  853.21   47.80
 -10  -8  -1  845.72   46.90
  10  -8   1  852.71   32.80
 -10  -8  -1  868.11   54.19
  10  -8   1  734.23   69.49
  10  -8  -1  796.02   51.79
 -10  -8   1  945.71   52.39
  10  -8  -1  831.22   27.10
  10   8   1  804.92   39.30
  10  -8  -1  836.32   26.90
 -10   8  -1  829.02   47.70
 -10  -8   1  914.61   48.30
  10  -8  -1  872.71   47.00
  10  -8  -1  807.12   29.50
 -10  -8   1  850.21   38.80
 -10  -8   1  885.31   43.90
 -10   8  -1  860.51   48.00
 -10   8  -1  931.81   47.20
 -11  -8  -1  142.39   21.10
  11  -8   1  172.48   28.50
  11  -8   1  128.69   27.70
 -11   8   1  125.29   25.90
  11  -8   1  174.48   17.10
 -11   8   1  131.39   28.70
 -11  -8  -1  156.88   20.30
  11   8  -1  178.78   20.70
 -11  -8  -1  194.98   31.40
 -11   8   1  153.28   30.40
 -11  -8  -1  141.69   31.90
 -11  -8  -1  162.38   27.90
  11   8   1  167.88   21.30
 -11  -8   1  170.28   24.10
 -11  -8   1  145.39   18.90
  11  -8  -1  178.88   29.90
 -11  -8   1  210.48   30.00
 -11   8  -1  247.28   33.70
 -11  -8   1  155.88   29.00
 -11  -8   1  151.28   19.60
 -11   8  -1  200.28   28.20
 -12  -8  -1   10.70   15.80
 -12  -8  -1   44.50   28.80
  12   8  -1   46.10   18.40
 -12   8   1    2.10   26.50
 -12  -8  -1   30.70   18.20
 -12  -8  -1  -15.80   27.50
  12  -8   1   16.60   27.40
 -12  -8  -1   86.49   26.30
 -12   8   1   12.80   27.90
 -12  -8   1   42.10   15.90
 -12  -8   1   60.99   22.00
  12   8   1   35.30   17.70
 -12   8  -1  -50.79   24.20
 -12  -8   1   49.40   16.00
 -12  -8   1   40.80   25.40
 -12   8  -1   37.20   25.30
 -12  -8   1   45.10   30.10
 -13  -8  -1   60.09   17.70
 -13   8   1  126.99   33.30
 -13  -8  -1   62.59   35.80
  13  -8   1   71.89   31.40
 -13  -8  -1  101.69   23.90
 -13   8   1   95.99   34.30
 -13   8   1  102.69   34.10
 -13  -8  -1   90.49   19.40
  13   8  -1   96.29   22.10
  13  -8   1   37.30   30.20
 -13  -8  -1   79.99   33.30
 -13  -8  -1   77.59   29.80
 -13   8  -1   33.80   33.50
 -13  -8   1   59.69   17.60
 -13  -8   1  115.89   34.30
 -13  -8   1   72.69   34.10
 -13  -8   1   84.29   17.50
 -13  -8   1   50.39   31.60
  13  -8  -1  105.59   36.30
  13   8   1   72.79   20.10
 -13   8  -1  109.59   30.90
 -13  -8   1  107.49   27.30
 -13   8  -1   48.10   30.10
 -14  -8  -1  321.07   45.90
 -14   8   1  220.78   42.50
 -14  -8  -1  292.07   33.50
 -14   8   1  202.58   38.50
 -14  -8  -1  319.67   29.60
 -14  -8  -1  262.17   31.30
 -14  -8  -1  269.77   47.20
 -14   8   1  274.37   45.00
 -14  -8  -1  201.48   43.70
  14  -8   1  295.07   44.90
  14   8   1  296.47   29.10
 -14  -8   1  302.57   45.60
 -14  -8   1  309.77   28.80
 -14  -8   1  276.07   46.40
 -14   8  -1  231.38   41.00
 -14   8  -1  342.77   48.50
 -14  -8   1  297.17   44.60
 -14   8  -1  332.17   43.10
 -14  -8   1  287.87   25.70
  14  -8  -1  199.18   42.40
 -14  -8   1  342.47   39.80
 -15   8   1   12.60   41.70
 -15  -8  -1    2.20   43.00
 -15  -8  -1   93.89   32.50
 -15   8   1   74.89   41.30
 -15  -8  -1   24.20   42.60
 -15   8   1   90.19   40.80
  15  -8   1  137.89   45.10
 -15  -8   1  128.39   47.20
  15  -8  -1   86.39   43.40
 -15   8  -1  107.39   47.00
 -15   8  -1   22.00   38.40
 -15   8  -1  131.79   43.80
 -15  -8   1   49.20   44.20
   0   9  -1  185.18   16.70
   0  -9  -1  170.18   15.30
   0   9   1  184.88   17.90
   0  -9   1  170.98   12.50
   0  -9  -1  190.48   14.70
   0  -9   1  178.88   16.20
   0  -9   1  161.88   10.70
   0   9   1  167.98   14.00
   0  -9  -1  179.88    8.10
   0   9  -1  229.18   19.00
   0   9  -1  192.68   12.70
   0   9  -1  173.98   11.10
   0   9   1  172.98   15.60
   0  -9  -1  166.68   18.20
   1  -9   1  182.28   17.20
  -1   9   1  175.08    9.00
   1   9  -1  182.68   19.00
  -1   9   1  171.08   16.50
  -1  -9  -1  185.38   15.70
  -1   9   1  176.08   14.20
  -1  -9  -1  182.68    9.40
   1  -9   1  166.98   11.00
   1   9  -1  173.38   13.20
   1  -9   1  171.08   12.10
   1   9  -1  182.08   17.20
  -1  -9  -1  170.28   18.60
  -1  -9  -1  169.58   15.00
  -1   9   1  153.38   16.00
  -1   9  -1  177.38   16.70
  -1   9  -1  156.38   11.90
  -1  -9   1  166.18   13.00
   1   9   1  171.88   15.80
  -1  -9   1  184.98   17.00
  -1   9  -1  162.38   16.60
   1  -9  -1  188.38   18.60
  -1   9  -1  165.08   11.50
  -1  -9   1  182.58   11.70
   1   9   1  197.78   15.10
  -1  -9   1  191.58   18.10
   1  -9  -1  183.28    8.60
   1   9   1  161.18   18.10
   1  -9  -1  193.28   14.30
   1  -9  -1  185.38   16.40
  -2   9   1 1097.99   42.70
  -2   9   1 1106.59   40.80
   2  -9   1 1134.89   35.80
  -2  -9  -1 1106.89   44.10
   2  -9   1 1036.30   36.00
   2   9  -1 1094.09   41.40
  -2  -9  -1 1075.09   34.80
  -2  -9  -1 1057.79   39.10
  -2   9   1 1082.19   38.80
  -2  -9  -1 1073.99   40.10
   2  -9   1 1094.29   42.00
  -2   9   1 1053.79   34.20
  -2  -9  -1 1114.19   35.50
  -2   9  -1 1062.99   36.70
  -2  -9   1 1096.69   40.50
  -2  -9   1 1101.69   38.80
  -2   9  -1 1099.79   41.00
  -2   9  -1 1110.79   36.30
  -2  -9   1 1075.89   43.30
   2  -9  -1 1097.69   43.20
   2   9   1 1133.79   40.20
   2  -9  -1 1122.29   42.10
   2  -9  -1 1110.19   34.40
  -2  -9   1 1123.29   36.60
   2  -9  -1 1137.29   38.60
   2   9   1 1116.09   40.00
  -2   9  -1 1033.60   42.00
   3   9  -1  781.52   34.80
  -3   9   1  805.52   32.00
  -3  -9  -1  789.92   33.80
  -3   9   1  778.42   31.60
   3  -9   1  784.52   28.80
  -3  -9  -1  795.62   29.60
   3  -9   1  789.22   34.60
  -3   9   1  783.82   28.00
   3  -9   1  794.52   28.70
  -3  -9  -1  742.03   31.20
  -3  -9  -1  792.32   35.90
  -3   9   1  807.92   35.10
  -3  -9   1  743.03   31.70
  -3   9  -1  819.32   29.90
  -3  -9   1  784.22   32.60
   3  -9  -1  741.03   34.30
  -3  -9   1  834.52   36.10
   3  -9  -1  779.12   28.40
   3  -9  -1  747.13   30.30
   3   9   1  800.42   35.20
  -3  -9   1  753.42   29.80
  -3   9  -1  786.82   32.00
  -3   9  -1  737.53   29.30
   3  -9  -1  781.42   34.60
  -3   9  -1  826.12   35.40
  -4  -9  -1  811.42   36.40
   4   9  -1  869.51   37.20
  -4   9   1  863.11   34.70
  -4  -9  -1  841.02   33.70
  -4  -9  -1  838.32   37.60
   4  -9   1  829.52   37.80
  -4  -9  -1  855.61   33.60
   4  -9   1  832.12   31.70
   4  -9   1  854.01   32.80
  -4   9   1  854.41   31.90
   4  -9   1  846.92   35.40
  -4   9   1  834.92   38.10
  -4   9   1  836.92   33.40
  -4   9  -1  884.61   34.20
  -4   9  -1  867.41   38.90
   4  -9  -1  905.11   36.70
  -4   9  -1  837.22   32.80
  -4  -9   1  815.42   36.00
   4  -9  -1  919.01   33.50
   4   9   1  865.71   37.70
  -4  -9   1  930.71   35.80
   4  -9  -1  871.31   38.30
   4  -9  -1  920.01   34.20
  -4  -9   1  937.41   38.80
  -4  -9   1  880.11   34.50
  -4   9  -1  869.11   33.30
   5  -9   1  353.66   24.80
  -5   9   1  409.76   21.80
  -5  -9  -1  374.96   21.00
  -5  -9  -1  383.26   26.60
  -5   9   1  373.56   20.70
   5  -9   1  367.86   21.90
  -5   9   1  390.66   27.00
   5   9  -1  338.57   25.00
  -5  -9  -1  315.17   24.80
  -5  -9  -1  395.86   23.80
   5  -9   1  357.06   20.20
   5  -9   1  322.57   22.30
  -5   9   1  361.76   22.70
  -5   9  -1  372.46   21.20
  -5  -9   1  357.06   25.30
  -5  -9   1  354.56   24.10
  -5  -9   1  385.66   22.70
   5  -9  -1  358.86   22.00
   5  -9  -1  321.97   25.10
   5  -9  -1  372.66   22.90
  -5   9  -1  392.86   22.40
   5  -9  -1  405.06   22.60
  -5   9  -1  364.56   21.80
  -5  -9   1  344.57   23.10
   5   9   1  357.26   24.20
  -5   9  -1  344.67   25.50
  -6  -9  -1  684.03   30.10
   6  -9   1  626.74   31.60
   6  -9   1  632.34   29.90
  -6  -9  -1  631.44   31.10
   6  -9   1  632.54   34.80
  -6   9   1  647.94   28.30
  -6   9   1  686.33   33.20
  -6  -9  -1  683.53   33.60
   6  -9   1  642.94   29.90
   6   9  -1  685.23   33.50
  -6  -9  -1  685.63   36.60
  -6  -9  -1  687.93   33.80
  -6   9   1  657.53   37.00
   6  -9   1  648.44   30.40
  -6   9   1  613.14   31.20
   6  -9  -1  643.34   31.10
  -6   9  -1  693.83   31.70
   6  -9  -1  662.23   36.70
  -6   9  -1  652.83   29.10
  -6  -9   1  659.43   33.40
  -6  -9   1  643.44   32.30
   6  -9  -1  691.63   32.80
  -6   9  -1  704.63   32.60
  -6  -9   1  696.03   31.70
  -6  -9   1  708.33   34.20
   6   9   1  720.43   34.00
  -6   9  -1  719.63   37.70
   6  -9  -1  686.43   30.50
  -6  -9   1  662.53   35.70
   6  -9  -1  627.24   29.00
  -7  -9  -1   -4.10   13.80
   7  -9   1   -7.00    9.30
   7  -9   1   23.20   10.20
  -7  -9  -1   -0.70   10.80
   7  -9   1   18.30   11.40
  -7  -9  -1    7.90    9.40
  -7  -9  -1   20.80   15.70
   7  -9   1   14.60   12.50
  -7   9   1    7.20   15.50
  -7   9   1   21.50   12.90
  -7  -9  -1   11.00   11.40
  -7   9   1   16.90   12.40
   7  -9   1   25.70   14.50
   7   9  -1   27.50   13.60
  -7   9   1   -0.60   10.40
  -7  -9   1   19.60   11.80
   7  -9  -1    3.00   11.80
   7   9   1   16.00   14.00
  -7  -9   1    7.60   14.40
  -7  -9   1    7.20   11.80
  -7   9  -1    9.60   11.10
  -7   9  -1   16.70   15.30
   7  -9  -1    8.60    9.00
   7  -9  -1    0.10   12.10
  -7  -9   1    3.00   12.20
  -7   9  -1    7.10   13.30
   7  -9  -1   -3.90   12.70
   7  -9  -1   15.90    9.40
  -7  -9   1  -10.70   13.00
   8  -9   1   15.90   17.40
   8  -9   1   54.89   11.90
  -8   9   1   38.40   18.80
  -8  -9  -1   36.20   19.40
   8  -9   1   41.50   11.20
   8  -9   1   37.20   15.90
  -8   9   1   60.59   15.70
  -8   9   1   46.80   15.90
  -8  -9  -1   37.20   13.40
  -8  -9  -1   41.10   17.10
   8   9  -1   33.50   14.20
   8  -9   1   31.40   13.60
  -8  -9  -1   44.10   13.60
  -8  -9  -1   11.50   10.90
   8  -9  -1   54.89   15.70
   8   9   1   19.00   14.20
  -8   9  -1   21.80   15.50
   8  -9  -1   42.30   19.00
  -8   9  -1   37.40   15.30
   8  -9  -1   30.40   10.20
  -8  -9   1   54.29   17.90
  -8  -9   1   24.50   18.60
  -8  -9   1   44.20   14.50
  -8  -9   1   22.50   13.00
  -8   9  -1   34.40   18.20
  -8  -9   1   35.90   15.50
   8  -9  -1   48.10   10.30
   8  -9  -1   38.20   16.40
   9   9  -1 1717.43   62.29
   9  -9   1 1614.94   64.59
  -9   9   1 1739.53   68.59
  -9  -9  -1 1710.63   63.39
   9  -9   1 1671.63   70.19
  -9   9   1 1687.73   71.69
   9  -9   1 1674.83   56.39
  -9  -9  -1 1797.92   69.69
  -9  -9  -1 1700.23   62.39
   9  -9   1 1687.13   67.89
   9  -9   1 1689.83   55.99
  -9  -9  -1 1742.83   61.09
  -9   9   1 1789.42   68.59
  -9  -9  -1 1741.53   74.19
  -9  -9   1 1844.92   73.19
  -9  -9   1 1773.72   65.69
  -9  -9   1 1744.83   63.19
  -9   9  -1 1782.92   66.69
   9  -9  -1 1725.43   65.99
   9  -9  -1 1844.42   70.69
   9  -9  -1 1750.22   55.39
   9  -9  -1 1701.83   54.89
  -9  -9   1 1795.82   71.19
  -9   9  -1 1746.63   68.29
   9   9   1 1698.13   62.29
  -9  -9   1 1586.84   73.89
  -9   9  -1 1739.63   71.99
 -10  -9  -1   59.19   21.60
  10  -9   1   57.29   10.30
 -10  -9  -1   25.60   15.10
  10   9  -1   55.39   16.50
  10  -9   1   73.49   23.00
  10  -9   1   63.19   14.20
 -10  -9  -1   53.59   25.10
 -10  -9  -1   62.39   17.00
 -10  -9  -1   46.70   21.90
  10  -9   1   57.99   23.20
  10  -9   1   72.49   11.30
 -10   9   1   61.69   26.80
 -10   9   1   67.89   23.60
 -10  -9   1   61.49   24.30
 -10  -9   1   57.59   20.20
 -10   9  -1   34.80   22.20
  10  -9  -1   82.59   10.00
  10  -9  -1   91.99   23.10
  10   9   1   61.59   17.60
 -10   9  -1  100.99   21.40
 -10  -9   1   63.29   19.10
  10  -9  -1   79.49   10.00
 -10  -9   1   63.99   16.30
  10  -9  -1   83.89   27.00
 -10  -9   1   48.80   23.70
 -10   9  -1   59.39   23.00
 -11   9   1   47.90   23.00
  11  -9   1   87.29   14.50
 -11  -9  -1   90.59   29.00
 -11  -9  -1   49.60   26.30
  11  -9   1   31.00   24.70
 -11  -9  -1  116.19   20.60
 -11  -9  -1   62.79   17.70
 -11   9   1   78.19   25.20
  11  -9   1   54.99    8.40
 -11   9   1   82.09   26.80
  11  -9   1   67.69    9.00
  11  -9   1    3.10   24.30
 -11  -9  -1   99.89   25.70
  11   9  -1   95.19   19.20
  11  -9  -1   47.20   26.20
 -11  -9   1   69.89   18.50
  11   9   1   68.79   19.10
 -11  -9   1   77.49   17.60
 -11   9  -1   69.89   27.00
 -11  -9   1   69.49   25.90
 -11  -9   1   49.99   27.20
 -11   9  -1   37.80   23.00
 -11  -9   1   78.59   21.60
 -11   9  -1   63.79   26.10
 -11  -9   1   89.79   25.70
 -12  -9  -1  262.37   32.60
 -12  -9  -1  295.57   38.70
 -12   9   1  234.88   37.60
 -12   9   1  230.38   35.60
  12  -9   1  272.87   38.40
 -12  -9  -1  292.47   35.50
 -12  -9  -1  285.87   31.30
 -12   9   1  232.58   37.50
 -12  -9  -1  267.87   39.60
  12  -9   1  255.87   39.60
  12   9  -1  229.28   25.40
 -12   9  -1  312.47   38.10
 -12  -9   1  271.67   30.60
 -12  -9   1  324.27   37.90
 -12  -9   1  329.07   40.20
 -12  -9   1  317.87   42.50
  12   9   1  301.67   30.80
 -12   9  -1  241.58   35.20
 -12  -9   1  275.47   29.60
 -12  -9   1  324.87   40.50
  12  -9  -1  253.07   38.20
 -13   9   1   57.29   34.70
 -13  -9  -1   55.69   23.40
 -13  -9  -1   79.69   36.90
 -13  -9  -1   62.49   20.70
 -13  -9  -1   66.89   20.90
 -13  -9  -1   84.99   36.40
 -13   9   1   66.29   35.00
  13   9  -1   78.19   21.70
  13  -9   1   62.99   32.00
 -13  -9  -1  106.89   31.30
 -13   9   1   77.69   31.30
  13  -9   1  103.19   33.80
 -13   9  -1  107.99   34.70
 -13   9  -1   40.30   29.60
 -13  -9   1  186.28   38.00
 -13   9  -1   98.09   35.20
 -13  -9   1   52.59   32.90
 -13  -9   1  129.49   34.00
  13   9   1   82.59   21.30
  13  -9  -1   63.99   34.10
 -13  -9   1   87.69   20.00
 -13  -9   1   64.79   19.80
 -13  -9   1   44.40   27.50
 -14  -9  -1  323.27   49.99
 -14   9   1  369.16   45.70
 -14  -9  -1  380.36   51.59
 -14   9   1  326.17   49.70
 -14   9   1  483.55   53.39
  14   9  -1  388.66   38.10
 -14  -9  -1  411.56   49.99
 -14  -9  -1  408.76   35.50
 -14  -9  -1  348.47   36.90
  14  -9   1  386.26   48.70
 -14  -9  -1  439.26   46.00
 -14  -9   1  300.97   44.50
  14   9   1  417.26   39.60
 -14   9  -1  519.05   61.69
 -14  -9   1  373.16   50.29
 -14  -9   1  341.77   39.70
 -14  -9   1  444.26   36.00
 -14   9  -1  340.77   50.19
 -14  -9   1  386.16   49.40
  14  -9  -1  422.86   51.39
 -14   9  -1  328.37   44.70
 -14  -9   1  439.86   34.20
 -15  -9  -1  139.19   46.90
  15  -9   1  182.88   48.60
 -15  -9  -1  121.79   30.90
 -15   9   1   -1.80   41.90
 -15   9   1   71.09   41.00
 -15  -9  -1  109.89   32.00
 -15   9   1   62.29   44.80
 -15   9  -1   68.59   40.90
  15  -9  -1  121.59   48.80
 -15  -9   1   65.49   69.19
 -15   9  -1  100.79   41.50
 -15   9  -1  130.29   47.70
 -15  -9   1  165.18   49.20
   0 -10  -1 1328.47   48.00
   0  10  -1 1295.77   41.00
   0 -10   1 1326.37   41.10
   0 -10   1 1323.87   50.29
   0 -10   1 1407.76   48.90
   0  10  -1 1307.67   49.00
   0 -10  -1 1334.77   51.49
   0 -10  -1 1287.47   38.20
   0  10  -1 1375.86   49.10
   0  10   1 1318.57   48.60
   0 -10   1 1224.18   43.10
   0  10   1 1324.57   45.20
   0  10  -1 1310.67   43.30
   0 -10  -1 1314.07   45.50
   0  10   1 1360.16   48.60
   1  10  -1 1588.34   55.59
  -1  10   1 1642.84   54.89
   1  10  -1 1514.45   54.29
  -1 -10  -1 1467.25   52.59
  -1 -10  -1 1630.04   58.09
   1 -10   1 1572.14   47.20
  -1  10   1 1525.25   44.90
  -1  10   1 1566.64   55.29
  -1 -10  -1 1495.15   51.79
  -1  10   1 1454.55   50.59
   1 -10   1 1518.85   54.99
  -1 -10  -1 1489.35   45.20
   1  10  -1 1501.65   49.90
   1 -10   1 1493.05   48.80
   1 -10  -1 1519.75   50.99
  -1  10  -1 1521.05   47.50
  -1 -10   1 1580.34   57.39
   1 -10  -1 1582.14   54.69
  -1  10  -1 1564.64   49.20
   1  10   1 1594.74   55.49
   1 -10  -1 1574.04   57.09
  -1 -10   1 1541.75   50.29
  -1 -10   1 1539.85   53.79
   1  10   1 1524.65   51.79
   1  10   1 1573.34   53.59
  -1  10  -1 1627.24   55.09
   1 -10  -1 1545.85   44.60
  -1 -10   1 1551.74   47.80
  -1  10  -1 1611.74   55.49
  -2 -10  -1  189.58   20.20
   2 -10   1  199.78   13.60
  -2  10   1  171.68   10.90
  -2  10   1  189.38   18.40
  -2 -10  -1  184.08   17.10
   2 -10   1  187.28   12.20
  -2 -10  -1  187.38   12.00
   2  10  -1  168.78   18.50
   2  10  -1  161.98   18.30
   2 -10   1  161.48   17.50
  -2 -10  -1  196.28   11.40
  -2 -10  -1  183.68   16.30
  -2  10   1  191.58   15.70
   2  10   1  177.48   16.30
   2 -10  -1  144.39   14.90
  -2  10  -1  180.98   18.00
   2  10   1  169.78   18.60
  -2  10  -1  174.78   12.90
   2  10   1  174.78   17.20
  -2 -10   1  161.98   12.70
  -2  10  -1  160.48   18.50
   2 -10  -1  162.58   10.50
   2 -10  -1  210.78   20.90
  -2 -10   1  158.48   18.20
  -2 -10   1  143.39   16.00
   2 -10  -1  162.68   18.40
  -2 -10   1  163.98   14.90
  -2  10  -1  174.88   13.40
   3  10  -1  313.37   23.40
   3 -10   1  292.77   22.00
  -3  10   1  315.17   19.70
  -3 -10  -1  289.47   23.70
  -3 -10  -1  304.67   21.50
  -3  10   1  272.57   15.60
  -3 -10  -1  303.47   20.10
   3 -10   1  279.67   16.80
  -3 -10  -1  318.27   16.50
  -3  10   1  324.87   23.50
  -3 -10  -1  308.27   17.30
   3 -10   1  297.17   16.50
   3 -10  -1  326.57   19.20
   3  10   1  325.07   24.40
  -3  10  -1  304.37   17.90
  -3  10  -1  294.87   17.40
  -3 -10   1  327.67   20.90
  -3 -10   1  345.97   21.70
   3 -10  -1  330.57   24.00
  -3  10  -1  297.27   31.40
  -3 -10   1  305.47   17.70
   3 -10  -1  336.57   16.70
  -3 -10   1  291.87   23.30
  -3  10  -1  312.77   24.30
   3 -10  -1  315.67   22.70
  -4  10   1   99.79   16.10
  -4 -10  -1   85.59   14.60
  -4  10   1   91.39   12.70
  -4 -10  -1   78.79   11.80
  -4  10   1  118.19   14.60
   4 -10   1  101.59   11.40
   4  10  -1  102.29   16.50
   4 -10   1   97.19   11.50
   4 -10   1   82.49   14.40
  -4 -10  -1   81.39   11.80
  -4 -10  -1   87.69   16.20
  -4  10   1  105.09   11.70
   4 -10   1   93.79   14.90
  -4 -10   1   77.99   12.10
  -4 -10   1   84.39   11.60
  -4  10  -1   73.09   15.00
   4 -10  -1   66.49   11.10
   4 -10  -1   86.89   11.10
   4  10   1   80.59   15.50
  -4  10  -1   72.29   11.40
  -4 -10   1   82.39   14.80
  -4 -10   1   46.70   12.40
   4 -10  -1   79.29   13.70
   4 -10  -1   80.29   15.10
  -4 -10   1   78.79   13.20
  -4  10  -1   80.29   11.30
  -5 -10  -1 1822.32   63.09
  -5  10   1 1727.53   55.99
  -5  10   1 1777.32   59.19
   5  10  -1 1797.22   61.39
  -5  10   1 1733.63   63.59
  -5 -10  -1 1712.13   61.89
   5 -10   1 1659.03   61.99
  -5 -10  -1 1685.93   56.79
   5 -10   1 1675.23   58.69
  -5 -10  -1 1751.12   58.59
   5 -10   1 1654.23   56.59
   5 -10   1 1646.84   55.09
  -5  10   1 1652.23   55.89
   5 -10   1 1669.93   59.19
   5 -10  -1 1620.74   56.59
  -5 -10   1 1687.13   61.19
  -5 -10   1 1659.83   61.29
  -5  10  -1 1526.45   61.39
  -5  10  -1 1653.23   56.39
   5 -10  -1 1668.33   58.99
   5  10   1 1728.73   61.09
   5 -10  -1 1609.64   62.09
  -5 -10   1 1648.44   58.09
  -5  10  -1 1564.34   56.39
  -5 -10   1 1710.23   58.79
   5 -10  -1 1553.64   56.09
  -5  10  -1 1472.65   59.59
  -6 -10  -1   97.79   13.60
  -6 -10  -1   87.09   16.80
  -6  10   1  108.59   16.00
  -6 -10  -1  112.69   17.20
  -6  10   1   86.69   13.70
   6 -10   1   95.19   18.20
  -6  10   1   98.79   14.90
   6  10  -1  100.39   17.90
   6 -10   1  104.39   14.80
   6 -10   1  107.49   15.10
  -6  10   1  113.19   19.70
  -6 -10  -1   85.39   18.30
   6 -10   1   85.19   12.90
   6 -10   1  102.09   14.60
  -6 -10   1  126.19   19.60
  -6  10  -1  105.99   18.80
   6 -10  -1   74.79   17.20
  -6  10  -1  120.89   15.50
   6 -10  -1  122.79   16.40
   6 -10  -1  128.59   15.40
  -6  10  -1   88.59   15.00
   6  10   1  120.49   18.90
  -6 -10   1  114.49   15.40
  -6 -10   1  119.19   17.40
   6 -10  -1  118.89   15.00
  -6  10  -1  125.89   15.40
   6 -10  -1  112.29   15.30
  -6 -10   1  117.69   16.80
  -7 -10  -1  507.05   30.20
   7 -10   1  537.95   35.90
  -7  10   1  508.25   31.80
  -7 -10  -1  539.75   28.30
  -7  10   1  469.55   34.50
  -7  10   1  527.25   31.20
   7  10  -1  479.65   31.70
  -7 -10  -1  466.45   34.80
   7 -10   1  511.95   28.00
  -7  10   1  479.35   26.30
   7 -10   1  516.35   28.90
   7 -10   1  503.85   28.90
   7 -10   1  462.35   31.10
  -7 -10  -1  530.15   31.40
  -7 -10  -1  502.55   33.00
  -7  10  -1  507.05   31.60
  -7 -10   1  536.85   33.20
   7 -10  -1  542.15   36.20
  -7  10  -1  588.54   31.40
  -7 -10   1  524.55   29.70
  -7  10  -1  569.44   37.70
  -7 -10   1  591.74   33.50
   7 -10  -1  465.05   27.20
  -7 -10   1  508.95   35.20
   7 -10  -1  554.94   28.10
   7  10   1  450.95   31.00
   7 -10  -1  548.35   30.70
   7 -10  -1  517.85   31.80
  -7 -10   1  565.24   32.60
  -8 -10  -1  718.33   34.40
  -8 -10  -1  795.22   40.90
   8 -10   1  756.32   39.60
   8 -10   1  773.52   43.40
  -8 -10  -1  780.82   39.00
   8  10  -1  773.42   38.00
  -8  10   1  746.13   44.00
  -8  10   1  682.73   38.50
  -8 -10  -1  820.02   47.30
   8 -10   1  713.23   32.80
   8 -10   1  759.02   33.30
  -8 -10  -1  744.33   36.70
  -8  10   1  793.92   40.70
   8 -10   1  737.33   36.80
   8 -10  -1  645.94   36.80
   8 -10  -1  689.93   39.70
  -8 -10   1  733.63   41.50
  -8  10  -1  677.93   38.10
   8 -10  -1  691.83   42.80
  -8  10  -1  673.23   38.10
  -8 -10   1  659.63   36.90
  -8  10  -1  716.13   45.00
   8 -10  -1  642.04   31.40
  -8 -10   1  720.73   39.40
  -8 -10   1  708.63   42.70
  -8 -10   1  705.43   38.40
   8  10   1  702.93   37.60
  -8 -10   1  674.83   35.90
   8 -10  -1  664.33   31.20
   9  10  -1  268.37   27.40
  -9 -10  -1  258.77   33.00
  -9 -10  -1  284.17   23.90
  -9 -10  -1  259.77   26.90
  -9 -10  -1  272.77   30.50
  -9  10   1  266.77   32.00
   9 -10   1  284.87   30.70
  -9  10   1  294.27   32.10
   9 -10   1  292.07   28.90
  -9  10   1  262.67   31.20
   9 -10   1  281.87   22.40
   9 -10   1  275.77   21.70
  -9 -10  -1  228.28   28.00
   9 -10   1  308.77   33.10
   9 -10  -1  284.07   30.20
  -9  10  -1  279.67   34.10
  -9 -10   1  269.17   27.90
   9  10   1  236.08   26.80
   9 -10  -1  281.87   20.70
  -9 -10   1  269.07   29.30
  -9 -10   1  311.47   34.80
  -9 -10   1  309.17   27.50
   9 -10  -1  298.77   32.90
  -9  10  -1  289.97   31.30
   9 -10  -1  273.67   21.10
  -9  10  -1  252.87   29.60
  -9 -10   1  242.98   30.30
  -9 -10   1  262.87   29.70
   9 -10  -1  251.67   30.90
  10 -10   1  371.26   22.50
 -10 -10  -1  477.85   41.20
  10 -10   1  354.56   23.30
 -10 -10  -1  469.75   46.30
 -10  10   1  388.66   39.90
 -10 -10  -1  378.46   40.40
 -10 -10  -1  432.96   33.10
  10  10  -1  411.96   31.70
 -10 -10  -1  425.86   31.80
  10 -10   1  369.76   38.90
 -10 -10  -1  390.26   29.00
 -10  10   1  415.56   40.60
 -10  10  -1  366.66   39.80
  10 -10  -1  391.96   22.10
  10 -10  -1  373.96   21.70
 -10  10  -1  377.36   40.60
 -10  10  -1  372.76   36.20
 -10 -10   1  383.56   31.70
  10  10   1  444.46   32.20
 -10 -10   1  407.46   35.10
  10 -10  -1  336.27   40.30
 -10 -10   1  382.76   31.50
 -10 -10   1  435.46   37.60
 -10 -10   1  424.56   44.10
 -10 -10   1  348.47   42.00
  10 -10  -1  337.67   36.60
 -11 -10  -1   75.19   20.50
 -11  10   1   82.89   27.90
  11 -10   1   99.39   12.40
 -11 -10  -1   94.49   19.00
  11 -10   1  101.99   28.50
 -11 -10  -1  143.49   29.50
  11  10  -1   66.99   19.80
 -11 -10  -1   78.49   28.80
  11 -10   1  112.19   12.30
 -11  10   1   68.09   27.70
 -11 -10  -1   79.29   19.80
  11 -10   1  107.69   17.30
 -11  10   1   16.60   20.70
 -11 -10  -1   82.89   29.40
 -11 -10   1   91.79   31.00
  11  10   1   57.89   19.50
 -11  10  -1  130.89   26.40
 -11 -10   1  110.79   20.50
 -11 -10   1   46.20   26.60
 -11 -10   1   76.79   20.30
  11 -10  -1   89.29   27.00
 -11  10  -1  111.99   27.80
 -11 -10   1  117.69   28.60
 -11  10  -1   85.19   29.20
 -11 -10   1   73.29   22.30
  11 -10  -1   87.49   10.10
  11 -10  -1   95.59   40.00
  11 -10  -1   81.69   10.00
 -12 -10  -1   48.70   21.60
 -12 -10  -1    5.50   18.20
 -12 -10  -1   71.39   32.50
 -12  10   1    3.50   27.40
 -12 -10  -1   32.20   20.10
 -12  10   1   13.90   27.80
 -12 -10  -1   34.90   31.50
  12  10  -1   46.60   20.40
 -12  10   1   11.30   29.80
  12 -10   1   27.80   29.90
  12 -10   1   11.00   30.40
 -12 -10  -1   32.70   26.00
 -12 -10   1   51.49   31.90
  12  10   1   19.50   19.60
 -12 -10   1   18.90   19.20
 -12 -10   1   28.90   23.50
 -12  10  -1   61.89   31.90
 -12 -10   1   62.89   32.40
 -12 -10   1   43.60   27.70
 -12  10  -1   41.10   29.70
  12 -10  -1  138.59   35.00
 -12 -10   1   31.50   19.40
 -13 -10  -1  848.92   50.39
 -13 -10  -1  811.42   67.19
  13 -10   1  942.81   66.89
  13  10  -1  913.01   47.20
 -13 -10  -1  899.71   48.40
 -13  10   1  881.11   63.39
 -13 -10  -1  840.12   48.70
 -13 -10  -1  848.62   59.69
 -13 -10  -1 1024.80   73.29
 -13  10   1  743.23   60.59
 -13  10   1  905.31   68.39
 -13 -10  -1  830.02   48.50
  13 -10   1  809.12   59.89
 -13 -10   1  850.11   66.09
 -13 -10   1  818.72   48.20
 -13 -10   1  841.72   59.89
 -13  10  -1  859.71   62.19
 -13  10  -1  821.12   67.19
  13 -10  -1 1051.29   68.79
  13  10   1  893.01   47.10
 -13  10  -1  947.71   67.69
 -13 -10   1  931.51   65.09
 -13 -10   1  807.22   47.20
 -13 -10   1  856.01   56.79
 -14  10   1  311.07   44.20
 -14  10   1  151.38   42.90
 -14 -10  -1  137.99   27.60
 -14 -10  -1  228.38   32.70
  14 -10   1  174.48   42.70
 -14 -10  -1  181.88   27.80
 -14 -10  -1  156.48   43.70
 -14 -10  -1  166.98   44.70
  14  10  -1  161.98   29.00
 -14  10   1  164.58   44.20
 -14 -10  -1  232.38   30.50
 -14  10  -1  212.08   46.80
 -14  10  -1  173.78   40.20
 -14 -10   1  170.58   26.50
 -14  10  -1  230.88   45.20
 -14 -10   1  132.99   55.89
 -14 -10   1  267.17   37.40
 -14 -10   1  140.19   42.00
  14  10   1  191.88   30.20
  14 -10  -1  253.57   45.60
 -14 -10   1  191.88   27.20
 -14 -10   1  180.98   43.00
   0  11  -1 5806.32  164.48
   0 -11  -1 5919.51  169.58
   0 -11  -1 5776.72  161.48
   0  11  -1 6057.19  173.88
   0 -11   1 5963.80  176.08
   0 -11  -1 6093.29  173.08
   0 -11   1 5908.91  167.58
   0 -11   1 5869.11  172.78
   0  11  -1 5911.11  167.38
   0  11   1 6226.48  173.98
   0 -11  -1 5851.41  176.28
   0  11  -1 5909.21  173.68
   0 -11   1 6021.50  164.58
   0  11   1 5968.90  172.68
   0  11   1 5990.90  169.48
  -1 -11  -1  393.96   22.10
  -1  11   1  403.46   25.80
   1  11  -1  382.76   24.70
   1 -11   1  369.46   16.30
  -1 -11  -1  331.27   25.50
   1  11  -1  348.37   19.50
   1 -11   1  343.97   25.20
  -1  11   1  369.36   14.00
   1 -11   1  354.26   24.70
  -1 -11  -1  380.06   23.60
  -1  11   1  369.86   23.80
   1  11  -1  352.86   23.90
  -1 -11  -1  368.56   14.40
   1 -11   1  376.46   19.10
  -1  11   1  363.66   20.70
  -1  11  -1  345.17   18.60
   1 -11  -1  356.46   26.90
   1 -11  -1  380.86   13.70
  -1  11  -1  341.27   24.30
   1 -11  -1  348.07   24.00
  -1 -11   1  356.66   25.60
   1 -11  -1  347.17   20.70
  -1  11  -1  370.66   23.80
  -1 -11   1  377.66   23.10
   1  11   1  339.27   22.40
  -1 -11   1  315.77   19.50
   1  11   1  352.46   24.10
  -1  11  -1  325.87   16.50
   1  11   1  342.47   21.20
  -1 -11   1  315.67   16.60
  -2 -11  -1  401.66   23.90
   2 -11   1  427.46   28.00
   2  11  -1  385.66   25.50
   2  11  -1  405.86   26.80
  -2 -11  -1  417.56   18.40
  -2  11   1  426.66   17.30
  -2  11   1  404.36   25.80
   2 -11   1  411.26   20.10
  -2 -11  -1  389.96   27.90
  -2  11   1  411.86   22.40
   2 -11   1  397.36   25.60
  -2 -11  -1  402.66   17.60
  -2  11   1  377.26   27.20
  -2 -11  -1  395.16   23.80
   2 -11   1  399.46   18.50
   2  11   1  440.96   25.40
   2 -11  -1  485.65   27.10
  -2  11  -1  423.66   27.00
  -2 -11   1  431.16   19.70
  -2 -11   1  425.66   22.60
  -2  11  -1  427.06   19.40
   2 -11  -1  432.86   22.20
  -2  11  -1  392.26   20.30
   2  11   1  417.76   26.50
  -2  11  -1  436.46   25.00
   2 -11  -1  456.15   17.30
   2 -11  -1  452.65   28.90
  -2 -11   1  439.26   25.30
  -2 -11   1  435.96   28.20
   2  11   1  456.75   24.10
  -3 -11  -1  493.35   26.00
   3 -11   1  467.15   22.00
  -3 -11  -1  468.45   21.70
   3 -11   1  488.75   28.70
   3 -11   1  497.15   28.80
  -3  11   1  508.85   26.20
   3  11  -1  426.06   28.20
  -3 -11  -1  463.85   27.20
  -3  11   1  471.55   29.60
  -3  11   1  437.26   19.90
  -3 -11  -1  480.55   31.70
  -3 -11  -1  472.25   20.90
   3 -11   1  477.55   21.20
  -3  11   1  436.16   24.50
  -3 -11   1  455.95   25.30
   3 -11  -1  450.35   20.30
  -3  11  -1  479.55   30.20
  -3 -11   1  436.36   22.00
   3 -11  -1  438.86   23.50
  -3 -11   1  468.15   29.90
   3 -11  -1  417.66   27.60
   3 -11  -1  505.45   29.20
  -3 -11   1  488.55   26.60
  -3  11  -1  448.06   21.60
  -3  11  -1  449.26   26.90
  -3  11  -1  446.06   22.10
   3  11   1  468.45   28.60
   4  11  -1 1309.87   50.99
   4 -11   1 1262.77   43.80
   4 -11   1 1234.98   50.39
  -4 -11  -1 1231.58   44.50
   4 -11   1 1156.48   48.40
  -4 -11  -1 1227.18   49.30
  -4  11   1 1192.58   46.20
  -4  11   1 1279.87   51.59
  -4 -11  -1 1256.97   52.09
   4 -11   1 1206.58   42.90
  -4 -11  -1 1247.68   46.60
  -4  11   1 1211.28   42.60
  -4 -11  -1 1229.98   43.50
  -4  11   1 1171.58   46.00
   4 -11   1 1200.38   49.99
  -4  11  -1 1205.28   44.00
  -4  11  -1 1220.58   47.10
   4 -11  -1 1250.17   51.49
  -4 -11   1 1310.07   48.90
  -4  11  -1 1265.47   44.80
   4 -11  -1 1271.07   43.60
  -4 -11   1 1247.78   45.30
   4 -11  -1 1228.88   45.20
  -4 -11   1 1322.77   48.30
   4  11   1 1251.07   50.09
  -4  11  -1 1279.37   51.79
  -4 -11   1 1336.47   51.89
  -4 -11   1 1292.07   45.30
   4 -11  -1 1345.27   50.99
   5 -11   1  399.76   23.40
  -5 -11  -1  419.96   30.30
   5 -11   1  415.26   27.80
  -5 -11  -1  460.75   26.90
   5 -11   1  383.56   30.10
   5 -11   1  445.26   29.00
   5 -11   1  441.36   24.90
  -5 -11  -1  465.25   26.20
  -5  11   1  459.75   25.60
  -5  11   1  417.96   26.80
   5  11  -1  467.25   29.60
  -5  11   1  422.76   30.60
  -5  11   1  427.56   24.10
  -5 -11  -1  465.85   30.20
   5 -11  -1  498.75   25.70
  -5 -11   1  482.05   27.40
  -5 -11   1  513.55   27.20
   5 -11  -1  491.15   26.30
   5 -11  -1  478.55   31.20
  -5  11  -1  511.85   26.30
   5  11   1  545.05   31.90
  -5  11  -1  477.35   26.90
  -5 -11   1  488.05   27.10
  -5 -11   1  484.45   29.90
   5 -11  -1  482.15   28.90
  -5  11  -1  505.35   26.30
  -5  11  -1  451.25   32.60
  -5 -11   1  478.55   30.00
  -6  11   1  623.04   30.90
  -6 -11  -1  616.84   31.20
  -6  11   1  639.44   38.80
   6 -11   1  672.83   34.80
  -6 -11  -1  576.74   37.50
   6 -11   1  622.54   33.30
  -6  11   1  660.03   33.70
  -6  11   1  673.33   32.10
  -6 -11  -1  632.14   34.30
   6 -11   1  629.34   37.50
   6 -11   1  626.54   30.30
   6 -11   1  607.44   32.20
   6  11  -1  689.43   36.80
  -6 -11  -1  643.54   35.40
  -6  11  -1  646.14   38.70
  -6 -11   1  673.13   34.80
   6 -11  -1  625.74   32.90
  -6 -11   1  694.03   37.00
  -6  11  -1  641.04   31.50
   6 -11  -1  688.13   33.00
  -6 -11   1  637.94   35.10
  -6 -11   1  694.43   34.30
   6 -11  -1  678.63   33.20
  -6  11  -1  685.63   33.90
   6 -11  -1  671.83   33.60
   6 -11  -1  688.93   38.60
   6  11   1  631.74   35.70
  -6  11  -1  649.43   32.40
   7  11  -1  256.67   26.70
  -7 -11  -1  250.87   22.00
  -7 -11  -1  248.28   27.10
  -7 -11  -1  235.58   24.80
  -7 -11  -1  271.97   29.30
  -7  11   1  211.78   24.80
  -7 -11  -1  192.08   22.80
   7 -11   1  237.18   24.00
   7 -11   1  261.07   31.30
  -7  11   1  224.88   27.90
  -7  11   1  242.28   24.20
   7 -11   1  242.08   22.60
   7 -11   1  193.38   22.10
   7 -11   1  289.87   24.00
  -7  11  -1  225.68   24.20
   7 -11  -1  226.28   23.70
  -7 -11   1  232.58   25.80
  -7 -11   1  221.58   26.70
   7 -11  -1  264.67   22.50
   7  11   1  236.68   26.50
   7 -11  -1  239.28   24.80
  -7  11  -1  222.08   27.30
  -7  11  -1  204.18   24.80
  -7 -11   1  229.28   26.30
  -7 -11   1  222.88   23.10
  -7 -11   1  246.28   26.40
   7 -11  -1  156.58   24.10
   7 -11  -1  218.58   22.50
   8 -11   1  767.42   41.00
  -8 -11  -1  803.92   39.80
  -8  11   1  783.72   46.90
  -8  11   1  776.52   42.90
   8 -11   1  760.52   46.30
  -8  11   1  791.12   41.40
  -8 -11  -1  793.42   40.60
  -8 -11  -1  776.22   46.90
  -8 -11  -1  773.72   37.10
  -8 -11  -1  806.12   43.40
   8  11  -1  735.83   40.00
   8 -11   1  816.12   39.10
   8 -11   1  827.62   37.20
   8 -11   1  744.63   36.10
  -8  11  -1  802.22   48.10
  -8 -11   1  767.42   40.40
   8  11   1  783.82   40.80
  -8 -11   1  787.52   39.10
  -8 -11   1  738.73   45.10
  -8  11  -1  819.72   40.80
   8 -11  -1  839.22   43.00
   8 -11  -1  814.82   40.40
  -8  11  -1  851.11   43.00
   8 -11  -1  870.61   48.00
   8 -11  -1  836.72   35.90
   8 -11  -1  773.52   35.90
  -8 -11   1  765.32   42.00
  -8 -11   1  769.72   41.30
   9  11  -1   48.20   17.90
  -9  11   1   37.70   23.40
  -9 -11  -1   35.00   22.10
  -9  11   1   36.60   18.60
   9 -11   1   18.80   17.50
  -9  11   1   31.00   19.20
  -9 -11  -1   19.20   24.70
   9 -11   1   48.70   14.40
  -9 -11  -1   45.00   14.60
   9 -11   1   29.40   16.80
  -9 -11  -1   36.70   17.50
  -9 -11  -1   32.30   16.10
   9 -11   1   23.80   12.90
   9 -11   1   53.99   22.60
  -9 -11   1   25.40   26.00
   9 -11  -1    8.40   19.30
  -9  11  -1    0.50   19.40
  -9 -11   1   14.20   18.60
   9  11   1   32.30   17.90
   9 -11  -1   27.30   12.50
   9 -11  -1   17.30   20.20
  -9 -11   1   29.40   15.10
   9 -11  -1   19.20   12.20
   9 -11  -1   23.90   17.20
  -9  11  -1   45.00   17.50
  -9 -11   1   23.10   17.80
  -9 -11   1   25.20   17.10
  -9 -11   1    8.20   19.20
 -10 -11  -1   20.20   20.40
 -10  11   1   10.40   22.50
 -10 -11  -1   19.10   16.70
  10 -11   1    2.40   11.50
 -10 -11  -1    0.00   16.80
 -10 -11  -1   13.10   23.80
 -10  11   1   39.20   23.60
  10 -11   1   20.80   22.40
 -10  11   1  -38.30   21.50
  10 -11   1    0.00   12.60
 -10 -11  -1  -10.00   22.80
  10  11  -1   32.30   17.10
 -10 -11  -1   34.20   15.80
  10 -11  -1    7.00   12.20
  10 -11  -1  -17.80   18.10
 -10 -11   1   25.50   20.40
  10 -11  -1    2.80   11.70
 -10  11  -1  -10.50   20.10
  10  11   1   -0.40   16.80
 -10 -11   1    9.40   18.70
 -10 -11   1   19.00   17.20
  10 -11  -1  -17.90   21.00
 -10  11  -1   26.10   20.50
 -10  11  -1   -4.80   23.90
 -10 -11   1  -13.00   23.80
 -10 -11   1    2.50   15.70
 -11 -11  -1  170.88   30.00
 -11 -11  -1  187.98   24.90
 -11  11   1  217.98   32.90
  11 -11   1  142.99   20.40
  11 -11   1  168.68   19.80
  11 -11   1  161.78   16.90
  11 -11   1  174.18   31.80
  11 -11   1  181.68   33.90
 -11 -11  -1  163.48   22.20
 -11 -11  -1  146.99   24.90
 -11  11   1  149.59   33.70
 -11 -11  -1  191.38   33.50
  11  11  -1  176.48   24.60
 -11 -11  -1  190.38   36.70
 -11 -11   1  104.49   22.20
 -11 -11   1  129.69   32.70
 -11 -11   1  133.79   28.10
 -11  11  -1  160.88   31.90
 -11 -11   1  111.59   30.60
 -11 -11   1  150.18   26.80
  11 -11  -1  135.69   29.10
 -11 -11   1  176.78   25.40
  11 -11  -1  134.09   14.30
 -11  11  -1  150.68   28.30
 -11 -11   1  143.29   24.40
  11 -11  -1  173.28   18.30
  11  11   1  129.69   23.30
  11 -11  -1   66.09   31.10
 -11  11  -1  184.68   34.40
  11 -11  -1   84.89   27.70
 -12 -11  -1  591.94   51.49
  12 -11   1  667.53   25.60
 -12  11   1  652.13   56.59
 -12 -11  -1  704.53   63.89
  12 -11   1  641.04   53.09
 -12  11   1  721.33   57.59
 -12 -11  -1  661.33   45.70
  12 -11   1  558.74   57.89
 -12  11   1  650.73   54.99
  12 -11   1  638.84   25.50
 -12 -11  -1  665.23   44.30
 -12 -11  -1  656.23   58.19
 -12 -11  -1  719.23   41.90
  12  11  -1  606.84   41.60
 -12 -11   1  669.63   57.39
 -12 -11   1  619.44   53.59
 -12 -11   1  696.23   48.70
 -12  11  -1  735.53   57.19
 -12 -11   1  610.74   50.69
  12 -11  -1  547.25   59.49
 -12 -11   1  708.03   58.49
  12  11   1  677.93   42.10
 -12  11  -1  735.83   58.89
 -12 -11   1  638.24   45.90
 -12 -11   1  732.83   44.50
 -13  11   1  289.67   43.40
  13 -11   1  224.58   44.80
  13  11  -1  341.27   32.50
 -13 -11  -1  258.67   46.70
 -13 -11  -1  284.47   33.10
 -13 -11  -1  273.87   41.70
 -13 -11  -1  308.07   33.40
 -13  11   1  249.58   41.20
 -13 -11  -1  267.17   32.10
 -13 -11  -1  235.38   44.10
 -13  11   1  326.27   47.80
 -13 -11  -1  294.67   30.20
  13 -11   1  288.37   42.80
 -13  11  -1  272.57   42.10
  13  11   1  263.87   30.60
  13 -11  -1  266.77   43.90
 -13 -11   1  317.17   43.30
 -13 -11   1  256.67   30.90
 -13  11  -1  325.47   47.40
 -13 -11   1  321.67   41.80
 -13 -11   1  293.47   32.00
 -13 -11   1  289.77   37.20
 -13 -11   1  261.67   46.00
 -13 -11   1  243.48   37.80
 -13  11  -1  285.17   39.90
 -14 -11  -1  557.64   50.99
 -14 -11  -1  577.04   69.59
 -14  11   1  569.84   60.79
  14  11  -1  507.85   46.40
 -14 -11  -1  567.64   49.80
 -14  11   1  482.65   54.59
 -14  11   1  522.95   55.79
 -14 -11  -1  527.75   48.00
  14 -11   1  682.23   70.39
 -14 -11  -1  547.65   49.20
 -14 -11  -1  529.25   67.09
 -14  11  -1  550.34   59.49
  14 -11  -1  613.04   75.19
 -14  11  -1  645.24   63.29
 -14 -11   1  504.05   46.80
 -14 -11   1  481.45   46.80
  14  11   1  568.04   46.60
 -14 -11   1  580.74   53.49
 -14 -11   1  508.65   56.29
 -14 -11   1  490.15   56.59
 -14  11  -1  675.03   71.59
 -14 -11   1  623.94   67.39
   0 -12  -1  558.54   33.40
   0 -12  -1  505.55   17.20
   0  12   1  528.75   30.10
   0 -12   1  484.95   31.70
   0 -12   1  458.85   28.80
   0 -12   1  528.75   20.70
   0  12  -1  515.95   31.00
   0  12   1  483.35   29.20
   0 -12  -1  524.55   29.60
   0  12  -1  526.25   31.20
   0  12   1  528.65   26.30
   0  12  -1  548.15   24.30
   0  12  -1  492.65   20.60
   0 -12  -1  499.05   26.30
   0 -12   1  512.15   24.60
   1 -12   1 2078.69   73.09
   1 -12   1 2150.48   76.49
  -1  12   1 2124.59   73.19
   1  12  -1 2113.89   73.29
  -1  12   1 2084.49   68.29
   1  12  -1 2124.89   67.49
  -1  12   1 2034.10   71.99
  -1 -12  -1 2018.30   60.99
  -1 -12  -1 2053.09   75.89
   1  12  -1 2094.29   73.69
  -1 -12  -1 2147.69   72.09
  -1  12   1 2134.99   60.69
   1 -12   1 2106.79   66.29
   1 -12   1 2133.09   63.19
  -1 -12  -1 2050.29   69.49
   1 -12  -1 2089.69   76.09
  -1  12  -1 2146.89   63.69
  -1 -12   1 2242.18   76.99
   1 -12  -1 2143.69   68.49
  -1  12  -1 2145.39   73.89
   1  12   1 2221.78   74.39
  -1 -12   1 2238.68   64.19
   1 -12  -1 2140.89   60.49
   1 -12  -1 2183.58   73.29
   1  12   1 2186.18   72.29
   1  12   1 2162.38   69.59
  -1 -12   1 2124.59   72.19
  -1  12  -1 2219.48   73.49
  -1  12  -1 2177.48   66.49
  -1 -12   1 2133.09   67.89
  -2 -12  -1  425.26   19.00
   2 -12   1  441.06   19.30
   2  12  -1  441.16   28.60
   2  12  -1  455.75   27.80
  -2 -12  -1  425.26   25.90
  -2  12   1  459.85   29.30
  -2 -12  -1  387.96   30.10
   2 -12   1  502.95   29.10
  -2 -12  -1  458.05   18.60
  -2  12   1  437.06   27.50
  -2 -12  -1  417.56   25.90
   2 -12   1  430.86   21.90
  -2  12   1  423.66   17.80
  -2  12   1  400.86   23.40
   2 -12   1  500.25   30.70
  -2 -12   1  460.75   31.00
   2 -12  -1  429.56   28.60
   2 -12  -1  424.76   29.70
  -2  12  -1  431.86   20.30
   2  12   1  412.16   29.00
  -2  12  -1  415.06   21.80
   2 -12  -1  454.55   23.90
  -2 -12   1  422.66   24.40
   2  12   1  468.65   25.90
  -2  12  -1  441.06   29.50
   2  12   1  439.06   26.10
   2 -12  -1  426.56   17.70
  -2 -12   1  449.16   27.50
  -2  12  -1  428.46   27.60
  -2 -12   1  425.56   20.30
  -3  12   1  150.68   12.90
   3 -12   1  156.98   15.00
  -3  12   1  172.68   19.90
  -3  12   1  170.98   17.40
   3 -12   1  171.78   20.90
   3 -12   1  134.69   18.90
  -3 -12  -1  150.78   18.60
   3 -12   1  149.39   13.70
  -3 -12  -1  124.69   16.80
  -3 -12  -1  163.38   13.40
  -3 -12  -1  201.58   23.80
   3  12  -1  152.18   20.60
  -3  12   1  106.59   18.40
  -3 -12  -1  169.38   14.70
  -3  12  -1  177.08   20.40
  -3 -12   1  177.08   20.30
  -3 -12   1  208.98   15.90
  -3 -12   1  161.08   21.10
  -3 -12   1  175.48   19.10
   3 -12  -1  186.58   13.60
   3 -12  -1  174.58   17.50
   3 -12  -1  164.78   20.70
  -3  12  -1  167.98   15.50
   3  12   1  189.58   20.10
   3  12   1  165.48   20.30
  -3  12  -1  199.08   24.00
  -3  12  -1  161.78   15.80
   3 -12  -1  170.78   20.60
  -4  12   1  522.75   28.60
  -4 -12  -1  508.45   28.00
   4 -12   1  469.15   30.20
  -4  12   1  502.15   32.40
   4 -12   1  491.85   24.20
  -4 -12  -1  493.55   30.70
   4 -12   1  529.25   32.20
   4  12  -1  487.95   31.50
   4 -12   1  471.25   30.30
  -4  12   1  467.25   27.20
   4 -12   1  480.05   24.00
  -4 -12  -1  510.85   25.60
  -4 -12  -1  502.35   32.80
  -4  12   1  499.55   23.70
  -4 -12  -1  505.85   24.30
   4  12   1  488.55   31.60
  -4 -12   1  448.56   28.70
  -4  12  -1  473.85   24.70
  -4  12  -1  487.55   28.30
   4 -12  -1  463.05   31.10
  -4 -12   1  506.65   32.00
   4 -12  -1  498.65   26.50
  -4 -12   1  496.15   29.10
  -4  12  -1  495.25   25.50
  -4  12  -1  474.25   31.90
  -4 -12   1  489.25   26.10
   4 -12  -1  508.25   24.10
   4 -12  -1  523.05   32.60
  -4 -12   1  493.35   25.30
   5 -12   1 1570.84   60.29
  -5  12   1 1505.25   53.39
  -5 -12  -1 1559.94   54.69
  -5 -12  -1 1514.15   55.69
  -5  12   1 1562.54   63.39
  -5  12   1 1528.45   55.69
   5 -12   1 1537.55   62.09
  -5  12   1 1501.65   57.19
  -5 -12  -1 1590.64   56.89
  -5 -12  -1 1573.74   61.49
   5 -12   1 1589.34   54.89
  -5 -12  -1 1583.14   62.09
   5 -12   1 1507.35   53.29
   5 -12   1 1476.35   58.99
   5  12  -1 1528.75   60.39
   5  12   1 1533.55   59.99
  -5  12  -1 1600.24   55.59
  -5  12  -1 1535.35   56.39
  -5 -12   1 1564.74   57.79
   5 -12  -1 1641.54   55.99
  -5 -12   1 1647.54   62.69
  -5 -12   1 1607.64   56.19
   5 -12  -1 1564.54   62.89
   5 -12  -1 1686.43   55.39
   5 -12  -1 1627.64   59.49
  -5  12  -1 1602.94   55.59
  -5  12  -1 1554.54   63.59
  -5 -12   1 1586.04   56.59
  -5 -12   1 1600.54   60.19
   6  12  -1  111.19   20.80
  -6  12   1  128.69   17.70
  -6  12   1   97.99   22.30
   6 -12   1   93.49   16.50
  -6 -12  -1  114.89   17.40
  -6 -12  -1   94.99   19.20
  -6 -12  -1  108.29   15.30
  -6  12   1  108.79   15.80
   6 -12   1   96.89   17.60
  -6 -12  -1  100.79   19.60
   6 -12   1  139.39   17.20
   6 -12   1  156.78   23.40
   6 -12   1  107.99   15.30
  -6  12   1  107.89   16.10
  -6 -12   1   99.59   16.80
  -6 -12   1  146.59   20.90
  -6 -12   1   89.89   19.60
  -6  12  -1   85.39   15.30
  -6  12  -1   86.69   15.00
   6 -12  -1   94.49   17.40
   6 -12  -1   58.89   14.50
  -6 -12   1   98.59   16.70
  -6 -12   1  110.09   17.40
   6 -12  -1   91.79   16.60
  -6  12  -1   83.99   15.70
   6  12   1  106.29   20.60
   6 -12  -1  114.89   16.70
  -6  12  -1   94.39   22.20
   6 -12  -1  101.79   21.00
  -7 -12  -1  162.08   22.30
  -7  12   1  161.08   20.00
   7 -12   1  130.09   20.10
  -7 -12  -1  169.58   22.30
   7 -12   1  156.78   19.90
  -7  12   1  155.88   18.40
   7  12  -1  162.58   23.00
  -7 -12  -1  176.58   21.50
  -7  12   1  156.48   25.50
  -7  12   1  188.18   22.90
  -7 -12  -1  185.88   21.90
   7 -12   1  165.98   20.30
   7 -12   1  189.48   32.40
  -7 -12  -1  153.28   25.60
   7 -12   1  131.99   17.20
   7 -12  -1  149.29   20.10
   7  12   1  138.99   22.60
   7 -12  -1  152.58   18.90
  -7 -12   1  195.88   24.30
  -7 -12   1  149.79   23.40
  -7  12  -1  164.88   18.70
   7 -12  -1  172.48   20.00
   7 -12  -1  144.39   18.50
  -7 -12   1  135.19   21.60
  -7  12  -1  200.58   23.90
  -7  12  -1  147.09   20.60
   7 -12  -1  166.18   25.00
  -7  12  -1  172.68   26.70
  -7 -12   1  166.18   20.50
  -7 -12   1  146.19   22.20
  -8 -12  -1  218.28   29.40
  -8 -12  -1  252.37   24.70
  -8  12   1  225.98   25.30
   8 -12   1  236.08   29.90
   8  12  -1  189.78   24.90
  -8  12   1  234.98   38.50
   8 -12   1  248.28   25.90
   8 -12   1  247.88   26.70
  -8 -12  -1  173.58   25.50
   8 -12   1  228.58   24.40
  -8  12   1  246.08   24.10
   8 -12   1  270.37   28.90
  -8 -12  -1  240.08   27.00
  -8  12   1  237.88   25.80
  -8 -12  -1  226.78   27.60
   8 -12  -1  315.57   28.20
   8 -12  -1  231.28   23.70
   8 -12  -1  264.27   25.30
  -8  12  -1  288.97   28.10
  -8 -12   1  259.37   28.80
   8 -12  -1  221.88   25.20
  -8 -12   1  204.48   24.00
  -8  12  -1  168.58   45.80
  -8 -12   1  226.78   26.50
  -8  12  -1  243.48   29.60
  -8 -12   1  232.88   29.50
  -8 -12   1  254.37   27.60
   8  12   1  225.28   25.60
   8 -12  -1  298.47   35.00
  -9 -12  -1  136.69   29.50
  -9 -12  -1   68.99   20.50
   9 -12   1   75.39   23.30
   9 -12   1   86.89   19.40
   9  12  -1   45.10   18.50
  -9  12   1   87.69   26.80
  -9 -12  -1   92.79   17.40
  -9 -12  -1  106.79   24.00
   9 -12   1  118.09   18.20
  -9  12   1   92.19   22.40
  -9 -12  -1   90.09   19.50
   9 -12   1  103.09   17.50
  -9  12   1  136.19   23.60
   9 -12  -1   83.09   16.20
   9 -12  -1   75.19   17.00
   9  12   1  123.09   21.80
  -9  12  -1  126.49   23.90
  -9 -12   1  113.79   25.90
  -9  12  -1  129.29   23.20
  -9  12  -1   71.89   25.90
  -9 -12   1   95.69   20.60
  -9 -12   1   98.99   21.90
  -9 -12   1   99.89   23.50
   9 -12  -1   96.09   20.50
  -9 -12   1   63.69   26.30
  -9 -12   1   96.09   19.90
   9 -12  -1   94.89   23.40
  10 -12   1  252.97   35.60
  10 -12   1  203.38   24.40
 -10 -12  -1  260.77   40.00
 -10 -12  -1  225.08   28.70
 -10  12   1  217.38   30.40
  10 -12   1  232.68   26.20
  10 -12   1  230.38   31.00
 -10 -12  -1  266.37   32.00
 -10 -12  -1  250.77   33.60
 -10  12   1  267.07   32.80
 -10 -12  -1  253.97   28.80
  10  12  -1  222.68   26.20
 -10 -12  -1  259.67   37.90
 -10  12   1  210.08   36.20
 -10 -12   1  231.68   25.60
  10 -12  -1  320.47   35.40
 -10  12  -1  265.57   30.60
 -10  12  -1  174.08   33.50
 -10 -12   1  233.88   34.60
  10 -12  -1  242.68   24.50
 -10 -12   1  189.58   35.40
 -10 -12   1  224.88   27.20
 -10  12  -1  215.08   32.00
  10  12   1  182.68   25.30
 -10 -12   1  259.17   31.60
 -10 -12   1  228.98   27.30
  10 -12  -1  189.08   31.00
  10 -12  -1  258.07   24.80
  10 -12  -1  178.48   33.60
 -11 -12  -1   99.59   24.90
 -11  12   1  122.09   30.00
  11 -12   1  196.18   35.70
 -11  12   1   59.79   33.40
  11  12  -1  149.49   25.90
  11 -12   1  166.38   32.20
 -11 -12  -1  140.69   24.10
 -11 -12  -1  123.99   31.20
  11 -12   1  133.29   18.00
 -11 -12  -1   97.89   28.90
 -11 -12  -1  122.49   35.50
  11 -12   1   98.99   17.20
 -11 -12  -1  122.59   22.00
 -11 -12   1  110.39   35.00
 -11  12  -1   58.99   27.00
 -11  12  -1  127.99   30.40
  11 -12  -1   91.79   27.30
 -11 -12   1  156.38   32.80
  11  12   1  133.09   24.80
  11 -12  -1  102.69   15.60
 -11 -12   1  162.38   28.80
 -11 -12   1  107.79   22.60
 -11 -12   1  117.79   26.80
  11 -12  -1  113.59   16.40
  11 -12  -1  123.79   34.00
 -11  12  -1  122.19   33.80
 -11 -12   1  114.49   30.80
 -11 -12   1  114.59   25.70
 -12 -12  -1   32.80   21.10
 -12 -12  -1  -47.80   38.90
  12  12  -1   14.20   22.20
 -12 -12  -1    3.50   35.10
 -12 -12  -1    0.70   21.90
  12 -12   1   20.80   13.00
 -12  12   1    1.90   29.80
 -12 -12  -1   52.69   29.60
 -12  12   1   41.80   30.80
 -12  12   1   38.10   32.20
  12 -12   1   22.70   32.90
 -12 -12  -1   57.49   31.60
  12 -12   1   17.50   30.40
  12 -12   1   30.00   13.30
  12 -12  -1  -30.40   32.60
 -12 -12   1   19.20   23.60
  12  12   1   34.00   22.50
 -12 -12   1   30.20   26.30
  12 -12  -1   38.10   10.80
 -12  12  -1   32.50   34.60
 -12  12  -1    0.30   32.10
 -12 -12   1   22.90   23.20
  12 -12  -1   35.90   10.50
 -12  12  -1   18.80   30.20
 -12 -12   1   79.89   33.30
 -12 -12   1   52.69   28.70
 -12 -12   1   22.50   27.80
 -12 -12   1   13.30   34.80
 -13 -12  -1  872.31   56.39
 -13 -12  -1  988.80   60.79
 -13 -12  -1  957.00   79.29
 -13  12   1  904.81   71.99
 -13  12   1  975.50   75.99
 -13 -12  -1  875.41   66.59
 -13 -12  -1  926.41   53.29
  13  12  -1  949.60   53.19
 -13  12   1  911.61   66.19
  13 -12   1  859.51   68.29
 -13 -12  -1  832.02   65.39
  13 -12   1 1008.10   74.49
 -13  12  -1  994.10   67.29
 -13 -12   1  993.00   58.09
 -13 -12   1 1074.19   60.19
 -13 -12   1 1005.40   63.09
 -13 -12   1 1071.29   72.59
 -13 -12   1  735.03   65.79
 -13  12  -1  873.71   74.09
 -13 -12   1  977.90   70.39
  13  12   1  984.10   53.59
 -13  12  -1  980.30   71.19
 -13 -12   1 1016.90   78.49
  13 -12  -1 1042.80   75.49
 -14 -12  -1   53.19   27.40
  14  12  -1   78.39   29.70
  14 -12   1   85.49   47.20
 -14 -12  -1  -64.49   38.20
 -14 -12  -1   31.40   31.90
 -14  12   1   11.50   43.70
 -14 -12  -1   58.69   29.80
 -14 -12  -1  118.59   47.80
 -14  12   1   20.60   38.50
 -14  12   1  215.48   48.00
 -14  12  -1   31.90   37.70
 -14 -12   1   52.29   31.00
 -14  12  -1   59.39   43.70
 -14 -12   1   37.40   45.40
  14 -12  -1   45.30   46.50
 -14 -12   1   -4.40   31.20
 -14  12  -1   89.49   45.40
 -14 -12   1   41.80   45.60
  14  12   1   34.80   27.90
 -14 -12   1   20.60   30.10
 -14 -12   1   70.49   41.50
   0 -13   1  719.93   26.00
   0 -13   1  692.73   30.30
   0  13  -1  674.13   37.10
   0 -13  -1  718.13   32.80
   0  13  -1  716.73   30.10
   0  13   1  751.82   36.50
   0 -13  -1  720.23   22.30
   0 -13   1  772.12   36.80
   0 -13  -1  671.13   38.30
   0  13  -1  673.03   37.50
   0 -13  -1  742.83   36.40
   0  13   1  717.33   32.20
   0 -13   1  687.53   38.40
   0  13   1  679.13   36.80
   1 -13   1  464.75   23.40
   1  13  -1  421.76   28.80
   1 -13   1  480.45   31.00
   1  13  -1  481.85   24.50
  -1 -13  -1  454.15   16.90
  -1  13   1  470.45   30.30
  -1 -13  -1  483.15   27.00
  -1 -13  -1  480.85   32.40
  -1 -13  -1  492.75   28.40
  -1 -13  -1  443.06   17.70
  -1  13   1  410.36   29.40
   1  13  -1  444.56   30.20
   1 -13   1  442.16   19.20
   1 -13   1  459.05   32.00
  -1  13   1  435.06   24.40
  -1 -13   1  458.85   28.20
  -1 -13   1  461.25   20.00
  -1 -13   1  496.75   25.40
   1 -13  -1  435.76   31.50
  -1  13  -1  415.76   31.20
   1  13   1  442.36   29.70
   1  13   1  428.66   28.50
   1 -13  -1  492.95   26.10
  -1 -13   1  461.05   31.80
   1 -13  -1  470.55   30.30
   1  13   1  464.35   25.70
  -1  13  -1  415.76   19.40
  -1  13  -1  448.06   30.10
  -1  13  -1  392.66   22.50
   1 -13  -1  438.26   16.30
   2  13  -1  411.56   28.80
   2 -13   1  431.06   22.80
   2 -13   1  471.65   31.70
  -2 -13  -1  428.06   19.60
  -2 -13  -1  416.86   18.90
  -2  13   1  442.86   28.60
  -2  13   1  413.96   18.20
  -2  13   1  434.96   25.30
  -2  13   1  456.05   31.10
   2 -13   1  445.16   29.90
   2  13  -1  381.96   29.20
  -2 -13  -1  414.36   31.70
  -2 -13  -1  441.96   26.90
   2 -13   1  464.45   20.30
  -2 -13  -1  439.96   27.50
   2  13   1  471.55   27.50
   2 -13  -1  489.95   30.50
   2  13   1  490.85   30.60
  -2  13  -1  476.65   21.70
  -2 -13   1  531.05   27.40
   2 -13  -1  532.15   33.10
  -2  13  -1  468.55   23.70
   2  13   1  442.06   29.70
  -2  13  -1  480.85   31.40
  -2 -13   1  479.45   32.10
  -2 -13   1  486.95   22.00
   2 -13  -1  516.45   26.20
  -2 -13   1  478.75   29.60
  -2  13  -1  402.26   28.10
   2 -13  -1  532.75   19.10
  -3  13   1  995.70   42.30
  -3 -13  -1  900.51   33.90
   3 -13   1  990.60   45.50
  -3  13   1  959.10   33.50
   3  13  -1  898.51   43.90
  -3  13   1  966.10   39.50
  -3  13   1  930.91   45.10
  -3 -13  -1  900.31   34.60
   3 -13   1  977.10   44.90
  -3 -13  -1  905.11   40.20
   3 -13   1  975.20   36.50
  -3 -13  -1  923.71   42.10
   3 -13   1  966.60   34.60
  -3 -13  -1  984.40   47.10
  -3 -13   1  951.40   43.00
  -3  13  -1  999.30   36.20
  -3  13  -1  947.31   37.20
   3 -13  -1  995.20   46.80
   3 -13  -1  996.80   34.30
   3  13   1 1012.30   45.80
  -3 -13   1  934.41   36.00
   3 -13  -1  974.30   38.80
   3 -13  -1  970.60   44.90
  -3 -13   1  969.70   40.80
  -3  13  -1  994.60   42.70
   3  13   1  899.61   42.10
  -3  13  -1  987.80   46.20
  -3 -13   1  996.40   46.50
   4 -13   1  637.64   28.40
  -4  13   1  617.84   31.80
  -4 -13  -1  644.64   28.50
  -4 -13  -1  658.63   33.50
   4 -13   1  641.94   36.50
   4 -13   1  695.43   38.10
  -4 -13  -1  683.53   36.30
  -4  13   1  689.43   38.70
   4 -13   1  609.74   28.80
  -4  13   1  626.54   27.60
  -4 -13  -1  642.84   29.60
   4  13  -1  616.74   36.80
   4 -13   1  641.24   38.30
  -4  13   1  580.84   32.30
  -4 -13  -1  691.83   39.10
  -4  13  -1  648.24   30.50
  -4  13  -1  671.23   39.00
  -4 -13   1  701.93   30.80
  -4  13  -1  641.04   29.30
   4 -13  -1  646.44   37.30
  -4 -13   1  676.03   38.00
  -4 -13   1  647.44   34.90
  -4 -13   1  630.24   30.50
  -4 -13   1  666.13   35.30
  -4  13  -1  634.14   33.50
   4  13   1  723.93   38.90
   4 -13  -1  616.54   38.00
   4 -13  -1  670.03   31.50
   4 -13  -1  670.83   28.40
   5 -13   1  781.02   41.00
  -5 -13  -1  782.42   40.80
   5 -13   1  761.62   40.70
  -5 -13  -1  753.22   43.50
   5 -13   1  720.53   41.10
  -5 -13  -1  735.53   36.20
  -5 -13  -1  745.23   33.50
  -5 -13  -1  730.43   34.60
  -5  13   1  734.53   42.60
  -5  13   1  738.13   36.60
  -5  13   1  701.63   35.50
   5  13  -1  734.13   40.30
   5 -13   1  734.23   33.70
  -5  13   1  760.72   32.90
   5 -13   1  742.33   33.10
  -5 -13   1  732.33   38.00
  -5  13  -1  730.03   35.90
  -5 -13   1  763.02   41.40
  -5 -13   1  742.23   34.30
  -5  13  -1  736.43   43.00
   5 -13  -1  776.12   34.90
   5 -13  -1  786.22   33.80
   5 -13  -1  772.82   40.50
  -5 -13   1  769.32   35.80
  -5  13  -1  750.52   34.60
  -5  13  -1  804.02   35.40
   5 -13  -1  763.32   42.80
  -5 -13   1  793.52   40.00
   5  13   1  776.52   41.40
   6 -13   1  622.94   48.50
  -6  13   1  644.44   34.40
  -6  13   1  672.83   42.90
  -6  13   1  692.13   36.90
   6 -13   1  647.24   32.60
  -6 -13  -1  713.13   34.70
  -6  13   1  666.83   34.10
   6  13  -1  651.43   40.10
   6 -13   1  702.43   38.70
  -6 -13  -1  745.63   41.30
  -6 -13  -1  741.73   41.30
   6 -13   1  680.13   39.10
  -6 -13  -1  700.13   36.30
  -6 -13  -1  699.83   35.30
   6 -13   1  684.13   34.70
  -6 -13   1  724.83   40.90
  -6 -13   1  725.43   36.00
  -6 -13   1  757.02   37.60
   6 -13  -1  716.23   39.20
   6 -13  -1  729.03   35.20
   6  13   1  711.23   39.40
  -6 -13   1  702.93   39.30
  -6  13  -1  705.83   35.20
  -6  13  -1  743.73   35.90
  -6  13  -1  777.32   46.40
  -6  13  -1  736.13   35.80
   6 -13  -1  687.93   34.90
   6 -13  -1  742.53   45.90
   6 -13  -1  672.93   37.70
  -6 -13   1  714.13   36.80
  -7  13   1   13.70   14.10
  -7  13   1   10.10   15.50
   7 -13   1  -14.80   18.60
  -7 -13  -1   18.30   17.70
  -7 -13  -1    9.80   12.80
   7  13  -1   29.40   18.70
   7 -13   1   -9.70   13.70
   7 -13   1   14.60   13.00
  -7  13   1   -2.70   12.60
   7 -13   1   -1.70   14.60
   7 -13   1   10.50   14.70
  -7 -13  -1   10.20   15.50
  -7 -13  -1   -4.10   18.60
   7 -13  -1   12.00   14.60
  -7  13  -1   -4.80   12.70
  -7  13  -1   21.10   14.40
  -7  13  -1   -1.00   33.30
  -7  13  -1   10.50   14.70
  -7 -13   1   -2.20   14.50
   7 -13  -1   10.40   13.90
   7 -13  -1    1.80   14.10
  -7 -13   1  -19.70   14.60
   7 -13  -1   -4.50   18.50
  -7 -13   1   15.00   16.10
  -7 -13   1   -4.80   17.70
  -7 -13   1   -6.70   17.50
   7 -13  -1   17.30   15.00
   7  13   1   -4.20   16.70
  -8  13   1  119.79   20.90
   8 -13   1  103.69   18.20
   8 -13   1  104.39   19.50
  -8 -13  -1   98.59   27.50
  -8 -13  -1  113.89   18.20
  -8 -13  -1   62.29   20.50
  -8 -13  -1  113.59   21.20
  -8 -13  -1   91.29   21.90
  -8  13   1  149.99   19.30
   8 -13   1  121.69   21.10
  -8  13   1  134.09   28.60
  -8  13   1   98.89   21.40
   8 -13   1  162.68   21.90
   8  13  -1  105.39   22.80
  -8  13  -1  106.09   26.20
   8 -13  -1  129.09   21.60
  -8  13  -1   88.69   19.30
   8 -13  -1  114.69   18.90
  -8 -13   1   98.49   21.20
  -8 -13   1  133.59   20.20
   8 -13  -1  109.99   19.00
   8 -13  -1  124.89   20.70
  -8 -13   1   81.99   20.80
   8  13   1  104.49   23.30
  -8 -13   1  146.49   23.50
  -8 -13   1   90.39   24.30
  -8  13  -1  100.39   22.20
  -9  13   1  752.22   51.09
   9 -13   1  743.63   39.80
  -9  13   1  685.63   44.40
  -9 -13  -1  711.63   46.80
  -9  13   1  772.02   47.20
   9  13  -1  710.03   43.30
  -9 -13  -1  764.32   40.00
  -9 -13  -1  657.43   49.60
   9 -13   1  757.32   39.30
  -9 -13  -1  793.02   43.10
   9 -13   1  739.63   41.80
   9 -13   1  762.22   45.20
   9 -13  -1  634.84   41.80
   9  13   1  782.82   43.90
  -9 -13   1  748.33   41.20
   9 -13  -1  670.13   52.49
  -9 -13   1  616.64   50.99
  -9  13  -1  772.12   47.40
  -9  13  -1  687.43   43.80
   9 -13  -1  730.43   37.70
   9 -13  -1  753.72   47.10
  -9 -13   1  758.82   49.00
  -9 -13   1  717.13   52.69
  -9 -13   1  705.63   47.10
  -9  13  -1  674.13   49.70
   9 -13  -1  718.93   39.10
  -9 -13   1  735.83   45.70
  10 -13   1   53.99   18.80
 -10 -13  -1   89.29   26.10
 -10  13   1  109.19   27.70
 -10 -13  -1  126.29   31.80
 -10 -13  -1  121.99   24.10
 -10 -13  -1   75.59   24.90
 -10  13   1  122.89   32.00
 -10 -13  -1  109.59   20.00
  10  13  -1  141.29   24.60
  10 -13   1   94.79   18.50
 -10  13   1   87.49   25.90
  10 -13   1  131.89   33.40
  10 -13   1   77.39   25.90
  10 -13  -1  135.49   26.60
  10  13   1  114.59   23.90
 -10 -13   1   88.39   29.20
 -10 -13   1   93.19   29.20
  10 -13  -1  174.48   32.50
 -10 -13   1  146.59   28.20
 -10  13  -1  150.38   32.70
  10 -13  -1   80.19   17.60
 -10 -13   1  112.89   22.50
  10 -13  -1   97.89   19.20
 -10 -13   1  156.68   33.30
 -10  13  -1  103.99   44.60
 -10 -13   1  107.79   26.40
  10 -13  -1  104.09   26.90
 -11 -13  -1   93.19   35.50
 -11 -13  -1  122.49   33.70
  11 -13   1   98.79   33.10
  11 -13   1   60.99   29.70
 -11 -13  -1   63.59   26.90
 -11 -13  -1   35.70   21.90
 -11  13   1   64.89   29.40
 -11 -13  -1    0.50   25.70
 -11 -13  -1   38.80   19.80
 -11  13   1   52.59   34.00
  11 -13   1   15.60   17.10
  11 -13   1   19.60   16.70
  11  13  -1   52.89   22.60
 -11 -13   1    5.00   26.80
  11 -13  -1   72.99   33.60
 -11 -13   1   45.50   26.60
  11 -13  -1   28.70   16.40
 -11  13  -1   69.59   31.80
 -11  13  -1   63.69   28.80
 -11 -13   1   25.30   24.50
 -11  13  -1   -6.50   24.00
 -11 -13   1   32.70   31.30
 -11 -13   1   44.30   25.00
  11 -13  -1   38.20   16.50
 -11 -13   1   51.99   25.60
  11  13   1   41.70   21.40
  11 -13  -1   54.59   26.70
 -11 -13   1   25.00   25.30
 -12 -13  -1  204.88   43.20
  12 -13   1  270.07   47.50
 -12 -13  -1  387.26   48.60
 -12  13   1  262.47   40.40
 -12 -13  -1  283.07   30.20
 -12 -13  -1  288.77   33.50
 -12  13   1  273.47   40.80
  12 -13   1  290.37   40.90
  12  13  -1  274.97   32.20
  12 -13   1  255.07   27.60
  12 -13   1  304.07   27.50
 -12 -13  -1  289.57   42.90
 -12 -13  -1  262.97   34.90
 -12  13   1  222.68   40.90
  12  13   1  305.87   32.30
 -12 -13   1  242.78   35.20
 -12  13  -1  334.57   43.80
  12 -13  -1  227.98   42.30
 -12 -13   1  267.27   34.10
  12 -13  -1  291.47   25.60
 -12  13  -1  350.66   41.40
 -12  13  -1  241.88   42.90
 -12 -13   1  267.17   36.50
 -12 -13   1  307.87   44.60
 -12 -13   1  259.67   43.80
 -12 -13   1  290.37   38.80
 -13 -13  -1   26.70   28.50
  13  13  -1   19.00   25.00
 -13 -13  -1  -89.29   34.30
 -13  13   1    8.10   36.60
 -13 -13  -1    5.40   38.20
 -13 -13  -1   64.19   56.39
  13 -13   1   -9.20   38.20
 -13 -13  -1  -21.80   30.60
 -13 -13  -1  -20.10   39.50
 -13 -13  -1   51.09   25.80
 -13  13   1   -9.00   41.40
 -13  13   1  -28.60   33.30
 -13 -13   1   38.10   38.50
 -13 -13   1   79.69   39.00
 -13 -13   1  -10.80   29.60
  13  13   1   77.39   33.80
 -13  13  -1   35.90   40.00
 -13  13  -1   24.70   34.00
  13 -13  -1   45.40   46.20
 -13 -13   1   33.70   40.50
 -13  13  -1 -102.49   35.20
 -13 -13   1   25.90   31.30
 -13 -13   1   24.80   32.70
 -13 -13   1    7.40   29.00
   0  14  -1  482.95   32.70
   0  14  -1  461.15   33.30
   0 -14   1  498.55   32.50
   0  14   1  466.15   31.20
   0 -14  -1  489.05   16.20
   0  14  -1  473.85   25.10
   0 -14   1  479.35   34.20
   0 -14  -1  526.85   35.30
   0 -14  -1  485.05   31.70
   0  14   1  497.55   33.00
   0 -14   1  445.36   25.50
   0 -14   1  442.36   20.10
   0  14   1  420.56   26.80
   0 -14  -1  464.75   27.40
  -1  14   1  408.86   30.90
   1  14  -1  417.96   25.10
  -1 -14  -1  451.85   16.90
   1 -14   1  419.06   34.80
  -1  14   1  437.36   26.20
  -1 -14  -1  471.75   34.10
  -1 -14  -1  421.86   30.10
   1 -14   1  473.15   32.30
  -1 -14  -1  429.56   17.60
  -1 -14  -1  409.76   27.70
   1 -14   1  407.56   19.30
  -1  14   1  435.86   31.00
   1  14  -1  453.15   32.30
   1 -14   1  448.96   24.50
   1  14  -1  370.96   30.30
  -1  14  -1  427.66   30.20
  -1  14  -1  472.85   24.70
  -1 -14   1  493.15   34.00
   1 -14  -1  472.25   33.80
  -1 -14   1  466.45   20.70
  -1  14  -1  528.45   33.30
   1 -14  -1  474.45   16.80
  -1 -14   1  477.65   31.50
   1  14   1  457.55   30.70
   1 -14  -1  492.55   27.10
   1 -14  -1  473.85   30.60
   1  14   1  474.75   28.20
   1  14   1  421.46   31.50
  -1 -14   1  464.65   26.20
  -1  14  -1  483.35   20.60
   2  14  -1   37.50   17.30
  -2  14   1   33.30    6.40
   2 -14   1   43.20   10.60
  -2 -14  -1   37.30    7.20
  -2 -14  -1   41.60   14.30
   2 -14   1   49.20   17.60
  -2 -14  -1   32.90    7.70
   2 -14   1   29.90   15.00
  -2 -14  -1   31.50   17.30
  -2 -14  -1   31.70   14.50
   2  14  -1   36.60   17.30
  -2  14   1   41.70   12.20
  -2  14   1   57.69   16.90
  -2  14   1   62.19   16.10
   2 -14   1   33.90    8.00
   2 -14  -1   59.99   17.50
  -2  14  -1   44.90    9.20
  -2  14  -1   43.10   10.70
  -2 -14   1   31.70   16.90
  -2  14  -1   49.00   16.10
  -2  14  -1   68.29   18.60
   2 -14  -1   52.39   12.70
  -2 -14   1   40.10   14.80
   2 -14  -1   59.19   16.40
   2  14   1   36.10   16.20
  -2 -14   1   36.70   12.40
  -2 -14   1   43.90    9.70
   2 -14  -1   47.00    7.00
   2  14   1   52.69   13.80
   2  14   1   25.90   14.20
  -3 -14  -1  296.07   17.50
  -3 -14  -1  334.47   26.30
   3  14  -1  321.37   30.70
  -3  14   1  297.07   16.80
   3 -14   1  314.07   32.20
  -3  14   1  318.07   27.10
  -3 -14  -1  341.57   31.60
  -3  14   1  277.87   23.20
  -3 -14  -1  348.37   27.80
  -3 -14  -1  292.87   18.50
   3 -14   1  314.07   20.70
   3 -14   1  315.47   28.80
  -3  14   1  274.47   29.50
   3 -14   1  331.07   18.60
   3 -14  -1  299.37   23.10
  -3 -14   1  280.27   24.80
  -3  14  -1  275.17   20.30
   3  14   1  236.98   26.10
  -3 -14   1  365.26   30.80
   3 -14  -1  304.97   17.30
  -3 -14   1  317.47   25.50
  -3  14  -1  281.07   19.20
   3 -14  -1  320.47   31.80
  -3 -14   1  290.27   19.70
   3  14   1  268.17   27.80
   3 -14  -1  264.07   28.20
  -3  14  -1  318.47   30.10
  -3  14  -1  255.27   24.90
   4 -14   1 2015.30   73.89
   4 -14   1 1902.71   62.09
  -4  14   1 1909.61   75.09
  -4 -14  -1 1899.01   74.49
   4 -14   1 1883.61   73.19
  -4 -14  -1 1915.11   61.69
   4  14  -1 1839.42   72.09
  -4 -14  -1 1833.42   62.29
  -4  14   1 1918.81   68.39
  -4  14   1 2007.70   67.29
  -4 -14  -1 1890.51   68.19
  -4 -14  -1 1892.61   70.19
   4 -14   1 1954.60   62.79
  -4  14   1 1890.41   60.59
   4 -14   1 1908.71   72.79
  -4 -14   1 1883.01   74.49
   4 -14  -1 1876.11   64.89
  -4 -14   1 1941.81   69.79
   4 -14  -1 1969.70   73.89
   4 -14  -1 2011.40   74.49
  -4 -14   1 1833.22   63.49
  -4  14  -1 1959.20   64.39
  -4 -14   1 1902.61   63.39
  -4 -14   1 1871.81   68.69
  -4  14  -1 1957.40   62.99
   4 -14  -1 1849.31   61.19
  -4  14  -1 1900.11   69.19
   4  14   1 1821.22   71.59
  -4  14  -1 1887.21   74.39
   5 -14   1   62.29   18.80
   5 -14   1   46.70   12.80
  -5 -14  -1   40.00   18.10
  -5  14   1   61.09   20.80
  -5  14   1   67.99   15.70
  -5  14   1   60.39   13.10
   5  14  -1   47.20   19.00
  -5 -14  -1   46.00   17.20
  -5 -14  -1   52.09   12.80
   5 -14   1   49.80   18.70
   5 -14   1   49.60   12.80
  -5 -14  -1   59.29   16.50
   5 -14   1   91.49   34.20
  -5 -14  -1   55.19   14.30
  -5  14   1   64.29   17.70
  -5  14  -1   55.39   22.00
   5 -14  -1   70.79   14.10
   5 -14  -1    4.70   27.30
   5  14   1   25.30   17.60
  -5 -14   1   45.40   14.20
  -5 -14   1   80.49   19.70
  -5 -14   1   31.10   15.90
  -5  14  -1   73.49   14.20
  -5  14  -1   64.39   14.30
   5 -14  -1   59.09   19.10
   5 -14  -1   55.89   12.70
  -5 -14   1   35.00   13.40
  -5 -14   1  103.29   20.00
  -6 -14  -1  321.87   51.19
   6  14  -1  320.87   32.60
   6 -14   1  364.06   31.80
  -6 -14  -1  342.27   32.40
  -6  14   1  290.67   28.70
  -6 -14  -1  258.17   24.80
  -6  14   1  327.37   25.80
  -6 -14  -1  315.27   27.90
   6 -14   1  286.27   31.50
   6 -14   1  315.17   24.20
  -6  14   1  275.47   27.00
  -6 -14  -1  317.47   26.80
   6 -14   1  348.37   25.90
  -6  14  -1  322.47   26.90
   6 -14  -1  296.27   26.50
  -6 -14   1  324.47   39.50
  -6  14  -1  300.27   26.70
  -6  14  -1  300.27   26.80
  -6 -14   1  317.77   32.90
   6  14   1  274.77   32.00
  -6 -14   1  353.06   27.90
  -6 -14   1  321.47   28.80
   6 -14  -1  374.46   32.60
  -6 -14   1  282.57   26.70
   6 -14  -1  309.37   26.20
   6 -14  -1  284.47   30.60
   7 -14   1   78.39   20.30
  -7 -14  -1  126.39   24.60
  -7 -14  -1  111.39   20.10
  -7  14   1   90.99   19.90
   7 -14   1  106.19   17.80
  -7  14   1  105.89   26.60
  -7  14   1   77.39   18.00
   7 -14   1  127.39   21.80
  -7 -14  -1  114.59   19.40
  -7  14   1  111.59   18.70
   7 -14   1  116.39   19.20
  -7 -14  -1  126.69   25.30
  -7 -14  -1  108.19   18.40
   7  14  -1  111.59   24.50
   7 -14  -1   97.09   19.70
   7 -14  -1  134.19   19.50
  -7 -14   1  104.79   19.00
   7 -14  -1   66.59   17.30
  -7 -14   1  114.69   28.20
  -7  14  -1   88.89   18.00
  -7 -14   1  101.59   18.90
  -7 -14   1  106.59   25.70
  -7  14  -1  128.89   27.20
   7  14   1  105.79   23.40
   7 -14  -1  104.69   20.00
  -7  14  -1  124.29   20.60
  -7  14  -1   82.89   18.10
  -7 -14   1   92.69   19.80
   8 -14   1  501.45   35.90
   8 -14   1  513.05   36.80
   8 -14   1  441.06   33.10
   8  14  -1  523.25   39.20
  -8 -14  -1  430.16   45.80
  -8 -14  -1  502.15   37.30
  -8  14   1  445.06   34.80
  -8 -14  -1  481.15   33.50
  -8  14   1  448.76   32.10
  -8 -14  -1  451.55   41.20
   8 -14   1  514.85   37.20
  -8  14   1  486.95   38.50
  -8  14   1  465.75   43.70
  -8 -14  -1  439.06   37.90
  -8 -14   1  514.45   40.70
   8 -14  -1  489.15   34.80
   8 -14  -1  567.44   38.30
   8 -14  -1  521.45   35.20
  -8 -14   1  521.35   36.20
   8  14   1  511.35   38.20
  -8 -14   1  516.45   38.50
  -8  14  -1  514.35   37.10
  -8  14  -1  462.85   37.90
   8 -14  -1  437.96   51.49
  -8 -14   1  548.75   41.20
   8 -14  -1  472.85   34.50
  -8 -14   1  478.25   52.09
  -8 -14   1  461.35   37.50
  -8  14  -1  507.55   44.30
   9 -14   1  255.07   29.90
  -9 -14  -1  288.77   35.40
   9 -14   1  290.97   32.60
   9 -14   1  280.77   31.00
  -9  14   1  273.67   36.90
   9 -14   1  230.68   36.30
   9 -14   1  285.87   33.00
   9  14  -1  243.18   29.90
  -9 -14  -1  267.17   30.20
  -9  14   1  268.77   30.70
  -9 -14  -1  285.17   32.10
  -9  14   1  325.67   36.80
  -9 -14  -1  292.07   38.40
  -9 -14  -1  267.07   30.30
   9 -14  -1  306.07   36.50
  -9 -14   1  330.07   36.00
  -9 -14   1  288.27   34.00
  -9  14  -1  239.58   35.60
  -9 -14   1  289.17   38.70
   9 -14  -1  291.57   37.30
  -9 -14   1  340.77   39.80
   9  14   1  250.27   30.60
  -9 -14   1  334.17   39.10
  -9  14  -1  297.57   31.50
  -9  14  -1  297.17   32.80
  -9 -14   1  287.17   33.50
   9 -14  -1  238.48   28.10
  -9 -14   1  280.87   33.50
   9 -14  -1  328.47   32.30
   9 -14  -1  276.07   30.40
  10 -14   1  646.74   50.49
  10 -14   1  686.33   39.80
 -10  14   1  650.53   51.49
  10 -14   1  690.73   55.49
  10 -14   1  689.13   41.60
 -10  14   1  634.94   55.09
 -10 -14  -1  723.63   60.09
 -10 -14  -1  682.13   50.79
 -10 -14  -1  657.33   41.40
  10  14  -1  667.03   44.80
 -10 -14  -1  665.13   58.69
 -10 -14  -1  706.93   46.50
 -10  14   1  668.03   50.39
 -10 -14   1  750.42   50.59
 -10 -14   1  652.33   58.19
 -10 -14   1  619.84   47.10
  10 -14  -1  689.03   51.39
 -10 -14   1  737.03   46.10
  10 -14  -1  632.64   38.90
 -10 -14   1  592.94   49.40
  10 -14  -1  730.33   58.79
 -10 -14   1  715.43   49.90
 -10 -14   1  636.54   50.79
 -10  14  -1  637.74   57.89
  10 -14  -1  619.34   39.60
  10  14   1  702.93   44.00
 -11  14   1  125.09   37.60
 -11 -14  -1  197.78   28.50
 -11 -14  -1  246.08   43.40
 -11 -14  -1  125.79   32.50
  11 -14   1  137.99   33.40
  11 -14   1  174.58   23.80
 -11 -14  -1  191.38   34.70
 -11 -14  -1  183.68   33.40
  11 -14   1  195.68   37.90
  11  14  -1  151.58   28.70
  11 -14   1  200.38   24.80
 -11 -14  -1  170.88   25.80
 -11  14   1  217.28   35.10
 -11  14  -1  195.08   35.20
 -11 -14   1   81.89   37.10
  11 -14  -1  171.18   22.70
  11  14   1  190.18   29.70
 -11 -14   1  140.69   32.80
 -11 -14   1  152.38   32.90
 -11 -14   1  144.49   34.90
  11 -14  -1  162.98   22.20
  11 -14  -1  176.58   39.60
 -11 -14   1  170.88   32.80
  11 -14  -1  172.78   31.30
 -11 -14   1  173.38   32.50
 -11  14  -1  239.38   41.60
 -11 -14   1  172.68   33.60
 -12 -14  -1   52.69   35.20
 -12 -14  -1   93.29   34.70
  12  14  -1   16.50   25.60
 -12 -14  -1   67.79   31.50
 -12 -14  -1  110.09   25.30
  12 -14   1   87.79   21.60
  12 -14   1   44.00   19.10
 -12 -14  -1  115.39   30.70
  12 -14   1  100.09   37.10
 -12  14   1   68.69   37.80
 -12 -14  -1   91.59   42.90
 -12  14   1  169.18   38.50
 -12  14   1   65.59   33.50
  12 -14   1   93.49   40.90
 -12 -14   1   74.19   32.40
 -12 -14   1  175.58   35.90
  12 -14  -1  109.89   20.20
  12 -14  -1   28.20   16.70
 -12  14  -1   68.09   39.50
  12 -14  -1   51.79   39.60
 -12 -14   1   45.70   27.30
 -12 -14   1   99.19   43.10
 -12  14  -1  133.09   33.70
 -12 -14   1   83.39   32.20
 -12 -14   1   47.10   29.60
 -12 -14   1  172.88   36.40
 -12  14  -1  130.29   38.80
  12  14   1  107.59   26.40
  13 -14   1   32.20   42.30
 -13  14   1  -21.30   36.60
 -13 -14  -1  -40.50   34.80
 -13 -14  -1   29.50   33.90
 -13  14   1  -47.30   42.10
  13  14  -1  -20.90   25.50
 -13  14   1   27.70   35.30
 -13 -14  -1   12.30   34.50
 -13 -14  -1    9.70   43.10
 -13 -14  -1   -2.20   26.70
 -13 -14  -1  -11.90   30.40
 -13  14  -1  -15.30   35.60
  13  14   1    6.80   25.50
 -13  14  -1  -11.20   40.60
 -13 -14   1  117.89   47.40
 -13 -14   1  -22.10   33.50
 -13 -14   1   72.49   34.80
 -13 -14   1   63.69   40.70
 -13 -14   1  -23.10   28.70
 -13  14  -1   27.80   40.20
   0 -15   1 1028.10   50.99
   0  15  -1 1047.90   40.60
   0  15   1 1030.60   43.00
   0 -15   1  989.00   34.50
   0 -15  -1 1077.89   43.70
   0 -15   1 1055.59   41.20
   0  15   1  941.71   47.00
   0 -15  -1  968.50   51.89
   0  15  -1 1024.60   48.30
   0  15   1 1117.89   49.30
   0 -15  -1 1053.79   30.10
   0 -15   1  992.40   47.50
   0  15  -1  992.50   50.39
   0 -15  -1 1082.89   48.60
  -1  15   1   56.29   17.90
  -1 -15  -1   56.49   16.80
   1 -15   1   59.29    8.60
   1 -15   1   70.59   12.50
   1  15  -1   63.79   18.50
   1 -15   1   61.49   19.40
   1  15  -1   60.59   18.70
  -1 -15  -1   65.09   15.40
  -1 -15  -1   43.30    5.80
   1  15  -1   47.40   12.10
  -1 -15  -1   43.00    6.40
   1 -15   1   72.89   17.80
  -1  15   1   60.59   13.80
  -1  15   1   57.89   19.60
  -1 -15  -1   54.39   18.70
   1  15   1   48.40   17.80
  -1  15  -1   58.69   17.90
  -1  15  -1   53.59   19.20
  -1  15  -1   26.10    8.10
   1 -15  -1   43.60    5.50
   1  15   1   39.60   13.60
  -1  15  -1   41.40   11.40
  -1 -15   1   32.40    8.20
  -1 -15   1   66.49   19.40
  -1 -15   1   56.69   16.30
   1 -15  -1   40.00   17.60
  -1 -15   1   43.50   13.40
   1  15   1   47.10   16.80
   1 -15  -1   40.30   19.30
   1 -15  -1   59.09   14.50
   2 -15   1  512.65   26.80
  -2 -15  -1  485.15   21.00
  -2  15   1  521.05   19.60
  -2 -15  -1  511.35   32.20
   2  15  -1  507.55   35.60
  -2 -15  -1  495.85   37.70
  -2  15   1  527.65   29.40
   2 -15   1  535.05   22.40
  -2 -15  -1  505.25   20.50
   2  15  -1  548.65   37.20
  -2  15   1  537.05   38.60
   2 -15   1  480.25   36.40
   2 -15   1  575.54   37.80
  -2  15   1  479.45   32.90
  -2 -15  -1  593.24   34.90
   2 -15  -1  513.75   29.30
   2 -15  -1  515.15   36.80
   2 -15  -1  510.85   19.90
   2  15   1  534.75   35.20
  -2  15  -1  513.25   33.50
   2  15   1  457.75   30.70
  -2 -15   1  486.15   23.40
  -2  15  -1  520.65   37.10
   2  15   1  483.75   34.90
  -2 -15   1  549.95   35.20
  -2 -15   1  515.55   30.30
  -2  15  -1  507.85   23.10
  -2 -15   1  524.05   36.90
  -2  15  -1  545.35   27.50
   2 -15  -1  526.35   38.10
  -3 -15  -1 1070.29   48.10
  -3  15   1 1106.69   36.90
   3 -15   1 1154.18   42.10
   3 -15   1 1127.09   39.20
  -3  15   1 1153.68   45.30
  -3  15   1 1124.49   53.59
  -3 -15  -1 1144.29   38.20
   3  15  -1 1118.59   53.59
   3 -15   1 1176.98   54.29
  -3 -15  -1  993.90   47.80
  -3  15   1 1081.59   48.70
  -3 -15  -1 1013.30   38.40
   3 -15  -1 1170.18   44.60
  -3  15  -1 1113.49   42.70
  -3  15  -1 1146.69   53.89
  -3 -15   1 1124.59   49.99
  -3  15  -1 1104.29   49.90
   3 -15  -1 1093.59   37.50
   3 -15  -1  857.71   68.49
  -3 -15   1 1117.49   40.70
  -3  15  -1 1119.49   40.20
  -3 -15   1 1035.70   46.20
   3  15   1 1020.00   51.79
   3 -15  -1 1183.18   55.79
  -3 -15   1 1032.40   40.50
   4 -15   1   44.20   20.60
  -4  15   1   49.00   16.40
  -4 -15  -1   26.90   16.30
   4 -15   1   34.40   12.00
  -4  15   1   52.09   21.90
  -4 -15  -1   48.50   11.00
  -4 -15  -1   20.80   11.00
  -4 -15  -1   79.09   22.20
   4 -15   1   31.70   19.40
   4 -15   1   32.80   10.70
  -4 -15  -1   42.00   15.20
   4  15  -1   30.50   19.60
  -4  15   1   27.70   10.10
  -4  15   1   22.20   12.80
   4  15   1   45.80   19.50
  -4  15  -1   18.40   12.20
  -4  15  -1   49.80   19.90
   4 -15  -1   19.90   13.40
  -4 -15   1   32.30   11.90
   4 -15  -1   14.90   17.90
   4 -15  -1   17.40   17.40
  -4 -15   1   38.80   15.80
  -4 -15   1   12.80   19.60
  -4  15  -1   10.40   16.40
  -4 -15   1   15.30   15.10
  -4 -15   1   10.50   11.80
  -4  15  -1   18.90   11.50
   4 -15  -1   30.30   10.50
  -5  15   1 1304.47   46.90
  -5 -15  -1 1285.37   49.20
   5 -15   1 1330.47   48.50
   5  15  -1 1274.77   59.39
  -5 -15  -1 1307.87   53.79
  -5  15   1 1087.19   68.79
  -5 -15  -1 1358.96   61.09
  -5  15   1 1397.76   53.79
   5 -15   1 1364.76   59.59
   5 -15   1 1340.67   58.09
  -5 -15  -1 1274.17   47.90
   5 -15   1 1326.27   48.70
  -5  15   1 1272.57   53.19
  -5 -15  -1 1263.17   57.09
   5 -15  -1 1201.08   47.30
  -5  15  -1 1142.99   71.89
  -5 -15   1 1249.68   49.90
  -5 -15   1 1241.88   55.39
  -5  15  -1 1344.27   50.79
   5 -15  -1 1386.76   51.19
  -5 -15   1 1297.27   49.60
  -5  15  -1 1256.87   49.00
   5  15   1 1252.67   58.89
  -5 -15   1 1314.17   61.29
   5 -15  -1 1335.07   59.29
  -5  15  -1 1211.48   53.09
  -5 -15   1 1304.87   55.09
   6 -15   1   33.60   20.90
  -6  15   1   39.40   17.50
   6 -15   1   97.49   16.80
  -6 -15  -1   34.90   20.60
  -6  15   1   46.00   16.50
   6 -15   1   78.49   15.50
   6  15  -1   44.50   23.00
  -6 -15  -1   71.19   15.80
  -6  15   1   54.19   23.20
  -6 -15  -1   67.29   16.80
   6 -15   1   45.90   19.20
  -6  15   1   48.10   14.60
  -6 -15  -1   47.10   17.90
  -6 -15  -1   43.20   21.70
  -6  15  -1   48.30   17.20
  -6  15  -1   80.19   17.10
   6 -15  -1   70.39   20.90
   6 -15  -1   77.69   20.50
   6 -15  -1   81.59   15.10
  -6 -15   1    2.20   19.40
   6  15   1   37.70   18.90
  -6 -15   1   72.59   16.20
  -6 -15   1   86.99   22.60
  -6  15  -1   74.99   25.80
  -6 -15   1   60.39   16.50
   6 -15  -1   52.59   16.10
  -6 -15   1   57.69   19.80
  -6  15  -1   82.19   17.30
  -7 -15  -1  872.31   44.10
  -7  15   1  805.12   42.10
  -7 -15  -1  890.91   51.09
   7 -15   1  832.82   43.10
   7  15  -1  895.71   50.09
  -7  15   1  831.12   45.60
  -7 -15  -1  904.31   43.50
   7 -15   1  900.01   41.40
   7 -15   1  926.11   47.90
  -7 -15  -1  909.91   44.80
  -7 -15  -1  819.82   51.79
   7 -15   1  839.92   48.10
  -7  15   1  822.92   42.80
  -7  15   1  924.21   54.79
  -7  15  -1  922.61   44.30
   7 -15  -1  856.71   47.20
  -7 -15   1  831.92   52.29
   7 -15  -1  831.72   43.10
  -7 -15   1  875.41   45.10
  -7 -15   1  913.31   46.30
   7 -15  -1  914.91   44.20
  -7  15  -1  868.61   54.09
  -7  15  -1  895.81   45.10
  -7 -15   1  858.81   46.00
   7 -15  -1  955.30   47.80
  -7  15  -1  859.71   44.00
   7  15   1  846.22   48.40
  -7 -15   1  878.71   51.99
  -8 -15  -1  217.58   24.80
  -8 -15  -1  165.98   25.50
   8 -15   1  202.98   26.60
   8 -15   1  200.88   24.90
   8  15  -1  232.28   29.80
   8 -15   1  190.88   26.80
  -8 -15  -1  158.18   24.10
  -8 -15  -1  183.38   26.60
  -8  15   1  226.88   28.90
   8 -15   1  173.48   22.60
  -8 -15  -1  243.28   35.00
  -8  15   1  204.68   25.50
  -8 -15  -1  147.89   28.80
   8 -15   1  168.48   31.90
  -8  15   1  208.58   24.20
  -8  15   1  154.78   31.30
   8 -15  -1  198.18   33.70
  -8 -15   1  184.78   29.80
  -8 -15   1  131.59   29.90
  -8 -15   1  149.49   28.80
  -8  15  -1  173.08   32.70
   8 -15  -1  189.78   24.90
  -8  15  -1  183.38   26.50
   8 -15  -1  169.78   25.50
  -8 -15   1  155.78   24.80
   8 -15  -1  175.18   24.00
  -8  15  -1  174.68   25.10
   8 -15  -1  178.48   24.10
   8  15   1  112.39   24.60
  -8 -15   1  207.28   26.50
  -8 -15   1  192.88   28.00
  -9 -15  -1  735.03   52.59
   9 -15   1  854.51   56.69
  -9  15   1  737.33   49.20
  -9 -15  -1  617.14   69.59
  -9 -15  -1  723.83   43.30
   9 -15   1  855.31   47.70
  -9  15   1  747.23   56.29
  -9 -15  -1  764.82   50.29
  -9 -15  -1  867.61   49.60
  -9 -15  -1  725.33   59.09
   9 -15   1  725.23   44.20
   9 -15   1  726.73   44.60
   9  15  -1  800.92   48.20
   9 -15   1  729.43   57.09
  -9  15  -1  725.03   47.80
  -9 -15   1  795.52   53.19
  -9 -15   1  738.23   50.49
   9 -15  -1  707.63   55.29
  -9 -15   1  765.82   58.59
  -9  15  -1  668.13   56.29
  -9 -15   1  768.02   53.29
  -9 -15   1  724.43   49.30
  -9 -15   1  786.02   47.60
   9 -15  -1  741.93   45.40
   9 -15  -1  763.62   44.20
   9  15   1  792.62   47.90
   9 -15  -1  820.72   47.70
  -9 -15   1  689.23   47.60
   9 -15  -1  758.42   49.90
  -9  15  -1  762.12   50.39
  10 -15   1  236.08   28.50
 -10  15   1  282.17   37.60
 -10 -15  -1  305.47   42.10
 -10 -15  -1  267.87   37.10
 -10 -15  -1  272.27   32.00
  10 -15   1  336.37   43.00
 -10 -15  -1  292.67   35.70
 -10  15   1  261.17   41.40
  10 -15   1  237.88   27.60
  10 -15   1  300.27   37.20
 -10 -15  -1  319.07   35.50
  10  15  -1  245.38   31.40
 -10 -15   1  242.58   36.10
 -10 -15   1  305.37   36.90
 -10  15  -1  289.37   34.20
 -10  15  -1  248.08   41.00
  10  15   1  266.27   31.30
 -10 -15   1  286.97   36.00
  10 -15  -1  291.97   33.40
  10 -15  -1  297.97   43.60
  10 -15  -1  271.87   27.80
 -10 -15   1  264.87   35.80
 -10 -15   1  272.47   41.80
 -10  15  -1  265.17   37.70
  10 -15  -1  297.87   35.80
 -10 -15   1  340.77   37.90
 -11 -15  -1  302.77   42.30
  11 -15   1  290.87   45.00
  11  15  -1  292.47   33.80
 -11  15   1  347.67   46.50
 -11 -15  -1  394.76   46.40
 -11  15   1  314.77   41.30
  11 -15   1  282.47   39.00
 -11 -15  -1  315.87   40.10
 -11 -15  -1  312.67   37.90
 -11  15   1  307.07   52.29
 -11 -15  -1  347.07   39.30
 -11 -15  -1  324.27   47.90
  11 -15   1  303.37   36.30
  11 -15   1  293.07   30.90
 -11 -15   1  389.46   47.60
  11 -15  -1  286.67   36.20
 -11 -15   1  275.57   41.20
 -11 -15   1  297.67   39.50
 -11  15  -1  318.67   40.70
  11 -15  -1  309.07   29.80
  11 -15  -1  337.87   36.00
 -11 -15   1  381.46   44.50
  11  15   1  335.77   38.60
 -11  15  -1  338.47   48.60
 -11 -15   1  320.47   40.40
  11 -15  -1  310.37   46.90
 -11 -15   1  262.07   45.90
 -11 -15   1  364.36   42.70
 -11 -15   1  350.16   42.50
 -12  15   1  160.08   38.60
 -12 -15  -1  136.89   29.20
 -12 -15  -1  215.88   43.20
 -12 -15  -1  102.19   32.30
 -12  15   1  173.18   44.70
 -12 -15  -1  140.39   35.90
  12  15  -1  158.18   31.00
  12 -15   1  131.79   46.30
 -12  15   1  171.08   39.40
  12 -15   1   67.09   22.50
  12 -15   1  146.09   38.70
 -12 -15  -1  138.09   46.30
  12 -15   1   93.99   24.40
 -12 -15  -1  119.29   37.90
 -12 -15   1   99.19   38.40
 -12  15  -1   71.09   39.70
  12 -15  -1  115.69   24.40
 -12 -15   1  136.79   49.99
 -12 -15   1  126.29   35.80
 -12  15  -1  119.79   38.70
 -12 -15   1  169.98   31.70
 -12 -15   1   86.29   39.50
 -12 -15   1   89.39   35.20
  12  15   1  122.89   30.00
 -12 -15   1  149.39   43.10
 -12  15  -1  112.79   44.20
  12 -15  -1    5.40   43.90
 -12 -15   1   98.09   37.10
 -13 -15  -1  162.98   51.69
 -13  15   1  199.28   47.00
 -13  15   1  202.98   48.30
 -13  15  -1  122.09   46.30
 -13  15  -1  169.08   42.40
 -13 -15   1  198.08   54.09
   0 -16  -1  716.03   41.80
   0 -16  -1  646.04   46.10
   0  16  -1  707.23   32.40
   0 -16  -1  669.83   35.20
   0  16   1  621.74   34.00
   0 -16   1  637.04   42.00
   0 -16   1  660.83   25.40
   0  16   1  701.33   43.70
   0  16   1  669.13   41.00
   0 -16   1  659.23   33.10
   0 -16   1  747.93   42.10
   0  16  -1  628.44   39.90
   0  16  -1  692.33   44.60
   1  16  -1  385.46   33.60
   1 -16   1  370.86   25.20
  -1  16   1  389.26   27.10
  -1  16   1  401.46   34.80
  -1 -16  -1  416.06   29.80
   1  16  -1  403.96   34.70
   1 -16   1  389.66   18.60
  -1 -16  -1  374.66   14.90
  -1  16   1  352.26   31.30
  -1 -16  -1  336.47   32.30
   1 -16   1  382.16   42.50
  -1 -16  -1  397.06   14.20
   1  16   1  449.46   35.50
  -1 -16   1  377.36   19.50
  -1  16  -1  407.76   37.60
   1  16   1  371.96   34.70
  -1  16  -1  400.16   25.40
  -1 -16   1  414.06   32.50
   1  16   1  395.96   28.40
   1 -16  -1  311.57   53.69
  -1 -16   1  438.76   28.70
  -1  16  -1  430.36   33.10
   1 -16  -1  449.16   29.00
   1 -16  -1  455.85   34.50
  -2  16   1  591.74   32.90
  -2 -16  -1  577.14   35.90
  -2 -16  -1  610.14   36.20
  -2 -16  -1  566.24   22.80
  -2  16   1  603.24   42.70
  -2  16   1  602.14   37.30
   2 -16   1  641.94   30.70
  -2 -16  -1  599.24   22.50
   2  16  -1  558.44   39.20
   2 -16   1  552.44   40.70
   2  16  -1  623.34   42.10
   2 -16   1  645.04   25.10
   2 -16  -1  619.44   41.20
  -2 -16   1  595.54   39.10
   2 -16  -1  582.14   21.30
   2  16   1  588.04   34.60
  -2 -16   1  608.64   26.20
  -2  16  -1  646.84   38.50
  -2  16  -1  701.03   44.40
   2  16   1  583.14   41.10
  -2  16  -1  643.24   25.90
   2 -16  -1  604.04   32.70
  -2  16  -1  607.04   30.60
   2  16   1  631.34   40.60
  -2 -16   1  550.24   33.10
  -3 -16  -1  136.89   20.70
  -3  16   1  140.49   23.20
   3  16  -1   77.89   23.10
  -3  16   1  160.78   26.30
  -3 -16  -1  141.59   14.50
  -3 -16  -1  137.59   15.10
  -3 -16  -1  106.79   20.30
  -3  16   1  132.99   18.30
   3 -16   1  158.68   19.90
   3 -16   1  147.09   15.40
  -3  16   1  131.69   12.70
  -3 -16  -1  171.88   26.70
   3 -16   1  149.88   23.60
   3 -16  -1  127.99   24.50
  -3 -16   1  126.19   14.30
  -3  16  -1  116.39   38.80
   3 -16  -1  153.88   32.10
  -3 -16   1  183.68   27.00
  -3 -16   1  140.49   23.10
  -3  16  -1  139.39   16.90
  -3  16  -1  145.09   23.20
  -3 -16   1  135.29   19.80
   3 -16  -1  104.39   16.50
   3 -16  -1  136.39   13.70
  -3  16  -1  138.49   16.80
   3  16   1  124.99   23.60
  -3 -16   1  148.29   17.70
  -4  16   1  216.78   25.70
  -4 -16  -1  220.48   29.60
   4 -16   1  244.48   30.40
  -4 -16  -1  229.48   19.10
   4 -16   1  213.88   33.50
  -4 -16  -1  287.17   28.30
   4  16  -1  194.68   29.60
  -4 -16  -1  192.88   24.80
   4 -16   1  239.08   19.50
  -4  16   1  210.58   30.60
  -4  16   1  242.08   25.30
  -4 -16  -1  187.98   19.40
  -4  16   1  205.08   18.10
   4 -16   1  244.68   21.90
   4 -16  -1  169.68   27.40
   4  16   1  182.48   27.40
  -4  16  -1  207.18   22.60
   4 -16  -1  152.88   25.70
  -4 -16   1  205.58   21.00
  -4  16  -1  194.58   20.70
  -4 -16   1  185.68   29.30
  -4 -16   1  182.28   24.10
  -4 -16   1  168.98   20.60
  -4  16  -1  165.58   23.60
  -4 -16   1  173.48   24.60
  -4  16  -1  211.98   29.50
   4 -16  -1  183.08   20.60
   4 -16  -1  186.08   17.80
   5 -16   1  511.55   28.80
  -5 -16  -1  471.25   38.60
  -5 -16  -1  431.76   28.50
  -5  16   1  492.75   35.00
  -5  16   1  476.95   27.20
  -5  16   1  535.65   34.40
  -5 -16  -1  503.15   28.20
  -5  16   1  489.95   42.40
  -5 -16  -1  517.75   35.90
   5 -16   1  496.35   42.00
   5 -16   1  426.36   37.80
   5  16  -1  491.35   40.30
  -5 -16  -1  461.25   41.10
   5 -16   1  518.15   29.30
  -5 -16   1  459.65   29.70
  -5 -16   1  473.15   35.80
   5 -16  -1  489.75   31.70
  -5  16  -1  431.96   42.60
  -5 -16   1  474.45   30.20
  -5 -16   1  530.45   44.40
   5 -16  -1  464.35   27.90
   5 -16  -1  510.25   41.60
  -5  16  -1  451.25   34.50
  -5 -16   1  494.05   37.20
  -5  16  -1  499.45   31.80
  -5  16  -1  446.76   29.40
   5  16   1  427.36   37.00
  -6 -16  -1  871.01   51.59
   6 -16   1  841.62   41.10
   6 -16   1  889.71   50.29
   6  16  -1  880.91   50.69
  -6 -16  -1  833.22   44.40
  -6 -16  -1  782.92   40.50
   6 -16   1  885.31   40.10
  -6  16   1  889.21   44.60
  -6 -16  -1  804.42   50.59
  -6  16   1  896.91   56.99
  -6 -16  -1  862.51   40.50
   6 -16   1  872.81   51.89
  -6  16   1  883.61   39.90
  -6  16   1  902.01   45.10
  -6  16  -1  842.62   42.80
  -6 -16   1  899.31   54.39
   6 -16  -1  889.61   50.89
  -6  16  -1  838.92   56.29
   6  16   1  861.21   50.39
  -6 -16   1  885.01   42.90
  -6 -16   1  835.52   50.49
   6 -16  -1  853.21   42.00
  -6  16  -1  809.82   44.20
  -6  16  -1  917.01   41.90
   6 -16  -1  857.91   48.90
   6 -16  -1  849.72   40.50
  -6 -16   1  921.71   48.20
  -6 -16   1  893.51   42.70
  -7  16   1  208.08   23.00
   7  16  -1  208.18   31.00
  -7  16   1  230.58   26.30
  -7 -16  -1  225.38   25.90
  -7  16   1  281.57   36.70
   7 -16   1  276.27   30.70
  -7  16   1  222.88   27.00
  -7 -16  -1  205.28   31.90
   7 -16   1  256.97   25.80
   7 -16   1  238.78   34.50
  -7 -16  -1  186.58   23.10
  -7 -16  -1  150.68   40.60
   7 -16   1  258.67   27.70
  -7 -16  -1  214.78   24.80
   7 -16   1  249.58   31.70
  -7 -16   1  202.68   30.90
  -7 -16   1  202.68   25.90
  -7  16  -1  168.28   32.40
   7 -16  -1  248.48   29.70
   7 -16  -1  297.67   33.20
   7  16   1  214.08   30.00
   7 -16  -1  242.98   25.90
  -7 -16   1  212.28   28.00
  -7 -16   1  233.48   26.30
  -7  16  -1  251.27   30.80
   7 -16  -1  284.57   30.10
  -7  16  -1  255.47   27.80
  -7 -16   1  322.27   38.30
  -7  16  -1  244.78   25.70
  -8 -16  -1  379.16   47.90
  -8  16   1  440.66   35.20
   8 -16   1  375.66   33.10
  -8 -16  -1  495.25   37.40
  -8 -16  -1  385.76   36.10
   8 -16   1  350.26   42.00
  -8 -16  -1  348.37   41.70
  -8  16   1  383.96   40.40
  -8  16   1  441.56   47.60
   8  16  -1  404.76   39.90
  -8 -16  -1  405.96   42.10
   8 -16   1  483.85   38.40
  -8  16   1  400.26   37.20
  -8 -16  -1  418.36   37.20
   8 -16   1  460.95   41.50
   8 -16   1  384.86   45.50
   8 -16  -1  441.16   37.70
  -8 -16   1  408.86   45.60
  -8 -16   1  423.86   39.70
   8 -16  -1  422.36   39.30
   8 -16  -1  444.56   42.30
   8  16   1  477.75   40.40
   8 -16  -1  515.65   51.09
  -8 -16   1  417.56   40.30
  -8  16  -1  421.56   38.20
  -8  16  -1  418.96   39.50
  -8 -16   1  416.16   41.60
  -8 -16   1  443.16   47.70
  -8 -16   1  454.85   44.60
   8 -16  -1  415.96   37.50
  -8  16  -1  369.56   43.10
  -9 -16  -1   43.40   27.50
  -9 -16  -1    9.80   27.20
  -9  16   1   14.40   24.30
  -9 -16  -1   25.10   25.40
   9 -16   1    7.70   21.80
  -9 -16  -1   -9.10   24.00
   9 -16   1   80.89   31.50
   9 -16   1   -4.00   20.10
  -9  16   1  -11.30   25.60
   9 -16   1  -20.00   23.60
   9  16  -1    9.70   21.20
  -9  16   1  -33.30   29.70
  -9 -16  -1   46.80   32.20
  -9 -16   1   -6.10   24.50
   9 -16  -1   12.50   30.10
  -9  16  -1   17.50   30.70
  -9 -16   1  -15.90   25.20
  -9 -16   1   15.70   27.80
  -9  16  -1   11.70   23.90
  -9 -16   1   31.30   26.20
   9 -16  -1   21.70   24.10
  -9 -16   1   32.50   24.60
   9  16   1   27.00   23.50
  -9 -16   1   -7.50   29.90
   9 -16  -1    7.60   21.90
   9 -16  -1   12.70   21.90
  -9 -16   1   -1.40   23.00
  -9  16  -1   28.00   26.80
  10  16  -1  427.56   42.50
 -10 -16  -1  477.75   48.90
  10 -16   1  552.34   56.49
  10 -16   1  419.46   41.60
 -10 -16  -1  432.96   50.19
 -10  16   1  567.64   57.79
  10 -16   1  408.46   49.80
 -10  16   1  369.16   47.10
 -10 -16  -1  401.66   43.60
 -10 -16  -1  371.96   48.50
 -10 -16  -1  524.35   43.10
  10 -16   1  378.86   43.60
 -10 -16  -1  507.05   49.99
 -10  16  -1  464.15   48.70
  10  16   1  482.15   43.40
  10 -16  -1  563.94   47.70
 -10 -16   1  463.95   52.69
 -10  16  -1  461.65   52.29
  10 -16  -1  434.36   41.20
 -10 -16   1  530.75   49.20
 -10 -16   1  475.95   53.89
 -10 -16   1  401.16   49.10
  10 -16  -1  509.35   44.00
 -10  16  -1  387.16   51.19
 -10 -16   1  486.65   52.29
 -10 -16   1  404.36   41.70
  10 -16  -1  492.45   56.39
 -10 -16   1  650.03   60.19
 -10 -16   1  487.45   46.40
  11  16  -1   21.90   25.10
 -11  16   1   15.90   33.60
  11 -16   1   38.30   26.10
 -11 -16  -1   60.89   31.30
 -11 -16  -1   58.99   27.40
  11 -16   1   40.20   41.30
  11 -16   1   86.09   35.40
 -11  16   1   36.50   33.40
 -11  16   1   57.59   40.60
 -11 -16  -1   61.19   33.90
 -11 -16  -1   71.89   40.10
 -11 -16  -1   92.19   33.10
  11 -16   1   58.79   26.70
 -11 -16  -1    0.10   34.00
 -11 -16  -1   42.10   33.60
 -11 -16   1   30.20   35.70
 -11 -16   1  115.19   34.80
  11 -16  -1   37.70   24.50
  11 -16  -1   10.30   29.00
  11 -16  -1   21.90   25.70
 -11 -16   1   28.30   33.70
 -11  16  -1  117.39   37.30
 -11 -16   1   70.99   37.80
 -11 -16   1   18.10   31.80
 -11 -16   1   32.80   33.20
 -11 -16   1   -8.20   27.00
  11  16   1   71.69   25.60
  11 -16  -1   71.29   44.20
 -11  16  -1    6.20   38.60
 -12 -16  -1  167.18   47.60
 -12  16   1  218.28   43.40
 -12 -16  -1  161.48   41.20
  12  16  -1  177.28   32.90
  12 -16   1  189.78   28.60
 -12 -16  -1  177.18   52.49
 -12  16   1  164.88   41.10
 -12 -16  -1  292.67   43.90
 -12  16   1  217.28   47.10
 -12 -16  -1  184.08   42.00
 -12 -16  -1  227.88   39.30
 -12  16  -1  246.48   44.70
 -12  16  -1  201.08   43.00
  12  16   1  215.98   34.60
  12 -16  -1  172.68   26.10
 -12 -16   1  184.48   40.90
 -12 -16   1  136.99   41.60
 -12  16  -1  237.18   48.30
 -12 -16   1  304.17   45.50
 -12 -16   1  138.69   40.50
 -12 -16   1  217.58   36.90
 -12 -16   1  216.28   50.39
 -12 -16   1  207.48   42.20
   0 -17  -1  985.80   50.79
   0  17   1  923.31   49.80
   0 -17   1  901.61   52.29
   0  17  -1  913.21   52.49
   0 -17   1  908.31   50.19
   0 -17   1  890.81   31.40
   0  17  -1  924.21   49.00
   0 -17  -1  990.70   43.60
   0  17  -1  897.91   39.90
   0  17   1  943.51   42.90
   0 -17  -1  953.60   54.79
   0 -17   1  862.21   39.90
   0  17   1  776.32   46.10
   1  17  -1  405.96   37.20
   1 -17   1  395.86   27.30
   1  17  -1  316.47   34.10
  -1  17   1  448.36   36.80
   1 -17   1  466.25   37.10
  -1  17   1  453.55   40.50
   1 -17   1  465.15   39.70
  -1  17   1  454.25   30.30
  -1 -17  -1  436.96   32.40
   1 -17   1  461.35   19.80
  -1 -17   1  393.06   20.10
   1 -17  -1  479.85   31.10
   1 -17  -1  404.56   39.10
  -1 -17   1  404.96   37.80
  -1  17  -1  415.46   54.69
  -1 -17   1  431.36   30.00
  -1  17  -1  425.16   27.90
   1  17   1  465.85   39.70
   1  17   1  450.85   30.70
  -1  17  -1  432.96   34.50
   1 -17  -1  387.26   37.50
   1  17   1  425.16   34.90
  -2 -17  -1  135.69   23.40
  -2 -17  -1   83.89    8.60
   2 -17   1  109.29   15.70
   2  17  -1   99.49   23.40
   2 -17   1  115.79   13.40
  -2 -17  -1   88.69   19.80
   2 -17   1   89.19   23.00
  -2  17   1   57.89   15.90
  -2 -17  -1  102.19   10.20
  -2  17   1  105.39   22.10
   2 -17   1   95.59   24.20
   2  17  -1  114.49   24.50
  -2  17  -1   28.30   21.50
  -2  17  -1   67.19   22.60
  -2 -17   1   81.09   11.60
  -2 -17   1   75.59   11.40
   2 -17  -1   84.89   16.60
   2  17   1   79.09   21.00
   2 -17  -1  116.19   25.40
  -2 -17   1   83.29   25.80
   2 -17  -1   68.49   22.10
  -2 -17   1   82.19   18.30
  -2  17  -1   79.99   10.90
   2  17   1  111.49   24.80
  -2  17  -1   88.99   15.60
  -3  17   1  275.87   29.10
  -3  17   1  213.98   14.30
  -3 -17  -1  206.48   15.60
   3 -17   1  248.08   30.90
   3 -17   1  233.68   22.50
  -3  17   1  218.38   30.30
  -3 -17  -1  119.79   26.00
  -3 -17  -1  232.48   26.70
  -3 -17  -1  193.78   25.20
   3 -17   1  252.47   18.60
  -3  17   1  202.68   25.70
   3 -17   1  240.48   30.90
  -3 -17  -1  205.48   16.50
   3  17  -1  272.27   32.40
  -3 -17   1  221.58   31.30
  -3  17  -1  228.78   28.00
  -3 -17   1  241.88   20.20
  -3 -17   1  233.48   28.80
   3 -17  -1  276.17   33.60
  -3  17  -1  224.58   23.90
   3 -17  -1  221.58   15.10
  -3  17  -1  236.98   19.00
   3  17   1  265.17   31.40
   3 -17  -1  226.58   30.40
  -3 -17   1  265.67   20.50
  -3  17  -1  214.18   29.80
   3 -17  -1  234.48   25.20
   4 -17   1  492.15   50.29
   4  17  -1  482.95   42.20
  -4 -17  -1  476.55   25.50
  -4 -17  -1  496.95   39.60
  -4  17   1  570.74   46.10
  -4  17   1  513.05   23.70
   4 -17   1  479.15   26.60
  -4 -17  -1  532.25   38.30
   4 -17   1  500.55   43.70
  -4  17   1  464.75   35.80
  -4 -17  -1  559.94   44.80
  -4 -17  -1  503.05   26.40
  -4  17   1  453.85   33.00
   4 -17   1  511.85   28.90
  -4  17  -1  491.35   44.60
  -4 -17   1  397.66   43.90
  -4 -17   1  409.86   35.30
  -4  17  -1  466.45   30.30
  -4  17  -1  521.25   38.30
   4 -17  -1  501.95   44.20
   4 -17  -1  472.35   31.20
  -4 -17   1  467.45   28.00
  -4  17  -1  501.95   27.70
   4 -17  -1  406.06   38.50
  -4 -17   1  489.35   28.30
   4  17   1  431.26   38.30
   4 -17  -1  452.55   24.20
   5 -17   1  150.88   18.40
  -5 -17  -1  125.79   28.60
  -5  17   1  180.28   26.00
  -5 -17  -1  123.19   26.00
  -5 -17  -1  164.58   24.80
   5 -17   1  149.79   18.40
   5 -17   1  139.79   29.60
  -5  17   1  163.38   17.20
   5  17  -1  178.68   29.80
  -5 -17  -1  140.29   17.90
  -5 -17  -1  159.78   17.80
  -5  17   1  128.29   28.70
  -5  17   1  200.78   25.00
   5 -17   1  172.88   30.20
  -5  17  -1  152.38   18.90
   5 -17  -1  181.08   30.40
  -5 -17   1  122.59   18.40
   5 -17  -1  162.18   20.50
   5 -17  -1  161.48   17.30
  -5  17  -1  146.89   29.80
  -5 -17   1  196.58   27.10
  -5 -17   1  167.28   19.60
  -5 -17   1  162.98   30.40
  -5  17  -1  155.08   25.10
  -5  17  -1  159.88   20.70
   5  17   1  197.88   29.00
   6 -17   1   94.79   17.60
  -6 -17  -1   86.09   27.10
   6 -17   1   83.19   25.80
  -6  17   1   94.69   21.60
  -6  17   1  121.49   31.50
   6 -17   1  101.99   18.50
  -6 -17  -1   85.99   18.80
   6 -17   1   76.29   26.20
  -6 -17  -1  105.59   18.30
  -6  17   1  108.09   22.10
  -6 -17  -1  111.09   22.90
  -6  17   1   86.99   17.80
  -6 -17  -1   85.19   26.20
   6  17  -1  110.49   25.80
   6 -17  -1  143.59   21.10
  -6  17  -1  152.88   31.20
  -6  17  -1  132.59   21.10
  -6 -17   1   69.89   23.70
   6  17   1   91.39   25.80
   6 -17  -1  124.99   26.40
  -6 -17   1  106.79   19.20
  -6 -17   1  158.88   30.20
   6 -17  -1  112.89   18.40
  -6  17  -1  131.39   20.00
   6 -17  -1  108.59   28.00
  -6 -17   1  104.39   19.80
  -6 -17   1   99.19   27.00
  -6  17  -1  106.49   22.80
   7 -17   1  366.86   43.30
  -7 -17  -1  394.46   46.70
  -7 -17  -1  386.36   38.80
  -7  17   1  384.86   34.80
  -7 -17  -1  450.45   35.20
   7 -17   1  361.36   42.20
  -7  17   1  338.67   41.60
  -7 -17  -1  399.46   48.10
   7 -17   1  479.75   35.10
  -7 -17  -1  420.66   34.40
   7  17  -1  379.26   40.30
   7 -17   1  423.56   32.10
  -7  17   1  444.86   39.50
   7 -17   1  478.95   43.90
  -7  17   1  446.66   33.60
   7 -17  -1  367.66   41.60
  -7 -17   1  427.16   43.00
  -7  17  -1  467.25   36.40
   7 -17  -1  411.56   43.70
  -7 -17   1  399.26   36.20
  -7  17  -1  349.47   35.40
  -7 -17   1  426.06   36.00
   7 -17  -1  385.46   34.70
   7 -17  -1  380.86   33.30
   7  17   1  430.26   40.80
  -7  17  -1  330.67   34.70
   7 -17  -1  409.36   43.60
  -7 -17   1  339.77   34.90
  -7  17  -1  411.66   48.60
   8 -17   1  162.58   23.60
   8 -17   1  149.59   26.20
  -8 -17  -1  114.69   32.80
  -8 -17  -1  151.18   26.40
   8 -17   1  124.69   31.70
  -8 -17  -1  109.59   30.00
  -8 -17  -1  141.99   25.20
  -8  17   1  120.59   24.10
  -8  17   1  184.58   28.80
  -8  17   1  118.79   23.90
  -8 -17  -1  143.99   32.70
   8  17  -1  131.99   28.80
   8 -17   1  121.79   28.00
  -8  17   1   97.69   34.00
  -8 -17  -1  104.59   23.80
   8 -17   1  149.79   30.80
  -8 -17   1  128.59   28.40
   8 -17  -1  162.98   30.60
  -8 -17   1   90.99   30.90
   8 -17  -1  137.69   29.30
   8  17   1  175.08   30.40
   8 -17  -1  125.39   32.20
  -8 -17   1   93.19   32.20
   8 -17  -1  173.58   25.80
  -8 -17   1  148.59   27.70
  -8  17  -1  145.09   37.00
  -8 -17   1  182.98   27.90
  -8 -17   1  154.68   33.60
  -8  17  -1  168.28   27.00
  -8  17  -1  170.28   25.70
   9  17  -1  -21.40   21.30
  -9  17   1    6.70   26.00
  -9  17   1  -32.00   25.30
   9 -17   1   -5.00   24.10
  -9 -17  -1  -29.40   26.70
   9 -17   1   -5.50   42.00
  -9 -17  -1    8.10   27.10
  -9 -17  -1   14.10   28.80
   9 -17   1    6.40   32.80
   9 -17   1   10.50   27.80
  -9 -17  -1   16.90   25.90
  -9 -17  -1   -3.70   25.70
  -9  17   1    7.80   34.10
   9 -17   1   -0.90   22.30
  -9 -17  -1   -5.80   31.30
  -9 -17   1  -43.00   28.40
   9 -17  -1  -13.20   31.90
  -9 -17   1  -27.50   25.10
  -9  17  -1   27.90   32.60
   9  17   1   46.70   24.20
  -9 -17   1   35.40   26.80
  -9  17  -1   19.90   25.00
   9 -17  -1    5.90   27.00
  -9  17  -1   13.60   26.40
   9 -17  -1   20.70   24.00
  -9 -17   1  -36.30   33.60
  -9 -17   1   18.10   25.10
  -9 -17   1  -12.30   26.40
  -9 -17   1  -16.00   31.00
 -10 -17  -1   35.40   31.40
 -10 -17  -1   60.79   38.20
  10  17  -1   30.20   25.80
 -10  17   1   65.29   36.90
 -10  17   1   85.79   51.89
  10 -17   1   19.40   30.40
 -10 -17  -1   19.50   30.40
  10 -17   1  156.08   39.90
 -10 -17  -1   13.80   30.20
  10 -17   1   64.19   29.20
 -10 -17  -1   -5.90   28.40
 -10 -17   1   -2.80   27.30
  10 -17  -1   40.90   26.80
  10 -17  -1   70.79   39.80
 -10  17  -1   89.09   30.90
 -10 -17   1   49.10   26.50
 -10 -17   1   73.19   37.60
 -10 -17   1   47.90   30.10
  10 -17  -1   53.39   29.40
 -10  17  -1   77.69   34.40
 -10 -17   1   80.09   33.70
 -10 -17   1   32.70   32.80
  10  17   1   57.29   28.20
 -10  17  -1   55.99   37.10
 -10 -17   1   55.09   34.90
 -10 -17   1    3.90   30.40
  10 -17  -1   75.89   28.10
  11  17  -1  129.49   32.80
 -11 -17  -1  192.98   39.70
  11 -17   1  157.38   37.90
  11 -17   1  282.47   78.99
 -11  17   1  215.88   40.90
 -11 -17  -1  156.68   32.80
 -11 -17  -1  228.58   42.00
 -11 -17  -1  127.39   36.20
  11 -17   1  197.58   34.00
 -11 -17  -1  158.98   36.90
  11 -17   1  178.48   35.90
 -11  17   1  214.98   41.70
 -11  17   1  262.07   49.40
 -11 -17  -1  173.18   41.40
 -11 -17  -1  110.69   45.80
 -11 -17   1  205.68   39.70
 -11 -17   1  201.68   42.30
 -11  17  -1  192.18   44.60
 -11 -17   1  200.38   39.20
 -11 -17   1  182.88   39.00
 -11 -17   1  231.08   36.50
 -11 -17   1  200.08   41.80
  11 -17  -1  247.28   35.10
 -11 -17   1  234.58   48.90
  11 -17  -1  143.59   35.30
  11  17   1  183.88   32.40
 -11  17  -1  266.57   42.60
  11 -17  -1  163.18   32.70
 -11 -17   1  216.58   41.10
   0 -18   1    2.70   19.60
   0 -18   1    6.80   13.90
   0  18   1    7.70   15.80
   0 -18  -1   21.30   16.20
   0  18  -1   16.20   13.60
   0  18  -1   -9.10   20.90
   0  18  -1   22.70   20.20
   0  18   1   -1.90   25.00
   0 -18   1   -0.60    7.00
   0 -18  -1   39.50   21.30
   0  18   1   -7.50   18.10
   1 -18   1  982.60   33.50
  -1  18   1  996.20   56.49
  -1  18   1  975.40   45.80
  -1 -18  -1 1079.89   49.00
   1 -18   1  958.20   42.30
  -1  18   1  981.80   52.49
   1 -18   1 1046.70   54.79
  -1 -18  -1  960.00   51.69
   1  18  -1 1020.10   56.09
   1  18  -1  940.11   52.89
   1 -18  -1  989.40   45.10
  -1 -18   1 1031.00   52.99
  -1  18  -1  967.60   55.29
   1 -18  -1 1025.20   55.79
   1  18   1  883.21   63.19
  -1 -18   1 1022.00   45.50
  -1  18  -1  972.60   52.89
  -1  18  -1 1028.20   43.20
  -1 -18   1 1036.60   34.30
   1  18   1  986.20   46.80
   1  18   1  905.21   51.69
  -2 -18  -1  181.78   26.70
   2 -18   1  227.28   30.50
  -2 -18  -1  171.98   10.30
   2 -18   1  201.98   15.90
  -2  18   1  166.48   29.20
  -2 -18  -1  207.88   25.50
  -2  18   1  187.28   22.40
   2 -18   1  225.28   23.40
  -2 -18  -1  193.58    9.90
  -2  18   1  196.78   28.30
   2  18  -1  166.68   28.20
   2  18   1  230.68   30.10
  -2 -18   1  200.18   23.50
   2 -18  -1  211.18   31.40
  -2 -18   1  193.78   16.50
  -2  18  -1  231.48   31.00
  -2  18  -1  203.68   24.70
  -2  18  -1  226.78   33.50
   2 -18  -1  215.78   25.70
  -2  18  -1  198.58   16.30
  -2 -18   1  182.68   29.20
   2  18   1  161.98   28.10
  -2 -18   1  199.18   17.70
   3 -18   1  610.14   48.30
  -3 -18  -1  708.43   49.30
   3 -18   1  640.44   27.50
  -3 -18  -1  662.23   44.50
  -3  18   1  580.54   41.30
   3  18  -1  585.24   43.80
  -3 -18  -1  584.04   24.50
  -3  18   1  568.94   36.60
   3 -18   1  633.74   51.59
   3 -18   1  565.24   32.00
  -3  18   1  588.94   21.60
  -3 -18  -1  664.93   42.20
  -3  18   1  618.14   47.00
  -3 -18  -1  563.84   24.10
  -3  18  -1  572.24   42.10
  -3 -18   1  595.54   28.90
  -3 -18   1  643.14   29.00
  -3  18  -1  588.84   34.00
   3  18   1  593.04   43.10
   3 -18  -1  728.83   49.50
  -3  18  -1  576.84   49.40
  -3 -18   1  691.63   45.60
  -3 -18   1  657.93   47.70
   3 -18  -1  596.04   35.70
  -3 -18   1  655.93   40.00
  -3  18  -1  601.34   27.90
  -4  18   1  138.89   30.30
  -4  18   1  113.99   23.10
   4  18  -1  105.89   28.30
  -4 -18  -1   99.99   13.40
  -4  18   1   91.69   11.60
  -4 -18  -1   68.39   23.70
  -4 -18  -1   72.89   28.40
   4 -18   1  113.09   15.00
   4 -18   1  107.09   27.70
   4 -18   1   81.89   16.30
  -4 -18  -1   90.39   24.40
   4 -18   1  152.78   31.70
  -4 -18  -1   91.49   13.40
  -4  18   1  119.49   21.00
  -4 -18   1  105.39   16.90
  -4  18  -1  127.59   19.20
   4  18   1  125.19   25.90
  -4 -18   1  100.99   22.50
   4 -18  -1   93.39   19.50
  -4  18  -1   94.39   28.40
  -4 -18   1  138.29   30.80
  -4 -18   1  111.19   16.00
  -4  18  -1  132.79   25.40
  -4 -18   1  110.29   24.00
   4 -18  -1  128.79   28.90
  -4  18  -1   85.39   14.90
  -5 -18  -1   88.79   26.30
  -5  18   1   84.29   29.30
   5 -18   1  120.49   29.60
  -5 -18  -1   79.19   15.80
  -5 -18  -1  146.39   30.40
  -5  18   1   84.09   14.80
  -5 -18  -1   98.19   16.50
  -5 -18  -1  122.09   24.70
  -5  18   1  104.59   22.90
   5  18  -1   98.19   27.60
   5 -18   1  114.59   17.70
  -5  18   1  110.19   21.90
   5 -18   1  123.29   18.60
   5 -18  -1   90.29   19.90
  -5 -18   1  130.19   18.90
   5 -18  -1  154.28   31.10
  -5 -18   1   89.29   24.20
  -5 -18   1   91.99   24.80
  -5  18  -1  100.89   19.40
  -5 -18   1   79.99   17.60
  -5  18  -1   99.99   24.00
  -5 -18   1  105.79   29.00
   5 -18  -1   87.49   28.20
  -5  18  -1   60.89   28.30
  -5  18  -1  111.69   17.70
   5  18   1  111.29   25.40
  -6 -18  -1  306.27   29.40
  -6 -18  -1  350.76   29.90
  -6 -18  -1  269.57   43.10
   6 -18   1  356.96   43.70
  -6  18   1  352.26   34.60
   6 -18   1  332.47   38.20
  -6 -18  -1  360.36   39.30
   6  18  -1  368.46   38.50
  -6 -18  -1  275.87   36.40
   6 -18   1  344.47   29.40
  -6  18   1  295.77   28.40
   6 -18   1  359.86   30.70
  -6  18   1  357.96   43.00
  -6  18   1  321.57   35.20
  -6  18  -1  324.07   33.20
   6 -18  -1  393.66   33.30
  -6 -18   1  392.06   39.40
  -6 -18   1  300.97   31.50
  -6 -18   1  293.47   37.80
  -6 -18   1  430.56   42.90
   6  18   1  390.16   38.90
   6 -18  -1  383.96   41.60
  -6  18  -1  270.37   39.30
  -6  18  -1  373.36   32.10
  -6  18  -1  372.86   35.90
  -6 -18   1  405.56   33.30
   6 -18  -1  365.56   44.00
   7  18  -1   64.79   27.40
  -7 -18  -1   51.39   19.30
   7 -18   1   88.59   21.20
  -7 -18  -1   83.59   21.20
  -7 -18  -1   43.50   23.70
  -7  18   1   84.99   24.40
  -7 -18  -1  164.88   34.40
   7 -18   1   -8.10   23.40
   7 -18   1   87.09   19.80
  -7  18   1   52.59   21.20
  -7  18   1   38.10   31.60
   7 -18   1   60.79   29.10
   7 -18   1   66.39   29.80
  -7 -18  -1   95.99   30.50
  -7  18   1   49.90   19.50
  -7 -18   1   50.69   24.70
  -7 -18   1   88.09   28.90
  -7  18  -1   88.19   33.90
   7  18   1   51.39   24.20
  -7 -18   1   98.59   31.80
   7 -18  -1   90.39   21.90
  -7  18  -1   63.19   23.30
   7 -18  -1   46.30   29.30
  -7  18  -1   68.99   21.10
   7 -18  -1   -1.60   27.50
  -7 -18   1   48.40   21.40
  -7 -18   1   66.59   21.60
   7 -18  -1   19.40   23.20
  -7  18  -1   10.80   19.70
  -8 -18  -1   27.70   22.30
   8 -18   1   18.80   19.90
  -8 -18  -1   -2.60   29.90
  -8  18   1   25.10   21.30
  -8 -18  -1   18.50   22.20
  -8 -18  -1   20.50   30.90
  -8  18   1   17.80   20.00
   8 -18   1   13.20   31.50
   8 -18   1   25.00   23.90
   8  18  -1   31.30   26.70
  -8 -18  -1  -22.90   23.50
   8 -18   1   14.70   22.50
  -8  18   1    3.00   31.70
   8 -18   1   23.30   27.90
  -8  18   1   17.70   27.50
  -8 -18   1   11.10   25.60
   8  18   1  -28.50   23.30
  -8 -18   1   25.90   30.90
   8 -18  -1  -40.70   22.00
   8 -18  -1   15.40   31.60
  -8 -18   1  -15.10   29.80
  -8  18  -1   -4.60   22.50
  -8  18  -1   27.40   24.10
  -8  18  -1   -5.80   34.30
   8 -18  -1   24.40   23.10
  -8  18  -1   17.10   21.00
  -8 -18   1  -11.60   24.00
   8 -18  -1   -9.80   27.50
  -8 -18   1    1.40   24.90
  -8 -18   1   56.49   29.30
  -9 -18  -1  265.57   33.80
   9 -18   1  168.88   36.40
   9  18  -1  252.57   34.30
   9 -18   1  297.07   32.90
  -9  18   1  192.38   32.60
  -9 -18  -1  201.58   33.00
  -9 -18  -1  213.18   43.30
   9 -18   1  246.98   43.80
  -9  18   1  252.27   37.00
  -9 -18  -1  249.48   34.10
  -9  18   1  268.37   44.10
   9 -18   1  223.48   37.20
  -9 -18  -1  227.88   37.20
  -9 -18  -1  149.19   35.00
  -9 -18   1  249.48   36.20
  -9  18  -1  284.47   36.40
   9 -18  -1  247.58   38.80
  -9  18  -1  249.28   45.50
  -9 -18   1  228.18   41.40
   9 -18  -1  296.67   46.50
  -9 -18   1  218.78   34.70
  -9 -18   1  321.77   44.50
   9  18   1  259.17   34.60
  -9 -18   1  217.58   39.80
  -9 -18   1  245.98   37.10
  -9  18  -1  245.08   34.60
 -10 -18  -1   12.90   27.80
 -10 -18  -1  -38.80   36.70
 -10 -18  -1   43.00   36.00
 -10  18   1   40.30   37.70
  10 -18   1   27.80   46.20
  10 -18   1    4.30   32.90
  10  18  -1   38.60   27.80
  10 -18   1    5.40   28.40
  10 -18   1   51.09   33.70
 -10 -18  -1    2.30   30.80
 -10 -18  -1   68.09   39.70
 -10 -18  -1   31.90   32.00
  10 -18  -1  -24.20   34.80
 -10 -18   1   37.60   30.30
 -10  18  -1   -2.50   30.60
 -10 -18   1   26.10   38.40
  10 -18  -1   31.10   28.60
 -10 -18   1   90.49   37.20
 -10 -18   1   84.99   33.80
  10  18   1   10.40   25.00
 -10 -18   1    5.30   31.90
 -10  18  -1   79.39   36.00
 -10 -18   1   23.10   31.30
 -10 -18   1   59.59   36.30
 -10  18  -1  -50.79   36.50
 -10 -18   1  -12.80   37.50
  10 -18  -1  107.59   57.89
 -11 -18  -1  516.45   62.79
  11 -18   1  530.85   56.39
  11 -18   1  487.35   70.59
 -11 -18  -1  461.65   58.69
 -11 -18  -1  318.27   48.10
 -11 -18  -1  414.36   47.40
 -11  18   1  641.54   69.09
 -11  18   1  448.66   67.49
 -11 -18  -1  477.85   54.19
 -11 -18  -1  370.56   50.79
  11  18  -1  465.55   47.90
 -11  18   1  460.65   49.70
 -11 -18   1  461.45   51.29
 -11  18  -1  448.26   51.39
 -11 -18   1  411.06   49.00
 -11 -18   1  406.36   55.89
 -11 -18   1  550.64   62.69
 -11 -18   1  623.94   58.99
 -11 -18   1  457.95   55.49
  11 -18  -1  458.95   53.59
 -11 -18   1  499.65   52.59
  11 -18  -1  426.76   46.20
 -11  18  -1  360.46   55.79
  11  18   1  496.55   47.70
 -11 -18   1  694.13   65.89
  11 -18  -1  488.95   54.19
   0 -19   1  234.88   33.50
   0  19   1  202.98   24.20
   0 -19   1  197.88   22.20
   0 -19   1  180.68   13.00
   0 -19  -1  220.18   30.60
   0 -19  -1  169.98   32.80
   0 -19  -1  178.88   23.70
   0  19   1  182.98   29.90
   0  19  -1  183.28   29.80
   0 -19   1  199.08   33.70
   0  19   1  212.68   33.40
   0  19  -1  173.08   30.90
  -1  19   1  100.19   24.30
  -1  19   1  118.09   29.00
  -1 -19  -1   95.39   22.80
  -1 -19  -1  146.99   29.60
   1  19  -1   83.09   25.90
   1 -19   1  126.19   18.80
   1  19  -1  148.29   29.90
   1 -19   1  143.79   28.40
   1 -19   1  112.59   12.40
   1 -19   1  139.09   29.10
  -1  19   1  129.59   21.90
   1  19   1  137.09   28.90
   1 -19  -1  108.99   29.50
  -1  19  -1  132.59   28.60
   1 -19  -1  107.09   28.10
  -1  19  -1  115.29   27.10
  -1 -19   1  177.48   22.40
  -1 -19   1  129.99   28.00
  -1 -19   1   99.99   11.00
   1  19   1  134.49   21.60
  -1 -19   1  134.49   13.00
   1 -19  -1  135.79   21.20
  -1  19  -1   92.39   17.90
   1  19   1  114.69   29.70
   2 -19   1 1680.83   78.19
  -2  19   1 1623.94   77.19
   2  19  -1 1603.94   74.09
  -2 -19  -1 1769.62   73.39
   2 -19   1 1708.63   59.59
  -2 -19  -1 1676.83   67.69
   2 -19   1 1636.64   51.09
  -2  19   1 1680.13   71.49
  -2  19   1 1717.13   64.19
   2 -19   1 1541.55   73.29
  -2 -19   1 1529.75   51.99
  -2  19  -1 1588.54   71.69
   2  19   1 1574.54   73.19
   2 -19  -1 1701.73   79.59
  -2 -19   1 1620.14   51.79
   2 -19  -1 1630.04   75.79
   2  19   1 1617.74   74.29
  -2 -19   1 1718.63   72.69
   2 -19  -1 1686.33   63.19
  -2  19  -1 1598.24   60.09
  -2 -19   1 1583.04   64.59
  -2  19  -1 1582.64   75.29
  -3 -19  -1  191.98   13.10
   3 -19   1  232.58   37.00
   3 -19   1  169.28   34.40
   3  19  -1  185.38   31.10
  -3 -19  -1  148.09   33.80
  -3 -19  -1  183.98   27.80
  -3  19   1  250.27   30.50
  -3 -19  -1  189.88   20.00
  -3 -19  -1  165.88   29.60
  -3  19   1  210.28   35.90
   3 -19   1  176.48   20.10
   3 -19   1  185.08   18.00
  -3  19   1  216.68   25.20
   3 -19   1  190.48   31.90
  -3  19  -1  155.48   14.70
   3  19   1  173.88   30.10
   3 -19  -1  163.58   31.10
  -3  19  -1  128.49   31.80
  -3 -19   1  176.28   19.50
  -3 -19   1  155.78   30.60
  -3 -19   1  182.48   16.80
  -3 -19   1  234.08   27.40
  -3  19  -1  171.48   28.90
   3 -19  -1  174.58   34.00
  -3 -19   1  205.28   32.10
  -3  19  -1  173.08   20.80
   3 -19  -1  198.68   22.60
  -4 -19  -1  262.97   20.00
   4 -19   1  275.57   23.30
  -4  19   1  286.07   17.00
   4 -19   1  376.16   45.90
  -4 -19  -1  380.26   41.30
   4 -19   1  275.97   39.50
  -4 -19  -1  305.97   20.50
  -4  19   1  275.37   32.60
   4 -19   1  301.67   26.80
  -4  19   1  321.77   39.80
  -4  19   1  345.77   35.60
  -4 -19  -1  331.27   40.40
   4 -19   1  301.17   38.70
   4  19  -1  294.47   37.50
  -4 -19  -1  318.67   39.80
  -4  19  -1  344.27   41.00
   4 -19  -1  252.97   36.80
  -4  19  -1  236.88   30.20
  -4  19  -1  289.07   29.90
  -4 -19   1  317.57   38.20
  -4  19  -1  293.97   23.10
  -4 -19   1  284.57   25.20
   4 -19  -1  245.88   29.80
  -4 -19   1  284.37   38.80
   4  19   1  243.68   34.30
  -4 -19   1  278.47   25.00
   4 -19  -1  319.57   46.60
  -4 -19   1  365.66   42.10
  -5 -19  -1  170.88   17.80
   5 -19   1  178.68   19.50
   5 -19   1  128.99   19.50
  -5  19   1  168.68   20.00
  -5 -19  -1  207.78   33.40
   5 -19   1  127.29   31.60
  -5  19   1  107.59   33.00
  -5 -19  -1  172.68   18.30
  -5 -19  -1  138.09   30.80
  -5  19   1  171.08   26.10
   5 -19   1  165.18   32.70
   5 -19   1  168.08   32.80
  -5 -19  -1  146.89   28.50
   5  19  -1  128.69   29.90
  -5  19   1  131.89   25.10
  -5  19  -1  160.68   35.60
   5 -19  -1  159.88   33.10
   5 -19  -1  181.28   23.80
   5  19   1  127.49   29.90
  -5 -19   1  164.98   30.50
  -5 -19   1  153.48   20.40
   5 -19  -1  171.58   32.70
  -5  19  -1  173.68   20.50
  -5  19  -1  151.18   21.40
   5 -19  -1  159.28   40.20
  -5 -19   1  121.29   19.70
  -5 -19   1  132.99   28.20
  -5  19  -1  156.48   28.40
  -5 -19   1  135.59   30.80
  -6  19   1   88.09   22.60
  -6  19   1  119.49   35.30
  -6 -19  -1  112.59   30.00
  -6 -19  -1  135.89   34.50
   6 -19   1  130.49   20.60
   6 -19   1  122.79   21.50
   6 -19   1  160.88   34.70
  -6  19   1   95.09   23.30
   6 -19   1  125.99   34.50
  -6 -19  -1  122.89   19.90
  -6 -19  -1  121.39   26.00
  -6  19   1  119.49   18.70
   6  19  -1   84.69   27.50
  -6 -19  -1  118.09   29.50
   6 -19   1  137.79   34.10
  -6 -19   1  142.49   22.40
  -6 -19   1  119.89   30.60
  -6  19  -1  146.89   26.30
  -6  19  -1  152.58   21.90
   6 -19  -1  116.49   32.80
   6  19   1  102.39   29.70
  -6  19  -1  151.88   24.20
   6 -19  -1  145.99   23.80
  -6 -19   1  105.69   21.00
  -6 -19   1  119.19   33.60
  -6  19  -1  141.39   34.60
   6 -19  -1   93.69   31.60
  -7  19   1   68.49   23.40
   7  19  -1   84.19   29.10
  -7 -19  -1   83.79   34.80
  -7 -19  -1   45.70   31.50
   7 -19   1   77.49   20.50
  -7 -19  -1   57.79   21.50
  -7  19   1  105.09   21.60
   7 -19   1   40.10   32.60
   7 -19   1   90.49   35.70
  -7  19   1   47.10   26.50
  -7 -19  -1   95.19   22.20
   7 -19   1  151.98   34.00
  -7  19   1   41.90   33.30
  -7 -19  -1   58.59   26.20
   7 -19   1   92.99   22.70
   7 -19  -1   87.49   33.20
  -7  19  -1   98.79   22.50
   7  19   1   75.59   28.60
  -7 -19   1   66.49   30.60
  -7  19  -1  114.09   36.30
  -7  19  -1  104.59   24.90
   7 -19  -1   47.10   31.50
  -7 -19   1   43.10   22.40
  -7  19  -1   81.79   25.60
   7 -19  -1   66.79   23.90
  -7 -19   1  100.69   24.00
  -7 -19   1   32.50   29.20
  -7 -19   1   45.20   27.20
   8 -19   1   93.29   26.30
   8 -19   1  103.79   24.10
   8 -19   1   85.39   33.70
  -8 -19  -1  131.69   29.80
   8 -19   1  153.38   39.80
  -8  19   1   65.89   23.90
  -8 -19  -1   92.59   25.60
  -8 -19  -1  131.89   37.10
   8  19  -1   93.39   30.90
  -8  19   1   39.50   33.50
   8 -19   1  113.79   39.10
  -8  19   1  111.79   25.10
  -8 -19  -1   66.89   37.70
  -8 -19  -1   68.39   25.70
  -8  19   1  101.39   39.20
  -8 -19   1  129.49   37.40
   8 -19  -1   74.79   37.20
  -8 -19   1  166.48   33.00
  -8  19  -1  131.99   39.20
  -8  19  -1  131.79   27.50
  -8 -19   1   84.59   27.20
   8 -19  -1  124.79   34.30
   8  19   1   99.69   28.10
  -8 -19   1   69.69   27.30
  -8 -19   1   79.09   36.30
  -8  19  -1   99.49   27.90
  -8  19  -1   97.49   26.40
   8 -19  -1  105.29   26.40
  -9  19   1   47.30   29.70
  -9 -19  -1   79.09   40.20
  -9 -19  -1   35.40   29.60
  -9 -19  -1  106.59   42.10
  -9 -19  -1  128.19   37.70
   9 -19   1   92.39   35.50
  -9  19   1  180.38   32.30
  -9  19   1   98.99   42.60
   9  19  -1  111.59   30.40
  -9 -19  -1  144.59   31.80
   9 -19   1  115.99   54.19
   9 -19   1  162.18   29.90
  -9 -19  -1   67.99   30.60
   9 -19   1  139.69   34.00
  -9 -19   1  102.39   39.50
  -9 -19   1  128.09   40.60
  -9  19  -1  139.29   33.10
   9 -19  -1  120.49   30.90
   9 -19  -1  158.18   37.30
  -9 -19   1   94.49   33.10
  -9  19  -1  134.59   45.70
   9  19   1  140.69   33.10
  -9 -19   1   77.89   31.50
  -9 -19   1  101.89   39.30
  -9 -19   1   69.29   30.60
  -9 -19   1  177.58   40.20
 -10 -19  -1  288.87   48.20
 -10 -19  -1  444.26   48.80
 -10 -19  -1  392.96   43.20
  10 -19   1  348.37   44.40
  10  19  -1  366.16   41.70
 -10 -19  -1  478.75   54.49
 -10 -19  -1  345.47   43.30
 -10  19   1  444.96   56.09
 -10 -19  -1  503.35   57.99
 -10 -19  -1  323.77   47.00
 -10 -19   1  336.97   53.29
 -10 -19   1  316.77   49.99
  10 -19  -1  530.45   53.69
  10  19   1  349.37   41.00
 -10 -19   1  407.96   49.40
  10 -19  -1  294.87   44.10
 -10 -19   1  417.86   46.70
 -10 -19   1  392.96   43.40
 -10 -19   1  367.46   50.79
 -10  19  -1  394.86   45.40
 -10 -19   1  348.37   45.60
 -10  19  -1  294.27   51.69
 -10 -19   1  376.26   43.40
   0  20  -1  382.86   43.30
   0 -20  -1  264.07   35.60
   0  20   1  247.08   27.70
   0  20   1  238.98   35.00
   0 -20   1  261.87   12.00
   0 -20   1  227.28   36.90
   0 -20   1  251.57   12.60
   0  20   1  192.08   32.10
   0  20  -1  236.68   34.70
   0 -20   1  283.77   29.40
   0 -20  -1  215.08   35.80
   0 -20  -1  269.37   33.80
   0 -20   1  288.97   36.60
   1  20  -1  182.88   33.20
   1 -20   1  261.07   12.40
  -1 -20  -1  256.27   28.70
   1 -20   1  233.58   37.00
  -1 -20  -1  198.18   35.50
   1 -20   1  263.27   37.10
   1  20  -1  254.37   36.30
  -1 -20  -1  279.47   36.80
  -1  20   1  189.38   30.70
  -1  20   1  219.68   25.60
   1 -20   1  236.38   27.80
  -1  20   1  317.07   37.90
  -1 -20   1  341.27   32.30
   1 -20  -1  278.67   38.10
   1 -20  -1  209.48   37.00
  -1  20  -1  279.77   38.50
  -1  20  -1  254.27   29.30
  -1 -20   1  249.28   38.40
  -1 -20   1  285.17   37.40
   1 -20  -1  241.28   26.60
  -1 -20   1  229.28   14.00
  -1  20  -1  224.38   33.20
   1  20   1  222.28   34.50
   1  20   1  228.38   32.80
  -1 -20   1  248.98   13.50
   2 -20   1  106.89   18.30
   2 -20   1  173.98   37.60
   2 -20   1  103.59   10.20
   2 -20   1  187.48   33.60
  -2 -20  -1  140.79   26.70
   2 -20   1   64.79   29.80
  -2 -20  -1  131.79   32.70
  -2  20   1  180.68   33.70
  -2 -20  -1  159.08   30.90
   2  20  -1  143.19   29.60
  -2  20   1   99.09   25.00
  -2  20   1  134.89   22.20
   2 -20  -1  110.59   32.40
   2 -20  -1  128.99   32.60
   2  20   1  123.69   28.50
   2  20   1   69.09   30.30
  -2 -20   1  107.79   29.50
  -2 -20   1  138.49   24.00
  -2  20  -1  116.39   28.20
  -2 -20   1  119.09   14.20
  -2 -20   1   95.69   29.40
  -2 -20   1  106.49   11.90
  -2  20  -1  162.98   20.80
   2 -20  -1  106.99   21.20
  -2  20  -1  121.29   35.30
  -3 -20  -1 1119.29   60.09
   3 -20   1 1020.20   61.99
  -3  20   1  917.81   55.19
  -3 -20  -1 1012.80   63.29
  -3  20   1  986.50   66.19
  -3  20   1 1026.60   50.69
   3 -20   1  961.90   44.70
   3 -20   1 1015.10   62.69
   3  20  -1 1029.80   59.89
  -3 -20  -1 1151.98   59.59
   3 -20   1 1066.69   65.59
   3 -20   1  995.20   36.60
   3 -20  -1 1009.40   60.99
  -3 -20   1 1089.79   55.19
   3  20   1 1097.99   61.19
   3 -20  -1 1035.50   63.79
  -3 -20   1 1067.89   66.19
  -3  20  -1 1012.90   47.60
  -3  20  -1  921.21   56.59
  -3  20  -1 1194.88   66.19
  -3 -20   1 1079.59   38.50
  -3 -20   1 1064.59   62.49
   3 -20  -1 1079.39   49.10
  -3 -20   1 1031.70   39.10
   4 -20   1   21.40   32.10
   4 -20   1  -29.70   29.10
  -4 -20  -1   52.09   25.90
   4 -20   1   37.80   16.40
   4 -20   1   74.89   28.90
  -4  20   1   10.20   19.50
   4 -20   1   32.60   12.50
  -4  20   1   23.60   20.70
   4  20  -1   23.50   23.90
  -4 -20  -1   22.60   27.80
  -4 -20  -1   28.90   10.20
  -4 -20  -1   22.00   10.00
  -4  20   1   27.70   28.80
  -4 -20  -1   38.50   26.60
   4 -20  -1   64.49   32.30
  -4 -20   1   41.90   14.20
  -4  20  -1   28.60   12.70
  -4  20  -1   91.19   34.30
  -4 -20   1   -0.20   26.90
  -4  20  -1   57.19   23.90
   4 -20  -1   49.99   19.80
  -4 -20   1   36.10   24.30
  -4 -20   1   23.60   27.60
   4 -20  -1  -28.70   25.90
  -4  20  -1   29.50   18.80
   4  20   1   20.20   24.80
  -4 -20   1   39.60   13.80
   5 -20   1   98.39   32.90
  -5 -20  -1  105.59   30.70
  -5  20   1   68.29   33.70
  -5  20   1  125.29   13.60
  -5  20   1  103.99   24.20
   5  20  -1  104.49   28.80
  -5 -20  -1  118.99   35.30
  -5 -20  -1  102.39   16.00
   5 -20   1  157.48   39.00
   5 -20   1   94.69   33.70
  -5  20   1  130.09   26.90
  -5 -20  -1  126.89   16.60
   5 -20   1  118.49   19.70
   5 -20   1  150.78   18.90
  -5 -20  -1  119.49   30.20
   5 -20  -1  137.19   36.90
  -5 -20   1  125.69   31.50
  -5 -20   1   78.29   33.30
  -5  20  -1  114.99   18.20
  -5  20  -1  106.99   33.50
  -5  20  -1  109.59   22.30
   5 -20  -1  148.79   35.50
   5 -20  -1  119.19   33.40
   5 -20  -1  122.89   22.90
  -5  20  -1  133.99   28.80
  -5 -20   1  108.19   18.90
   5  20   1  120.59   30.40
  -5 -20   1  105.29   19.20
  -5 -20   1  122.09   29.40
  -6  20   1   62.89   23.70
   6 -20   1   39.30   33.90
   6 -20   1  110.99   34.80
  -6 -20  -1   57.79   18.30
   6 -20   1   78.39   19.90
   6 -20   1    2.80   33.60
   6 -20   1   61.79   19.60
  -6 -20  -1   65.09   32.00
  -6  20   1   52.59   35.00
  -6 -20  -1   33.80   28.10
  -6 -20  -1   60.09   32.30
  -6  20   1   54.39   16.30
  -6  20   1   73.89   25.30
  -6 -20  -1   87.29   19.00
   6  20  -1   75.99   30.20
  -6 -20   1   67.19   30.80
   6 -20  -1  105.99   36.90
   6 -20  -1   51.09   31.20
  -6  20  -1   37.50   35.70
  -6 -20   1  123.79   32.20
   6 -20  -1   94.39   23.40
  -6  20  -1   86.09   22.90
  -6 -20   1   75.29   21.70
  -6 -20   1   11.00   32.10
  -6  20  -1  110.49   27.00
   6 -20  -1   45.10   33.40
   6  20   1   48.80   26.30
  -6  20  -1   86.39   20.40
  -6 -20   1  107.39   21.80
   7 -20   1  198.08   28.90
   7  20  -1  155.68   34.00
  -7  20   1  232.88   42.70
  -7 -20  -1  254.97   42.00
  -7  20   1  249.58   33.80
  -7 -20  -1  215.68   41.10
   7 -20   1  213.08   38.00
  -7 -20  -1  216.48   26.90
  -7 -20  -1  157.08   24.40
   7 -20   1  224.48   41.30
  -7  20   1  170.08   29.60
  -7  20   1  187.68   24.20
   7 -20   1  151.38   40.60
  -7 -20  -1  206.78   35.70
   7 -20   1  194.08   25.80
   7  20   1  178.18   33.80
  -7  20  -1  166.78   26.40
   7 -20  -1  146.19   36.50
  -7  20  -1  177.58   28.20
  -7  20  -1  190.08   32.60
   7 -20  -1  167.38   41.90
  -7 -20   1  192.38   27.90
   7 -20  -1  157.48   37.60
  -7 -20   1  220.98   36.40
  -7  20  -1  174.28   42.00
  -7 -20   1  171.18   38.60
  -7 -20   1  218.88   29.10
   7 -20  -1  156.48   28.40
  -7 -20   1  129.19   37.60
  -8  20   1  284.47   30.40
  -8  20   1  339.57   40.10
  -8 -20  -1  285.67   33.80
  -8  20   1  284.87   48.60
  -8 -20  -1  271.67   38.10
  -8  20   1  337.47   37.00
  -8 -20  -1  293.97   47.10
  -8 -20  -1  333.87   48.50
   8 -20   1  311.27   44.90
   8 -20   1  234.58   33.10
   8  20  -1  415.76   47.70
   8 -20   1  282.47   31.40
   8 -20   1  382.26   45.30
  -8 -20  -1  268.57   31.70
   8 -20  -1  348.87   45.10
  -8  20  -1  294.77   36.20
  -8 -20   1  326.77   47.60
  -8 -20   1  333.97   40.80
  -8  20  -1  319.27   49.99
   8 -20  -1  350.96   44.10
   8 -20  -1  260.77   39.20
  -8 -20   1  236.88   43.80
  -8 -20   1  279.47   38.90
  -8 -20   1  326.17   47.50
   8  20   1  298.57   40.60
  -8  20  -1  256.97   33.20
  -8 -20   1  318.47   35.30
   9  20  -1   53.39   29.50
  -9 -20  -1   48.70   33.50
  -9  20   1   19.20   41.20
  -9 -20  -1   54.39   29.80
  -9 -20  -1   45.80   39.20
   9 -20   1   27.70   38.30
  -9 -20  -1   31.40   32.30
   9 -20   1   50.29   34.80
  -9 -20  -1  -11.00   42.30
   9 -20   1   15.60   27.40
  -9  20   1   51.29   31.20
  -9 -20  -1   13.70   39.30
  -9  20   1   19.10   38.70
  -9 -20   1   57.59   37.30
  -9 -20   1   42.30   41.10
  -9  20  -1   78.29   44.20
  -9 -20   1   11.00   39.80
  -9 -20   1   61.69   45.50
   9  20   1   80.49   31.10
   9 -20  -1   31.60   36.60
  -9 -20   1   76.79   33.60
  -9 -20   1   55.69   39.30
  -9 -20   1   48.40   42.80
   9 -20  -1   -0.70   28.60
  -9  20  -1   32.00   33.70
  -9 -20   1   -4.60   33.20
   9 -20  -1    4.40   38.00
   0  21   1  -26.20   28.20
   0  21   1    7.80   19.40
   0 -21   1  -22.80   26.20
   0 -21   1   13.00   18.40
   0 -21  -1   32.10   28.70
   0  21   1   -3.40   22.40
   0  21  -1   21.60   30.30
   0  21  -1  -10.70   25.20
   0 -21  -1  -25.60   27.60
   0 -21   1   14.60   26.80
   0 -21  -1  -18.30   19.70
  -1  21   1   83.09   26.80
  -1 -21  -1   83.19   24.20
  -1  21   1   67.79   20.90
  -1 -21  -1   40.90   32.10
   1 -21   1  104.59   32.00
   1 -21   1   76.79   29.00
   1 -21   1   56.19   18.80
  -1  21   1   27.80   29.30
   1  21  -1  121.89   33.20
   1 -21   1   80.99   34.90
  -1 -21  -1   45.50   27.90
   1  21  -1   61.19   27.90
  -1  21  -1   52.59   26.00
   1  21   1  123.89   31.20
  -1  21  -1   35.90   30.20
   1 -21  -1   62.59   21.40
  -1 -21   1   82.09   20.90
  -1 -21   1   57.99   31.10
   1  21   1   75.29   26.70
   1 -21  -1  101.89   34.80
  -1  21  -1  102.79   20.20
   1 -21  -1   60.59   30.80
  -1 -21   1   12.70   27.30
  -2 -21  -1  552.44   46.70
  -2  21   1  544.55   41.10
  -2 -21  -1  557.14   55.09
  -2 -21  -1  604.54   52.79
   2 -21   1  553.54   51.09
   2 -21   1  492.75   53.59
   2  21  -1  529.95   48.60
  -2  21   1  531.25   44.00
  -2  21   1  658.43   54.79
   2 -21   1  611.64   62.49
   2 -21   1  569.84   35.70
   2  21   1  511.95   48.30
  -2 -21   1  551.04   53.99
  -2  21  -1  445.46   47.10
  -2  21  -1  576.64   54.59
   2 -21  -1  549.95   50.39
  -2 -21   1  469.85   26.00
  -2 -21   1  478.55   57.39
  -2 -21   1  485.35   20.70
   2  21   1  581.94   55.49
   2 -21  -1  532.45   39.40
   2 -21  -1  516.55   56.39
  -2 -21   1  569.14   42.90
  -2  21  -1  533.25   36.90
  -3  21   1   69.29   32.20
  -3  21   1   56.09   24.30
  -3 -21  -1  123.79   31.80
  -3 -21  -1   80.89   28.80
   3 -21   1   96.19   32.80
   3 -21   1   37.20   34.00
  -3  21   1   79.69   23.00
  -3 -21  -1  140.79   37.40
   3 -21   1    6.90   30.30
   3 -21   1   81.99   19.10
   3 -21   1   68.89   10.20
   3  21  -1   61.99   27.70
  -3  21  -1   36.40   20.10
  -3 -21   1   56.99   33.40
  -3  21  -1   47.60   25.70
   3 -21  -1   49.40   21.50
   3 -21  -1   67.09   32.60
  -3 -21   1   67.49   11.90
  -3 -21   1   78.79   12.30
  -3 -21   1   77.89   31.50
   3  21   1   44.20   25.60
   3 -21  -1   75.29   31.70
  -3  21  -1   -4.40   30.90
  -3 -21   1   62.49   25.70
  -4 -21  -1  105.09    9.80
   4  21  -1   85.29   30.70
   4 -21   1  106.69   14.30
  -4 -21  -1  126.39   35.90
   4 -21   1  107.59   36.60
  -4 -21  -1  104.39   12.00
   4 -21   1  106.29   33.20
  -4  21   1  107.09   25.60
  -4  21   1   65.99   34.80
  -4 -21  -1   49.10   51.09
   4 -21   1   60.39   32.10
  -4  21   1  133.29   30.40
  -4 -21  -1  143.99   32.30
   4 -21   1  105.49   19.90
  -4  21  -1  106.59   36.00
  -4 -21   1   94.39   15.60
  -4  21  -1   97.69   13.80
   4 -21  -1   94.69   35.20
  -4  21  -1   91.79   27.90
  -4  21  -1  101.89   21.80
   4  21   1   45.10   27.60
  -4 -21   1   97.19   35.00
  -4 -21   1  125.09   32.20
  -4 -21   1   63.19   14.70
   4 -21  -1   80.39   22.30
   4 -21  -1   82.69   37.90
   4 -21  -1  114.29   35.20
  -4 -21   1   94.59   30.10
   5 -21   1  274.47   27.90
   5  21  -1  201.98   35.30
   5 -21   1  258.07   42.70
  -5 -21  -1  288.37   24.30
  -5 -21  -1  231.78   22.50
  -5  21   1  249.68   31.40
  -5 -21  -1  270.27   39.60
  -5 -21  -1  285.97   39.70
  -5  21   1  255.87   43.20
   5 -21   1  278.97   32.20
  -5 -21  -1  246.08   42.60
   5 -21   1  193.58   42.30
   5 -21   1  267.37   39.30
  -5  21   1  278.97   36.10
  -5  21  -1  236.98   33.30
   5 -21  -1  277.77   41.90
   5  21   1  220.38   36.60
  -5  21  -1  226.38   25.20
  -5  21  -1  291.97   45.60
  -5 -21   1  236.98   28.70
  -5 -21   1  264.77   30.00
  -5 -21   1  162.58   58.09
   5 -21  -1  226.78   40.80
   5 -21  -1  293.27   36.70
  -5  21  -1  316.07   36.50
  -5 -21   1  264.47   41.00
   5 -21  -1  320.47   44.20
  -5 -21   1  246.48   40.90
  -6 -21  -1   66.09   38.30
  -6  21   1   81.89   27.60
   6 -21   1   74.59   33.30
   6 -21   1   66.79   36.30
   6 -21   1   84.29   21.20
  -6  21   1   81.99   39.30
   6  21  -1  130.29   33.50
  -6 -21  -1   89.29   32.20
  -6  21   1   49.90   25.90
  -6 -21  -1  127.49   37.10
   6 -21   1   84.39   21.60
   6 -21   1   95.49   42.40
  -6 -21  -1   66.79   18.90
  -6 -21  -1   98.49   21.10
   6 -21  -1   89.49   26.40
   6 -21  -1  109.99   40.30
  -6  21  -1  110.09   20.30
   6  21   1  109.79   31.30
  -6 -21   1   17.50   35.00
  -6 -21   1  119.99   35.30
  -6  21  -1   74.69   25.60
  -6  21  -1   95.19   24.70
  -6  21  -1   74.09   37.90
  -6 -21   1   86.49   21.60
  -6 -21   1  146.19   24.40
   6 -21  -1   82.39   32.10
  -6 -21   1   70.39   31.80
   6 -21  -1  151.88   41.00
   7 -21   1  485.25   57.19
   7 -21   1  541.15   42.40
  -7  21   1  470.45   45.20
  -7  21   1  605.34   64.09
  -7 -21  -1  437.56   49.60
  -7 -21  -1  429.86   38.50
  -7 -21  -1  431.76   53.79
  -7 -21  -1  614.94   42.50
  -7 -21  -1  446.66   54.29
   7  21  -1  468.25   49.10
   7 -21   1  449.26   49.00
  -7  21  -1  464.25   46.80
  -7 -21   1  452.95   43.10
   7 -21  -1  555.44   65.39
  -7 -21   1  519.25   61.59
  -7  21  -1  340.77   38.70
  -7 -21   1  452.15   50.79
   7 -21  -1  537.75   46.40
   7  21   1  354.26   44.30
  -7  21  -1  422.86   44.40
  -7  21  -1  463.35   54.29
  -7 -21   1  504.55   55.99
  -7 -21   1  532.55   45.10
   7 -21  -1  416.56   47.30
  -8 -21  -1  114.79   46.30
   8  21  -1  112.89   36.20
  -8  21   1   88.79   35.70
   8 -21   1  111.09   38.20
   8 -21   1  192.58   46.60
  -8  21   1   48.80   43.00
  -8 -21  -1  161.68   29.70
  -8 -21  -1  138.99   38.00
  -8 -21  -1  135.19   30.30
  -8 -21  -1  104.29   42.90
   8 -21   1   56.59   26.90
  -8  21   1  133.79   30.40
  -8  21  -1  114.99   33.10
   8 -21  -1   67.19   37.10
  -8 -21   1  109.99   46.10
  -8 -21   1  124.09   31.40
  -8  21  -1   98.59   43.70
  -8 -21   1  168.38   37.50
  -8  21  -1   26.70   28.00
  -8 -21   1  134.49   41.30
   8  21   1  116.49   36.50
  -8 -21   1  187.58   45.90
   8 -21  -1  165.78   43.20
  -8 -21   1   69.39   41.00
   0  22   1   49.20   28.70
   0 -22  -1   55.19   32.50
   0 -22   1   46.70   21.20
   0  22   1   78.29   32.80
   0 -22  -1   32.40   23.30
   0 -22   1   22.70   32.40
   0  22  -1   53.29   28.20
   0 -22   1   55.69   35.20
   0  22  -1   62.79   36.10
   0 -22   1   96.89   40.00
   0 -22  -1   16.30   33.20
   1 -22   1  154.88   40.40
  -1  22   1  157.38   33.90
  -1 -22  -1  167.78   36.80
   1 -22   1  223.58   42.80
   1  22  -1  213.48   39.00
   1 -22   1  178.78   24.40
  -1 -22  -1  198.98   30.60
   1 -22   1  191.08   38.60
   1  22  -1  153.48   34.60
  -1 -22  -1  164.48   38.00
  -1  22   1  159.98   40.30
  -1  22   1  225.08   29.80
  -1 -22   1  194.48   27.50
   1 -22  -1  181.08   39.80
  -1  22  -1  190.98   34.60
  -1 -22   1  131.69   38.20
   1 -22  -1  195.18   27.70
   1  22   1  231.98   41.00
  -1  22  -1  177.78   39.10
  -1 -22   1  110.29   34.80
   1  22   1  170.78   34.60
   1 -22  -1  165.58   39.10
   2 -22   1  284.87   48.10
  -2 -22  -1  169.68   38.40
  -2  22   1  167.68   34.20
  -2 -22  -1  209.08   37.40
  -2  22   1  242.48   29.70
   2 -22   1  196.48   24.30
   2  22  -1  161.28   36.60
  -2 -22  -1  180.28   32.80
   2 -22   1  156.28   38.80
   2 -22   1  218.28   41.10
  -2  22   1  162.18   40.90
  -2 -22   1  152.98   34.50
   2 -22  -1  190.98   40.40
  -2  22  -1  235.48   36.80
   2 -22  -1  162.08   36.70
   2 -22  -1  251.67   28.80
   2  22   1  136.29   32.60
  -2  22  -1  311.17   34.50
  -2 -22   1  128.29   35.80
  -2  22  -1  220.98   43.30
  -2 -22   1  240.88   31.00
   3 -22   1   42.80   20.10
   3  22  -1   81.49   30.40
   3 -22   1  100.59   40.20
  -3  22   1  149.09   38.40
  -3  22   1   94.19   28.80
  -3  22   1   88.39   24.90
  -3 -22  -1  142.99   42.00
  -3 -22  -1   44.10   34.50
   3 -22   1   82.69   32.90
  -3 -22  -1   63.69   37.30
   3 -22   1   25.40   34.90
  -3  22  -1  104.09   39.00
  -3 -22   1  110.19   30.70
  -3 -22   1   21.00   34.90
  -3 -22   1   69.29   33.00
   3 -22  -1   26.30   37.00
  -3  22  -1  127.79   24.20
   3 -22  -1   79.99   35.90
   3  22   1   81.09   31.00
   3 -22  -1   85.59   36.80
  -3 -22   1  123.39   13.80
  -3  22  -1  106.89   30.00
  -3 -22   1   90.89    9.80
   3 -22  -1   91.09   24.00
  -4 -22  -1   28.20   31.10
   4 -22   1   43.00   36.70
  -4  22   1   21.60   25.10
   4 -22   1   41.20   36.10
  -4 -22  -1    8.20   31.70
   4  22  -1  -22.70   26.20
  -4 -22  -1    9.80   37.40
  -4  22   1   14.10   24.70
   4 -22   1   -1.60   18.10
   4 -22   1   -2.00   35.60
  -4  22   1   38.20   38.20
   4 -22  -1   13.50   36.70
  -4  22  -1  -12.60   20.60
   4  22   1   -7.30   25.90
  -4 -22   1   21.70   38.20
   4 -22  -1   31.90   37.20
  -4 -22   1   13.40   28.80
  -4  22  -1    0.80   24.80
  -4 -22   1  -11.70   11.90
  -4 -22   1    4.40   32.90
   4 -22  -1   25.30   31.60
  -4  22  -1   19.40   36.80
  -4 -22   1    1.40   13.10
   4 -22  -1   10.30   22.50
  -5 -22  -1    5.60   11.40
  -5 -22  -1  -56.29   35.20
   5 -22   1   45.40   38.70
  -5 -22  -1  -15.90   33.30
  -5  22   1  -28.20   26.80
  -5  22   1  -45.70   36.60
   5 -22   1  -45.10   33.20
   5 -22   1  -28.90   19.10
   5 -22   1  -18.00   43.60
  -5 -22  -1    7.70   32.20
   5  22  -1  -12.60   29.20
  -5 -22  -1   22.90   10.80
  -5  22   1  -29.60   23.70
  -5 -22   1   -1.00   32.00
   5 -22  -1    8.10   38.00
   5 -22  -1   38.30   38.20
   5  22   1    5.80   29.50
  -5 -22   1  -10.70   36.90
  -5  22  -1   55.09   39.90
   5 -22  -1   -8.40   34.20
  -5 -22   1  -21.50   32.60
  -5  22  -1    5.80   26.40
   5 -22  -1   14.50   23.70
  -5  22  -1    6.10   23.80
  -5 -22   1   -6.50   17.30
  -5 -22   1   -7.40   16.70
  -5  22  -1   29.60   12.80
  -6 -22  -1  673.53   35.40
   6 -22   1  745.03   45.10
  -6 -22  -1  738.23   65.99
  -6 -22  -1  681.63  101.19
  -6  22   1  743.23   57.79
   6 -22   1  745.33   70.59
  -6 -22  -1  866.11   65.19
  -6  22   1  704.43   52.29
  -6 -22  -1  656.83   37.10
  -6  22   1  557.24   67.59
   6  22  -1  723.63   61.49
   6 -22   1  734.43   68.09
  -6  22  -1  802.72   55.49
  -6 -22   1  653.73   95.29
   6 -22  -1  808.32   73.19
   6 -22  -1  627.14   60.89
  -6 -22   1  774.82   65.19
  -6  22  -1  701.03   69.99
  -6 -22   1  755.72   72.29
   6 -22  -1  741.83   51.09
  -6 -22   1  721.23   63.79
  -6  22  -1  718.43   50.39
  -6 -22   1  572.14   41.50
  -6 -22   1  674.03   44.20
   6  22   1  765.02   61.69
   7  22  -1  228.58   42.40
  -7 -22  -1  252.47   31.20
  -7  22   1  235.08   39.90
  -7  22   1  282.17   36.10
  -7  22   1   96.69   65.79
   7 -22   1  235.78   29.80
   7 -22   1  234.28   42.00
  -7 -22  -1  231.58   45.90
   7 -22   1  275.87   48.20
  -7 -22   1  321.57   53.09
  -7  22  -1  233.38   71.69
  -7  22  -1  266.57   37.80
   7 -22  -1  170.58   31.80
  -7 -22   1  244.98   47.90
  -7 -22   1  319.67   42.80
   7 -22  -1  313.77   49.70
   7 -22  -1  277.77   45.20
  -7 -22   1  239.58   30.10
  -7 -22   1  219.48   34.30
  -7  22  -1  252.77   33.80
   0 -23   1    8.40   22.20
   0 -23   1   -5.40   38.80
   0  23  -1   14.60   29.00
   0  23  -1  -21.80   35.60
   0 -23   1  -70.59   30.70
   0  23   1  -54.39   32.70
   0 -23  -1   33.60   33.90
   0 -23  -1  -14.80   26.50
   0 -23  -1  -57.49   36.00
   0 -23   1   -7.80   41.50
   0  23   1  -14.70   26.90
  -1 -23  -1  198.88   39.70
   1 -23   1  134.19   46.90
   1  23  -1   97.69   34.90
  -1  23   1  158.38   33.30
   1 -23   1  201.08   26.30
  -1  23   1   98.39   38.00
  -1 -23  -1  171.48   33.30
   1 -23   1  126.89   38.10
  -1  23   1  197.98   31.10
  -1 -23  -1  167.28   42.20
   1 -23   1  183.48   44.40
   1  23   1  275.97   44.70
  -1 -23   1  128.59   37.40
   1  23   1  118.09   33.30
  -1  23  -1  133.39   41.50
  -1 -23   1  201.88   46.60
  -1  23  -1  129.79   33.40
   1 -23  -1  133.59   43.20
  -1 -23   1  198.88   43.50
   1 -23  -1  184.98   38.60
   1 -23  -1  204.78   31.90
  -1 -23   1  183.78   29.40
  -2  23   1  163.48   34.40
   2  23  -1   93.59   33.00
  -2  23   1  102.09   39.10
  -2  23   1  168.58   29.80
   2 -23   1  178.68   43.70
  -2 -23  -1  131.89   42.00
  -2 -23  -1  145.59   34.90
   2 -23   1  129.39   24.10
   2 -23   1  226.88   49.10
  -2 -23  -1  189.08   40.10
   2 -23   1  164.78   44.70
  -2 -23   1   99.19   40.40
   2  23   1  149.49   34.30
  -2  23  -1  139.49   35.50
  -2 -23   1  148.09   46.10
  -2 -23   1  155.48   31.20
   2 -23  -1  185.68   29.20
  -2  23  -1  124.79   40.50
   2 -23  -1  142.29   42.60
   2 -23  -1  124.89   39.10
  -2 -23   1  179.78   40.50
  -3 -23  -1  117.29   37.00
   3 -23   1   89.29   22.10
   3 -23   1   22.80   39.30
  -3  23   1   65.69   28.20
   3  23  -1  -22.50   32.90
   3 -23   1  -45.80   35.80
  -3 -23  -1   55.89   33.50
  -3  23   1   50.79   28.70
   3 -23   1   30.80   38.00
  -3  23   1   63.79   42.60
  -3  23  -1   56.49   28.90
  -3 -23   1  -21.90   41.00
  -3 -23   1   49.50   30.80
   3 -23  -1   52.49   26.00
   3 -23  -1   65.69   39.40
   3 -23  -1   -3.40   41.00
  -3 -23   1   76.69   35.20
   3  23   1    5.10   29.20
   3 -23  -1  120.49   43.30
  -3  23  -1   31.40   39.70
  -3  23  -1   74.19   24.40
  -4 -23  -1  166.58   41.80
   4 -23   1  119.79   45.40
  -4 -23  -1  210.88   39.50
   4  23  -1  116.79   39.30
  -4  23   1  151.38   32.00
   4 -23   1  146.49   23.80
  -4  23   1  163.68   32.30
   4 -23   1  174.98   45.10
  -4 -23   1  128.69   40.10
   4 -23  -1  185.78   43.00
  -4  23  -1  192.58   28.60
   4 -23  -1  152.48   28.80
  -4 -23   1  134.19   42.20
   4 -23  -1  180.48   45.30
   4  23   1  136.89   38.70
  -4 -23   1  185.48   47.80
  -4  23  -1  100.49   30.90
  -4 -23   1  152.98   17.90
  -4 -23   1  137.59   12.80
  -4  23  -1   46.70   43.50
  -5  23   1   99.39   46.40
   5  23  -1  149.19   41.60
  -5 -23  -1  234.68   43.40
  -5  23   1  157.78   31.60
   5 -23   1  123.59   45.20
  -5 -23  -1  191.18   40.20
   5 -23   1  160.08   25.00
   5 -23   1  256.67   50.09
  -5  23   1  180.88   36.10
  -5  23  -1  142.59   47.10
   5 -23  -1  131.99   29.90
  -5  23  -1  168.48   28.80
  -5 -23   1  146.69   40.70
  -5 -23   1  144.69   38.30
  -5 -23   1  216.58   50.49
   5 -23  -1  134.69   45.60
  -5  23  -1  203.18   36.60
   5  23   1  131.79   40.90
   5 -23  -1  108.19   42.60
  -6 -23  -1  198.18   41.60
   6 -23   1  193.98   48.90
  -6  23   1  185.08   35.70
   6  23  -1  175.88   45.00
   6 -23   1  263.07   51.59
   6 -23   1  196.88   34.80
  -6 -23   1  241.78   53.79
   6 -23  -1  187.68   32.80
  -6  23  -1  173.58   36.60
   6 -23  -1  134.49   46.70
   6 -23  -1  195.68   50.69
  -6 -23   1  239.48   44.30
   6  23   1  177.58   43.70
  -6 -23   1  157.18   44.30
   0 -24  -1   57.69   30.20
   0  24  -1   47.40   32.50
   0  24   1   93.59   43.40
   0 -24   1   22.40   42.00
   0  24  -1   63.19   42.00
   0 -24  -1   53.99   42.80
   0 -24   1   73.79   47.60
   0  24   1   62.49   33.20
   0 -24   1   82.59   26.40
   1 -24   1   -9.30   44.50
   1  24  -1   41.90   34.10
  -1  24   1   92.79   33.70
  -1 -24  -1  108.19   32.70
   1 -24   1   26.10   23.20
  -1 -24  -1   85.39   41.40
  -1  24   1   10.10   41.10
  -1 -24   1   84.39   28.70
   1 -24  -1   63.59   43.50
   1 -24  -1   96.19   29.40
   1  24   1   16.90   32.30
  -1  24  -1   -6.60   38.70
   1  24   1  124.69   43.70
  -1 -24   1  -21.00   41.20
  -1  24  -1   64.99   32.10
  -1 -24   1  106.09   47.60
   1 -24  -1   96.09   43.90
  -2  24   1   75.09   35.50
  -2  24   1  113.99   45.20
   2  24  -1  127.39   40.70
   2 -24   1  111.19   24.40
  -2 -24  -1  112.99   36.50
   2 -24   1  221.88   49.00
  -2 -24  -1   80.49   43.90
  -2  24   1  112.99   33.50
   2 -24  -1  193.68   47.50
  -2 -24   1  147.29   33.00
   2 -24  -1  126.89   30.90
  -2  24  -1  210.18   46.50
   2  24   1  133.39   40.80
  -2 -24   1  184.88   52.29
  -2 -24   1  163.28   47.90
  -2  24  -1  143.89   39.80
  -3  24   1  428.76   50.59
   3 -24   1  435.06   39.00
  -3  24   1  601.64   54.19
   3  24  -1  368.86   52.59
   3 -24   1  683.63   71.29
  -3 -24  -1  548.25   60.79
  -3  24   1  453.25   57.59
  -3 -24  -1  431.36   52.09
   3 -24  -1  584.54   48.80
   3 -24  -1  325.17   56.79
  -3  24  -1  489.95   41.40
  -3  24  -1  435.46   49.50
  -3 -24   1  395.56   49.50
  -3  24  -1  484.75   59.09
   3  24   1  355.66   51.09
  -3 -24   1  418.96   54.89
  -3 -24   1  428.36   70.29
  -4  24   1   40.30   70.19
   4 -24   1    5.10   45.60
  -4 -24  -1   24.40   39.70
  -4 -24  -1  -24.40   37.50
  -4  24   1    5.80   30.70
  -4  24   1   11.80   27.90
  -4 -24   1  -28.20   40.40
  -4  24  -1   26.50   30.40
   4 -24  -1   41.20   27.90
   4 -24  -1  -20.30   45.10
  -4 -24   1   11.60   35.10
  -1   0  -2  142.99    7.30
  -1   0   2  152.18    6.50
   1   0  -2  147.09    7.10
   1   0   2  143.09    5.20
   1   0   2  147.19    7.40
   1   0  -2  131.59    6.60
   1   0  -2  139.19    7.90
  -1   0  -2  146.49    7.00
  -1   0   2  140.09    7.00
  -1   0   2  149.09    6.40
  -1   0  -2  133.59    6.90
   1   0   2  141.29    7.00
  -1   0  -2  137.39    5.30
   1   0   2  154.18    7.00
  -1   0   2  164.68    8.00
   1   0   2  132.79    6.90
   2   0   2 2278.97   63.69
  -2   0  -2 2272.27   63.69
   2   0   2 2323.67   63.39
  -2   0  -2 2294.87   65.19
  -2   0   2 2304.87   65.09
  -2   0   2 2238.88   62.29
   2   0   2 2247.08   62.59
   2   0  -2 2220.68   62.19
   2   0   2 2292.87   64.99
   2   0  -2 2294.17   64.99
   2   0  -2 2272.87   65.79
  -2   0  -2 2181.38   62.49
  -2   0   2 2233.38   65.69
  -3   0  -2 2307.67   65.69
  -3   0  -2 2319.77   65.59
  -3   0   2 2237.38   63.59
   3   0  -2 2364.56   69.29
   3   0  -2 2223.48   63.49
   3   0   2 2472.45   65.59
  -3   0   2 2268.47   68.39
  -3   0  -2 2273.47   68.79
  -3   0   2 2239.18   68.79
   3   0   2 2382.86   65.89
  -3   0   2 2364.26   69.39
   3   0  -2 2351.76   68.49
   3   0   2 2431.16   68.89
   3   0   2 2304.67   65.59
  -4   0  -2 2310.27   68.49
  -4   0   2 2048.30   59.99
   4   0  -2 2175.08   67.09
   4   0   2 2198.98   67.69
  -4   0   2 2198.58   68.19
   4   0   2 2170.48   62.49
  -4   0  -2 2144.09   62.59
  -4   0   2 2308.87   67.79
  -4   0   2 2138.69   67.09
   4   0   2 2355.86   62.69
   4   0  -2 2253.47   67.89
   4   0   2 2168.18   64.19
  -4   0  -2 2158.88   63.99
  -5   0  -2 2902.91   87.49
   5   0  -2 2757.42   85.89
  -5   0   2 2814.02   87.19
  -5   0  -2 2808.22   82.59
   5   0   2 2978.40   79.99
   5   0   2 2772.02   79.59
  -5   0  -2 2766.72   79.89
  -5   0   2 2824.52   85.99
  -5   0   2 2954.20   86.79
  -5   0  -2 2770.52   85.39
   5   0   2 2834.32   86.89
   5   0  -2 2842.42   86.19
   5   0   2 2845.62   82.99
  -6   0   2  124.99   15.10
  -6   0  -2  115.59   14.00
  -6   0   2  141.19   16.30
  -6   0  -2  111.39   15.30
   6   0   2  132.19   10.20
   6   0  -2  129.09   15.70
  -6   0  -2  128.49   12.80
   6   0   2  122.99   14.90
  -6   0   2  124.99   15.90
  -6   0  -2  114.59    8.80
   6   0  -2  123.59   14.70
   6   0   2  130.09    8.60
   6   0   2   98.69   12.40
   7   0   2  371.36   25.00
   7   0  -2  304.17   22.50
  -7   0  -2  352.86   20.60
  -7   0  -2  372.26   26.60
  -7   0  -2  359.46   14.60
   7   0   2  351.86   14.30
  -7   0  -2  360.56   23.60
   7   0   2  362.46   15.60
   7   0   2  356.36   21.10
  -7   0   2  357.76   25.30
  -7   0   2  341.97   23.80
  -7   0   2  353.56   23.70
   8   0   2  218.48   18.80
   8   0   2  216.68   22.50
  -8   0   2  259.17   24.80
   8   0  -2  205.18   22.70
  -8   0  -2  206.18   23.50
  -8   0  -2  215.58   10.90
   8   0   2  208.18   11.10
  -8   0  -2  226.98   21.50
  -8   0   2  218.08   21.80
  -8   0  -2  197.88   18.70
  -8   0   2  232.08   22.50
   8   0   2  205.88   12.80
  -9   0   2   10.90   13.80
  -9   0   2    4.20   12.80
   9   0   2   -4.30    6.90
  -9   0  -2    1.90    3.80
   9   0   2    6.60   11.50
   9   0   2   -5.20   13.60
  -9   0  -2    8.20   15.90
  -9   0   2   10.80   16.00
  -9   0  -2  -12.80   12.10
  -9   0  -2   -5.70   11.50
   9   0  -2  -14.80   14.00
 -10   0   2  285.77   32.20
 -10   0   2  302.77   29.50
 -10   0  -2  319.67   33.20
  10   0  -2  319.17   31.50
  10   0   2  288.57   27.00
 -10   0   2  310.77   29.30
 -10   0  -2  303.17   25.10
  10   0   2  307.57   15.70
 -10   0  -2  305.97   28.30
  10   0   2  241.98   28.70
 -11   0  -2  446.16   31.00
  11   0   2  378.76   15.90
  11   0   2  431.76   32.70
 -11   0  -2  429.06   43.50
  11   0  -2  433.06   37.00
 -11   0   2  435.56   35.00
 -11   0   2  470.45   57.29
 -11   0   2  341.37   41.60
 -11   0  -2  387.26   34.00
 -12   0   2  465.75   41.80
 -12   0  -2  546.65   46.30
 -12   0   2  533.85   45.00
  12   0  -2  545.15   44.30
 -12   0  -2  463.95   36.50
  12   0   2  509.45   38.50
 -13   0   2  697.83   50.59
 -13   0   2  842.82   59.99
 -13   0  -2  759.32   46.10
 -13   0   2  759.02   55.09
 -13   0  -2  733.73   52.09
  13   0   2  761.52   49.40
  13   0  -2  823.92   57.89
 -13   0  -2  700.73   55.19
 -14   0   2  260.57   38.00
 -14   0  -2  204.08   31.00
 -14   0  -2  276.47   39.00
  14   0   2  224.48   35.50
 -14   0   2  261.77   42.10
 -14   0  -2  250.57   41.00
 -15   0  -2  147.99   38.80
 -15   0  -2   18.30   37.10
 -15   0   2  105.39   39.50
  15   0  -2   68.69   38.30
 -15   0   2   56.39   33.70
 -15   0   2  138.49   40.90
  15   0   2   90.99   35.20
 -15   0  -2   92.09   30.90
  16   0  -2  293.27   51.39
 -16   0  -2  323.57   42.80
 -16   0   2  273.67   46.80
  -1  -1  -2 5095.49  142.09
   1  -1   2 5188.58  140.99
   1   1  -2 5176.18  141.39
  -1   1   2 5003.20  140.89
   1   1  -2 5258.07  141.29
  -1   1   2 5633.44  140.59
  -1  -1  -2 5052.49  141.19
   1  -1   2 5268.27  141.79
  -1   1   2 5173.98  142.39
  -1  -1  -2 5153.18  141.99
  -1   1   2 5137.89  142.09
   1  -1   2 5305.47  141.99
  -1  -1   2 5296.97  142.19
  -1  -1   2 5103.29  141.39
   1   1   2 5011.50  141.09
  -1   1  -2 5130.49  141.59
  -1   1  -2 5254.67  141.99
   1  -1  -2 5127.09  141.09
   1  -1  -2 5147.29  142.59
   1   1   2 5817.12  141.79
  -1  -1   2 5282.87  142.79
   1   1   2 5271.67  141.99
  -1   1  -2 5111.59  140.99
   1  -1  -2 5120.49  141.99
   1   1   2 5059.69  142.09
  -1  -1   2 5124.99  141.19
   2   1  -2 1004.70   29.70
   2  -1   2  984.50   30.70
  -2  -1  -2 1027.70   32.30
   2   1  -2 1029.00   33.00
  -2   1   2  998.80   29.40
   2   1  -2  960.00   31.80
   2   1  -2 1014.50   30.30
   2  -1   2  995.40   32.10
  -2  -1  -2 1001.80   31.40
  -2   1   2 1163.48   29.60
   2  -1   2 1095.39   30.70
  -2  -1  -2 1016.70   28.90
  -2   1   2  962.20   32.80
  -2   1   2  978.00   32.20
  -2   1   2  998.40   32.30
   2  -1   2 1051.59   31.00
   2   1   2 1008.90   31.90
  -2  -1   2 1051.59   32.40
   2  -1  -2 1036.20   29.60
  -2  -1   2  994.20   32.90
  -2   1  -2 1042.50   30.90
  -2   1  -2 1028.80   30.80
  -2   1  -2 1072.59   32.60
   2   1   2 1121.49   31.20
   2   1   2 1032.40   29.00
   2  -1  -2 1032.20   33.20
  -2  -1   2 1045.60   30.40
   2  -1  -2 1071.29   32.50
   2   1   2 1045.40   31.40
  -3   1   2 1630.04   44.80
   3  -1   2 1764.32   47.10
  -3   1   2 1693.53   50.79
  -3   1   2 1694.03   50.49
  -3  -1  -2 1760.52   50.99
   3   1  -2 1664.93   50.09
   3   1  -2 1632.44   50.49
   3  -1   2 1604.74   47.10
   3  -1   2 1686.03   48.30
   3  -1   2 1659.43   50.19
  -3  -1  -2 1685.83   48.00
  -3  -1  -2 1660.93   46.60
   3   1  -2 1665.33   45.80
  -3   1   2 1663.63   50.99
  -3   1  -2 1620.94   50.39
  -3  -1   2 1607.14   49.99
  -3  -1   2 1566.64   50.49
   3   1   2 1730.53   47.50
  -3   1  -2 1570.34   46.90
  -3  -1   2 1538.05   50.29
   3   1   2 1583.64   47.50
   3   1   2 1606.14   46.70
   3   1   2 1548.15   49.99
  -3  -1   2 1552.84   46.20
  -3   1  -2 1537.65   47.90
   3  -1  -2 1576.64   49.90
   3  -1  -2 1529.95   44.80
   3  -1  -2 1611.24   50.79
   4  -1   2  253.77   11.30
  -4  -1  -2  228.78   11.50
   4  -1   2  228.98   15.60
   4   1  -2  222.28   14.90
  -4  -1  -2  228.78   15.90
   4   1  -2  241.28    9.50
  -4   1   2  222.38   14.50
  -4  -1  -2  213.68   11.50
   4  -1   2  213.78   10.60
   4   1  -2  234.78   15.70
  -4   1   2  203.18   15.30
   4  -1   2  238.98   13.40
  -4   1   2  215.38   15.70
  -4  -1   2  255.07   16.90
   4   1   2  234.08   11.50
  -4  -1   2  243.08    9.70
   4  -1  -2  217.08   14.60
  -4   1  -2  219.88   16.10
  -4   1  -2  234.88   13.00
   4   1   2  257.07   12.20
   4  -1  -2  271.77   16.00
  -4   1  -2  250.37   10.70
   4   1   2  228.98   15.40
  -4  -1   2  219.28   15.10
  -4   1  -2  207.58   13.50
   4   1   2  254.07   11.90
  -4  -1   2  261.47   15.40
  -5  -1  -2  658.13   30.10
   5   1  -2  665.63   29.10
  -5  -1  -2  663.53   23.90
   5  -1   2  659.33   26.60
  -5  -1  -2  687.83   25.30
   5  -1   2  719.73   23.20
   5   1  -2  689.43   21.30
  -5   1   2  742.73   30.10
   5  -1   2  698.13   29.80
  -5   1   2  670.63   29.00
   5  -1   2  671.43   22.80
  -5   1   2  683.13   30.10
   5   1   2  677.93   25.50
  -5   1  -2  697.03   22.70
   5   1   2  693.33   30.40
  -5  -1   2  703.23   21.70
   5  -1  -2  738.03   29.50
   5  -1  -2  728.63   30.20
  -5  -1   2  736.63   29.60
   5   1   2  744.43   24.10
  -5   1  -2  696.53   30.20
  -5  -1   2  719.63   21.70
  -5   1  -2  684.93   26.50
  -5  -1   2  709.33   30.50
   5   1   2  719.03   23.90
  -5  -1   2  706.53   29.30
  -5   1  -2  667.93   28.00
  -6   1   2  526.35   28.00
   6  -1   2  539.45   19.40
  -6   1   2  536.05   27.20
  -6  -1  -2  542.15   22.60
   6  -1   2  495.55   26.90
  -6  -1  -2  497.65   28.00
   6   1  -2  497.85   26.10
   6  -1   2  507.55   18.10
   6   1  -2  498.75   16.90
  -6   1   2  498.15   26.30
   6  -1   2  491.95   23.80
  -6  -1  -2  517.15   19.80
  -6  -1  -2  478.85   25.50
  -6  -1   2  563.94   27.10
   6   1   2  571.14   27.90
  -6  -1   2  512.95   27.80
  -6   1  -2  567.74   26.30
  -6  -1   2  550.94   26.40
  -6   1  -2  572.74   24.10
  -6   1  -2  539.95   28.20
  -6  -1   2  520.25   16.70
  -6  -1   2  495.85   16.80
   6  -1  -2  566.64   27.60
   6  -1  -2  503.95   26.10
   6   1   2  511.95   19.30
   6   1   2  531.65   19.90
  -6   1  -2  541.35   18.40
   6   1   2  532.05   23.10
   7   1  -2  486.35   28.10
  -7   1   2  500.85   27.40
  -7  -1  -2  521.15   24.10
   7  -1   2  532.45   19.20
   7  -1   2  506.45   29.30
  -7  -1  -2  526.95   19.70
   7  -1   2  509.75   25.40
  -7  -1  -2  484.65   26.70
  -7   1   2  526.25   29.50
  -7  -1  -2  549.95   30.80
   7  -1   2  506.95   17.50
  -7   1   2  500.45   28.40
  -7   1  -2  498.25   17.60
   7  -1  -2  496.15   27.70
  -7  -1   2  510.25   27.70
  -7  -1   2  484.95   15.60
   7   1   2  535.95   20.10
  -7   1  -2  513.25   25.00
  -7   1  -2  532.95   30.00
  -7  -1   2  510.65   27.20
   7   1   2  524.75   24.60
  -7   1  -2  524.35   27.10
   7  -1  -2  501.05   28.70
  -7  -1   2  482.45   30.00
   7   1   2  507.05   19.20
  -7  -1   2  457.65   15.50
   7   1   2  514.95   29.20
  -8  -1  -2  150.78   11.30
  -8   1   2  173.38   21.00
   8   1  -2  172.68   21.40
  -8   1   2  148.29   20.10
  -8  -1  -2  178.68   22.00
   8  -1   2  175.78   11.80
  -8  -1  -2  165.58   17.20
   8  -1   2  171.88   18.80
  -8   1   2  180.58   20.80
  -8  -1  -2  151.98   18.60
   8  -1   2  192.48   21.70
   8   1   2  168.48   13.20
  -8  -1   2  164.38   19.10
  -8  -1   2  211.28   21.20
  -8   1  -2  187.88    8.90
  -8   1  -2  171.88   21.20
   8   1   2  174.98   18.30
   8  -1  -2  207.98   23.00
   8   1   2  176.78   11.60
  -8  -1   2  189.78   22.00
  -8   1  -2  188.78   19.80
   8   1   2  179.88   20.90
  -8   1  -2  191.28   18.90
  -9  -1  -2  426.36   17.10
  -9   1   2  441.86   29.70
  -9   1   2  384.66   30.90
  -9  -1  -2  410.46   33.10
  -9   1   2  410.86   30.20
   9  -1   2  371.56   30.00
   9  -1   2  401.16   17.00
   9  -1   2  417.46   27.80
  -9  -1  -2  459.05   29.30
   9   1  -2  446.86   30.20
  -9  -1  -2  423.06   26.00
  -9  -1   2  466.85   31.70
   9   1   2  447.46   31.70
  -9  -1   2  417.36   29.20
  -9  -1   2  346.67   30.50
  -9   1  -2  385.16   28.40
   9  -1  -2  464.45   32.00
  -9   1  -2  401.76   33.80
  -9   1  -2  424.16   26.60
   9   1   2  424.16   19.30
   9   1   2  433.86   27.00
  10  -1   2  610.14   21.20
 -10   1   2  593.74   39.70
  10  -1   2  586.94   42.30
 -10  -1  -2  635.84   42.20
 -10  -1  -2  605.94   33.30
  10  -1   2  616.04   35.50
 -10   1   2  673.43   39.00
  10   1  -2  643.14   39.30
 -10   1   2  613.44   37.30
 -10  -1  -2  600.24   20.20
 -10  -1  -2  626.74   38.70
 -10   1  -2  634.54   43.60
 -10  -1   2  574.14   37.90
 -10   1  -2  611.44   34.60
  10   1   2  589.54   34.00
 -10   1  -2  668.93   39.00
 -10  -1   2  615.24   41.90
  10   1   2  594.44   23.80
  10  -1  -2  552.94   36.30
  10   1   2  609.14   39.80
 -10  -1   2  615.64   37.00
 -11  -1  -2  586.84   51.49
 -11   1   2  739.63   43.80
  11   1  -2  689.73   43.50
 -11   1   2  542.25   54.19
 -11  -1  -2  750.32   43.30
 -11  -1  -2  728.93   38.00
  11  -1   2  654.43   39.80
 -11   1   2  646.14   42.50
 -11   1  -2  695.53   38.70
 -11  -1   2  736.03   41.80
 -11   1  -2  694.33   47.50
 -11  -1   2  720.33   46.90
 -11   1  -2  679.73   43.30
  11   1   2  752.42   39.80
  11   1   2  667.43   25.20
  11  -1  -2  591.44   43.40
  12  -1   2  253.17   30.20
  12   1  -2  240.08   32.50
 -12   1   2  311.77   36.80
 -12  -1  -2  261.07   36.30
 -12  -1  -2  315.47   30.90
 -12   1   2  273.17   31.30
 -12   1  -2  282.17   32.20
 -12  -1   2  269.67   30.90
 -12  -1   2  331.97   39.90
 -12   1  -2  253.67   35.70
  12  -1  -2  349.47   38.60
  12   1   2  257.77   29.10
 -13  -1  -2  433.56   37.80
 -13   1   2  413.76   46.50
  13  -1   2  380.46   43.50
 -13   1   2  481.35   46.40
 -13  -1  -2  486.25   47.40
 -13   1   2  491.85   51.99
 -13  -1  -2  386.66   47.70
  13  -1  -2  515.55   49.00
 -13  -1   2  426.26   44.90
 -13   1  -2  434.86   39.50
 -13  -1   2  539.45   47.50
 -13  -1   2  475.05   45.60
 -13   1  -2  511.75   49.70
 -13   1  -2  549.85   47.50
  13   1   2  532.15   42.30
 -14  -1  -2  166.08   33.40
  14   1  -2   -3.60   29.60
 -14   1   2   84.99   32.00
 -14   1   2   70.59   35.70
 -14   1   2  133.49   31.30
 -14  -1  -2  118.09   35.10
 -14  -1  -2   71.79   25.90
 -14  -1   2  138.29   37.00
 -14  -1   2   25.00   29.90
 -14   1  -2   63.09   27.40
  14   1   2   96.89   28.80
 -14  -1   2  108.69   32.40
 -14   1  -2  123.29   31.80
 -14   1  -2  109.69   36.70
 -15   1   2  399.96   52.19
 -15   1   2  329.47   49.99
 -15  -1  -2  287.27   44.70
 -15  -1  -2  361.16   38.60
 -15   1   2  334.67   43.50
 -15  -1  -2  438.76   54.79
 -15   1  -2  282.37   45.70
  15  -1  -2  417.76   48.20
 -15   1  -2  362.76   46.50
 -15   1  -2  376.46   50.69
 -15  -1   2  397.96   44.90
 -15  -1   2  338.77   47.90
 -15  -1   2  467.65   56.69
 -16   1   2  104.59   42.30
 -16  -1  -2   77.69   36.40
 -16   1   2  182.78   74.19
  16   1  -2   26.10   45.70
 -16   1  -2  262.77   73.89
  16  -1  -2  142.99   46.00
 -16   1  -2  144.49   37.50
 -16  -1   2  111.99   41.50
   0   2   2  505.15   14.70
   0   2  -2  525.35   16.90
   0  -2  -2  507.85   16.50
   0   2   2  520.25   16.80
   0  -2  -2  487.65   14.70
   0   2  -2  487.05   17.30
   0   2  -2  517.25   17.00
   0  -2   2  506.05   17.20
   0  -2   2  499.95   16.70
   0  -2   2  501.55   17.50
   0  -2  -2  506.85   17.40
   0   2   2  518.25   17.40
   0   2  -2  499.25   17.30
   0   2   2  486.85   16.30
   0  -2  -2  511.05   17.40
  -1  -2  -2 2958.60   84.19
  -1   2   2 2972.10   84.39
   1   2  -2 2939.51   83.79
   1  -2   2 3048.50   83.69
   1   2  -2 3004.10   83.99
  -1   2   2 2874.11   83.19
  -1   2   2 3262.57   82.89
  -1  -2  -2 2852.21   82.29
   1   2  -2 3111.89   83.29
  -1  -2  -2 2988.40   84.39
   1  -2   2 2997.40   83.89
   1  -2   2 2934.81   83.69
  -1   2   2 2990.00   84.29
   1   2  -2 2918.11   82.59
  -1  -2  -2 2801.22   81.39
   1   2   2 2929.21   81.49
   1  -2  -2 2969.80   83.29
   1  -2  -2 3003.10   84.59
  -1   2  -2 3102.09   83.89
  -1  -2   2 3074.09   84.19
  -1   2  -2 2873.61   81.39
   1  -2  -2 3056.49   84.19
   1   2   2 3049.40   84.49
   1   2   2 3351.76   83.99
  -1   2  -2 2981.30   83.69
  -1  -2   2 2982.80   82.69
  -1  -2   2 3051.89   83.99
   1   2   2 3051.29   84.29
   1   2   2 2993.50   82.39
  -1   2  -2 3006.60   83.89
   2   2  -2 1190.98   33.40
  -2  -2  -2 1141.59   34.60
  -2  -2  -2 1134.49   34.70
  -2   2   2 1142.59   32.70
  -2  -2  -2 1119.89   31.60
   2  -2   2 1088.99   33.80
  -2   2   2 1158.28   32.20
  -2  -2  -2 1198.38   36.20
  -2   2   2 1125.99   36.00
  -2   2   2 1212.08   35.60
   2  -2   2 1160.88   34.90
   2  -2   2 1188.38   34.50
  -2   2   2 1125.89   34.60
  -2  -2   2 1075.69   34.40
   2   2   2 1130.29   34.00
  -2   2  -2 1059.19   34.90
   2  -2  -2 1088.99   35.90
   2  -2  -2 1076.59   34.90
  -2   2  -2 1049.59   33.10
   2   2   2 1053.49   34.30
  -2  -2   2 1096.89   34.10
   2   2   2 1068.09   34.30
  -2  -2   2 1063.89   35.70
  -2   2  -2 1085.09   34.20
   2  -2  -2 1094.89   32.70
  -2   2  -2 1081.39   33.70
  -3   2   2  665.33   26.40
   3  -2   2  665.33   22.70
  -3  -2  -2  663.43   25.60
  -3   2   2  712.43   20.50
  -3   2   2  717.83   25.70
   3   2  -2  697.23   22.40
   3  -2   2  679.43   24.30
  -3   2   2  679.03   21.00
  -3  -2  -2  657.53   23.80
   3  -2   2  693.03   25.50
   3   2  -2  644.94   25.50
  -3   2   2  668.43   25.40
  -3  -2  -2  665.13   21.70
  -3   2  -2  729.13   26.10
   3   2   2  675.23   25.40
  -3   2  -2  735.33   22.90
   3   2   2  657.53   23.60
  -3  -2   2  705.13   25.60
   3  -2  -2  729.83   26.40
   3  -2  -2  712.13   27.00
   3   2   2  722.43   23.50
  -3   2  -2  725.53   24.20
   3  -2  -2  698.03   21.10
  -3   2  -2  716.63   24.50
  -3  -2   2  669.53   25.80
   3  -2  -2  724.63   25.50
  -3  -2   2  700.63   23.30
  -4   2   2 2166.38   66.99
   4  -2   2 2128.89   66.29
   4  -2   2 2247.78   61.79
   4  -2   2 2132.79   61.99
  -4   2   2 2171.68   67.39
  -4   2   2 2213.48   66.69
   4   2  -2 2224.08   66.89
  -4  -2  -2 2107.29   62.19
   4   2  -2 2298.27   61.79
  -4  -2  -2 2163.48   63.49
  -4  -2  -2 2195.98   67.49
   4  -2   2 2222.98   65.09
   4  -2  -2 2120.99   67.39
  -4   2  -2 2183.98   66.99
  -4   2  -2 2184.28   64.89
  -4   2  -2 2132.89   61.79
  -4  -2   2 2032.30   65.99
  -4   2  -2 2096.09   64.99
  -4  -2   2 2135.79   67.39
   4  -2  -2 2091.29   59.29
   4   2   2 2202.38   67.19
   4   2   2 2129.49   62.49
   4   2   2 2163.38   63.19
  -4  -2   2 2243.38   66.99
  -4  -2   2 2117.79   62.29
   4   2   2 2270.57   62.99
   4  -2  -2 2098.69   65.99
   4  -2  -2 2184.78   67.79
  -5  -2  -2  662.53   24.90
  -5  -2  -2  692.03   24.80
   5  -2   2  703.93   29.50
   5  -2   2  689.63   23.30
   5   2  -2  698.13   29.40
  -5   2   2  720.03   30.20
  -5  -2  -2  660.43   30.30
  -5   2   2  706.73   30.20
  -5   2   2  756.22   29.70
   5   2  -2  722.83   23.20
   5  -2   2  714.53   27.80
   5  -2   2  733.63   23.50
  -5  -2   2  637.64   28.90
  -5   2  -2  645.34   29.50
  -5   2  -2  680.93   22.90
   5   2   2  691.83   24.60
  -5  -2   2  658.33   28.50
  -5  -2   2  656.43   23.50
   5  -2  -2  714.03   31.20
  -5  -2   2  677.43   23.30
   5   2   2  713.63   30.10
  -5   2  -2  738.93   27.90
  -5  -2   2  673.43   30.30
  -5   2  -2  716.63   28.70
   5   2   2  640.74   24.60
   5  -2  -2  717.53   29.30
   5  -2  -2  709.43   30.40
   5   2   2  677.83   25.10
   6   2  -2 1405.56   50.59
  -6  -2  -2 1416.06   52.59
  -6   2   2 1401.26   50.99
  -6   2   2 1420.56   51.59
   6  -2   2 1445.46   49.20
   6  -2   2 1454.05   43.40
  -6  -2  -2 1376.06   46.10
   6  -2   2 1506.05   52.49
  -6  -2  -2 1459.15   45.30
  -6   2   2 1395.16   51.69
   6  -2   2 1379.06   42.60
   6   2  -2 1439.66   42.80
  -6  -2   2 1419.46   42.90
   6   2   2 1472.25   52.29
   6  -2  -2 1521.35   54.19
  -6  -2   2 1481.85   51.99
   6   2   2 1512.75   45.00
  -6  -2   2 1465.25   53.19
  -6   2  -2 1500.35   52.99
   6  -2  -2 1523.55   52.69
   6   2   2 1433.56   46.80
  -6  -2   2 1418.16   50.29
  -6   2  -2 1452.85   42.60
  -6   2  -2 1443.86   49.80
  -6   2  -2 1463.75   49.10
   6   2   2 1446.26   44.90
   6  -2  -2 1423.46   50.59
  -6  -2   2 1403.66   43.10
   7  -2   2  621.34   20.70
  -7  -2  -2  583.74   25.10
   7  -2   2  612.64   28.30
   7   2  -2  571.84   29.70
  -7   2   2  594.04   29.40
[truncated: 4,404,552 more chars]
