# Supplementary material for: Cyanate Formation via Photolytic Splitting of Dinitrogen
Source: JACS Au. 2021 May 20;1(6):879–94. doi: 10.1021/jacsau.1c00117 (PMC8243327; doi:10.1021/jacsau.1c00117)
Supplement: Supplementary file 3 — au1c00117_si_003.cif [file au1c00117_si_003.cif]

data_global
_audit_creation_method                  'APEX3 v2016.9-0'

_publ_requested_journal                 ?

_publ_contact_author_name               ?
_publ_contact_author_address            
;
;
_publ_contact_author_email              ?
_publ_contact_author_fax                ?
_publ_contact_author_phone              ?

_publ_section_title                     
;
;
_publ_section_abstract                  
;
;
_publ_section_references                
;
;
_publ_section_comment                   
;
;

data_CW_BS_070119
_chemical_name_systematic               ?
_chemical_name_common                   BS-D-067
_chemical_formula_moiety                ?
_chemical_formula_sum                   'C42 H88 N4 O2 P4 W2'
_chemical_formula_iupac                 ?
_chemical_formula_weight                1172.74

_chemical_melting_point                 ?

_space_group_crystal_system             monoclinic
_space_group_name_H-M_alt               'C 1 2/c 1'
_space_group_name_Hall                  '-C 2yc'
loop_
    _space_group_symop_operation_xyz
    'x, y, z'
    '-x, y, -z+1/2'
    'x+1/2, y+1/2, z'
    '-x+1/2, y+1/2, -z+1/2'
    '-x, -y, -z'
    'x, -y, z-1/2'
    '-x+1/2, -y+1/2, -z'
    'x+1/2, -y+1/2, z-1/2'

_cell_length_a                          27.147(3)
_cell_length_b                          9.8359(11)
_cell_length_c                          19.638(2)
_cell_angle_alpha                       90
_cell_angle_beta                        109.232(4)
_cell_angle_gamma                       90
_cell_volume                            4951.0(10)
_cell_formula_units_Z                   4
_cell_measurement_reflns_used           9861
_cell_measurement_theta_min             2.5887
_cell_measurement_theta_max             25.3717
_cell_measurement_temperature           100.(2)

_exptl_crystal_description              Block
_exptl_crystal_colour                   'dark blue'
_exptl_crystal_size_max                 0.219
_exptl_crystal_size_mid                 0.169
_exptl_crystal_size_min                 0.070
_exptl_crystal_density_diffrn           1.573
_exptl_crystal_density_meas             ?
_exptl_crystal_density_method           'not measured'
_exptl_crystal_F_000                    2368

_exptl_absorpt_coefficient_mu           4.809
_exptl_absorpt_correction_type          Multi-Scan
_exptl_absorpt_process_details          
;
SADABS-2016/2 - Bruker AXS area detector scaling and absorption correction
;
_exptl_absorpt_correction_T_min         0.50
_exptl_absorpt_correction_T_max         0.73

_exptl_special_details                  
;
; 

_diffrn_ambient_temperature             100.(2)

_diffrn_source                          'microfucus sealed tube'
_diffrn_source_type                     'INCOATEC microfocus sealed tube'

_diffrn_radiation_type                  MoK\a
_diffrn_radiation_wavelength            0.71073
_diffrn_radiation_monochromator         'multilayer optics'

_diffrn_measurement_device_type         'Bruker D8 Venture CMOS'
_diffrn_measurement_method              'omega and phi scans'

_diffrn_detector_area_resol_mean        10.4167

_diffrn_reflns_number                   33664
_diffrn_reflns_av_R_equivalents         0.0579
_diffrn_reflns_av_unetI/netI            0.0372
_diffrn_reflns_theta_min                2.22
_diffrn_reflns_theta_max                25.39
_diffrn_reflns_theta_full               25.39
_diffrn_measured_fraction_theta_max     0.979
_diffrn_measured_fraction_theta_full    0.979
_diffrn_reflns_limit_h_min              -29
_diffrn_reflns_limit_h_max              32
_diffrn_reflns_limit_k_min              -11
_diffrn_reflns_limit_k_max              11
_diffrn_reflns_limit_l_min              -23
_diffrn_reflns_limit_l_max              23

_refine_special_details                 
;
;

_reflns_number_total                    4465
_reflns_number_gt                       4008
_reflns_threshold_expression            'I > 2\s(I)'

_refine_ls_structure_factor_coef        Fsqd
_refine_ls_matrix_type                  full
_refine_ls_R_factor_all                 0.0555
_refine_ls_R_factor_gt                  0.0478
_refine_ls_wR_factor_gt                 0.1012
_refine_ls_wR_factor_ref                0.1058
_refine_ls_goodness_of_fit_ref          1.224
_refine_ls_restrained_S_all             1.167
_refine_ls_number_reflns                4465
_refine_ls_number_parameters            494
_refine_ls_number_restraints            646
_refine_ls_number_constraints           ?
_refine_ls_hydrogen_treatment           constr
_refine_ls_weighting_scheme             calc
_refine_ls_weighting_details            
    'w=1/[\s^2^(Fo^2^)+141.3049P] where P=(Fo^2^+2Fc^2^)/3'

_atom_sites_solution_hydrogens          geom
_atom_sites_solution_primary            ?
_atom_sites_solution_secondary          ?

_refine_ls_shift/su_max                 0.001
_refine_ls_shift/su_mean                0.000
_refine_diff_density_max                2.492
_refine_diff_density_min                -1.568
_refine_ls_extinction_method            none
_refine_ls_extinction_coef              ?

loop_
    _atom_type_symbol
    _atom_type_description
    _atom_type_scat_dispersion_real
    _atom_type_scat_dispersion_imag
    _atom_type_scat_source
    C C 0.0033 0.0016 'International Tables Vol C Tables 4.2.6.8 and 6.1.1.4'
    H H 0.0000 0.0000 'International Tables Vol C Tables 4.2.6.8 and 6.1.1.4'
    N N 0.0061 0.0033 'International Tables Vol C Tables 4.2.6.8 and 6.1.1.4'
    O O 0.0106 0.0060 'International Tables Vol C Tables 4.2.6.8 and 6.1.1.4'
    P P 0.1023 0.0942 'International Tables Vol C Tables 4.2.6.8 and 6.1.1.4'
    W W -0.8490 6.8722 'International Tables Vol C Tables 4.2.6.8 and 6.1.1.4'

_computing_data_collection              'Bruker Instrument Service vV6.2.4'
_computing_cell_refinement              'SAINT V8.37A (Bruker AXS Inc., 2015)'
_computing_data_reduction               'SAINT V8.37A (Bruker AXS Inc., 2015)'
_computing_structure_solution           'SHELXT-2014 (Sheldrick, 2014)'
_computing_structure_refinement         'SHELXL-2014/7 (Sheldrick, 2014)'
_computing_molecular_graphics           'shelXle (C.B. Huebschle, rev 807)'
_computing_publication_material         ?

loop_
    _atom_site_type_symbol
    _atom_site_label
    _atom_site_fract_x
    _atom_site_fract_y
    _atom_site_fract_z
    _atom_site_U_iso_or_equiv
    _atom_site_adp_type
    _atom_site_calc_flag
    _atom_site_refinement_flags_adp
    _atom_site_refinement_flags_occupancy
    _atom_site_refinement_flags_posn
    _atom_site_occupancy
    _atom_site_disorder_assembly
    _atom_site_disorder_group
    W W1 0.40391(2) 0.77070(3) 0.70034(2) 0.02109(12) Uani d U . D 1.0 . .
    N N2 0.4764(3) 0.7858(8) 0.7396(4) 0.0335(16) Uani d U . . 1.0 . .
    P P1 0.38448(13) 0.5770(4) 0.76864(19) 0.0264(8) Uani d U P D 0.799(6) A 1
    C C1 0.3625(5) 0.4886(11) 0.6277(6) 0.036(3) Uani d U P D 0.799(6) A 1
    H H1A 0.3773 0.4292 0.5986 0.043 Uiso calc U P R 0.799(6) A 1
    H H1B 0.324 0.4802 0.608 0.043 Uiso calc U P R 0.799(6) A 1
    N N1 0.3771(7) 0.6314(18) 0.6193(9) 0.030(4) Uani d U P D 0.799(6) A 1
    O O1 0.3683(5) 0.9999(11) 0.7853(6) 0.070(3) Uani d U P D 0.799(6) A 1
    P P2 0.38977(14) 0.9154(4) 0.59502(19) 0.0266(8) Uani d U P D 0.799(6) A 1
    C C2 0.3808(5) 0.4381(12) 0.7048(6) 0.039(3) Uani d U P D 0.799(6) A 1
    H H2A 0.4156 0.3957 0.7157 0.047 Uiso calc U P R 0.799(6) A 1
    H H2B 0.3564 0.3677 0.7105 0.047 Uiso calc U P R 0.799(6) A 1
    C C11 0.3680(5) 0.6570(12) 0.5427(6) 0.038(3) Uani d U P D 0.799(6) A 1
    H H11A 0.3299 0.66 0.5171 0.046 Uiso calc U P R 0.799(6) A 1
    H H11B 0.3823 0.5799 0.5227 0.046 Uiso calc U P R 0.799(6) A 1
    C C10 0.2776(6) 0.5971(16) 0.7064(8) 0.063(4) Uani d U P D 0.799(6) A 1
    H H10A 0.2901 0.6634 0.6786 0.095 Uiso calc U P R 0.799(6) A 1
    H H10B 0.2448 0.6292 0.7113 0.095 Uiso calc U P R 0.799(6) A 1
    H H10C 0.2719 0.5094 0.6814 0.095 Uiso calc U P R 0.799(6) A 1
    C C9 0.3131(6) 0.7030(16) 0.8257(9) 0.081(5) Uani d U P D 0.799(6) A 1
    H H9A 0.3208 0.7863 0.8037 0.122 Uiso calc U P R 0.799(6) A 1
    H H9B 0.3378 0.694 0.8747 0.122 Uiso calc U P R 0.799(6) A 1
    H H9C 0.2775 0.7075 0.8274 0.122 Uiso calc U P R 0.799(6) A 1
    C C8 0.3041(6) 0.4546(16) 0.8153(9) 0.074(5) Uani d U P D 0.799(6) A 1
    H H8A 0.2674 0.4594 0.8123 0.111 Uiso calc U P R 0.799(6) A 1
    H H8B 0.3262 0.4496 0.866 0.111 Uiso calc U P R 0.799(6) A 1
    H H8C 0.3097 0.3735 0.7898 0.111 Uiso calc U P R 0.799(6) A 1
    C C7 0.3182(4) 0.5807(12) 0.7809(6) 0.045(3) Uani d U P D 0.799(6) A 1
    C C6 0.4875(5) 0.5191(14) 0.8434(7) 0.052(3) Uani d U P D 0.799(6) A 1
    H H6A 0.4869 0.4651 0.8012 0.079 Uiso calc U P R 0.799(6) A 1
    H H6B 0.5142 0.4832 0.8864 0.079 Uiso calc U P R 0.799(6) A 1
    H H6C 0.4955 0.614 0.836 0.079 Uiso calc U P R 0.799(6) A 1
    C C5 0.4257(6) 0.3671(11) 0.8753(8) 0.046(3) Uani d U P D 0.799(6) A 1
    H H5A 0.4208 0.3058 0.8342 0.069 Uiso calc U P R 0.799(6) A 1
    H H5B 0.3944 0.3654 0.8898 0.069 Uiso calc U P R 0.799(6) A 1
    H H5C 0.4559 0.3373 0.9157 0.069 Uiso calc U P R 0.799(6) A 1
    C C4 0.4356(6) 0.6083(13) 0.9153(7) 0.058(4) Uani d U P D 0.799(6) A 1
    H H4A 0.4391 0.7022 0.9008 0.087 Uiso calc U P R 0.799(6) A 1
    H H4B 0.4652 0.5858 0.9583 0.087 Uiso calc U P R 0.799(6) A 1
    H H4C 0.403 0.5988 0.9261 0.087 Uiso calc U P R 0.799(6) A 1
    C C3 0.4348(4) 0.5114(10) 0.8537(5) 0.033(2) Uani d U P D 0.799(6) A 1
    C C12 0.3918(5) 0.7866(12) 0.5275(6) 0.039(3) Uani d U P D 0.799(6) A 1
    H H12A 0.3722 0.8194 0.4784 0.047 Uiso calc U P R 0.799(6) A 1
    H H12B 0.4284 0.7701 0.5302 0.047 Uiso calc U P R 0.799(6) A 1
    C C21 0.3786(10) 0.9087(19) 0.7524(15) 0.040(5) Uani d U P D 0.799(6) A 1
    C C20 0.4915(5) 0.9706(14) 0.6014(8) 0.051(3) Uani d U P D 0.799(6) A 1
    H H20A 0.4879 0.9215 0.5566 0.077 Uiso calc U P R 0.799(6) A 1
    H H20B 0.4991 0.906 0.6415 0.077 Uiso calc U P R 0.799(6) A 1
    H H20C 0.5201 1.0364 0.6108 0.077 Uiso calc U P R 0.799(6) A 1
    C C19 0.4505(6) 1.1353(14) 0.6606(7) 0.054(3) Uani d U P D 0.799(6) A 1
    H H19A 0.4806 1.1943 0.6658 0.08 Uiso calc U P R 0.799(6) A 1
    H H19B 0.4574 1.0781 0.7036 0.08 Uiso calc U P R 0.799(6) A 1
    H H19C 0.4195 1.1912 0.655 0.08 Uiso calc U P R 0.799(6) A 1
    C C18 0.4271(8) 1.1349(19) 0.5279(8) 0.056(5) Uani d U P D 0.799(6) A 1
    H H18A 0.4162 1.0781 0.4845 0.084 Uiso calc U P R 0.799(6) A 1
    H H18B 0.4577 1.1888 0.5287 0.084 Uiso calc U P R 0.799(6) A 1
    H H18C 0.3986 1.196 0.5277 0.084 Uiso calc U P R 0.799(6) A 1
    C C17 0.4410(4) 1.0452(11) 0.5942(6) 0.034(3) Uani d U P D 0.799(6) A 1
    C C16 0.3215(6) 1.1278(13) 0.5985(8) 0.057(4) Uani d U P D 0.799(6) A 1
    H H16A 0.3435 1.1954 0.5858 0.086 Uiso calc U P R 0.799(6) A 1
    H H16B 0.3346 1.1118 0.6506 0.086 Uiso calc U P R 0.799(6) A 1
    H H16C 0.2855 1.1614 0.5844 0.086 Uiso calc U P R 0.799(6) A 1
    C C15 0.3033(6) 1.0186(19) 0.4780(7) 0.080(5) Uani d U P D 0.799(6) A 1
    H H15A 0.2994 0.9307 0.4533 0.12 Uiso calc U P R 0.799(6) A 1
    H H15B 0.3284 1.0747 0.4644 0.12 Uiso calc U P R 0.799(6) A 1
    H H15C 0.2695 1.065 0.4639 0.12 Uiso calc U P R 0.799(6) A 1
    C C14 0.2858(5) 0.8962(15) 0.5780(8) 0.059(4) Uani d U P D 0.799(6) A 1
    H H14A 0.2497 0.9268 0.5557 0.088 Uiso calc U P R 0.799(6) A 1
    H H14B 0.2942 0.8924 0.6304 0.088 Uiso calc U P R 0.799(6) A 1
    H H14C 0.2899 0.8055 0.5598 0.088 Uiso calc U P R 0.799(6) A 1
    C C13 0.3228(4) 0.9961(11) 0.5592(6) 0.040(3) Uani d U P D 0.799(6) A 1
    P P1A 0.3802(5) 0.6299(16) 0.7843(8) 0.028(3) Uani d U P D 0.201(6) A 2
    N N1A 0.388(3) 0.929(6) 0.757(4) 0.020(6) Uani d U P D 0.201(6) A 2
    C C1A 0.3586(18) 0.892(4) 0.810(2) 0.034(8) Uani d U P D 0.201(6) A 2
    H H1D 0.363 0.9673 0.8455 0.04 Uiso calc U P R 0.201(6) A 2
    H H1E 0.3209 0.884 0.7831 0.04 Uiso calc U P R 0.201(6) A 2
    O O1A 0.3717(18) 0.544(4) 0.579(2) 0.073(14) Uani d U P D 0.201(6) A 2
    P P2A 0.3859(7) 0.9624(18) 0.6106(10) 0.036(3) Uani d U P D 0.201(6) A 2
    C C2A 0.3777(16) 0.762(4) 0.850(2) 0.029(6) Uani d U P D 0.201(6) A 2
    H H2D 0.3539 0.733 0.8763 0.035 Uiso calc U P R 0.201(6) A 2
    H H2E 0.4129 0.7754 0.886 0.035 Uiso calc U P R 0.201(6) A 2
    C C21A 0.388(4) 0.630(7) 0.624(4) 0.019(8) Uani d U P D 0.201(6) A 2
    C C20A 0.479(2) 1.077(5) 0.653(2) 0.056(9) Uani d U P D 0.201(6) A 2
    H H20D 0.5148 1.0476 0.6609 0.084 Uiso calc U P R 0.201(6) A 2
    H H20E 0.4675 1.0467 0.6926 0.084 Uiso calc U P R 0.201(6) A 2
    H H20F 0.4769 1.1764 0.6492 0.084 Uiso calc U P R 0.201(6) A 2
    C C19A 0.436(3) 1.119(6) 0.522(3) 0.053(11) Uani d U P D 0.201(6) A 2
    H H19D 0.4183 1.0757 0.4758 0.079 Uiso calc U P R 0.201(6) A 2
    H H19E 0.4702 1.1525 0.5233 0.079 Uiso calc U P R 0.201(6) A 2
    H H19F 0.4149 1.1949 0.5295 0.079 Uiso calc U P R 0.201(6) A 2
    C C18A 0.471(2) 0.892(5) 0.565(3) 0.058(10) Uani d U P D 0.201(6) A 2
    H H18D 0.4517 0.8595 0.5164 0.087 Uiso calc U P R 0.201(6) A 2
    H H18E 0.4724 0.8195 0.6001 0.087 Uiso calc U P R 0.201(6) A 2
    H H18F 0.5065 0.9172 0.5679 0.087 Uiso calc U P R 0.201(6) A 2
    C C17A 0.4433(12) 1.015(5) 0.582(2) 0.048(7) Uani d U P D 0.201(6) A 2
    C C16A 0.342(2) 0.876(5) 0.469(3) 0.065(10) Uani d U P D 0.201(6) A 2
    H H16D 0.3219 0.9099 0.4207 0.097 Uiso calc U P R 0.201(6) A 2
    H H16E 0.3335 0.7802 0.4728 0.097 Uiso calc U P R 0.201(6) A 2
    H H16F 0.3793 0.8856 0.4767 0.097 Uiso calc U P R 0.201(6) A 2
    C C15A 0.2820(17) 0.890(5) 0.540(3) 0.052(10) Uani d U P D 0.201(6) A 2
    H H15D 0.2583 0.8518 0.4952 0.078 Uiso calc U P R 0.201(6) A 2
    H H15E 0.2632 0.9572 0.5592 0.078 Uiso calc U P R 0.201(6) A 2
    H H15F 0.2949 0.8171 0.5756 0.078 Uiso calc U P R 0.201(6) A 2
    C C14A 0.312(2) 1.101(4) 0.496(3) 0.054(10) Uani d U P D 0.201(6) A 2
    H H14D 0.3153 1.1096 0.4486 0.08 Uiso calc U P R 0.201(6) A 2
    H H14E 0.334 1.1679 0.5292 0.08 Uiso calc U P R 0.201(6) A 2
    H H14F 0.2752 1.117 0.4927 0.08 Uiso calc U P R 0.201(6) A 2
    C C13A 0.3276(11) 0.958(4) 0.5256(15) 0.054(7) Uani d U P D 0.201(6) A 2
    C C12A 0.382(2) 1.098(5) 0.674(3) 0.045(7) Uani d U P D 0.201(6) A 2
    H H12D 0.417 1.1356 0.6971 0.053 Uiso calc U P R 0.201(6) A 2
    H H12E 0.3596 1.172 0.6456 0.053 Uiso calc U P R 0.201(6) A 2
    C C11A 0.3601(18) 1.055(4) 0.732(2) 0.034(8) Uani d U P D 0.201(6) A 2
    H H11D 0.3678 1.1239 0.771 0.041 Uiso calc U P R 0.201(6) A 2
    H H11E 0.3219 1.0404 0.7123 0.041 Uiso calc U P R 0.201(6) A 2
    C C10A 0.308(2) 0.427(4) 0.715(3) 0.058(10) Uani d U P D 0.201(6) A 2
    H H10E 0.2744 0.3835 0.7087 0.087 Uiso calc U P R 0.201(6) A 2
    H H10D 0.3363 0.365 0.7421 0.087 Uiso calc U P R 0.201(6) A 2
    H H10F 0.3115 0.4463 0.668 0.087 Uiso calc U P R 0.201(6) A 2
    C C9A 0.2821(19) 0.668(4) 0.706(3) 0.047(9) Uani d U P D 0.201(6) A 2
    H H9D 0.2691 0.6314 0.6568 0.07 Uiso calc U P R 0.201(6) A 2
    H H9E 0.3053 0.7449 0.7078 0.07 Uiso calc U P R 0.201(6) A 2
    H H9F 0.2526 0.6976 0.7206 0.07 Uiso calc U P R 0.201(6) A 2
    C C8A 0.287(2) 0.536(5) 0.815(3) 0.064(10) Uani d U P D 0.201(6) A 2
    H H8D 0.3101 0.5712 0.8609 0.096 Uiso calc U P R 0.201(6) A 2
    H H8E 0.2812 0.4384 0.8195 0.096 Uiso calc U P R 0.201(6) A 2
    H H8F 0.2535 0.5838 0.8013 0.096 Uiso calc U P R 0.201(6) A 2
    C C7A 0.3120(9) 0.558(4) 0.757(2) 0.047(7) Uani d U P D 0.201(6) A 2
    C C6A 0.445(2) 0.414(5) 0.788(2) 0.054(9) Uani d U P D 0.201(6) A 2
    H H6D 0.4243 0.3309 0.7788 0.08 Uiso calc U P R 0.201(6) A 2
    H H6E 0.4822 0.3912 0.8081 0.08 Uiso calc U P R 0.201(6) A 2
    H H6F 0.439 0.4631 0.742 0.08 Uiso calc U P R 0.201(6) A 2
    C C5A 0.4768(18) 0.584(5) 0.886(3) 0.054(9) Uani d U P D 0.201(6) A 2
    H H5D 0.5086 0.5319 0.8914 0.081 Uiso calc U P R 0.201(6) A 2
    H H5E 0.4737 0.6024 0.9331 0.081 Uiso calc U P R 0.201(6) A 2
    H H5F 0.4785 0.6709 0.8617 0.081 Uiso calc U P R 0.201(6) A 2
    C C4A 0.410(2) 0.415(5) 0.889(3) 0.051(10) Uani d U P D 0.201(6) A 2
    H H4D 0.3865 0.3459 0.8604 0.077 Uiso calc U P R 0.201(6) A 2
    H H4E 0.3917 0.4715 0.9141 0.077 Uiso calc U P R 0.201(6) A 2
    H H4F 0.44 0.3709 0.9249 0.077 Uiso calc U P R 0.201(6) A 2
    C C3A 0.4296(12) 0.504(3) 0.8402(17) 0.043(7) Uani d U P D 0.201(6) A 2

loop_
    _atom_site_aniso_label
    _atom_site_aniso_U_11
    _atom_site_aniso_U_22
    _atom_site_aniso_U_33
    _atom_site_aniso_U_12
    _atom_site_aniso_U_13
    _atom_site_aniso_U_23
    W1 0.02485(18) 0.01864(17) 0.02430(18) -0.00193(13) 0.01420(13)
     -0.00558(13)
    N2 0.025(3) 0.038(4) 0.041(4) -0.004(3) 0.014(3) 0.003(3)
    P1 0.0296(16) 0.0246(18) 0.0281(17) -0.0060(14) 0.0138(13) -0.0043(13)
    C1 0.049(7) 0.034(5) 0.029(5) -0.015(4) 0.019(4) -0.013(4)
    N1 0.028(11) 0.033(4) 0.031(4) -0.005(5) 0.012(5) -0.006(3)
    O1 0.096(8) 0.058(6) 0.067(7) 0.022(6) 0.043(6) -0.020(5)
    P2 0.0296(16) 0.029(2) 0.0238(16) 0.0039(14) 0.0117(13) -0.0005(13)
    C2 0.053(7) 0.032(5) 0.038(5) -0.011(4) 0.022(4) -0.007(4)
    C11 0.051(7) 0.042(5) 0.024(4) -0.002(5) 0.017(4) -0.004(4)
    C10 0.044(7) 0.072(10) 0.074(7) -0.011(7) 0.020(5) 0.009(7)
    C9 0.057(9) 0.102(9) 0.099(10) -0.006(7) 0.048(8) -0.026(8)
    C8 0.041(8) 0.087(9) 0.103(11) -0.003(6) 0.036(8) 0.032(8)
    C7 0.027(5) 0.060(7) 0.058(6) -0.004(4) 0.027(4) 0.004(5)
    C6 0.037(5) 0.068(9) 0.053(8) 0.001(5) 0.016(5) 0.023(6)
    C5 0.055(8) 0.042(6) 0.048(7) -0.001(5) 0.025(6) 0.009(5)
    C4 0.069(9) 0.060(7) 0.034(6) 0.017(6) 0.001(5) -0.001(5)
    C3 0.039(5) 0.035(5) 0.027(5) -0.004(4) 0.014(4) 0.002(4)
    C12 0.058(7) 0.043(5) 0.023(5) 0.000(4) 0.021(5) -0.002(4)
    C21 0.051(13) 0.034(7) 0.048(8) 0.000(6) 0.034(9) -0.006(5)
    C20 0.045(6) 0.045(7) 0.072(9) 0.005(5) 0.030(6) 0.024(6)
    C19 0.057(8) 0.054(7) 0.058(7) -0.023(6) 0.030(6) -0.001(5)
    C18 0.053(10) 0.063(9) 0.059(7) 0.008(7) 0.027(6) 0.028(6)
    C17 0.030(5) 0.037(5) 0.039(6) 0.004(4) 0.014(4) 0.012(4)
    C16 0.045(7) 0.055(6) 0.072(8) 0.013(5) 0.020(6) -0.003(6)
    C15 0.055(9) 0.127(14) 0.046(6) 0.024(9) -0.001(5) 0.016(6)
    C14 0.034(6) 0.076(8) 0.060(9) 0.000(6) 0.008(6) 0.000(7)
    C13 0.026(5) 0.053(6) 0.038(5) 0.009(4) 0.004(4) 0.004(4)
    P1A 0.033(6) 0.023(6) 0.034(6) -0.004(5) 0.019(5) -0.009(4)
    N1A 0.009(12) 0.022(7) 0.026(9) -0.010(7) 0.001(8) -0.011(6)
    C1A 0.037(17) 0.029(9) 0.044(12) 0.004(9) 0.025(13) -0.003(8)
    O1A 0.08(3) 0.06(2) 0.07(2) -0.03(2) 0.03(2) -0.05(2)
    P2A 0.039(7) 0.027(7) 0.044(7) 0.000(5) 0.016(5) 0.002(5)
    C2A 0.027(14) 0.029(9) 0.036(9) -0.003(8) 0.017(9) -0.006(7)
    C21A 0.014(19) 0.016(10) 0.029(10) 0.000(10) 0.011(10) -0.004(8)
    C20A 0.057(15) 0.059(19) 0.054(14) -0.020(13) 0.021(11) 0.028(12)
    C19A 0.04(2) 0.059(19) 0.058(16) 0.005(14) 0.021(14) 0.027(14)
    C18A 0.050(17) 0.061(17) 0.06(2) 0.010(12) 0.021(15) 0.023(13)
    C17A 0.040(11) 0.052(15) 0.053(13) 0.003(9) 0.017(9) 0.022(10)
    C16A 0.08(2) 0.053(18) 0.055(13) -0.002(14) 0.008(13) 0.010(12)
    C15A 0.041(12) 0.061(19) 0.035(18) -0.005(12) -0.015(11) 0.025(14)
    C14A 0.051(18) 0.046(14) 0.054(17) -0.004(11) 0.004(14) 0.014(11)
    C13A 0.051(11) 0.046(14) 0.056(10) -0.006(9) 0.004(8) 0.010(9)
    C12A 0.056(18) 0.031(9) 0.053(11) 0.000(8) 0.027(11) 0.003(7)
    C11A 0.033(16) 0.028(9) 0.043(12) 0.002(9) 0.015(12) -0.001(8)
    C10A 0.052(19) 0.047(13) 0.075(19) -0.016(11) 0.021(14) -0.013(12)
    C9A 0.031(13) 0.042(15) 0.067(17) -0.018(10) 0.016(10) -0.005(13)
    C8A 0.063(19) 0.06(2) 0.076(17) -0.008(15) 0.037(15) 0.000(14)
    C7A 0.038(9) 0.043(12) 0.061(14) -0.012(8) 0.019(8) -0.005(10)
    C6A 0.065(19) 0.049(15) 0.055(16) 0.016(13) 0.030(14) 0.003(12)
    C5A 0.051(13) 0.059(17) 0.054(15) 0.002(12) 0.021(11) 0.004(13)
    C4A 0.055(19) 0.049(16) 0.058(16) 0.010(14) 0.031(14) 0.007(13)
    C3A 0.047(11) 0.042(11) 0.048(12) 0.008(9) 0.024(9) 0.003(8)

_geom_special_details                   
;

All esds (except the esd in the dihedral angle between two l.s. planes)
are estimated using the full covariance matrix.  The cell esds are taken
into account individually in the estimation of esds in distances, angles
and torsion angles; correlations between esds in cell parameters are only
used when they are defined by crystal symmetry.  An approximate (isotropic)
treatment of cell esds is used for estimating esds involving l.s. planes.
;

loop_
    _geom_bond_atom_site_label_1
    _geom_bond_atom_site_label_2
    _geom_bond_site_symmetry_2
    _geom_bond_distance
    _geom_bond_publ_flag
    W1 N2 . 1.869(7) ?
    W1 C21 . 1.956(14) ?
    W1 C21A . 1.97(2) ?
    W1 N1 . 2.043(10) ?
    W1 N1A . 2.04(2) ?
    W1 P1A . 2.398(14) ?
    W1 P2 . 2.435(4) ?
    W1 P1 . 2.485(3) ?
    W1 P2A . 2.517(17) ?
    N2 N2 2_656 1.207(14) ?
    P1 C2 . 1.835(12) ?
    P1 C3 . 1.889(10) ?
    P1 C7 . 1.894(10) ?
    C1 N1 . 1.48(2) ?
    C1 C2 . 1.513(14) ?
    C1 H1A . 0.99 ?
    C1 H1B . 0.99 ?
    N1 C11 . 1.46(2) ?
    O1 C21 . 1.190(16) ?
    P2 C12 . 1.849(12) ?
    P2 C17 . 1.892(10) ?
    P2 C13 . 1.894(10) ?
    C2 H2A . 0.99 ?
    C2 H2B . 0.99 ?
    C11 C12 . 1.503(14) ?
    C11 H11A . 0.99 ?
    C11 H11B . 0.99 ?
    C10 C7 . 1.522(13) ?
    C10 H10A . 0.98 ?
    C10 H10B . 0.98 ?
    C10 H10C . 0.98 ?
    C9 C7 . 1.523(14) ?
    C9 H9A . 0.98 ?
    C9 H9B . 0.98 ?
    C9 H9C . 0.98 ?
    C8 C7 . 1.519(13) ?
    C8 H8A . 0.98 ?
    C8 H8B . 0.98 ?
    C8 H8C . 0.98 ?
    C6 C3 . 1.509(12) ?
    C6 H6A . 0.98 ?
    C6 H6B . 0.98 ?
    C6 H6C . 0.98 ?
    C5 C3 . 1.525(12) ?
    C5 H5A . 0.98 ?
    C5 H5B . 0.98 ?
    C5 H5C . 0.98 ?
    C4 C3 . 1.535(12) ?
    C4 H4A . 0.98 ?
    C4 H4B . 0.98 ?
    C4 H4C . 0.98 ?
    C12 H12A . 0.99 ?
    C12 H12B . 0.99 ?
    C20 C17 . 1.520(12) ?
    C20 H20A . 0.98 ?
    C20 H20B . 0.98 ?
    C20 H20C . 0.98 ?
    C19 C17 . 1.526(12) ?
    C19 H19A . 0.98 ?
    C19 H19B . 0.98 ?
    C19 H19C . 0.98 ?
    C18 C17 . 1.513(12) ?
    C18 H18A . 0.98 ?
    C18 H18B . 0.98 ?
    C18 H18C . 0.98 ?
    C16 C13 . 1.514(13) ?
    C16 H16A . 0.98 ?
    C16 H16B . 0.98 ?
    C16 H16C . 0.98 ?
    C15 C13 . 1.523(13) ?
    C15 H15A . 0.98 ?
    C15 H15B . 0.98 ?
    C15 H15C . 0.98 ?
    C14 C13 . 1.534(13) ?
    C14 H14A . 0.98 ?
    C14 H14B . 0.98 ?
    C14 H14C . 0.98 ?
    P1A C2A . 1.85(4) ?
    P1A C3A . 1.887(16) ?
    P1A C7A . 1.888(16) ?
    N1A C11A . 1.46(8) ?
    N1A C1A . 1.54(8) ?
    C1A C2A . 1.51(2) ?
    C1A H1D . 0.99 ?
    C1A H1E . 0.99 ?
    O1A C21A . 1.21(2) ?
    P2A C12A . 1.85(5) ?
    P2A C13A . 1.885(16) ?
    P2A C17A . 1.888(16) ?
    C2A H2D . 0.99 ?
    C2A H2E . 0.99 ?
    C20A C17A . 1.523(17) ?
    C20A H20D . 0.98 ?
    C20A H20E . 0.98 ?
    C20A H20F . 0.98 ?
    C19A C17A . 1.520(17) ?
    C19A H19D . 0.98 ?
    C19A H19E . 0.98 ?
    C19A H19F . 0.98 ?
    C18A C17A . 1.524(17) ?
    C18A H18D . 0.98 ?
    C18A H18E . 0.98 ?
    C18A H18F . 0.98 ?
    C16A C13A . 1.525(17) ?
    C16A H16D . 0.98 ?
    C16A H16E . 0.98 ?
    C16A H16F . 0.98 ?
    C15A C13A . 1.519(17) ?
    C15A H15D . 0.98 ?
    C15A H15E . 0.98 ?
    C15A H15F . 0.98 ?
    C14A C13A . 1.523(17) ?
    C14A H14D . 0.98 ?
    C14A H14E . 0.98 ?
    C14A H14F . 0.98 ?
    C12A C11A . 1.50(2) ?
    C12A H12D . 0.99 ?
    C12A H12E . 0.99 ?
    C11A H11D . 0.99 ?
    C11A H11E . 0.99 ?
    C10A C7A . 1.514(17) ?
    C10A H10E . 0.98 ?
    C10A H10D . 0.98 ?
    C10A H10F . 0.98 ?
    C9A C7A . 1.516(17) ?
    C9A H9D . 0.98 ?
    C9A H9E . 0.98 ?
    C9A H9F . 0.98 ?
    C8A C7A . 1.517(17) ?
    C8A H8D . 0.98 ?
    C8A H8E . 0.98 ?
    C8A H8F . 0.98 ?
    C6A C3A . 1.520(17) ?
    C6A H6D . 0.98 ?
    C6A H6E . 0.98 ?
    C6A H6F . 0.98 ?
    C5A C3A . 1.518(17) ?
    C5A H5D . 0.98 ?
    C5A H5E . 0.98 ?
    C5A H5F . 0.98 ?
    C4A C3A . 1.519(17) ?
    C4A H4D . 0.98 ?
    C4A H4E . 0.98 ?
    C4A H4F . 0.98 ?

loop_
    _geom_angle_atom_site_label_1
    _geom_angle_atom_site_label_2
    _geom_angle_atom_site_label_3
    _geom_angle_site_symmetry_1
    _geom_angle_site_symmetry_3
    _geom_angle
    _geom_angle_publ_flag
    N2 W1 C21 . . 103.5(8) ?
    N2 W1 C21A . . 108.(3) ?
    N2 W1 N1 . . 115.6(6) ?
    C21 W1 N1 . . 140.9(9) ?
    N2 W1 N1A . . 96.(2) ?
    C21A W1 N1A . . 156.(4) ?
    N2 W1 P1A . . 104.3(4) ?
    C21A W1 P1A . . 94.(3) ?
    N1A W1 P1A . . 85.(2) ?
    N2 W1 P2 . . 98.8(2) ?
    C21 W1 P2 . . 93.1(8) ?
    N1 W1 P2 . . 79.3(6) ?
    N2 W1 P1 . . 102.8(2) ?
    C21 W1 P1 . . 94.4(7) ?
    N1 W1 P1 . . 79.7(6) ?
    P2 W1 P1 . . 154.79(13) ?
    N2 W1 P2A . . 99.4(4) ?
    C21A W1 P2A . . 93.(3) ?
    N1A W1 P2A . . 78.(2) ?
    P1A W1 P2A . . 151.7(6) ?
    N2 N2 W1 2_656 . 173.7(7) ?
    C2 P1 C3 . . 102.2(5) ?
    C2 P1 C7 . . 105.1(6) ?
    C3 P1 C7 . . 109.6(5) ?
    C2 P1 W1 . . 100.1(4) ?
    C3 P1 W1 . . 121.2(4) ?
    C7 P1 W1 . . 115.7(4) ?
    N1 C1 C2 . . 114.2(10) ?
    N1 C1 H1A . . 108.7 ?
    C2 C1 H1A . . 108.7 ?
    N1 C1 H1B . . 108.7 ?
    C2 C1 H1B . . 108.7 ?
    H1A C1 H1B . . 107.6 ?
    C11 N1 C1 . . 108.4(9) ?
    C11 N1 W1 . . 125.5(12) ?
    C1 N1 W1 . . 126.1(12) ?
    C12 P2 C17 . . 105.1(5) ?
    C12 P2 C13 . . 105.9(6) ?
    C17 P2 C13 . . 109.4(5) ?
    C12 P2 W1 . . 100.1(4) ?
    C17 P2 W1 . . 119.4(4) ?
    C13 P2 W1 . . 115.1(4) ?
    C1 C2 P1 . . 111.4(8) ?
    C1 C2 H2A . . 109.3 ?
    P1 C2 H2A . . 109.3 ?
    C1 C2 H2B . . 109.3 ?
    P1 C2 H2B . . 109.3 ?
    H2A C2 H2B . . 108.0 ?
    N1 C11 C12 . . 114.3(10) ?
    N1 C11 H11A . . 108.7 ?
    C12 C11 H11A . . 108.7 ?
    N1 C11 H11B . . 108.7 ?
    C12 C11 H11B . . 108.7 ?
    H11A C11 H11B . . 107.6 ?
    C7 C10 H10A . . 109.5 ?
    C7 C10 H10B . . 109.5 ?
    H10A C10 H10B . . 109.5 ?
    C7 C10 H10C . . 109.5 ?
    H10A C10 H10C . . 109.5 ?
    H10B C10 H10C . . 109.5 ?
    C7 C9 H9A . . 109.5 ?
    C7 C9 H9B . . 109.5 ?
    H9A C9 H9B . . 109.5 ?
    C7 C9 H9C . . 109.5 ?
    H9A C9 H9C . . 109.5 ?
    H9B C9 H9C . . 109.5 ?
    C7 C8 H8A . . 109.5 ?
    C7 C8 H8B . . 109.5 ?
    H8A C8 H8B . . 109.5 ?
    C7 C8 H8C . . 109.5 ?
    H8A C8 H8C . . 109.5 ?
    H8B C8 H8C . . 109.5 ?
    C8 C7 C10 . . 107.8(9) ?
    C8 C7 C9 . . 107.7(9) ?
    C10 C7 C9 . . 107.3(10) ?
    C8 C7 P1 . . 115.4(9) ?
    C10 C7 P1 . . 107.3(8) ?
    C9 C7 P1 . . 111.0(9) ?
    C3 C6 H6A . . 109.5 ?
    C3 C6 H6B . . 109.5 ?
    H6A C6 H6B . . 109.5 ?
    C3 C6 H6C . . 109.5 ?
    H6A C6 H6C . . 109.5 ?
    H6B C6 H6C . . 109.5 ?
    C3 C5 H5A . . 109.5 ?
    C3 C5 H5B . . 109.5 ?
    H5A C5 H5B . . 109.5 ?
    C3 C5 H5C . . 109.5 ?
    H5A C5 H5C . . 109.5 ?
    H5B C5 H5C . . 109.5 ?
    C3 C4 H4A . . 109.5 ?
    C3 C4 H4B . . 109.5 ?
    H4A C4 H4B . . 109.5 ?
    C3 C4 H4C . . 109.5 ?
    H4A C4 H4C . . 109.5 ?
    H4B C4 H4C . . 109.5 ?
    C6 C3 C5 . . 109.4(9) ?
    C6 C3 C4 . . 107.9(9) ?
    C5 C3 C4 . . 108.6(8) ?
    C6 C3 P1 . . 107.8(8) ?
    C5 C3 P1 . . 115.2(8) ?
    C4 C3 P1 . . 107.6(8) ?
    C11 C12 P2 . . 108.8(7) ?
    C11 C12 H12A . . 109.9 ?
    P2 C12 H12A . . 109.9 ?
    C11 C12 H12B . . 109.9 ?
    P2 C12 H12B . . 109.9 ?
    H12A C12 H12B . . 108.3 ?
    O1 C21 W1 . . 172.7(17) ?
    C17 C20 H20A . . 109.5 ?
    C17 C20 H20B . . 109.5 ?
    H20A C20 H20B . . 109.5 ?
    C17 C20 H20C . . 109.5 ?
    H20A C20 H20C . . 109.5 ?
    H20B C20 H20C . . 109.5 ?
    C17 C19 H19A . . 109.5 ?
    C17 C19 H19B . . 109.5 ?
    H19A C19 H19B . . 109.5 ?
    C17 C19 H19C . . 109.5 ?
    H19A C19 H19C . . 109.5 ?
    H19B C19 H19C . . 109.5 ?
    C17 C18 H18A . . 109.5 ?
    C17 C18 H18B . . 109.5 ?
    H18A C18 H18B . . 109.5 ?
    C17 C18 H18C . . 109.5 ?
    H18A C18 H18C . . 109.5 ?
    H18B C18 H18C . . 109.5 ?
    C18 C17 C20 . . 108.8(8) ?
    C18 C17 C19 . . 108.7(9) ?
    C20 C17 C19 . . 107.9(9) ?
    C18 C17 P2 . . 115.2(11) ?
    C20 C17 P2 . . 108.5(8) ?
    C19 C17 P2 . . 107.6(8) ?
    C13 C16 H16A . . 109.5 ?
    C13 C16 H16B . . 109.5 ?
    H16A C16 H16B . . 109.5 ?
    C13 C16 H16C . . 109.5 ?
    H16A C16 H16C . . 109.5 ?
    H16B C16 H16C . . 109.5 ?
    C13 C15 H15A . . 109.5 ?
    C13 C15 H15B . . 109.5 ?
    H15A C15 H15B . . 109.5 ?
    C13 C15 H15C . . 109.5 ?
    H15A C15 H15C . . 109.5 ?
    H15B C15 H15C . . 109.5 ?
    C13 C14 H14A . . 109.5 ?
    C13 C14 H14B . . 109.5 ?
    H14A C14 H14B . . 109.5 ?
    C13 C14 H14C . . 109.5 ?
    H14A C14 H14C . . 109.5 ?
    H14B C14 H14C . . 109.5 ?
    C16 C13 C15 . . 110.5(9) ?
    C16 C13 C14 . . 107.4(9) ?
    C15 C13 C14 . . 108.4(9) ?
    C16 C13 P2 . . 110.5(8) ?
    C15 C13 P2 . . 114.2(9) ?
    C14 C13 P2 . . 105.5(8) ?
    C2A P1A C3A . . 103.6(17) ?
    C2A P1A C7A . . 101.7(19) ?
    C3A P1A C7A . . 111.2(18) ?
    C2A P1A W1 . . 99.0(13) ?
    C3A P1A W1 . . 118.5(13) ?
    C7A P1A W1 . . 118.9(13) ?
    C11A N1A C1A . . 96.(3) ?
    C11A N1A W1 . . 130.(5) ?
    C1A N1A W1 . . 116.(4) ?
    C2A C1A N1A . . 113.(4) ?
    C2A C1A H1D . . 109.1 ?
    N1A C1A H1D . . 109.1 ?
    C2A C1A H1E . . 109.1 ?
    N1A C1A H1E . . 109.1 ?
    H1D C1A H1E . . 107.8 ?
    C12A P2A C13A . . 113.(2) ?
    C12A P2A C17A . . 104.(2) ?
    C13A P2A C17A . . 106.2(19) ?
    C12A P2A W1 . . 96.3(16) ?
    C13A P2A W1 . . 121.1(13) ?
    C17A P2A W1 . . 115.0(16) ?
    C1A C2A P1A . . 109.(3) ?
    C1A C2A H2D . . 110.0 ?
    P1A C2A H2D . . 110.0 ?
    C1A C2A H2E . . 110.0 ?
    P1A C2A H2E . . 110.0 ?
    H2D C2A H2E . . 108.4 ?
    O1A C21A W1 . . 171.(8) ?
    C17A C20A H20D . . 109.5 ?
    C17A C20A H20E . . 109.5 ?
    H20D C20A H20E . . 109.5 ?
    C17A C20A H20F . . 109.5 ?
    H20D C20A H20F . . 109.5 ?
    H20E C20A H20F . . 109.5 ?
    C17A C19A H19D . . 109.5 ?
    C17A C19A H19E . . 109.5 ?
    H19D C19A H19E . . 109.5 ?
    C17A C19A H19F . . 109.5 ?
    H19D C19A H19F . . 109.5 ?
    H19E C19A H19F . . 109.5 ?
    C17A C18A H18D . . 109.5 ?
    C17A C18A H18E . . 109.5 ?
    H18D C18A H18E . . 109.5 ?
    C17A C18A H18F . . 109.5 ?
    H18D C18A H18F . . 109.5 ?
    H18E C18A H18F . . 109.5 ?
    C19A C17A C20A . . 108.4(16) ?
    C19A C17A C18A . . 108.0(15) ?
    C20A C17A C18A . . 107.9(16) ?
    C19A C17A P2A . . 120.(4) ?
    C20A C17A P2A . . 101.(3) ?
    C18A C17A P2A . . 111.(3) ?
    C13A C16A H16D . . 109.5 ?
    C13A C16A H16E . . 109.5 ?
    H16D C16A H16E . . 109.5 ?
    C13A C16A H16F . . 109.5 ?
    H16D C16A H16F . . 109.5 ?
    H16E C16A H16F . . 109.5 ?
    C13A C15A H15D . . 109.5 ?
    C13A C15A H15E . . 109.5 ?
    H15D C15A H15E . . 109.5 ?
    C13A C15A H15F . . 109.5 ?
    H15D C15A H15F . . 109.5 ?
    H15E C15A H15F . . 109.5 ?
    C13A C14A H14D . . 109.5 ?
    C13A C14A H14E . . 109.5 ?
    H14D C14A H14E . . 109.5 ?
    C13A C14A H14F . . 109.5 ?
    H14D C14A H14F . . 109.5 ?
    H14E C14A H14F . . 109.5 ?
    C15A C13A C14A . . 109.2(15) ?
    C15A C13A C16A . . 108.8(15) ?
    C14A C13A C16A . . 108.9(15) ?
    C15A C13A P2A . . 110.(3) ?
    C14A C13A P2A . . 111.(3) ?
    C16A C13A P2A . . 108.(3) ?
    C11A C12A P2A . . 116.(3) ?
    C11A C12A H12D . . 108.3 ?
    P2A C12A H12D . . 108.3 ?
    C11A C12A H12E . . 108.3 ?
    P2A C12A H12E . . 108.3 ?
    H12D C12A H12E . . 107.4 ?
    N1A C11A C12A . . 102.(4) ?
    N1A C11A H11D . . 111.3 ?
    C12A C11A H11D . . 111.3 ?
    N1A C11A H11E . . 111.3 ?
    C12A C11A H11E . . 111.3 ?
    H11D C11A H11E . . 109.2 ?
    C7A C10A H10E . . 109.5 ?
    C7A C10A H10D . . 109.5 ?
    H10E C10A H10D . . 109.5 ?
    C7A C10A H10F . . 109.5 ?
    H10E C10A H10F . . 109.5 ?
    H10D C10A H10F . . 109.5 ?
    C7A C9A H9D . . 109.5 ?
    C7A C9A H9E . . 109.5 ?
    H9D C9A H9E . . 109.5 ?
    C7A C9A H9F . . 109.5 ?
    H9D C9A H9F . . 109.5 ?
    H9E C9A H9F . . 109.5 ?
    C7A C8A H8D . . 109.5 ?
    C7A C8A H8E . . 109.5 ?
    H8D C8A H8E . . 109.5 ?
    C7A C8A H8F . . 109.5 ?
    H8D C8A H8F . . 109.5 ?
    H8E C8A H8F . . 109.5 ?
    C10A C7A C9A . . 108.9(15) ?
    C10A C7A C8A . . 108.5(15) ?
    C9A C7A C8A . . 108.7(15) ?
    C10A C7A P1A . . 111.(3) ?
    C9A C7A P1A . . 100.(3) ?
    C8A C7A P1A . . 119.(3) ?
    C3A C6A H6D . . 109.5 ?
    C3A C6A H6E . . 109.5 ?
    H6D C6A H6E . . 109.5 ?
    C3A C6A H6F . . 109.5 ?
    H6D C6A H6F . . 109.5 ?
    H6E C6A H6F . . 109.5 ?
    C3A C5A H5D . . 109.5 ?
    C3A C5A H5E . . 109.5 ?
    H5D C5A H5E . . 109.5 ?
    C3A C5A H5F . . 109.5 ?
    H5D C5A H5F . . 109.5 ?
    H5E C5A H5F . . 109.5 ?
    C3A C4A H4D . . 109.5 ?
    C3A C4A H4E . . 109.5 ?
    H4D C4A H4E . . 109.5 ?
    C3A C4A H4F . . 109.5 ?
    H4D C4A H4F . . 109.5 ?
    H4E C4A H4F . . 109.5 ?
    C5A C3A C4A . . 109.2(15) ?
    C5A C3A C6A . . 109.5(15) ?
    C4A C3A C6A . . 109.1(15) ?
    C5A C3A P1A . . 108.(3) ?
    C4A C3A P1A . . 115.(3) ?
    C6A C3A P1A . . 107.(3) ?

loop_
    _geom_torsion_atom_site_label_1
    _geom_torsion_atom_site_label_2
    _geom_torsion_atom_site_label_3
    _geom_torsion_atom_site_label_4
    _geom_torsion_site_symmetry_1
    _geom_torsion_site_symmetry_2
    _geom_torsion_site_symmetry_3
    _geom_torsion_site_symmetry_4
    _geom_torsion
    _geom_torsion_publ_flag
    C2 C1 N1 C11 . . . . 167.1(12) ?
    C2 C1 N1 W1 . . . . -14.(2) ?
    N1 C1 C2 P1 . . . . 30.0(15) ?
    C3 P1 C2 C1 . . . . -154.8(9) ?
    C7 P1 C2 C1 . . . . 90.8(9) ?
    W1 P1 C2 C1 . . . . -29.5(9) ?
    C1 N1 C11 C12 . . . . -167.2(12) ?
    W1 N1 C11 C12 . . . . 14.(2) ?
    C2 P1 C7 C8 . . . . 64.1(10) ?
    C3 P1 C7 C8 . . . . -45.0(10) ?
    W1 P1 C7 C8 . . . . 173.5(8) ?
    C2 P1 C7 C10 . . . . -56.1(9) ?
    C3 P1 C7 C10 . . . . -165.2(8) ?
    W1 P1 C7 C10 . . . . 53.3(9) ?
    C2 P1 C7 C9 . . . . -173.0(9) ?
    C3 P1 C7 C9 . . . . 77.9(10) ?
    W1 P1 C7 C9 . . . . -63.6(9) ?
    C2 P1 C3 C6 . . . . 72.7(9) ?
    C7 P1 C3 C6 . . . . -176.2(8) ?
    W1 P1 C3 C6 . . . . -37.2(9) ?
    C2 P1 C3 C5 . . . . -49.9(9) ?
    C7 P1 C3 C5 . . . . 61.2(9) ?
    W1 P1 C3 C5 . . . . -159.8(7) ?
    C2 P1 C3 C4 . . . . -171.2(8) ?
    C7 P1 C3 C4 . . . . -60.1(9) ?
    W1 P1 C3 C4 . . . . 78.9(8) ?
    N1 C11 C12 P2 . . . . -33.7(15) ?
    C17 P2 C12 C11 . . . . 159.5(9) ?
    C13 P2 C12 C11 . . . . -84.8(10) ?
    W1 P2 C12 C11 . . . . 35.1(9) ?
    C12 P2 C17 C18 . . . . 72.0(9) ?
    C13 P2 C17 C18 . . . . -41.3(10) ?
    W1 P2 C17 C18 . . . . -176.9(7) ?
    C12 P2 C17 C20 . . . . -50.2(9) ?
    C13 P2 C17 C20 . . . . -163.5(8) ?
    W1 P2 C17 C20 . . . . 60.9(8) ?
    C12 P2 C17 C19 . . . . -166.7(8) ?
    C13 P2 C17 C19 . . . . 80.1(9) ?
    W1 P2 C17 C19 . . . . -55.5(9) ?
    C12 P2 C13 C16 . . . . -164.4(8) ?
    C17 P2 C13 C16 . . . . -51.6(9) ?
    W1 P2 C13 C16 . . . . 86.1(8) ?
    C12 P2 C13 C15 . . . . -39.0(10) ?
    C17 P2 C13 C15 . . . . 73.7(10) ?
    W1 P2 C13 C15 . . . . -148.5(8) ?
    C12 P2 C13 C14 . . . . 79.9(8) ?
    C17 P2 C13 C14 . . . . -167.3(8) ?
    W1 P2 C13 C14 . . . . -29.6(8) ?
    C11A N1A C1A C2A . . . . -179.(4) ?
    W1 N1A C1A C2A . . . . 40.(6) ?
    N1A C1A C2A P1A . . . . -49.(5) ?
    C3A P1A C2A C1A . . . . 156.(3) ?
    C7A P1A C2A C1A . . . . -88.(3) ?
    W1 P1A C2A C1A . . . . 34.(3) ?
    C12A P2A C17A C19A . . . . -83.(3) ?
    C13A P2A C17A C19A . . . . 36.(3) ?
    W1 P2A C17A C19A . . . . 173.(2) ?
    C12A P2A C17A C20A . . . . 36.(3) ?
    C13A P2A C17A C20A . . . . 155.(2) ?
    W1 P2A C17A C20A . . . . -68.(3) ?
    C12A P2A C17A C18A . . . . 150.(3) ?
    C13A P2A C17A C18A . . . . -91.(3) ?
    W1 P2A C17A C18A . . . . 46.(3) ?
    C12A P2A C13A C15A . . . . -78.(3) ?
    C17A P2A C13A C15A . . . . 169.(3) ?
    W1 P2A C13A C15A . . . . 35.(3) ?
    C12A P2A C13A C14A . . . . 43.(3) ?
    C17A P2A C13A C14A . . . . -70.(3) ?
    W1 P2A C13A C14A . . . . 156.3(19) ?
    C12A P2A C13A C16A . . . . 163.(2) ?
    C17A P2A C13A C16A . . . . 50.(3) ?
    W1 P2A C13A C16A . . . . -84.(2) ?
    C13A P2A C12A C11A . . . . 95.(4) ?
    C17A P2A C12A C11A . . . . -150.(4) ?
    W1 P2A C12A C11A . . . . -33.(4) ?
    C1A N1A C11A C12A . . . . -175.(4) ?
    W1 N1A C11A C12A . . . . -43.(7) ?
    P2A C12A C11A N1A . . . . 45.(5) ?
    C2A P1A C7A C10A . . . . -168.(2) ?
    C3A P1A C7A C10A . . . . -58.(3) ?
    W1 P1A C7A C10A . . . . 85.(2) ?
    C2A P1A C7A C9A . . . . 77.(2) ?
    C3A P1A C7A C9A . . . . -173.(2) ?
    W1 P1A C7A C9A . . . . -30.(2) ?
    C2A P1A C7A C8A . . . . -41.(3) ?
    C3A P1A C7A C8A . . . . 69.(3) ?
    W1 P1A C7A C8A . . . . -148.(2) ?
    C2A P1A C3A C5A . . . . -47.(2) ?
    C7A P1A C3A C5A . . . . -156.(2) ?
    W1 P1A C3A C5A . . . . 61.(2) ?
    C2A P1A C3A C4A . . . . 74.(3) ?
    C7A P1A C3A C4A . . . . -34.(3) ?
    W1 P1A C3A C4A . . . . -177.3(19) ?
    C2A P1A C3A C6A . . . . -165.(2) ?
    C7A P1A C3A C6A . . . . 87.(2) ?
    W1 P1A C3A C6A . . . . -56.(2) ?

_shelx_res_file                         
;


    mo_CW_BS_070119_0m_a.res created by SHELXL-2014/7


TITL mo_CW_BS_070119_0m_a.res in C2/c
CELL  0.71073  27.1473   9.8359  19.6377   90.000  109.232   90.000
ZERR    4.000   0.0031   0.0011   0.0021    0.000    0.004    0.000
LATT  7
SYMM -X, Y, 1/2-Z
SFAC C H N O P W
UNIT 168 352 16 8 16 8
TEMP -173.130
SIZE 0.07 0.169 0.219
L.S. 50
BOND $H
LIST 6
acta
CONF
SADI W1 C21 W1 C21A
SADI C21 O1 C21A O1A
SADI W1 N1 W1 N1A
SADI C1 C2 C1A C2A C11 C12 C11A C12A
SADI P1 C3 P1 C7 P2 C13 P2 C17 P1A C3A P1A C7A P2A C13A P2A C17A
SADI C3 C4 C3 C5 C3 C6 C3A C4A C3A C5A C3A C6A
SADI C13 C14 C13 C15 C13 C16 C13A C14A C13A C15A C13A C16A
SADI C4 C5 C5 C6 C6 C4 C4A C5A C5A C6A C6A C4A
SADI C14 C15 C15 C16 C16 C14 C14A C15A C15A C16A C16A C14A
SADI C17 C18 C17 C19 C17 C20 C17A C18A C17A C19A C17A C20A
SADI C7 C8 C7 C9 C7 C10 C7A C8A C7A C9A C7A C10A
SADI C18 C19 C19 C20 C20 C18 C18A C19A C19A C20A C20A C18A
SADI C8 C9 C9 C10 C10 C8 C8A C9A C9A C10A C10A C8A
rigu
FMAP 2
PLAN 60
WGHT    0.000000  141.304901
FVAR       0.13112   0.79911
W1    6    0.403909    0.770696    0.700343    11.00000    0.02485    0.01864 =
         0.02430   -0.00558    0.01420   -0.00193
N2    3    0.476447    0.785849    0.739576    11.00000    0.02470    0.03779 =
         0.04080    0.00321    0.01437   -0.00384
PART 1 21
P1    5    0.384480    0.576989    0.768643    21.00000    0.02955    0.02461 =
         0.02808   -0.00426    0.01377   -0.00597
C1    1    0.362459    0.488551    0.627704    21.00000    0.04925    0.03390 =
         0.02866   -0.01306    0.01880   -0.01457
AFIX  23
H1A   2    0.377289    0.429177    0.598647    21.00000   -1.20000
H1B   2    0.324004    0.480241    0.608006    21.00000   -1.20000
AFIX   0
N1    3    0.377066    0.631450    0.619349    21.00000    0.02848    0.03313 =
         0.03077   -0.00605    0.01241   -0.00530
O1    4    0.368338    0.999860    0.785347    21.00000    0.09562    0.05849 =
         0.06697   -0.01952    0.04325    0.02233
P2    5    0.389770    0.915412    0.595018    21.00000    0.02959    0.02874 =
         0.02380   -0.00054    0.01174    0.00390
C2    1    0.380781    0.438054    0.704759    21.00000    0.05343    0.03221 =
         0.03760   -0.00750    0.02183   -0.01073
AFIX  23
H2A   2    0.415624    0.395746    0.715713    21.00000   -1.20000
H2B   2    0.356371    0.367661    0.710473    21.00000   -1.20000
AFIX   0
C11   1    0.367985    0.657017    0.542684    21.00000    0.05129    0.04219 =
         0.02443   -0.00446    0.01708   -0.00227
AFIX  23
H11A  2    0.329896    0.660040    0.517127    21.00000   -1.20000
H11B  2    0.382280    0.579886    0.522719    21.00000   -1.20000
AFIX   0
C10   1    0.277615    0.597122    0.706412    21.00000    0.04357    0.07238 =
         0.07432    0.00871    0.02010   -0.01077
AFIX 137
H10A  2    0.290082    0.663432    0.678585    21.00000   -1.50000
H10B  2    0.244762    0.629155    0.711305    21.00000   -1.50000
H10C  2    0.271893    0.509367    0.681385    21.00000   -1.50000
AFIX   0
C9    1    0.313101    0.703025    0.825672    21.00000    0.05747    0.10245 =
         0.09948   -0.02600    0.04796   -0.00563
AFIX 137
H9A   2    0.320783    0.786312    0.803682    21.00000   -1.50000
H9B   2    0.337795    0.693971    0.874744    21.00000   -1.50000
H9C   2    0.277469    0.707516    0.827399    21.00000   -1.50000
AFIX   0
C8    1    0.304136    0.454623    0.815306    21.00000    0.04077    0.08690 =
         0.10305    0.03153    0.03623   -0.00288
AFIX 137
H8A   2    0.267427    0.459392    0.812335    21.00000   -1.50000
H8B   2    0.326245    0.449646    0.866011    21.00000   -1.50000
H8C   2    0.309689    0.373521    0.789768    21.00000   -1.50000
AFIX   0
C7    1    0.318159    0.580678    0.780896    21.00000    0.02671    0.06036 =
         0.05777    0.00417    0.02678   -0.00437
C6    1    0.487479    0.519115    0.843423    21.00000    0.03709    0.06834 =
         0.05256    0.02319    0.01605    0.00112
AFIX 137
H6A   2    0.486902    0.465103    0.801232    21.00000   -1.50000
H6B   2    0.514249    0.483237    0.886379    21.00000   -1.50000
H6C   2    0.495466    0.614018    0.836002    21.00000   -1.50000
AFIX   0
C5    1    0.425658    0.367078    0.875278    21.00000    0.05464    0.04225 =
         0.04825    0.00884    0.02539   -0.00104
AFIX 137
H5A   2    0.420800    0.305820    0.834222    21.00000   -1.50000
H5B   2    0.394394    0.365355    0.889755    21.00000   -1.50000
H5C   2    0.455877    0.337341    0.915736    21.00000   -1.50000
AFIX   0
C4    1    0.435576    0.608307    0.915281    21.00000    0.06882    0.05954 =
         0.03405   -0.00082    0.00054    0.01688
AFIX 137
H4A   2    0.439056    0.702182    0.900771    21.00000   -1.50000
H4B   2    0.465152    0.585806    0.958297    21.00000   -1.50000
H4C   2    0.402988    0.598798    0.926102    21.00000   -1.50000
AFIX   0
C3    1    0.434844    0.511397    0.853673    21.00000    0.03856    0.03522 =
         0.02711    0.00225    0.01352   -0.00403
C12   1    0.391839    0.786559    0.527482    21.00000    0.05763    0.04256 =
         0.02308   -0.00161    0.02137    0.00044
AFIX  23
H12A  2    0.372181    0.819421    0.478378    21.00000   -1.20000
H12B  2    0.428407    0.770102    0.530157    21.00000   -1.20000
AFIX   0
C21   1    0.378601    0.908730    0.752443    21.00000    0.05137    0.03380 =
         0.04764   -0.00561    0.03444    0.00045
C20   1    0.491523    0.970647    0.601430    21.00000    0.04453    0.04504 =
         0.07154    0.02376    0.02991    0.00485
AFIX 137
H20A  2    0.487902    0.921482    0.556634    21.00000   -1.50000
H20B  2    0.499137    0.905975    0.641536    21.00000   -1.50000
H20C  2    0.520104    1.036424    0.610795    21.00000   -1.50000
AFIX   0
C19   1    0.450486    1.135263    0.660577    21.00000    0.05680    0.05397 =
         0.05820   -0.00109    0.02990   -0.02346
AFIX 137
H19A  2    0.480586    1.194307    0.665778    21.00000   -1.50000
H19B  2    0.457429    1.078057    0.703579    21.00000   -1.50000
H19C  2    0.419540    1.191247    0.655003    21.00000   -1.50000
AFIX   0
C18   1    0.427146    1.134925    0.527948    21.00000    0.05270    0.06252 =
         0.05939    0.02777    0.02688    0.00841
AFIX 137
H18A  2    0.416232    1.078099    0.484541    21.00000   -1.50000
H18B  2    0.457680    1.188822    0.528688    21.00000   -1.50000
H18C  2    0.398560    1.195962    0.527720    21.00000   -1.50000
AFIX   0
C17   1    0.440991    1.045203    0.594178    21.00000    0.02999    0.03673 =
         0.03858    0.01180    0.01376    0.00445
C16   1    0.321496    1.127782    0.598473    21.00000    0.04451    0.05533 =
         0.07203   -0.00301    0.01989    0.01288
AFIX 137
H16A  2    0.343523    1.195449    0.585806    21.00000   -1.50000
H16B  2    0.334568    1.111760    0.650630    21.00000   -1.50000
H16C  2    0.285548    1.161401    0.584388    21.00000   -1.50000
AFIX   0
C15   1    0.303284    1.018629    0.477986    21.00000    0.05524    0.12670 =
         0.04572    0.01564   -0.00109    0.02373
AFIX 137
H15A  2    0.299382    0.930705    0.453294    21.00000   -1.50000
H15B  2    0.328432    1.074663    0.464432    21.00000   -1.50000
H15C  2    0.269470    1.065048    0.463942    21.00000   -1.50000
AFIX   0
C14   1    0.285793    0.896173    0.577974    21.00000    0.03419    0.07629 =
         0.06020    0.00024    0.00794    0.00028
AFIX 137
H14A  2    0.249693    0.926819    0.555666    21.00000   -1.50000
H14B  2    0.294170    0.892355    0.630443    21.00000   -1.50000
H14C  2    0.289875    0.805549    0.559789    21.00000   -1.50000
AFIX   0
C13   1    0.322810    0.996056    0.559224    21.00000    0.02633    0.05283 =
         0.03761    0.00422    0.00439    0.00923
PART 0
PART 2 -21
P1A   5    0.380200    0.629850    0.784290   -21.00000    0.03254    0.02334 =
         0.03373   -0.00931    0.01941   -0.00396
N1A   3    0.387881    0.928842    0.757304   -21.00000    0.00879    0.02185 =
         0.02620   -0.01148    0.00099   -0.01010
C1A   1    0.358572    0.892489    0.810241   -21.00000    0.03705    0.02912 =
         0.04355   -0.00280    0.02486    0.00393
AFIX  23
H1D   2    0.363025    0.967303    0.845489   -21.00000   -1.20000
H1E   2    0.320859    0.883973    0.783058   -21.00000   -1.20000
AFIX   0
O1A   4    0.371693    0.544154    0.578844   -21.00000    0.08267    0.06248 =
         0.07279   -0.04951    0.02548   -0.02711
P2A   5    0.385938    0.962440    0.610568   -21.00000    0.03907    0.02723 =
         0.04366    0.00209    0.01580   -0.00022
C2A   1    0.377731    0.761835    0.850307   -21.00000    0.02724    0.02895 =
         0.03647   -0.00587    0.01736   -0.00326
AFIX  23
H2D   2    0.353858    0.733014    0.876344   -21.00000   -1.20000
H2E   2    0.412896    0.775371    0.886037   -21.00000   -1.20000
AFIX   0
C21A  1    0.388343    0.630068    0.624420   -21.00000    0.01447    0.01588 =
         0.02895   -0.00360    0.01118    0.00045
C20A  1    0.478776    1.077037    0.652557   -21.00000    0.05690    0.05929 =
         0.05371    0.02820    0.02147   -0.01956
AFIX 137
H20D  2    0.514785    1.047646    0.660920   -21.00000   -1.50000
H20E  2    0.467521    1.046715    0.692642   -21.00000   -1.50000
H20F  2    0.476869    1.176428    0.649241   -21.00000   -1.50000
AFIX   0
C19A  1    0.436034    1.118826    0.522412   -21.00000    0.04402    0.05929 =
         0.05826    0.02725    0.02122    0.00516
AFIX 137
H19D  2    0.418287    1.075717    0.475761   -21.00000   -1.50000
H19E  2    0.470204    1.152519    0.523260   -21.00000   -1.50000
H19F  2    0.414946    1.194942    0.529521   -21.00000   -1.50000
AFIX   0
C18A  1    0.470941    0.891896    0.565177   -21.00000    0.05013    0.06098 =
         0.06367    0.02296    0.02091    0.00998
AFIX 137
H18D  2    0.451740    0.859544    0.516437   -21.00000   -1.50000
H18E  2    0.472423    0.819503    0.600085   -21.00000   -1.50000
H18F  2    0.506458    0.917222    0.567917   -21.00000   -1.50000
AFIX   0
C17A  1    0.443270    1.015377    0.582422   -21.00000    0.04034    0.05196 =
         0.05264    0.02213    0.01723    0.00282
C16A  1    0.341860    0.876182    0.468877   -21.00000    0.07553    0.05323 =
         0.05544    0.01036    0.00840   -0.00173
AFIX 137
H16D  2    0.321928    0.909886    0.420704   -21.00000   -1.50000
H16E  2    0.333522    0.780172    0.472792   -21.00000   -1.50000
H16F  2    0.379261    0.885642    0.476703   -21.00000   -1.50000
AFIX   0
C15A  1    0.281950    0.890053    0.540176   -21.00000    0.04074    0.06111 =
         0.03476    0.02507   -0.01507   -0.00550
AFIX 137
H15D  2    0.258294    0.851792    0.495203   -21.00000   -1.50000
H15E  2    0.263174    0.957170    0.559189   -21.00000   -1.50000
H15F  2    0.294903    0.817096    0.575558   -21.00000   -1.50000
AFIX   0
C14A  1    0.311605    1.100934    0.496414   -21.00000    0.05079    0.04602 =
         0.05434    0.01354    0.00445   -0.00406
AFIX 137
H14D  2    0.315282    1.109575    0.448605   -21.00000   -1.50000
H14E  2    0.334021    1.167927    0.529170   -21.00000   -1.50000
H14F  2    0.275185    1.117029    0.492701   -21.00000   -1.50000
AFIX   0
C13A  1    0.327650    0.958417    0.525572   -21.00000    0.05122    0.04619 =
         0.05563    0.01035    0.00382   -0.00630
C12A  1    0.381670    1.097838    0.673803   -21.00000    0.05568    0.03094 =
         0.05350    0.00300    0.02676   -0.00038
AFIX  23
H12D  2    0.417048    1.135594    0.697094   -21.00000   -1.20000
H12E  2    0.359567    1.171965    0.645555   -21.00000   -1.20000

AFIX   0
C11A  1    0.360103    1.055361    0.731971   -21.00000    0.03301    0.02795 =
         0.04337   -0.00114    0.01483    0.00196
AFIX  23
H11D  2    0.367772    1.123854    0.771021   -21.00000   -1.20000
H11E  2    0.321949    1.040405    0.712310   -21.00000   -1.20000
AFIX   0
C10A  1    0.308222    0.426534    0.715267   -21.00000    0.05188    0.04717 =
         0.07482   -0.01283    0.02051   -0.01557
AFIX 137
H10E  2    0.274402    0.383500    0.708652   -21.00000   -1.50000
H10D  2    0.336301    0.364957    0.742050   -21.00000   -1.50000
H10F  2    0.311501    0.446277    0.668034   -21.00000   -1.50000
AFIX   0
C9A   1    0.282112    0.667616    0.706055   -21.00000    0.03094    0.04166 =
         0.06696   -0.00484    0.01599   -0.01798
AFIX 137
H9D   2    0.269141    0.631449    0.656840   -21.00000   -1.50000
H9E   2    0.305255    0.744936    0.707753   -21.00000   -1.50000
H9F   2    0.252598    0.697553    0.720571   -21.00000   -1.50000
AFIX   0
C8A   1    0.286980    0.535844    0.814799   -21.00000    0.06295    0.06173 =
         0.07641    0.00032    0.03651   -0.00805
AFIX 137
H8D   2    0.310059    0.571167    0.860945   -21.00000   -1.50000
H8E   2    0.281200    0.438439    0.819471   -21.00000   -1.50000
H8F   2    0.253497    0.583821    0.801271   -21.00000   -1.50000
AFIX   0
C7A   1    0.312025    0.557674    0.757090   -21.00000    0.03812    0.04281 =
         0.06067   -0.00464    0.01895   -0.01222
C6A   1    0.445167    0.414382    0.787626   -21.00000    0.06469    0.04880 =
         0.05496    0.00325    0.03002    0.01608
AFIX 137
H6D   2    0.424293    0.330919    0.778823   -21.00000   -1.50000
H6E   2    0.482245    0.391175    0.808133   -21.00000   -1.50000
H6F   2    0.438971    0.463120    0.742037   -21.00000   -1.50000
AFIX   0
C5A   1    0.476774    0.584470    0.885634   -21.00000    0.05118    0.05919 =
         0.05394    0.00450    0.02138    0.00240
AFIX 137
H5D   2    0.508564    0.531908    0.891415   -21.00000   -1.50000
H5E   2    0.473670    0.602420    0.933141   -21.00000   -1.50000
H5F   2    0.478515    0.670886    0.861691   -21.00000   -1.50000
AFIX   0
C4A   1    0.410221    0.415218    0.889230   -21.00000    0.05526    0.04884 =
         0.05795    0.00709    0.03073    0.01037
AFIX 137
H4D   2    0.386506    0.345895    0.860358   -21.00000   -1.50000
H4E   2    0.391656    0.471468    0.914084   -21.00000   -1.50000
H4F   2    0.439968    0.370858    0.924893   -21.00000   -1.50000
AFIX   0
C3A   1    0.429647    0.504232    0.840182   -21.00000    0.04653    0.04234 =
         0.04789    0.00296    0.02407    0.00806
PART 0
HKLF 4

REM  mo_CW_BS_070119_0m_a.res in C2/c
REM R1 =  0.0478 for    4008 Fo > 4sig(Fo)  and  0.0555 for all    4465 data
REM    494 parameters refined using    646 restraints

END

WGHT      0.0000    139.6978

REM Highest difference peak  2.492,  deepest hole -1.568,  1-sigma level  0.182
Q1    1   0.2890  0.7272  0.3985  11.00000  0.05    2.49
Q2    1   0.3223  0.6220  0.8492  11.00000  0.05    1.13
Q3    1   0.3718  0.7558  0.6704  11.00000  0.05    1.01
Q4    1   0.2920  0.4210  0.7621  11.00000  0.05    0.87
Q5    1   0.4080  0.9973  0.8212  11.00000  0.05    0.81
Q6    1   0.4681  0.7115  0.7058  11.00000  0.05    0.79
Q7    1   0.3125  0.8237  0.4174  11.00000  0.05    0.78
Q8    1   0.3351  0.7201  0.4284  11.00000  0.05    0.76
Q9    1   0.3834  0.8771  0.6475  11.00000  0.05    0.70
Q10   1   0.4010  0.7688  0.6485  11.00000  0.05    0.70
Q11   1   0.5096  0.9666  0.6468  11.00000  0.05    0.69
Q12   1   0.4004  0.8277  0.7059  11.00000  0.05    0.68
Q13   1   0.4020  1.2192  0.6790  11.00000  0.05    0.68
Q14   1   0.4919  0.7325  0.9280  11.00000  0.05    0.67
Q15   1   0.3182  1.0954  0.6366  11.00000  0.05    0.66
Q16   1   0.4940  1.2643  0.4869  11.00000  0.05    0.65
Q17   1   0.3485  0.9405  0.5723  11.00000  0.05    0.64
Q18   1   0.4212  0.9212  0.7996  11.00000  0.05    0.64
Q19   1   0.2119  0.9595  0.5525  11.00000  0.05    0.63
Q20   1   0.3888  0.6982  0.8371  11.00000  0.05    0.62
Q21   1   0.4191  0.9181  0.6474  11.00000  0.05    0.60
Q22   1   0.5191  1.0780  0.6800  11.00000  0.05    0.60
Q23   1   0.5099  0.8784  0.6153  11.00000  0.05    0.60
Q24   1   0.2808  0.8003  0.4583  11.00000  0.05    0.59
Q25   1   0.1988  0.5685  0.6741  11.00000  0.05    0.59
Q26   1   0.2573  0.7985  0.6338  11.00000  0.05    0.59
Q27   1   0.4669  0.3365  0.7307  11.00000  0.05    0.58
Q28   1   0.4685  0.3275  0.9998  11.00000  0.05    0.58
Q29   1   0.4177  0.9884  0.6966  11.00000  0.05    0.58
Q30   1   0.4238  0.3603  0.7485  11.00000  0.05    0.58
Q31   1   0.3008  0.8382  0.5021  11.00000  0.05    0.57
Q32   1   0.5167  0.6366  0.9478  11.00000  0.05    0.57
Q33   1   0.4522  0.7487  0.6045  11.00000  0.05    0.57
Q34   1   0.4238  0.8723  0.7649  11.00000  0.05    0.56
Q35   1   0.3299  0.5655  0.8982  11.00000  0.05    0.56
Q36   1   0.4309  0.7359  0.7258  11.00000  0.05    0.56
Q37   1   0.2489  0.9591  0.4444  11.00000  0.05    0.55
Q38   1   0.4604  0.6366  0.9086  11.00000  0.05    0.54
Q39   1   0.4566  0.7756  0.7929  11.00000  0.05    0.54
Q40   1   0.2874  0.5677  0.6148  11.00000  0.05    0.54
Q41   1   0.2697  0.3379  0.8536  11.00000  0.05    0.54
Q42   1   0.4068  0.5414  0.8306  11.00000  0.05    0.54
Q43   1   0.5235  0.5636  0.9158  11.00000  0.05    0.54
Q44   1   0.3665  0.6661  0.6401  11.00000  0.05    0.53
Q45   1   0.3720  0.9580  0.5233  11.00000  0.05    0.53
Q46   1   0.5309  0.5665  0.9772  11.00000  0.05    0.53
Q47   1   0.4260  1.0993  0.6865  11.00000  0.05    0.53
Q48   1   0.3572  0.9612  0.6638  11.00000  0.05    0.53
Q49   1   0.2793  0.9698  0.5468  11.00000  0.05    0.52
Q50   1   0.4303  0.5308  0.7311  11.00000  0.05    0.52
Q51   1   0.4768  0.6784  0.7995  11.00000  0.05    0.52
Q52   1   0.3944  1.2088  0.5903  11.00000  0.05    0.52
Q53   1   0.5136  0.4439  0.9038  11.00000  0.05    0.52
Q54   1   0.4896  0.9828  0.6943  11.00000  0.05    0.52
Q55   1   0.3845  0.7232  0.7718  11.00000  0.05    0.52
Q56   1   0.3191  0.9191  0.7292  11.00000  0.05    0.52
Q57   1   0.3116  0.3355  0.8604  11.00000  0.05    0.51
Q58   1   0.2913  0.7927  0.6277  11.00000  0.05    0.51
Q59   1   0.4632  0.9003  0.7005  11.00000  0.05    0.51
Q60   1   0.3502  0.7858  0.6109  11.00000  0.05    0.51
;
_shelx_res_checksum                     95679

_shelx_hkl_file                         
;
   4   0   0 9999.00  689.23
  -4   0   0 9764.72  689.33
  -6   0   0 3684.63  251.17
  -6   0   0 3499.45  250.37
   6   0   0 3636.74  250.47
   6   0   0 3554.84  251.47
   6   0   0 3576.24  251.07
   8   0   0  490.75   35.10
   8   0   0  476.05   37.00
   8   0   0  474.15   41.20
   8   0   0  462.95   36.00
  -8   0   0  454.35   35.10
  -8   0   0  492.25   36.10
  10   0   0 7028.70  468.15
  10   0   0 6521.05  461.35
 -10   0   0 6322.27  461.25
  10   0   0 6436.46  462.95
 -10   0   0 6828.32  462.55
  10   0   0 6575.94  462.45
 -12   0   0   87.59   11.40
  12   0   0   91.19   17.30
 -12   0   0   84.39   12.20
  12   0   0   87.69   13.20
  12   0   0   75.69   14.60
  12   0   0   96.69   11.60
  14   0   0 1412.36  103.59
  14   0   0 1385.56  104.69
 -14   0   0 1430.76  102.39
  14   0   0 1484.25  111.69
  14   0   0 1429.96  102.39
  16   0   0  593.64   47.00
  16   0   0  572.34   48.70
  16   0   0  618.44   55.99
  16   0   0  603.54   46.10
  18   0   0   26.50    9.50
  18   0   0   32.30   10.20
  18   0   0   27.50    8.90
  20   0   0  590.24   45.10
  20   0   0  486.55   48.50
  20   0   0  556.44   44.60
  20   0   0  562.94   44.00
  22   0   0  267.47   26.30
  22   0   0  234.78   30.60
  22   0   0  260.07   23.90
  24   0   0  335.27   26.00
  24   0   0  283.17   30.40
  24   0   0  239.08   32.30
  26   0   0  548.85   49.50
  26   0   0  440.16   57.59
  28   0   0    5.80    9.00
  28   0   0   26.20   23.40
  28   0   0   25.30    9.60
  30   0   0  111.79   32.20
  30   0   0   44.90   13.30
  30   0   0   70.09   13.30
  -1  -1   0   71.29   10.10
   1  -1   0   68.19   10.10
   3  -1   0    3.40    1.80
   3  -1   0    2.20    1.70
  -3  -1   0    1.30    2.10
  -3  -1   0    2.00    1.30
   3  -1   0    1.90    2.40
  -3  -1   0    2.70    1.90
   3   1   0    2.00    1.70
  -3   1   0    3.30    1.40
   3   1   0    2.20    1.50
  -3   1   0    1.30    1.90
  -3   1   0    1.30    1.70
   3   1   0    3.70    1.60
   5  -1   0    5.50    2.60
   5  -1   0    5.50    3.50
  -5  -1   0    8.00    3.80
   5  -1   0   11.10    2.90
   5   1   0    5.60    3.30
  -5   1   0    7.50    2.80
  -5   1   0    4.80    2.10
  -5   1   0    8.40    2.00
   7  -1   0    7.40    4.60
   7  -1   0    7.60    3.40
   7  -1   0    7.50    5.00
   7  -1   0    8.10    3.40
   7   1   0   10.40    2.90
   7   1   0    8.10    4.50
  -7   1   0    7.00    3.50
   7   1   0    8.40    5.30
  -7   1   0    5.90    2.60
  -7   1   0   10.50    3.20
   9  -1   0    7.80    4.30
   9  -1   0    2.20    5.50
   9  -1   0    2.00    3.40
   9  -1   0    0.60    5.60
  -9   1   0    2.00    3.20
   9   1   0    3.70    5.50
   9   1   0    2.90    5.40
  -9   1   0    6.60    4.00
  -9   1   0    2.70    3.60
   9   1   0    2.50    3.30
  11  -1   0   90.49   15.00
  11  -1   0  105.49   12.60
  11  -1   0  102.99   12.50
  11  -1   0  111.09   18.90
 -11   1   0  101.09   12.50
  11   1   0   88.69   14.80
  11   1   0   99.79   11.50
  11   1   0  101.39   14.60
 -11   1   0  107.19   12.10
  13  -1   0   -0.90    5.50
  13  -1   0   -4.90    7.30
  13  -1   0    0.50    6.30
  13  -1   0    1.00    5.00
 -13   1   0    1.50    4.50
  13   1   0    1.20    5.40
  13   1   0   -3.60    6.50
  13   1   0    0.10    4.00
 -13   1   0    1.30    4.90
  15  -1   0  145.39   19.70
  15  -1   0  164.58   27.60
  15  -1   0  151.28   16.70
  15  -1   0  143.09   18.00
  15   1   0  141.59   21.60
 -15   1   0  166.48   16.90
  15   1   0  152.38   16.50
 -15   1   0  157.48   17.10
  15   1   0  158.98   19.40
  17  -1   0   19.00    7.50
  17  -1   0   22.70    7.20
  17  -1   0   12.20    6.40
  17  -1   0    6.60   10.30
 -17   1   0   10.40    8.10
 -17   1   0   16.40    7.10
  17   1   0   12.40    6.90
  17   1   0   21.10    7.90
  17   1   0    9.60    8.00
  17   1   0   17.90    9.50
  19  -1   0   73.19   14.60
  19   1   0   76.99   15.30
 -19   1   0   76.19   12.00
  19   1   0  100.49   13.00
  19   1   0   77.49   18.30
  19   1   0   77.89   15.80
  21  -1   0   81.29   15.60
  21  -1   0   44.80   12.20
  21  -1   0   57.09   11.20
  21  -1   0   57.89   10.90
 -21   1   0   64.69   11.00
  21   1   0  101.29   21.30
  21   1   0   75.49   15.20
  21   1   0   73.19   10.50
  21   1   0   57.29   14.40
  25  -1   0   32.20   12.20
  25  -1   0   28.80   11.10
  25   1   0   44.20   10.10
  25   1   0   31.30   11.50
  27  -1   0    8.70   12.30
  27  -1   0   -3.90   18.40
  27  -1   0   -3.50    7.70
  27   1   0   -8.10    8.50
  27   1   0   -3.30   17.50
  27   1   0    1.80   14.00
  27   1   0    7.80    9.70
  29  -1   0    0.70   11.20
  29  -1   0   15.10   24.40
  29  -1   0   27.90   14.10
  29  -1   0  -14.40   15.70
  29   1   0   11.30   30.20
  29   1   0   -7.10   15.20
  29   1   0   14.80    9.50
   0  -2   0  229.38   17.60
   0  -2   0  238.68   20.00
   0  -2   0  228.48   17.40
   0   2   0  246.98   19.50
   0   2   0  234.18   17.60
   0   2   0  217.28   17.40
   2  -2   0  605.44   43.80
  -2  -2   0  612.34   43.60
   2  -2   0  590.14   44.00
  -2  -2   0  635.14   46.30
   2  -2   0  629.74   46.80
  -2   2   0  639.04   46.10
   2   2   0  649.83   46.10
   2   2   0  601.04   43.70
   2   2   0  603.74   44.20
  -2   2   0  621.04   43.80
  -2   2   0  579.94   44.00
  -4  -2   0 1275.47   94.79
  -4  -2   0 1339.27   94.69
   4  -2   0 1328.67   94.89
   4  -2   0 1300.47   95.39
   4  -2   0 1408.26   98.49
  -4  -2   0 1418.16   97.69
  -4   2   0 1385.26   94.99
   4   2   0 1285.07   94.79
   4   2   0 1455.85   97.79
  -4   2   0 1264.17   95.29
  -4   2   0 1465.45   98.39
   4   2   0 1300.67   94.69
   6  -2   0 3468.55  247.88
   6  -2   0 3628.64  252.17
  -6  -2   0 3519.25  248.28
   6  -2   0 3558.74  248.48
  -6  -2   0 3673.03  250.87
   6   2   0 3647.44  250.97
  -6   2   0 3615.94  247.98
   6   2   0 3306.47  247.58
  -6   2   0 3806.32  252.07
   6   2   0 3499.45  248.28
  -6   2   0 3370.26  248.28
   8  -2   0    3.70    3.60
  -8  -2   0    1.90    4.80
   8  -2   0    0.60    3.90
   8  -2   0    1.30    5.10
  -8   2   0    4.90    3.10
  -8   2   0    1.70    2.70
  -8   2   0    2.40    3.50
   8   2   0    2.70    3.10
   8   2   0    2.80    4.40
  10  -2   0 1987.50  151.98
  10  -2   0 2075.89  150.08
  10  -2   0 2166.38  150.78
  10  -2   0 2214.48  156.48
  10   2   0 2232.08  154.68
 -10   2   0 2114.79  150.08
  10   2   0 2091.29  151.18
 -10   2   0 2041.20  150.38
  10   2   0 2218.38  152.48
 -10   2   0 2160.88  155.88
  12  -2   0 1369.36  100.19
  12  -2   0 1302.27   92.79
  12  -2   0 1244.48   91.99
  12  -2   0 1224.18   94.39
 -12   2   0 1273.37   91.89
  12   2   0 1268.27   91.09
 -12   2   0 1250.87   91.89
 -12   2   0 1296.17   97.99
  12   2   0 1290.27   93.49
  12   2   0 1241.18   93.49
  12   2   0 1351.46   97.69
  14  -2   0  690.23   57.09
  14  -2   0  743.93   54.99
  14  -2   0  751.52   64.29
  14  -2   0  763.82   55.69
  14   2   0  771.52   57.39
 -14   2   0  639.24   59.09
 -14   2   0  718.43   55.09
  14   2   0  744.63   57.19
  14   2   0  727.83   53.59
 -14   2   0  773.52   54.99
  16  -2   0 3112.49  228.28
  16  -2   0 3306.57  228.88
  16  -2   0 3413.26  238.18
  16  -2   0 2939.51  230.18
 -16   2   0 3307.27  228.58
  16   2   0 3203.58  230.28
  16   2   0 3194.18  230.48
 -16   2   0 3119.69  228.28
  16   2   0 3190.98  227.18
  16   2   0 3541.65  234.48
  18  -2   0  141.59   18.60
  18  -2   0  144.39   21.20
  18  -2   0  134.69   16.60
  18   2   0  133.59   14.40
 -18   2   0  122.89   17.40
  18   2   0  137.79   20.10
  18   2   0   96.59   21.40
  18   2   0  142.39   16.50
 -18   2   0  133.09   15.80
  20  -2   0 1156.38   80.29
  20  -2   0 1031.20   81.49
  20  -2   0 1046.10   86.99
  20  -2   0  950.80   79.89
  20   2   0 1011.70   79.79
 -20   2   0 1134.09   80.29
  20   2   0 1070.79   78.89
  20   2   0 1141.69   87.69
 -20   2   0 1044.50   79.29
  20   2   0 1143.99   81.59
  22  -2   0  805.32   55.59
  22  -2   0  623.04   61.19
  22  -2   0  687.63   54.29
  22   2   0  765.02   53.69
  22   2   0  749.03   57.19
  22   2   0  591.14   52.79
  22   2   0  614.74   58.69
 -22   2   0  755.52   52.49
  22   2   0  638.84   62.79
  24  -2   0   36.90   11.70
  24  -2   0   51.79   14.40
  24  -2   0   48.40    9.70
  24   2   0   60.99   11.70
 -24   2   0   68.89   12.50
  26  -2   0  818.32   80.29
  26   2   0  742.63   76.39
  26   2   0  830.62   59.89
  26   2   0  761.02   68.19
  26   2   0  755.82   60.69
  28  -2   0  128.39   20.50
  28  -2   0  110.99   31.10
  28   2   0  154.48   34.00
  28   2   0  137.09   20.00
  30  -2   0  307.67   53.29
  30  -2   0  335.77   49.60
  30   2   0  340.77   55.49
   1  -3   0  529.75   37.10
   1  -3   0  500.15   37.30
  -1  -3   0  512.75   40.70
   1  -3   0  515.05   41.00
   1  -3   0  497.05   37.30
  -1  -3   0  509.65   37.20
  -1   3   0  513.55   37.30
   1   3   0  488.45   37.40
  -1   3   0  531.45   40.40
   1   3   0  483.45   37.10
   1   3   0  547.95   40.60
  -1   3   0  494.45   37.30
   3  -3   0   14.80    4.30
   3  -3   0    9.30    4.70
   3  -3   0   12.60    4.00
  -3  -3   0    8.60    4.40
  -3  -3   0   16.50    3.60
  -3   3   0    7.40    3.70
   3   3   0   12.10    3.80
   3   3   0   11.10    3.40
  -3   3   0   11.60    3.10
  -5  -3   0  371.86   28.90
   5  -3   0  375.26   30.00
  -5  -3   0  404.46   33.60
  -5  -3   0  396.06   29.00
   5  -3   0  402.96   35.10
   5  -3   0  381.66   29.40
   5   3   0  393.26   29.10
   5   3   0  416.56   33.20
  -5   3   0  365.06   29.90
  -5   3   0  397.46   29.20
  -5   3   0  433.16   33.80
  -7  -3   0  207.28   16.60
   7  -3   0  192.18   18.20
   7  -3   0  203.18   23.30
  -7  -3   0  208.18   17.80
  -7  -3   0  217.38   22.20
   7  -3   0  201.18   17.00
  -7   3   0  217.78   16.90
   7   3   0  191.98   17.10
  -7   3   0  187.58   18.00
  -7   3   0  216.68   21.80
   7   3   0  201.18   16.60
   7   3   0  229.98   22.40
   9  -3   0  155.48   16.10
   9  -3   0  149.29   18.10
   9  -3   0  140.99   14.20
  -9  -3   0  162.68   18.10
   9   3   0  150.48   13.70
  -9   3   0  147.99   13.90
  -9   3   0  141.49   14.40
  -9   3   0  165.48   17.70
   9   3   0  180.08   19.50
   9   3   0  148.29   15.20
  11  -3   0  380.26   35.70
  11  -3   0  417.26   33.80
  11  -3   0  421.06   32.10
  11  -3   0  445.86   41.20
  11   3   0  407.26   31.50
 -11   3   0  477.95   36.60
  11   3   0  388.56   33.50
 -11   3   0  426.36   31.90
 -11   3   0  377.46   32.80
  13  -3   0   -0.30    5.50
  13  -3   0   -3.50    5.40
  13  -3   0    7.40    8.50
  13   3   0    0.00    4.60
 -13   3   0   -2.50    4.80
 -13   3   0   -0.50    4.50
  13   3   0   -6.30    6.30
  15  -3   0  398.96   32.80
  15  -3   0  350.46   34.10
  15  -3   0  404.26   38.70
  15  -3   0  382.76   31.50
  15   3   0  369.06   30.30
 -15   3   0  384.86   31.90
  15   3   0  369.36   29.80
 -15   3   0  378.76   31.10
  15   3   0  383.66   35.00
  15   3   0  375.46   33.20
  17  -3   0  250.57   23.40
  17  -3   0  209.78   26.40
  17  -3   0  203.58   23.80
  17  -3   0  218.98   19.80
  17   3   0  191.28   21.50
  17   3   0  186.68   21.80
  17   3   0  225.18   26.60
 -17   3   0  231.58   21.70
  17   3   0  248.18   20.50
  17   3   0  197.28   25.60
 -17   3   0  241.08   21.80
  19  -3   0   52.49   12.10
  19  -3   0   62.19   12.50
 -19   3   0   85.19   15.20
 -19   3   0   78.19   10.50
  19   3   0   65.19   12.10
  19   3   0   73.19   10.90
  19   3   0   59.89   16.90
  21  -3   0  231.08   24.20
  21  -3   0  199.98   21.50
  21  -3   0  172.08   21.80
  21   3   0  155.88   18.70
  21   3   0  209.58   21.70
  21   3   0  154.18   21.90
 -21   3   0  202.68   19.70
 -21   3   0  193.18   20.00
  23  -3   0   -2.20    8.60
  23  -3   0   -0.30    7.10
 -23   3   0   -5.10    5.60
  23   3   0    2.50    7.00
  23   3   0   -6.30    8.50
  23   3   0    2.40    6.90
  23   3   0    3.70   19.50
  25  -3   0   91.79   13.80
  25  -3   0  129.29   15.10
  25   3   0  103.49   17.40
  25   3   0  124.99   18.90
  25   3   0  150.48   20.70
 -25   3   0  141.89   18.90
  27  -3   0   64.49   28.70
  27  -3   0   85.79   19.10
  27   3   0   67.19   10.80
  27   3   0   50.19   12.00
 -27   3   0   51.49   13.10
  27   3   0   63.99   12.40
  29  -3   0    7.40   29.20
   0  -4   0 1530.85  107.89
   0  -4   0 1476.15  107.39
   0  -4   0 1595.64  112.09
   0   4   0 1545.15  111.59
   0   4   0 1505.55  107.69
   0   4   0 1453.75  107.29
   2  -4   0  491.25   38.20
  -2  -4   0  514.55   38.00
   2  -4   0  484.15   38.10
   2  -4   0  545.55   43.60
  -2  -4   0  566.84   43.40
   2  -4   0  526.45   38.30
  -2   4   0  504.65   42.30
   2   4   0  569.74   42.90
   2   4   0  492.35   38.40
   2   4   0  487.25   37.80
  -2   4   0  507.25   38.00
  -2   4   0  475.25   38.20
  -4  -4   0  768.42   54.89
   4  -4   0  764.32   60.39
   4  -4   0  749.13   55.19
   4  -4   0  754.22   56.09
  -4  -4   0  782.32   59.79
   4  -4   0  744.03   55.59
   4   4   0  810.72   59.89
   4   4   0  750.82   55.89
  -4   4   0  798.92   59.89
  -4   4   0  703.63   55.49
   4   4   0  743.73   54.79
  -4   4   0  753.72   54.99
  -6  -4   0 1091.69   79.09
   6  -4   0 1000.80   75.09
  -6  -4   0 1018.60   73.89
   6  -4   0 1076.49   79.79
   6  -4   0 1023.50   74.29
   6   4   0 1120.39   79.69
  -6   4   0  946.51   74.49
  -6   4   0 1084.49   79.49
   6   4   0 1022.00   75.39
   6   4   0  997.00   73.89
  -6   4   0 1029.20   74.19
   8  -4   0   19.00    5.50
   8  -4   0   10.60    6.60
  -8  -4   0   14.80    4.60
  -8  -4   0   16.40    6.10
   8  -4   0   10.50    6.10
  -8   4   0   16.10    4.90
  -8   4   0   16.20    5.60
   8   4   0   17.90    5.20
   8   4   0   12.20    4.80
  10  -4   0 1697.33  121.29
 -10  -4   0 1772.32  127.09
  10  -4   0 1741.03  122.69
  10  -4   0 1617.94  123.89
  10  -4   0 1662.13  128.59
  10   4   0 1670.83  121.69
  10   4   0 1666.83  120.79
 -10   4   0 1604.14  122.09
  10   4   0 1923.01  127.89
 -10   4   0 1742.73  127.19
 -10   4   0 1729.03  121.29
  12  -4   0  952.10   69.29
  12  -4   0  977.60   77.79
  12  -4   0  942.01   72.69
  12  -4   0  987.70   70.99
  12   4   0  949.71   68.49
 -12   4   0  993.10   69.19
 -12   4   0  903.21   70.09
 -12   4   0  915.11   74.49
  12   4   0  940.81   70.19
  14  -4   0  309.97   28.20
  14  -4   0  286.47   29.10
  14  -4   0  305.57   33.20
  14  -4   0  301.57   25.80
 -14   4   0  298.17   25.50
  14   4   0  279.27   24.60
  14   4   0  302.77   28.10
  14   4   0  300.17   25.90
 -14   4   0  310.57   25.40
  16  -4   0 1388.46  102.89
  16  -4   0 1339.27   93.89
  16  -4   0 1272.87   96.69
  16  -4   0 1454.75   95.79
 -16   4   0 1317.27   94.39
 -16   4   0 1081.59  100.09
  16   4   0 1188.58   98.89
  16   4   0 1213.98   92.79
  16   4   0 1323.07   96.79
 -16   4   0 1345.97   93.89
  16   4   0 1321.47   96.09
  18  -4   0  134.19   20.20
  18  -4   0  147.79   14.60
  18  -4   0  119.39   19.70
 -18   4   0  131.49   24.10
  18   4   0  129.79   15.50
 -18   4   0  134.09   13.10
  18   4   0   84.99   23.30
  18   4   0  126.19   16.10
 -18   4   0  131.79   17.10
  18   4   0  131.99   19.30
  20  -4   0  897.61   64.79
  20  -4   0  930.01   66.49
  20  -4   0  785.72   72.29
 -20   4   0  918.01   64.89
  20   4   0  794.32   61.89
 -20   4   0  775.52   63.09
  20   4   0  720.43   63.99
  20   4   0  871.01   67.59
  20   4   0  908.91   63.29
  22  -4   0  530.45   43.80
  22  -4   0  546.45   53.29
 -22   4   0  553.24   44.10
  22   4   0  551.24   44.40
 -22   4   0  506.35   49.30
  22   4   0  596.74   43.20
  22   4   0  475.45   59.69
  22   4   0  495.15   43.50
  22   4   0  551.64   48.30
  24  -4   0  132.59   29.40
  24  -4   0   82.69   14.60
 -24   4   0  103.49   19.40
 -24   4   0  107.49   16.60
  24   4   0  104.89   23.10
  24   4   0   77.69   13.60
  24   4   0   61.99   16.70
  24   4   0   79.49   15.00
  24   4   0   96.59   17.20
  26  -4   0  727.93   70.39
  26  -4   0  532.65   48.50
  26  -4   0  567.24   72.69
  26   4   0  694.63   50.59
 -26   4   0  736.83   54.39
  26   4   0  590.94   51.69
  26   4   0  691.83   55.89
  28  -4   0   64.69   31.70
  28  -4   0   81.39   28.60
  28  -4   0   51.49   17.40
  28   4   0   47.90   24.20
  28   4   0   63.79   10.80
  28   4   0   37.10   11.70
   1  -5   0 1114.09   79.29
   1  -5   0 1115.19   83.89
   1  -5   0 1089.99   78.89
  -1  -5   0 1056.39   83.09
   1  -5   0 1038.30   77.99
  -1  -5   0 1094.99   78.69
  -1   5   0 1098.09   78.99
  -1   5   0 1035.30   78.59
   1   5   0 1189.58   84.19
   1   5   0 1024.20   78.49
   1   5   0 1094.79   79.19
  -1   5   0 1180.18   84.19
  -3  -5   0   86.39   10.60
   3  -5   0   75.89   17.30
   3  -5   0   78.69   11.00
   3  -5   0   65.89   12.00
  -3  -5   0   64.89   14.20
   3  -5   0   66.29   12.40
  -3   5   0   68.49    8.40
   3   5   0   66.59   10.50
  -3   5   0   77.29   10.10
   3   5   0   73.59   11.30
  -5  -5   0 1169.98   84.89
   5  -5   0 1191.48   85.99
  -5  -5   0 1200.98   91.09
   5  -5   0 1176.68   86.39
   5  -5   0 1167.28   85.29
   5  -5   0 1203.78   92.19
  -5   5   0 1285.27   90.49
   5   5   0 1137.69   86.19
   5   5   0 1308.67   91.19
  -5   5   0 1125.19   85.69
   5   5   0 1114.79   84.69
  -5   5   0 1167.18   85.09
  -7  -5   0  123.69   12.40
  -7  -5   0  105.09   18.90
   7  -5   0  106.49   15.10
   7  -5   0  118.19   13.80
  -7   5   0  112.09   12.40
  -7   5   0  129.09   13.20
  -7   5   0  107.19   14.20
   7   5   0  112.09   12.50
   7   5   0  114.39   14.20
   9  -5   0  500.35   39.80
   9  -5   0  508.55   38.50
  -9  -5   0  526.05   37.90
  -9  -5   0  524.05   44.80
   9  -5   0  497.65   46.30
   9  -5   0  460.85   41.70
   9   5   0  506.15   39.70
   9   5   0  510.05   37.70
  -9   5   0  507.85   38.20
  -9   5   0  467.55   39.20
  -9   5   0  513.45   42.20
   9   5   0  474.25   37.80
  11  -5   0  730.93   55.49
  11  -5   0  724.83   57.59
  11  -5   0  683.53   60.09
  11  -5   0  726.33   53.49
 -11  -5   0  763.22   59.79
  11   5   0  673.63   53.09
 -11   5   0  622.74   57.29
  11   5   0  811.12   57.89
 -11   5   0  690.43   53.89
 -11   5   0  735.43   53.29
  11   5   0  716.53   52.59
  13  -5   0   10.80    8.20
  13  -5   0   18.10    7.30
  13  -5   0   12.80    6.20
  13   5   0   13.30    7.50
 -13   5   0   14.60    4.70
 -13   5   0   16.90    6.50
  13   5   0    3.30    5.70
  15  -5   0  493.95   46.90
  15  -5   0  568.84   42.40
  15  -5   0  616.44   44.80
  15  -5   0  544.05   46.00
 -15   5   0  586.74   42.70
  15   5   0  559.74   45.60
 -15   5   0  544.85   41.80
  15   5   0  555.54   42.00
  15   5   0  474.85   42.60
  17  -5   0  159.58   22.10
  17  -5   0  111.69   19.00
  17  -5   0  147.59   14.30
  17   5   0  134.09   16.80
  17   5   0   92.39   24.30
 -17   5   0  114.19   16.40
  17   5   0   93.99   22.20
  17   5   0  158.58   16.10
 -17   5   0  151.78   17.00
  19  -5   0   46.50   10.10
  19  -5   0   45.10   11.40
  19   5   0   40.90   11.90
 -19   5   0   50.49   10.00
  19   5   0   37.40    8.90
 -19   5   0   27.50    6.70
  19   5   0   40.60    8.70
  21  -5   0  202.58   28.50
  21  -5   0  247.18   26.90
  21  -5   0  230.78   35.40
 -21   5   0  281.97   25.40
  21   5   0  305.17   26.20
  21   5   0  304.37   26.60
  21   5   0  262.77   22.80
 -21   5   0  295.67   27.40
  21   5   0  277.17   28.40
  23  -5   0   13.20    9.10
  23  -5   0   32.60   19.40
  23  -5   0   11.50   13.90
 -23   5   0   16.60    7.80
  23   5   0  -10.80   10.50
  23   5   0    7.00    8.60
  23   5   0   14.00   12.60
 -23   5   0    6.90    9.40
  23   5   0    7.20   10.00
  25  -5   0  154.18   26.70
  25  -5   0  175.38   35.90
  25  -5   0  122.79   16.50
 -25   5   0   87.09   13.70
  25   5   0  119.09   21.90
 -25   5   0  125.39   23.30
  25   5   0  115.69   18.70
  27  -5   0  149.59   28.90
  27  -5   0  132.99   36.20
  27   5   0  150.58   25.50
  27   5   0  181.38   25.40
 -27   5   0  177.78   24.00
  27   5   0  130.99   24.20
   0  -6   0 2129.79  154.38
   0  -6   0 2162.08  160.78
   0   6   0 2178.68  154.78
   0   6   0 2032.20  153.98
   0   6   0 2380.76  159.98
   2  -6   0  163.28   14.80
   2  -6   0  148.89   22.50
  -2  -6   0  143.49   21.80
  -2  -6   0  159.98   16.60
   2  -6   0  132.49   15.90
   2  -6   0  147.29   17.10
   2   6   0  139.29   16.60
   2   6   0  145.39   13.20
  -2   6   0  149.29   16.10
  -2   6   0  134.19   16.30
  -4  -6   0 1247.58   93.99
   4  -6   0 1216.78   88.19
   4  -6   0 1259.57   95.39
  -4  -6   0 1227.78   87.49
   4  -6   0 1164.08   88.09
   4  -6   0 1217.98   87.39
  -4   6   0 1242.38   92.19
   4   6   0 1184.48   86.99
  -4   6   0 1150.78   87.99
  -4   6   0 1227.88   87.69
   4   6   0 1193.28   88.39
   6  -6   0 1351.36  104.19
  -6  -6   0 1409.56   96.19
   6  -6   0 1332.87   97.99
  -6  -6   0 1407.86  103.39
   6  -6   0 1381.56   97.29
   6  -6   0 1341.07   96.29
   6   6   0 1340.07   97.39
  -6   6   0 1178.48  100.49
   6   6   0 1443.86  101.79
   6   6   0 1278.87   95.69
  -6   6   0 1231.58   96.69
  -6   6   0 1367.86   96.49
   8  -6   0  130.99   15.00
   8  -6   0  159.08   15.30
  -8  -6   0  127.39   15.30
   8  -6   0  124.09   20.80
  -8  -6   0  127.99   18.80
   8  -6   0  116.39   20.00
   8  -6   0  139.59   17.80
   8   6   0  130.69   15.30
  -8   6   0  151.48   15.00
  -8   6   0  138.89   14.70
   8   6   0  144.49   16.60
  -8   6   0  116.19   16.50
  10  -6   0 1668.13  119.99
  10  -6   0 1602.54  122.89
  10  -6   0 1663.23  127.79
 -10  -6   0 1690.73  119.69
 -10  -6   0 1685.13  126.69
  10  -6   0 1780.72  121.59
  10   6   0 1668.83  121.29
 -10   6   0 1603.74  120.59
 -10   6   0 1687.63  119.99
  10   6   0 1778.32  126.39
  10   6   0 1632.34  119.39
  12  -6   0  141.39   19.80
  12  -6   0  117.99   15.70
 -12  -6   0   76.29   14.50
  12  -6   0  114.79   12.50
  12   6   0   85.59   14.40
  12   6   0  108.19   12.30
 -12   6   0  109.79   14.60
 -12   6   0   88.19   10.80
  12   6   0  101.49   14.70
  14  -6   0  708.93   50.09
  14  -6   0  635.24   59.09
 -14  -6   0  559.34   54.09
  14  -6   0  731.93   55.09
  14  -6   0  735.23   53.09
 -14   6   0  681.03   58.29
  14   6   0  682.43   50.69
  14   6   0  667.33   51.79
  14   6   0  661.73   51.59
 -14   6   0  689.73   51.19
 -14   6   0  654.33   51.59
  14   6   0  635.24   57.29
  16  -6   0  617.74   46.40
  16  -6   0  628.24   50.09
 -16   6   0  572.64   45.10
  16   6   0  570.94   48.40
  16   6   0  495.65   46.10
 -16   6   0  619.34   46.10
  16   6   0  589.64   45.10
  20  -6   0  301.37   29.90
  20  -6   0  296.77   42.10
  20  -6   0  317.77   35.00
  20   6   0  302.97   34.60
  20   6   0  276.97   25.30
  20   6   0  347.97   28.60
 -20   6   0  289.07   30.80
  20   6   0  299.67   32.30
 -20   6   0  339.87   28.00
  22  -6   0   89.19   17.60
  22  -6   0   75.79   23.20
  22  -6   0   82.69   21.60
 -22   6   0   85.39   15.90
  22   6   0   64.49   11.90
  22   6   0   60.29   14.20
 -22   6   0   80.69   15.30
  22   6   0   96.19   18.30
  24  -6   0   34.40   26.60
  24  -6   0   31.90   25.00
  24  -6   0   42.00    8.50
  24   6   0   20.60   11.80
 -24   6   0   43.80   10.20
  24   6   0   37.10   10.90
 -24   6   0   39.20   19.10
  24   6   0   31.90   16.10
  26  -6   0  106.89   31.70
  26  -6   0   93.89   16.70
  26  -6   0  134.89   34.70
  26   6   0   69.09   14.20
  26   6   0  127.09   20.20
  -1  -7   0 1156.18   91.19
  -1  -7   0 1194.68   84.59
   1  -7   0 1165.98   84.79
   1  -7   0 1155.58   91.39
  -1   7   0 1074.79   88.99
   1   7   0 1206.48   84.89
  -1   7   0 1194.88   84.89
  -1   7   0 1119.19   84.29
   1   7   0 1137.69   84.19
   1   7   0 1142.59   89.09
  -3  -7   0   31.30    8.80
   3  -7   0   32.80    7.90
   3  -7   0   29.30    8.30
   3  -7   0   31.50    9.20
   3   7   0   21.20    7.20
  -3   7   0   38.60    8.10
   3   7   0   34.50    8.90
  -3   7   0   30.20    6.10
   5  -7   0 1569.24  111.89
  -5  -7   0 1526.35  117.39
   5  -7   0 1513.55  111.79
   5  -7   0 1556.44  111.59
   5  -7   0 1644.14  119.09
  -5  -7   0 1566.54  111.19
   5   7   0 1317.07  115.89
   5   7   0 1548.55  110.79
   5   7   0 1603.54  111.99
  -5   7   0 1542.95  111.49
  -5   7   0 1582.34  111.29
   7  -7   0  174.78   17.30
   7  -7   0  178.68   23.50
  -7  -7   0  153.18   19.60
   7  -7   0  165.28   19.80
  -7   7   0  160.98   19.00
   7   7   0  155.38   18.10
  -7   7   0  190.88   16.40
   7   7   0  183.08   16.40
   9  -7   0  577.14   53.89
   9  -7   0  683.63   50.39
   9  -7   0  650.43   52.99
   9  -7   0  674.63   49.99
  -9  -7   0  557.04   51.99
   9  -7   0  674.13   53.29
  -9  -7   0  678.03   49.40
   9   7   0  628.64   49.70
  -9   7   0  651.53   49.00
  -9   7   0  613.84   47.90
   9   7   0  632.94   47.70
  -9   7   0  622.94   54.69
  11  -7   0  670.93   56.59
  11  -7   0  726.43   52.49
  11  -7   0  575.54   57.99
  11  -7   0  701.73   55.49
  11  -7   0  730.43   53.69
 -11  -7   0  696.43   51.49
 -11   7   0  678.13   51.49
  11   7   0  661.13   57.39
 -11   7   0  600.74   51.19
 -11   7   0  613.04   59.69
  11   7   0  669.13   49.50
  11   7   0  694.23   52.29
  13  -7   0    3.90    9.10
  13  -7   0   -5.00   10.30
  13  -7   0  -13.20    9.30
 -13   7   0    0.40    7.60
 -13   7   0   -0.90    5.00
  13   7   0   -3.90   10.10
 -13   7   0   -0.60    7.70
  15  -7   0  654.63   51.19
  15  -7   0  581.94   51.79
  15  -7   0  646.54   57.19
  15  -7   0  682.33   54.39
 -15   7   0  683.13   50.49
  15   7   0  605.04   50.19
 -15   7   0  638.84   50.89
  15   7   0  663.83   48.00
  17  -7   0  366.86   41.00
  17  -7   0  323.57   31.80
  17  -7   0  364.26   36.10
 -17   7   0  333.77   32.50
 -17   7   0  325.97   29.60
  17   7   0  338.87   32.90
  17   7   0  344.57   27.70
  19  -7   0   65.49   19.40
  19   7   0   72.79   14.80
 -19   7   0   85.99   14.50
  21  -7   0  425.16   35.40
  21  -7   0  445.16   52.69
  21  -7   0  434.76   48.40
  21   7   0  364.96   33.30
 -21   7   0  412.56   32.80
 -21   7   0  452.95   68.39
  21   7   0  335.67   44.80
  21   7   0  395.56   34.50
 -21   7   0  332.17   38.20
  21   7   0  290.07   42.00
  23  -7   0  -29.00   25.80
  23  -7   0  -19.00   25.00
  23  -7   0  -12.20   13.00
 -23   7   0   -8.10   18.10
  23   7   0   -7.90   28.30
 -23   7   0    5.80    9.50
  23   7   0  -11.50   10.50
  23   7   0   12.60   18.30
 -23   7   0    4.40    9.10
  23   7   0   -7.20    9.90
   0  -8   0  406.76   39.60
   0  -8   0  463.55   37.80
   0   8   0  473.05   42.90
   0   8   0  461.25   36.50
   2  -8   0   59.79   11.00
  -2  -8   0   54.09   10.20
   2   8   0   38.50    8.00
   4  -8   0  210.58   19.40
  -4  -8   0  156.58   19.60
   4  -8   0  162.88   21.60
   4  -8   0  150.28   20.70
  -4   8   0  167.08   15.50
  -4   8   0  170.48   18.00
   4   8   0  161.88   18.50
   4   8   0  184.98   16.60
   6  -8   0  295.27   27.90
   6  -8   0  340.67   31.10
   6  -8   0  331.87   27.70
   6  -8   0  290.27   27.40
  -6  -8   0  297.57   28.20
   6   8   0  270.77   26.30
  -6   8   0  290.87   25.40
  -6   8   0  320.57   26.30
   6   8   0  275.07   26.90
   8  -8   0   -8.30   11.00
   8  -8   0   19.20    9.30
  -8  -8   0   12.30    7.90
   8  -8   0   13.60   11.70
  -8   8   0   23.60    7.80
  -8   8   0   10.80    4.70
   8   8   0   15.80    9.50
   8   8   0   10.30    7.80
  10  -8   0  195.18   21.00
  10  -8   0  211.58   26.20
  10  -8   0  167.48   25.40
 -10  -8   0  171.28   21.00
 -10   8   0  180.18   19.10
 -10   8   0  151.68   17.20
  10   8   0  148.59   19.40
  12  -8   0  200.78   25.20
  12  -8   0  174.68   22.30
  12  -8   0  179.08   21.10
 -12  -8   0  148.09   21.80
  12  -8   0  136.89   23.80
 -12   8   0  192.98   20.30
  12   8   0  144.89   19.70
 -12   8   0  172.98   20.20
  14  -8   0   20.80    9.50
 -14  -8   0   -2.00    6.30
  14  -8   0    6.40    9.90
  14  -8   0   11.40   11.30
  14  -8   0    8.60    9.80
 -14   8   0   10.50    9.50
 -14   8   0    8.20    7.80
 -14   8   0    0.90   11.90
  14   8   0    4.80    8.30
  16  -8   0   99.19   22.60
 -16  -8   0  125.99   26.90
  16  -8   0  154.88   35.30
  16   8   0  101.19   15.10
  16   8   0  159.18   20.20
  18  -8   0   37.60   23.00
  18  -8   0    0.30   15.90
  18  -8   0   23.00   14.20
 -18   8   0   12.10   14.90
  18   8   0   22.80   13.10
  18   8   0   27.80   10.70
 -18   8   0   33.30   11.70
  18   8   0   31.00   17.70
  20  -8   0   72.19   24.70
  20  -8   0   85.29   20.30
  20  -8   0   88.19   24.80
  20   8   0   69.69   15.70
  20   8   0   80.09   23.40
  20   8   0   64.49   19.70
  20   8   0   47.40   13.30
  22  -8   0  238.08   46.80
  22  -8   0  175.18   43.00
  22  -8   0  174.48   35.90
  22  -8   0  209.38   21.80
 -22   8   0  144.99   23.30
 -22   8   0  216.88   23.00
  22   8   0  162.08   36.20
  22   8   0  143.49   29.40
   1  -9   0  862.41   65.09
  -1  -9   0  881.21   64.19
  -1   9   0  826.12   63.19
  -1   9   0  836.42   63.79
   1   9   0  774.02   62.49
   1   9   0  899.31   64.09
   3  -9   0   81.59   20.50
  -3   9   0  138.19   14.00
  -3   9   0   90.29   14.20
   3   9   0  121.39   13.00
   5  -9   0  935.81   78.79
  -5  -9   0  967.70   71.79
   5  -9   0  962.90   72.39
   5   9   0  920.31   71.89
  -5   9   0  907.21   70.79
  -5   9   0 1002.60   70.79
   5   9   0  955.90   71.19
  -5   9   0 1001.30   79.79
   7  -9   0  111.59   23.60
  -7  -9   0  102.19   18.70
   7  -9   0  143.99   24.70
  -7  -9   0  117.99   16.00
   7  -9   0  107.59   23.90
   7   9   0  108.39   15.90
   7   9   0  183.28   36.10
  -7   9   0  133.79   17.80
   9  -9   0  590.64   57.19
  -9  -9   0  562.44   48.30
  -9  -9   0  534.75   50.49
   9  -9   0  588.74   50.59
   9  -9   0  583.04   50.59
   9  -9   0  653.13   47.00
  -9   9   0  573.04   47.70
  -9   9   0  648.44   45.80
   9   9   0  560.24   45.60
  11  -9   0  754.02   62.69
  11  -9   0  859.21   60.99
  11  -9   0  786.22   68.09
  11  -9   0  692.13   68.09
 -11  -9   0  741.73   59.09
  11  -9   0  838.52   58.89
 -11  -9   0  716.83   65.39
 -11   9   0  700.73   59.79
  11   9   0  761.22   62.29
 -11   9   0  802.92   57.99
  11   9   0  711.03   57.69
 -13  -9   0   11.60    9.20
  13  -9   0   25.20   10.40
  13  -9   0    2.70   10.50
  13  -9   0   13.10   18.10
  13  -9   0   24.70   12.10
  13  -9   0   21.00    9.00
 -13   9   0   15.80    9.20
 -13   9   0   38.60   11.90
  13   9   0   21.20   13.40
  13   9   0   -0.90    8.70
 -13   9   0   16.50    9.00
  15  -9   0  586.84   57.89
 -15  -9   0  610.94   58.29
  15  -9   0  677.83   63.69
  15  -9   0  499.75   66.29
 -15   9   0  661.53   74.99
 -15   9   0  582.94   52.59
 -15   9   0  677.33   49.10
  15   9   0  618.04   49.40
  15   9   0  628.44   58.09
  17  -9   0  302.77   27.20
  17  -9   0  279.97   49.20
  17   9   0  278.97   37.70
 -17   9   0  295.77   27.70
  17   9   0  219.98   29.20
 -17   9   0  296.37   27.90
  17   9   0  292.87   29.90
  17   9   0  365.46   66.09
  19  -9   0   90.29   27.40
  19  -9   0  101.49   30.70
  19   9   0   66.19   22.10
 -19   9   0   51.39   11.60
  19   9   0   69.39   18.30
  19   9   0   59.99   13.20
 -19   9   0   40.60   18.80
  19   9   0   53.19   15.60
   2 -10   0    2.20   10.80
   2  10   0   12.10    6.10
   2  10   0  -14.20   10.90
  -2  10   0   11.30    7.80
   2  10   0  -11.30    7.60
  -2  10   0    7.30    7.50
  -4 -10   0   33.20    8.40
  -4  10   0   30.70   11.80
  -4  10   0   20.30    7.60
   4  10   0   19.90    7.40
   6 -10   0   32.30   13.10
  -6 -10   0   59.29   12.70
   6 -10   0   52.39    8.30
   6 -10   0   61.89   15.00
  -6  10   0   68.89   14.80
  -8 -10   0    7.50   11.20
   8 -10   0  -17.50   15.90
   8 -10   0   -6.80   12.40
  -8 -10   0    6.40    8.40
   8 -10   0  -17.00   12.80
   8  10   0   13.90   11.90
  -8  10   0   14.70    9.10
   8  10   0    6.90    6.30
  -8  10   0   10.80   10.90
   8  10   0   -1.20   10.50
  -8  10   0    3.70    8.40
  10 -10   0   48.50   17.60
  10 -10   0   58.99   21.10
  10 -10   0   21.00   12.50
 -10 -10   0   24.60   10.60
 -10  10   0   14.70   10.00
  10  10   0   35.50    7.00
 -10  10   0   33.70    9.20
 -10  10   0   24.70   15.30
  10  10   0   54.39   15.80
  12 -10   0   13.30   13.90
 -12 -10   0   -2.80   11.60
  12 -10   0   11.90   22.30
 -12 -10   0   38.70    9.70
 -12  10   0  -13.80   13.70
  12  10   0   32.80   16.90
  12  10   0   17.90    8.20
 -12  10   0   13.80    9.20
 -12  10   0  -12.80   18.20
  12  10   0   31.80   20.10
 -14 -10   0   -0.70   11.60
  14 -10   0    5.30   13.20
  14 -10   0  -10.00   13.20
  14 -10   0   -7.70   22.80
 -14  10   0   11.60    9.50
  14  10   0    6.20    9.60
 -14  10   0    1.40    9.80
  14  10   0   13.50   17.80
  14  10   0  -14.90   21.20
 -16 -10   0   19.30   11.30
  16 -10   0   53.99   25.10
  16  10   0   46.00   18.60
 -16  10   0   22.50   17.90
 -16  10   0   24.00   10.90
  16  10   0   38.60    9.60
 -16  10   0   33.50   10.70
   1 -11   0  491.15   50.79
  -1 -11   0  375.66   51.29
   1 -11   0  344.37   51.99
  -1  11   0  497.35   72.89
  -1  11   0  424.96   39.30
   1  11   0  439.16   72.29
   1  11   0  509.25   39.70
   3 -11   0    5.80   14.30
   3 -11   0  -16.30   13.00
  -3 -11   0   -1.10   10.10
   3  11   0   14.30    8.60
   3  11   0   29.20   13.30
  -3  11   0   -7.70   22.90
  -3  11   0    5.10    9.50
   3  11   0    5.20   21.30
  -5 -11   0  435.06   58.49
   5 -11   0  578.14   57.49
   5 -11   0  522.35   57.49
  -5  11   0  554.84   47.20
   5  11   0  616.84   51.89
   5  11   0  594.64   80.19
  -7 -11   0  159.58   34.10
   7 -11   0  130.79   25.10
  -7  11   0  114.59   19.70
   7  11   0  111.39   22.80
   7  11   0  130.59   17.60
   9 -11   0  175.48   28.50
  -9 -11   0  129.49   30.90
   9 -11   0  140.69   27.60
   9  11   0  127.89   19.20
  -9  11   0  167.48   21.60
   9  11   0  180.78   34.80
 -11 -11   0  361.66   45.40
  11 -11   0  462.95   64.29
 -11 -11   0  509.05   38.70
  11 -11   0  444.06   37.20
  11  11   0  433.16   60.79
 -11  11   0  358.86   36.60
 -11  11   0  368.06   61.89
  11  11   0  487.05   50.59
 -11  11   0  401.36   36.40
  11  11   0  414.36   36.10
  30   0  -1   24.20   14.00
  30   0  -1  -11.30   26.00
  28   0  -1    5.30   21.40
  28   0  -1  -16.70   12.50
  26   0  -1   11.70   13.50
  26   0  -1   23.10   12.90
  22   0  -1   -2.80    5.60
  22   0  -1    2.20    8.00
  22   0  -1   -4.20    7.10
  22   0  -1   -1.30    7.20
  18   0  -1    0.10    5.30
  18   0  -1   -5.00    7.80
  18   0  -1    6.10    6.60
  18   0  -1   -9.00    8.40
  16   0  -1   -3.90    6.90
  16   0  -1   -1.20    5.80
  16   0  -1    5.60    3.90
  16   0  -1    4.90    7.30
  14   0  -1   -7.20    6.60
  14   0  -1    2.00    6.10
  14   0  -1    2.10    4.60
  14   0  -1   -0.40    5.80
  12   0  -1   -1.60    4.90
  12   0  -1   -2.70    5.30
  12   0  -1   -2.20    5.60
  12   0  -1   -3.10    4.20
  10   0  -1   -1.20    5.30
  10   0  -1    2.20    5.20
  10   0  -1    2.70    5.90
  10   0  -1    1.00    4.20
   8   0  -1   -2.00    4.70
  -8   0   1    0.90    3.10
   8   0  -1    2.10    4.00
   8   0  -1   -2.10    3.20
   6   0  -1   -0.80    3.40
   6   0  -1    0.30    3.30
   6   0  -1   -0.40    2.50
   4   0  -1   -0.90    1.40
   4   0  -1   -0.30    2.20
   2   0   1   -0.60    1.90
   4   0   1    0.40    1.40
   4   0   1   -1.60    2.70
  -4   0  -1    2.00    1.80
  -4   0  -1    1.00    2.80
  -4   0  -1   -0.30    2.40
   4   0   1    1.10    2.80
  -6   0  -1   -0.90    2.90
   6   0   1    1.50    4.10
   6   0   1   -0.20    3.90
  -6   0  -1   -3.20    3.30
  -6   0  -1    2.50    2.50
   6   0   1   -0.90    2.30
   8   0   1   -0.30    2.80
  -8   0  -1    0.60    4.00
   8   0   1    0.50    4.90
  -8   0  -1   -1.30    3.40
   8   0   1    1.10    5.20
  -8   0  -1   -1.20    4.90
  10   0   1   -3.60    5.00
 -10   0  -1   -1.20    3.90
  10   0   1    1.10    6.00
  10   0   1    1.00    3.80
  10   0   1   -1.20    6.10
 -10   0  -1   -0.70    4.80
 -12   0  -1   -1.00    5.20
  12   0   1   -3.60    4.10
  12   0   1    1.80    3.60
  12   0   1   -2.20    5.80
 -12   0  -1   -6.40    3.40
  14   0   1   -6.10    7.00
  14   0   1    2.40    3.00
 -14   0  -1   -1.30    5.70
  14   0   1   -6.70    4.90
 -14   0  -1   -3.40    5.00
  16   0   1   -8.10    6.30
  16   0   1    0.40    7.40
  16   0   1   -7.20    5.60
  18   0   1   -7.00    6.00
  18   0   1   -3.20    5.40
  18   0   1   -4.20    6.10
  20   0   1   -3.30    6.20
  20   0   1   -4.30    4.70
  20   0   1   -7.50    9.90
  22   0   1    1.00    7.30
  22   0   1   -5.00    8.70
  22   0   1    5.40    8.20
  24   0   1  -11.20    6.60
  24   0   1    6.80    7.30
  24   0   1   -0.20    9.00
  26   0   1   -1.80   13.80
  26   0   1   -6.70    9.70
  26   0   1   -5.60   16.60
  28   0   1  -40.90   27.20
  30   0   1   -5.50   29.00
  31  -1  -1  256.57   26.60
  31  -1  -1  374.46   45.40
  31   1  -1  267.57   31.80
  31   1  -1  301.97   54.19
  31   1  -1  248.88   30.30
  29  -1  -1  -11.10   12.80
  29  -1  -1    7.00   23.30
  29   1  -1   29.30    9.00
  29   1  -1   26.30   23.80
  27  -1  -1  609.24   58.99
  27  -1  -1  573.44   64.09
  27   1  -1  578.14   53.79
  27   1  -1  608.14   46.10
  27   1  -1  461.25   60.59
  25  -1  -1  340.97   29.00
  25  -1  -1  357.16   38.50
  25  -1  -1  278.37   25.80
  25  -1  -1  252.47   34.00
  25   1  -1  252.87   27.00
  25   1  -1  372.36   37.20
  23  -1  -1   98.79   22.50
  23   1  -1  116.69   14.20
  23   1  -1  175.58   20.40
  23   1  -1  131.49   23.40
  21  -1  -1 1010.00   83.19
  21  -1  -1 1050.09   76.79
  21  -1  -1 1005.10   77.99
  21  -1  -1  993.20   77.09
  21   1  -1 1009.20   82.79
  21   1  -1 1040.50   77.49
  21   1  -1 1000.70   76.59
  21   1  -1 1079.09   76.29
  19  -1  -1   51.09   11.40
  19  -1  -1   39.50    8.10
  19  -1  -1   53.89    9.20
  19   1  -1   60.89   10.20
 -19   1   1   58.39    9.40
  19   1  -1   42.70   13.20
  19   1  -1   49.40   11.10
  17  -1  -1 1353.06  101.99
  17  -1  -1 1454.15  102.39
  17  -1  -1 1313.77  103.89
  17  -1  -1 1507.15  112.09
  17   1  -1 1453.65  112.09
  17   1  -1 1319.07  103.69
 -17   1   1 1412.46  101.99
  17   1  -1 1376.56  103.39
  17   1  -1 1475.25  101.69
  15  -1  -1 1605.94  126.99
  15  -1  -1 1732.73  118.89
  15  -1  -1 1514.35  119.99
  15  -1  -1 1618.64  118.59
 -15   1   1 1803.32  119.19
  15   1  -1 1651.13  119.29
  15   1  -1 1550.74  119.89
  15   1  -1 1699.63  117.89
 -15   1   1 1681.73  118.39
  13  -1  -1   40.20    9.90
  13  -1  -1   20.40    5.70
  13  -1  -1   29.00    6.70
  13  -1  -1   44.50    8.00
 -13   1   1   28.00    7.30
  13   1  -1   33.50    6.10
 -13   1   1   33.10    6.30
  13   1  -1   36.30    7.70
  13   1  -1   25.10    8.60
  11  -1  -1 4291.07  313.37
  11  -1  -1 4554.04  319.77
  11  -1  -1 4512.65  313.67
  11   1  -1 4376.96  312.97
  11   1  -1 4518.55  314.77
  11   1  -1 4265.17  314.47
 -11   1   1 4476.85  313.57
 -11   1   1 4636.84  313.67
 -11   1   1 4693.53  319.87
   9  -1  -1 2495.85  175.38
   9  -1  -1 2541.95  180.28
   9  -1  -1 2365.36  174.88
  -9   1   1 2529.95  175.08
   9   1  -1 2632.54  176.48
  -9   1   1 2598.24  179.88
  -9   1   1 2486.85  175.38
   9   1  -1 2399.56  176.08
   9   1  -1 2397.36  174.68
   7  -1  -1 3024.20  214.28
   7  -1  -1 3088.89  218.18
   7  -1  -1 3122.89  214.88
  -7   1   1 3153.28  217.98
   7   1  -1 2901.31  215.18
  -7   1   1 3076.99  214.88
  -7   1   1 3116.29  214.38
   5  -1  -1 4713.93  322.57
   5  -1  -1 4526.55  320.27
  -5   1   1 4672.63  322.37
  -5   1   1 4522.25  320.27
  -5   1   1 4556.84  319.67
   5   1  -1 4583.84  321.47
  -3  -1   1   16.30    2.90
  -3  -1   1   10.70    2.60
   3  -1  -1   16.40    2.90
   3  -1  -1   13.60    3.00
   3   1  -1   16.90    3.20
   3   1  -1   15.10    2.50
  -3   1   1   13.00    2.70
  -3   1   1   21.10    4.00
   1  -1  -1 8695.73  608.24
  -1  -1   1 8900.51  607.74
  -1   1   1 8890.01  613.64
   1   1  -1 8239.38  608.44
  -1  -1  -1 2599.84  185.08
   1  -1   1 2816.92  186.28
   1  -1   1 2644.94  185.18
   1  -1   1 2441.96  185.18
   1  -1   1 2551.74  185.08
   1   1   1 2812.12  186.38
  -1   1  -1 2587.04  185.08
  -1   1  -1 2690.23  185.18
   1   1   1 2690.53  185.18
  -1   1  -1 2534.65  185.08
  -1   1  -1 2860.51  186.38
   3  -1   1 2501.25  173.18
   3  -1   1 2513.15  174.78
  -3  -1  -1 2385.26  172.78
   3  -1   1 2479.85  172.78
   3  -1   1 2459.45  172.68
  -3  -1  -1 2482.05  174.18
  -3   1  -1 2520.85  172.78
   3   1   1 2565.04  174.38
  -3   1  -1 2352.36  172.58
  -3   1  -1 2428.46  173.28
  -3   1  -1 2601.14  174.88
   3   1   1 2406.06  172.78
   5  -1   1 3518.25  235.58
   5  -1   1 3334.77  231.88
  -5  -1  -1 3153.78  232.18
   5  -1   1 3224.98  232.08
   5  -1   1 3331.77  232.88
   5   1   1 3495.75  233.38
   5   1   1 3332.77  231.28
  -5   1  -1 3314.87  232.08
  -5   1  -1 3466.95  235.28
   5   1   1 3385.66  234.18
  -5   1  -1 3218.78  232.88
  -5   1  -1 3137.19  231.78
   5   1   1 3292.17  232.38
   7  -1   1  179.08   15.30
   7  -1   1  190.08   17.40
   7  -1   1  190.28   21.40
   7  -1   1  178.48   15.60
  -7  -1  -1  164.68   16.60
  -7   1  -1  179.28   18.20
   7   1   1  178.38   16.50
  -7   1  -1  167.18   15.00
   7   1   1  180.48   14.30
  -7   1  -1  186.88   15.10
   7   1   1  191.38   17.50
  -9  -1  -1 4107.09  289.07
   9  -1   1 4122.99  289.67
   9  -1   1 3923.31  288.47
   9  -1   1 4282.87  294.47
   9  -1   1 4167.38  288.07
   9   1   1 4152.88  289.87
  -9   1  -1 3998.00  287.77
   9   1   1 4200.88  287.47
   9   1   1 4054.69  289.17
  -9   1  -1 4185.48  288.57
  11  -1   1  903.91   69.39
  11  -1   1  952.40   67.29
  11  -1   1  926.61   67.99
 -11  -1  -1  904.41   68.79
  11  -1   1  936.91   73.79
  11   1   1  904.31   68.89
  11   1   1  924.81   66.49
 -11   1  -1  965.70   67.89
  11   1   1  954.00   69.29
 -11   1  -1  884.81   66.99
  13  -1   1  525.45   45.50
  13  -1   1  569.54   43.90
  13  -1   1  578.14   52.29
  13  -1   1  584.44   43.00
  13   1   1  568.74   43.60
  13   1   1  551.24   45.60
 -13   1  -1  578.74   43.60
  13   1   1  574.34   41.90
 -13   1  -1  535.85   42.50
  15  -1   1 2366.16  175.38
  15  -1   1 2511.55  182.78
  15  -1   1 2518.15  173.18
  15  -1   1 2370.46  173.38
  15   1   1 2440.16  175.38
  15   1   1 2432.96  172.08
 -15   1  -1 2382.06  172.58
  15   1   1 2427.16  175.08
 -15   1  -1 2502.35  174.18
  17  -1   1  106.99   15.80
  17  -1   1   73.19   15.10
  17  -1   1   97.79   18.50
  17  -1   1  100.89   15.90
 -17   1  -1   87.49   14.80
  17   1   1   82.39   18.30
  17   1   1  103.09   14.50
  17   1   1  122.99   21.00
  17   1   1   91.79   15.20
 -17   1  -1   89.49   15.80
  19  -1   1  639.64   52.09
  19  -1   1  662.33   52.69
  19  -1   1  586.54   55.89
  19  -1   1  686.23   51.39
 -19   1  -1  708.03   52.69
  19   1   1  661.13   50.79
  19   1   1  634.74   51.39
  19   1   1  738.53   53.09
 -19   1  -1  655.43   51.19
  19   1   1  636.84   57.09
  21  -1   1  472.15   50.49
  21  -1   1  594.64   44.80
  21  -1   1  640.24   46.30
  21   1   1  602.94   44.90
  21   1   1  499.25   52.19
  21   1   1  589.94   48.50
  21   1   1  503.25   44.20
 -21   1  -1  637.74   45.40
  23  -1   1   15.10    8.00
 -23   1  -1    4.00    5.80
  23   1   1   10.90    8.70
  23   1   1   -4.50    6.10
  23   1   1    3.00    7.50
  25  -1   1  555.84   49.20
  25  -1   1  682.53   58.29
  25  -1   1  722.13   51.49
  25  -1   1  603.84   65.59
  25   1   1  556.64   57.29
  25   1   1  616.74   67.99
  25   1   1  701.13   49.99
  27  -1   1   71.09   12.00
  27  -1   1  114.39   25.50
  27   1   1   91.79   16.30
  27   1   1  134.39   27.80
  29  -1   1  197.88   41.40
  30   2  -1  191.48   45.10
  26  -2  -1   42.30   14.90
  26   2  -1   68.39   13.70
  26   2  -1   65.89   17.50
  24  -2  -1    7.90    8.60
  24  -2  -1   -7.30   13.50
  24  -2  -1   18.20    6.40
  24   2  -1   20.90   14.30
  24   2  -1    5.90    9.00
  24   2  -1   18.70    9.40
 -24   2   1   17.00    6.70
  22  -2  -1   59.59   12.50
  22  -2  -1   76.59   13.30
  22   2  -1   83.69   16.70
 -22   2   1   97.59   11.60
  22   2  -1  115.69   16.50
  20  -2  -1  293.47   29.50
  20  -2  -1  276.47   28.50
  20  -2  -1  342.57   27.40
  20  -2  -1  245.58   31.00
  20   2  -1  281.97   29.10
  20   2  -1  294.77   26.30
 -20   2   1  347.07   27.00
  20   2  -1  309.77   27.50
  18  -2  -1  147.39   24.90
  18  -2  -1  151.08   16.70
  18  -2  -1  167.88   20.40
  18  -2  -1  175.38   19.10
  18   2  -1  182.88   18.20
  18   2  -1  139.49   20.50
 -18   2   1  128.89   16.80
  18   2  -1  171.48   18.00
 -18   2   1  150.08   18.00
  16  -2  -1  479.95   39.10
  16  -2  -1  504.35   49.30
  16  -2  -1  521.15   40.30
  16  -2  -1  478.25   41.80
 -16   2   1  516.35   40.00
  16   2  -1  455.65   40.80
 -16   2   1  497.35   39.00
  16   2  -1  495.45   38.20
  16   2  -1  495.85   42.20
  14  -2  -1    3.30    5.40
  14  -2  -1    2.60    7.20
  14  -2  -1   -3.80    5.60
 -14   2   1    1.50    3.40
  14   2  -1  -10.70    6.30
  14   2  -1    1.70    8.20
 -14   2   1   -1.50    6.00
 -14   2   1    0.00    3.70
  14   2  -1   -3.70    4.00
  12  -2  -1  540.05   44.30
  12  -2  -1  568.14   43.00
  12  -2  -1  602.24   49.10
 -12   2   1  597.74   48.00
 -12   2   1  541.45   43.00
 -12   2   1  579.64   42.90
  12   2  -1  618.64   48.70
  12   2  -1  600.64   44.90
  12   2  -1  541.35   44.90
  10  -2  -1  713.03   53.59
  10  -2  -1  745.03   60.29
  10  -2  -1  751.82   54.79
 -10   2   1  735.83   59.09
  10   2  -1  805.92   58.59
 -10   2   1  728.63   54.69
  10   2  -1  740.63   53.89
  10   2  -1  721.43   55.09
 -10   2   1  737.33   53.49
   8  -2  -1   27.30    5.40
   8  -2  -1   36.70    6.00
   8  -2  -1   28.00    7.30
   8   2  -1   35.90    6.80
  -8   2   1   44.40    9.70
   8   2  -1   47.80   10.20
   8   2  -1   37.10    7.00
  -8   2   1   37.90    5.50
   6  -2  -1  506.45   41.70
  -6  -2   1  548.05   37.60
   6  -2  -1  495.35   37.00
   6  -2  -1  529.95   38.30
  -6  -2   1  532.45   40.50
   6   2  -1  491.75   37.80
  -6   2   1  489.05   38.10
   6   2  -1  538.95   40.50
  -6   2   1  530.25   37.00
  -6   2   1  538.05   41.10
   6   2  -1  496.75   37.50
   4  -2  -1  110.19    9.50
   4  -2  -1  118.29   10.80
  -4  -2   1  124.09   13.30
  -4  -2   1  117.79   10.10
   4  -2  -1  120.19   14.60
  -4   2   1  118.99    9.20
   4   2  -1  129.59   12.10
   4   2  -1  117.39   10.80
  -4   2   1  120.49   12.60
   4   2  -1  108.79   10.10
  -4   2   1  108.79   10.70
  -2  -2   1  122.09   10.50
   2  -2  -1  120.49   11.10
   2  -2  -1  120.09   10.50
   2  -2  -1  119.99   10.10
   2  -2  -1  121.79   13.90
  -2  -2   1  126.19   10.90
  -2  -2   1  127.49   12.50
  -2   2   1  121.39    9.70
   2   2  -1  135.99   12.10
   2   2  -1  123.19   10.60
  -2   2   1  119.79   10.60
   2   2  -1  129.29   10.60
  -2   2   1  124.59   10.70
  -2   2   1  125.49   12.20
   0  -2   1   28.60    5.30
   0  -2   1   35.00    6.90
   0  -2  -1   31.00    4.30
   0  -2   1   29.50    5.10
   0  -2  -1   28.50    5.40
   0  -2  -1   33.50    8.30
   0   2   1   42.90    6.50
   0   2  -1   30.60    5.40
   0   2  -1   36.90    5.90
   0   2   1   30.80    4.20
   0   2  -1   28.10    4.70
   0   2   1   34.80    4.70
   2  -2   1   93.49    9.10
  -2  -2  -1  100.49    8.10
   2  -2   1  108.99   13.10
  -2  -2  -1   98.79   12.50
   2  -2   1   97.19    9.30
  -2  -2  -1   94.79    9.10
   2  -2   1   98.59    9.30
   2   2   1   97.19    8.30
   2   2   1  119.69   11.40
  -2   2  -1  101.49   10.30
  -2   2  -1   94.69    9.40
   2   2   1  100.49    8.50
  -2   2  -1  103.09    8.90
   4  -2   1  187.58   19.30
  -4  -2  -1  174.78   14.90
   4  -2   1  168.48   16.10
   4  -2   1  184.58   15.30
   4  -2   1  187.88   15.00
  -4  -2  -1  197.68   18.80
  -4  -2  -1  185.88   13.80
   4   2   1  183.08   14.00
  -4   2  -1  190.58   17.60
  -4   2  -1  172.58   15.40
   4   2   1  200.88   18.40
   4   2   1  182.48   15.00
  -4   2  -1  198.48   14.90
   6  -2   1   99.39    9.90
  -6  -2  -1   98.99   13.80
   6  -2   1   92.29   10.70
   6  -2   1   92.59   12.50
  -6  -2  -1   84.39   10.60
   6  -2   1   85.39   15.20
  -6   2  -1  104.39    9.40
   6   2   1   92.59   10.10
   6   2   1   96.69    8.40
  -6   2  -1   90.59   10.90
  -6   2  -1   82.89   10.00
  -8  -2  -1  182.78   17.70
   8  -2   1  191.68   17.10
   8  -2   1  188.98   16.90
   8  -2   1  177.78   18.90
   8  -2   1  190.78   23.20
  -8   2  -1  183.18   16.80
  -8   2  -1  190.78   20.50
   8   2   1  184.38   17.60
   8   2   1  206.28   19.20
  -8   2  -1  199.18   16.60
   8   2   1  195.48   15.30
   8   2   1  231.88   21.80
  10  -2   1  107.19   12.60
 -10  -2  -1   87.39   14.40
  10  -2   1   94.59   16.50
  10  -2   1  104.19   11.90
  10  -2   1   87.59   15.10
 -10   2  -1  105.69   12.10
 -10   2  -1   97.59   13.80
  10   2   1   83.59   13.40
 -10   2  -1  103.09   11.10
  10   2   1   89.49   10.20
  10   2   1   86.49   13.30
  10   2   1  130.39   18.20
 -12  -2  -1   -7.40    6.30
  12  -2   1    1.90    5.60
  12  -2   1   -5.50    5.30
  12  -2   1   -4.70    7.50
  12  -2   1   -0.30    6.20
  12   2   1   -2.40    3.90
 -12   2  -1    2.10    4.30
  12   2   1    1.10    6.20
 -12   2  -1   -2.80    3.50
 -12   2  -1    1.30    2.30
  14  -2   1   93.89   17.30
  14  -2   1  107.29   13.20
  14  -2   1  107.09   15.20
 -14   2  -1   96.09   13.10
 -14   2  -1   90.89   14.00
  14   2   1   69.99   12.00
  14   2   1   87.89   18.00
 -14   2  -1   60.29   16.20
  14   2   1   94.59   11.40
  16  -2   1  150.68   21.60
  16  -2   1  123.99   13.80
  16  -2   1  124.19   17.70
  16  -2   1   99.89   19.90
 -16   2  -1  122.89   16.70
  16   2   1  116.29   14.60
  16   2   1   81.59   16.80
 -16   2  -1  130.39   16.70
  16   2   1  113.89   20.50
  18  -2   1   -9.40    7.00
  18  -2   1    5.30    7.10
  18  -2   1   -3.80    5.60
  18   2   1    4.50    5.70
 -18   2  -1   -1.90    6.60
 -18   2  -1   -3.10    4.90
  18   2   1  -14.70    9.90
  18   2   1   -6.20    6.10
  20  -2   1   35.10   10.00
  20  -2   1   30.20    9.10
 -20   2  -1   49.60    9.80
  20   2   1   40.90    9.80
  20   2   1   55.69   10.00
  22   2   1   15.80   16.40
  24  -2   1   32.40   15.00
  24  -2   1    7.20   11.60
  24  -2   1    4.70    6.70
  24   2   1    9.90   10.20
  24   2   1   -5.00   12.20
  24   2   1   -0.90   14.10
  24   2   1   24.60    8.50
  28  -2   1  -18.80   13.60
  28  -2   1   21.20   26.60
  28  -2   1    5.60   13.60
  28   2   1   10.00   29.00
  28   2   1    6.30   15.80
  28   2   1   49.20   27.40
  30  -2   1   73.29   30.00
  30   2   1   21.60   29.00
  29  -3  -1    2.70   19.70
  29  -3  -1   25.00   15.30
  29  -3  -1   -4.30   26.00
  29   3  -1   31.80   17.30
  29   3  -1   11.00    8.60
  29   3  -1   -6.70   24.00
  29   3  -1    2.90   10.20
  27  -3  -1  921.71   69.89
  27  -3  -1  841.02   79.29
  27  -3  -1  710.73   60.89
  27   3  -1  818.92   62.29
  27   3  -1  729.63   65.89
  27   3  -1  925.41   85.39
 -27   3   1  876.61   65.49
  27   3  -1  804.82   70.69
  25  -3  -1  288.27   24.30
  25  -3  -1  219.28   27.80
  25  -3  -1  198.28   43.20
  25   3  -1  255.07   39.10
  25   3  -1  265.67   28.00
  25   3  -1  267.67   24.80
 -25   3   1  293.47   27.30
  25   3  -1  313.97   25.60
  23  -3  -1  405.86   33.00
  23  -3  -1  344.27   32.30
  23  -3  -1  326.27   38.00
  23   3  -1  360.86   35.10
  23   3  -1  330.97   33.10
  23   3  -1  409.36   31.80
 -23   3   1  349.87   30.00
  21  -3  -1 1256.07   97.39
  21  -3  -1 1178.78  104.49
  21  -3  -1 1495.45   98.79
  21  -3  -1 1405.86  100.69
  21   3  -1 1360.26   96.79
 -21   3   1 1349.16   97.49
  21   3  -1 1214.98   96.99
  21   3  -1 1314.27  104.89
 -21   3   1 1410.76   97.99
  21   3  -1 1439.96   99.49
  21   3  -1 1176.08   97.39
  19  -3  -1    3.50    4.40
  19  -3  -1   -1.40    7.90
  19   3  -1    2.90    5.40
  19   3  -1   -4.40    6.30
 -19   3   1    0.60    4.10
 -19   3   1    8.60    7.10
 -19   3   1   -2.30    6.80
  19   3  -1    1.50    9.00
  19   3  -1    4.70    5.30
  17  -3  -1 1664.73  123.99
  17  -3  -1 1728.03  130.39
  17  -3  -1 1661.23  121.19
  17  -3  -1 1852.31  123.39
  17   3  -1 1613.24  120.89
  17   3  -1 1644.84  123.09
 -17   3   1 1682.23  121.29
 -17   3   1 1688.33  122.09
  17   3  -1 1668.63  120.39
  17   3  -1 1707.73  123.69
  15  -3  -1  933.61   74.59
  15  -3  -1  991.10   71.79
  15  -3  -1 1046.30   73.59
  15  -3  -1 1063.89   82.19
 -15   3   1  998.00   71.69
  15   3  -1 1010.80   74.69
  15   3  -1  961.60   71.59
 -15   3   1  847.62   76.99
 -15   3   1  982.30   72.89
  15   3  -1 1004.60   74.29
  13  -3  -1  442.86   32.50
  13  -3  -1  437.16   34.60
  13  -3  -1  407.66   41.90
  13   3  -1  408.76   32.30
  13   3  -1  410.86   34.70
 -13   3   1  368.06   36.40
 -13   3   1  444.56   32.30
 -13   3   1  424.56   34.00
  11  -3  -1 1765.92  122.29
  11  -3  -1 1655.93  120.49
  11  -3  -1 1740.63  128.19
  11   3  -1 1797.92  126.29
  11   3  -1 1591.84  120.49
 -11   3   1 1873.31  127.49
 -11   3   1 1624.84  121.69
  11   3  -1 1666.13  121.69
 -11   3   1 1653.43  120.49
   9  -3  -1   10.30    5.40
   9  -3  -1    2.10    4.50
   9  -3  -1    7.60    4.20
  -9  -3   1    4.40    4.60
  -9   3   1    5.60    4.20
  -9   3   1    8.90    3.50
  -9   3   1    8.40    3.40
   9   3  -1    6.70    4.30
   9   3  -1    6.90    4.20
   9   3  -1    9.10    4.90
   7  -3  -1 1199.08   87.89
   7  -3  -1 1252.97   89.19
  -7  -3   1 1292.47   92.29
   7  -3  -1 1235.98   93.59
  -7  -3   1 1273.77   88.39
  -7   3   1 1320.27   93.59
  -7   3   1 1175.68   88.89
   7   3  -1 1329.57   92.29
   7   3  -1 1182.58   88.09
  -7   3   1 1240.98   87.89
   7   3  -1 1204.48   88.09
  -5  -3   1 1157.18   81.89
   5  -3  -1 1130.09   83.19
   5  -3  -1 1148.99   82.49
   5  -3  -1 1112.99   81.59
   5  -3  -1 1191.88   86.89
  -5  -3   1 1224.88   85.49
  -5   3   1 1170.48   85.89
  -5   3   1 1152.58   81.59
   5   3  -1 1128.79   81.79
   5   3  -1 1129.79   82.69
   5   3  -1 1207.98   85.39
  -5   3   1 1112.29   82.29
  -3  -3   1  380.26   31.10
  -3  -3   1  373.86   27.40
   3  -3  -1  362.06   28.00
   3  -3  -1  364.06   31.70
   3  -3  -1  369.86   27.50
   3  -3  -1  343.97   27.00
   3   3  -1  382.86   30.40
   3   3  -1  366.06   27.30
   3   3  -1  339.57   27.60
  -3   3   1  379.66   30.20
  -3   3   1  364.96   26.80
  -3   3   1  341.37   27.50
   1  -3  -1 2250.47  155.28
  -1  -3   1 2119.19  151.98
   1  -3  -1 2135.19  151.48
  -1  -3   1 2206.78  154.68
  -1  -3   1 2163.18  151.68
   1  -3  -1 2041.30  151.38
   1   3  -1 2150.18  151.98
  -1   3   1 2113.79  151.48
  -1   3   1 2205.88  154.88
  -1   3   1 2137.49  151.48
   1   3  -1 2238.28  154.48
  -1   3   1 2222.58  151.58
   1   3  -1 2118.79  151.58
  -1  -3  -1 1194.58   83.99
   1  -3   1 1147.59   84.39
   1  -3   1 1206.98   87.79
  -1  -3  -1 1166.88   83.89
  -1  -3  -1 1235.98   87.99
   1  -3   1 1158.08   84.49
   1   3   1 1171.58   83.79
   1   3   1 1213.78   84.59
   1   3   1 1258.77   87.79
  -1   3  -1 1210.38   84.49
   1   3   1 1134.69   83.89
  -1   3  -1 1129.49   84.39
  -1   3  -1 1248.78   87.49
   3  -3   1  460.85   37.60
   3  -3   1  442.56   33.10
  -3  -3  -1  412.76   32.40
   3  -3   1  438.26   33.20
  -3  -3  -1  455.65   32.30
  -3  -3  -1  461.25   37.00
   3  -3   1  444.06   33.60
  -3   3  -1  412.16   33.10
  -3   3  -1  436.86   32.90
   3   3   1  439.76   32.20
  -3   3  -1  459.35   35.80
   3   3   1  486.75   36.70
   3   3   1  440.96   32.40
  -5  -3  -1 2384.76  161.58
  -5  -3  -1 2215.58  156.68
  -5  -3  -1 2128.99  157.18
   5  -3   1 2268.97  158.68
   5  -3   1 2216.18  157.88
   5  -3   1 2206.18  157.58
   5  -3   1 2331.47  162.28
  -5   3  -1 2130.29  157.68
   5   3   1 2137.79  157.28
   5   3   1 2317.07  161.38
   5   3   1 2199.38  156.68
  -5   3  -1 2241.38  157.58
  -5   3  -1 2384.36  162.08
   7  -3   1  697.63   51.09
   7  -3   1  678.23   52.19
  -7  -3  -1  662.13   50.39
   7  -3   1  691.53   55.99
   7  -3   1  684.93   50.39
  -7  -3  -1  722.93   54.89
   7   3   1  671.63   49.30
  -7   3  -1  732.83   55.39
  -7   3  -1  663.33   50.79
   7   3   1  674.33   50.59
  -7   3  -1  702.53   50.49
   7   3   1  722.83   55.09
  -9  -3  -1  809.72   59.49
   9  -3   1  801.92   61.19
   9  -3   1  794.22   58.99
   9  -3   1  807.92   59.79
   9  -3   1  843.82   63.99
  -9  -3  -1  843.92   62.59
   9   3   1  778.32   57.69
  -9   3  -1  822.32   58.89
  -9   3  -1  745.63   58.69
   9   3   1  835.42   64.09
   9   3   1  799.52   60.59
   9   3   1  795.32   59.39
  -9   3  -1  853.41   64.19
  11  -3   1 2419.16  170.98
  11  -3   1 2371.96  163.78
  11  -3   1 2294.77  165.28
 -11  -3  -1 2314.67  163.88
  11  -3   1 2219.78  162.98
  11   3   1 2319.67  163.88
 -11   3  -1 2344.57  169.28
 -11   3  -1 2311.67  162.98
 -11   3  -1 2182.28  163.08
  11   3   1 2290.77  165.68
  11   3   1 2448.85  168.68
  11   3   1 2162.48  161.58
  13  -3   1   20.80    6.90
  13  -3   1   24.50    7.70
  13  -3   1    7.70    6.90
  13  -3   1   16.60    7.80
 -13   3  -1   12.30    6.20
  13   3   1   16.20    8.60
  13   3   1   17.60    5.10
  13   3   1   19.80    5.80
  13   3   1   19.70    7.50
 -13   3  -1   18.20    6.30
  15  -3   1 1687.33  121.69
  15  -3   1 1634.24  112.99
  15  -3   1 1517.95  114.79
  15  -3   1 1540.65  111.69
  15   3   1 1604.94  114.49
 -15   3  -1 1509.95  111.99
  15   3   1 1603.94  114.09
 -15   3  -1 1590.04  112.09
  15   3   1 1581.44  110.19
  15   3   1 1461.15  110.39
 -15   3  -1 1362.96  117.79
  17  -3   1  849.91   63.09
  17  -3   1  916.31   64.29
  17  -3   1  874.01   63.69
  17  -3   1  814.12   69.39
 -17   3  -1  816.62   62.49
  17   3   1  674.13   67.09
  17   3   1  793.42   61.19
  17   3   1  813.52   65.29
 -17   3  -1  870.61   63.09
  17   3   1  871.11   60.79
  17   3   1  817.72   63.19
  19  -3   1  362.66   33.70
  19  -3   1  379.96   34.80
  19  -3   1  348.67   41.50
  19   3   1  374.96   36.40
 -19   3  -1  424.16   31.40
  19   3   1  399.96   31.50
 -19   3  -1  419.06   33.10
  19   3   1  398.96   32.50
  19   3   1  364.86   40.40
  21  -3   1 1231.88   96.39
  21  -3   1 1463.95   98.09
 -21   3  -1 1295.27   96.29
  21   3   1 1158.18   94.29
 -21   3  -1 1311.97   96.39
  21   3   1 1315.77   95.09
  21   3   1 1340.07  100.19
  21   3   1 1395.26  107.09
  23  -3   1   -2.90    9.50
  23  -3   1   -9.00    7.30
 -23   3  -1    2.80    7.70
  23   3   1   -6.90    9.10
  23   3   1  -12.90   11.60
  23   3   1   -9.20    7.20
  23   3   1    9.10    8.10
 -23   3  -1    1.50    6.10
  25  -3   1  738.33   56.39
  25  -3   1  715.23   74.09
  25   3   1  678.23   57.09
  25   3   1  700.33   55.29
 -25   3  -1  719.73   55.69
  25   3   1  686.83   53.49
  25   3   1  593.74   59.29
  27  -3   1  357.36   53.99
  27  -3   1  297.77   53.59
 -27   3  -1  372.06   34.30
  27   3   1  289.97   34.60
  27   3   1  349.17   32.60
  27   3   1  282.37   60.49
  27   3   1  385.66   50.89
  27   3   1  393.16   31.30
  29  -3   1  171.78   35.70
  29  -3   1  152.68   30.90
  29   3   1  173.38   46.90
 -29   3  -1  147.09   26.90
  29   3   1  194.48   21.90
  28  -4  -1   76.59   27.80
  28  -4  -1   33.00   16.50
  28  -4  -1   63.79   29.40
  28  -4  -1   34.60    9.00
  28   4  -1   41.70   19.90
  28   4  -1   52.69   21.50
 -28   4   1   37.70   13.70
  28   4  -1   47.10   16.00
  28   4  -1   82.99   33.90
  26  -4  -1  148.39   32.00
  26  -4  -1  193.98   18.40
  26  -4  -1  245.68   38.60
  26   4  -1  121.29   22.90
  26   4  -1  161.58   20.10
 -26   4   1  187.78   24.20
  26   4  -1  160.28   24.60
  24  -4  -1  -17.50   11.20
  24  -4  -1    2.40    8.50
  24  -4  -1    0.60   12.80
  24   4  -1    0.70    8.80
  24   4  -1  -14.20    8.60
  24   4  -1   -3.10    8.10
 -24   4   1   -3.70    9.00
  22  -4  -1  212.18   24.20
  22  -4  -1  213.68   30.20
  22   4  -1  220.68   23.80
 -22   4   1  196.88   23.70
  20  -4  -1   19.50    5.20
  20  -4  -1   33.40   12.50
  20   4  -1   26.80    8.90
  20   4  -1   13.70    8.60
 -20   4   1   18.60    5.80
 -20   4   1   12.90    8.60
 -20   4   1   32.70    8.70
  20   4  -1   27.10   13.70
  20   4  -1   33.90    7.80
  18  -4  -1   82.29   16.50
  18  -4  -1  124.39   17.70
  18   4  -1   84.99   14.90
  18   4  -1   62.09   10.90
  18   4  -1   82.09   15.20
 -18   4   1   96.19   22.60
 -18   4   1   79.29   10.30
 -18   4   1   97.19   12.90
  18   4  -1   93.49   11.70
  16  -4  -1  387.96   34.30
  16  -4  -1  411.86   32.00
  16  -4  -1  368.36   36.20
  16  -4  -1  370.06   30.50
  16   4  -1  360.56   30.50
 -16   4   1  378.96   30.70
  16   4  -1  333.87   34.20
  16   4  -1  332.37   30.00
 -16   4   1  371.06   30.00
  14  -4  -1   65.39   11.80
  14  -4  -1   63.39   12.50
  14  -4  -1   64.09   11.00
 -14   4   1   67.19   10.00
  14   4  -1   73.59   11.60
  14   4  -1   73.79   12.00
 -14   4   1   57.99   10.80
  12  -4  -1  260.27   21.60
  12  -4  -1  258.57   30.10
  12  -4  -1  256.27   24.30
 -12   4   1  266.37   21.20
 -12   4   1  255.97   24.90
 -12   4   1  258.67   23.50
  12   4  -1  260.97   21.50
  12   4  -1  234.68   22.90
  10  -4  -1  185.48   19.10
  10  -4  -1  182.88   16.60
 -10  -4   1  184.88   21.60
  10   4  -1  174.58   17.10
 -10   4   1  186.78   15.90
 -10   4   1  177.28   18.10
  10   4  -1  180.98   16.30
   8  -4  -1   18.80    6.10
   8  -4  -1   24.50    5.50
  -8  -4   1   35.10    5.80
  -8  -4   1   15.40    5.80
   8   4  -1   16.40    6.20
  -8   4   1   10.70    5.40
  -8   4   1   28.20    5.30
   8   4  -1   25.30    5.30
   8   4  -1   23.20    6.50
   8   4  -1   24.60    5.40
   6  -4  -1  447.46   35.40
  -6  -4   1  467.95   34.50
   6  -4  -1  445.36   34.30
  -6  -4   1  482.85   39.50
   6  -4  -1  450.75   39.40
   6  -4  -1  463.05   36.80
  -6   4   1  447.86   34.10
  -6   4   1  490.15   39.20
   6   4  -1  490.35   39.40
   6   4  -1  449.95   34.60
   6   4  -1  450.95   35.90
  -6   4   1  440.26   35.20
   4  -4  -1  221.58   18.80
   4  -4  -1  218.68   23.30
   4  -4  -1  204.88   19.70
  -4  -4   1  221.28   23.10
  -4  -4   1  219.88   17.90
   4  -4  -1  207.28   18.00
  -4   4   1  225.68   22.20
   4   4  -1  200.18   18.70
  -4   4   1  200.38   18.70
   4   4  -1  220.88   18.30
   4   4  -1  244.48   22.90
  -4   4   1  212.88   17.60
  -2  -4   1  281.97   26.90
   2  -4  -1  264.97   21.90
   2  -4  -1  262.27   21.90
  -2  -4   1  274.07   22.70
   2  -4  -1  280.67   27.60
  -2  -4   1  278.97   21.90
   2  -4  -1  272.37   22.40
   2   4  -1  272.87   22.50
  -2   4   1  262.77   22.00
  -2   4   1  289.67   26.40
  -2   4   1  275.37   21.70
   2   4  -1  254.47   21.80
   2   4  -1  298.17   26.00
   0  -4   1  761.52   58.29
   0  -4   1  743.23   53.89
   0  -4  -1  738.53   58.29
   0  -4  -1  716.43   53.19
   0  -4   1  734.33   54.09
   0  -4  -1  720.43   53.29
   0   4   1  719.43   53.39
   0   4  -1  738.73   53.99
   0   4   1  749.42   58.19
   0   4  -1  745.93   53.79
   0   4   1  731.63   53.69
   0   4   1  745.63   53.09
   0   4  -1  760.22   57.69
   2  -4   1  221.48   19.70
  -2  -4  -1  230.88   24.50
  -2  -4  -1  232.78   18.80
   2  -4   1  239.48   24.90
   2  -4   1  224.68   19.60
   2   4   1  255.47   23.90
  -2   4  -1  260.87   23.80
   2   4   1  217.78   19.50
  -2   4  -1  227.48   19.10
   2   4   1  229.38   18.80
  -2   4  -1  228.78   19.70
  -4  -4  -1  415.56   29.80
   4  -4   1  381.36   30.90
   4  -4   1  379.16   31.50
   4  -4   1  395.16   30.60
  -4  -4  -1  414.66   35.00
   4  -4   1  425.96   36.00
  -4   4  -1  371.96   30.70
  -4   4  -1  405.56   34.50
   4   4   1  379.36   29.50
   4   4   1  400.46   34.80
  -4   4  -1  401.46   30.30
  -6  -4  -1  544.35   45.00
   6  -4   1  556.44   42.50
   6  -4   1  536.45   43.20
  -6  -4  -1  516.45   41.00
   6  -4   1  552.14   45.80
   6  -4   1  550.64   41.80
  -6  -4  -1  587.94   40.80
  -6   4  -1  518.25   41.30
  -6   4  -1  600.74   46.40
  -6   4  -1  575.14   41.60
   6   4   1  628.94   47.60
   6   4   1  540.25   41.20
   6   4   1  565.64   40.70
  -8  -4  -1   78.69    9.00
  -8  -4  -1   55.29   11.40
   8  -4   1   65.79   11.30
   8  -4   1   71.09   12.50
  -8  -4  -1   75.89   16.30
   8  -4   1   70.29   10.60
   8  -4   1   70.69   18.50
  -8   4  -1   71.29   10.10
  -8   4  -1   59.49   11.50
   8   4   1   64.29    9.30
   8   4   1   57.59   10.80
 -10  -4  -1  816.92   59.99
 -10  -4  -1  797.32   64.79
  10  -4   1  829.52   62.59
  10  -4   1  807.62   59.59
  10  -4   1  761.62   66.59
  10  -4   1  850.91   60.89
 -10   4  -1  783.72   60.09
  10   4   1  808.12   59.89
 -10   4  -1  756.62   63.29
 -10   4  -1  858.61   59.59
  10   4   1  827.72   58.19
 -12  -4  -1   72.49   16.20
  12  -4   1   98.99   13.30
  12  -4   1  107.39   17.10
  12  -4   1   76.89   14.30
 -12   4  -1   83.19   13.50
 -12   4  -1  101.79   12.70
  12   4   1   82.29   14.80
  12   4   1  112.49   14.20
  12   4   1   99.89   11.50
  14  -4   1  361.06   33.80
  14  -4   1  380.16   29.70
  14  -4   1  337.97   37.70
  14  -4   1  380.16   32.40
  14   4   1  343.07   28.70
 -14   4  -1  385.76   30.30
  14   4   1  358.96   33.20
  14   4   1  349.67   31.60
 -14   4  -1  368.66   30.30
  16  -4   1  398.16   30.90
  16  -4   1  308.87   34.90
 -16   4  -1  368.66   30.00
  16   4   1  321.47   30.10
  16   4   1  412.86   29.20
 -16   4  -1  389.76   31.70
  16   4   1  371.26   29.40
  16   4   1  376.56   35.00
  18  -4   1   30.60   10.20
  18  -4   1   26.50   10.30
  18  -4   1   11.40    9.80
 -18   4  -1   32.80    9.90
  18   4   1   28.40   11.80
  18   4   1   31.00    7.90
  18   4   1   28.80    7.30
  18   4   1   35.40    7.00
 -18   4  -1   40.50    5.90
  20  -4   1  397.56   33.50
  20  -4   1  356.06   31.00
  20   4   1  316.17   41.30
  20   4   1  315.87   29.50
  20   4   1  330.67   28.30
 -20   4  -1  324.57   30.50
 -20   4  -1  331.27   27.60
  22  -4   1   18.80    6.60
  22  -4   1   16.00   10.20
  22   4   1   31.30    9.10
  22   4   1   32.30    5.30
 -22   4  -1   35.40    8.60
  22   4   1   15.30    7.80
  22   4   1   31.00   11.30
 -22   4  -1   25.30    7.90
  24  -4   1   72.69   13.00
  24  -4   1  124.49   25.10
  24  -4   1   48.40   16.70
 -24   4  -1   72.99   14.60
  24   4   1   93.29   14.40
  24   4   1   82.49   15.00
  26  -4   1  225.28   41.00
  26  -4   1  183.08   38.30
 -26   4  -1  212.78   24.80
 -26   4  -1  133.49   21.20
  26   4   1  147.19   23.10
  26   4   1  163.38   24.60
  26   4   1  171.18   20.60
  27  -5  -1  295.17   51.39
  27  -5  -1  276.87   46.60
  27  -5  -1  272.87   23.30
  27  -5  -1  274.57   52.09
  27   5  -1  232.88   34.20
  27   5  -1  267.57   25.60
 -27   5   1  206.98   29.50
  27   5  -1  168.38   43.10
  25  -5  -1  191.88   32.60
  25  -5  -1  160.38   22.20
  25  -5  -1  173.38   28.80
 -25   5   1  192.98   20.70
  25   5  -1  166.28   25.80
  25   5  -1  161.48   27.00
 -25   5   1  174.58   25.10
  25   5  -1  129.39   23.50
  25   5  -1  162.98   21.20
  23  -5  -1  117.19   20.90
  23  -5  -1  113.19   20.90
  23   5  -1   91.59   15.30
  23   5  -1  103.79   18.10
 -23   5   1   99.69   20.20
  23   5  -1  110.09   16.20
 -23   5   1   89.49   17.20
  21  -5  -1  610.34   47.60
  21  -5  -1  579.34   48.30
  21  -5  -1  599.64   56.19
  21   5  -1  535.85   50.69
  21   5  -1  618.94   46.70
  21   5  -1  577.14   47.20
 -21   5   1  606.34   48.30
 -21   5   1  599.64   47.60
  21   5  -1  594.54   47.60
  19  -5  -1   29.60    6.00
  19  -5  -1   35.80   18.90
  19   5  -1   31.80   12.40
 -19   5   1   25.70    6.70
  19   5  -1   17.70    7.50
  19   5  -1   15.80    6.60
 -19   5   1   28.20    8.30
  17  -5  -1  621.54   58.19
  17  -5  -1  676.03   49.50
  17  -5  -1  638.74   52.49
  17  -5  -1  715.13   52.09
  17   5  -1  634.44   48.50
  17   5  -1  619.24   52.99
  17   5  -1  642.54   51.19
 -17   5   1  621.54   50.29
 -17   5   1  648.54   49.10
 -17   5   1  667.83   58.29
  15  -5  -1  827.92   65.09
  15  -5  -1  789.92   67.09
  15  -5  -1  867.11   61.29
  15   5  -1  833.82   60.89
 -15   5   1  822.62   61.49
  15   5  -1  879.21   62.89
  15   5  -1  712.33   66.09
 -15   5   1  855.51   60.89
  13  -5  -1  181.28   18.00
  13  -5  -1  186.68   19.40
  13  -5  -1  137.99   21.10
 -13  -5   1  139.99   19.80
 -13   5   1  167.28   17.70
  13   5  -1  190.68   16.90
  13   5  -1  168.28   18.50
  13   5  -1  173.18   17.90
 -13   5   1  185.88   16.60
 -11  -5   1 1928.71  139.89
  11  -5  -1 1875.71  141.89
  11  -5  -1 1943.81  135.59
 -11  -5   1 2013.50  133.99
  11  -5  -1 1851.21  133.59
 -11   5   1 1862.61  133.39
 -11   5   1 1803.32  134.59
  11   5  -1 1816.72  135.59
  11   5  -1 1803.82  133.39
  11   5  -1 2141.39  140.19
 -11   5   1 1723.03  139.39
  11   5  -1 1853.01  133.49
   9  -5  -1  226.48   27.80
   9  -5  -1  227.88   22.00
  -9  -5   1  230.78   20.30
   9  -5  -1  219.08   20.00
   9  -5  -1  227.48   20.70
  -9   5   1  262.57   22.60
   9   5  -1  224.48   20.30
  -9   5   1  220.78   19.10
   9   5  -1  212.58   21.40
  -9   5   1  221.78   21.60
  -7  -5   1  880.91   68.29
   7  -5  -1  884.31   63.49
  -7  -5   1  878.51   62.19
   7  -5  -1  847.02   64.59
   7  -5  -1  795.02   69.19
   7  -5  -1  825.42   61.89
  -7   5   1  803.92   62.89
   7   5  -1  945.51   67.99
   7   5  -1  839.72   63.49
  -7   5   1  855.11   66.09
   7   5  -1  841.52   62.09
  -7   5   1  833.42   61.59
   5  -5  -1 1586.54  114.09
  -5  -5   1 1647.04  118.49
  -5  -5   1 1627.24  113.49
   5  -5  -1 1523.65  113.29
   5  -5  -1 1586.14  114.49
   5  -5  -1 1616.94  120.49
  -5   5   1 1532.95  113.09
   5   5  -1 1688.03  119.09
   5   5  -1 1520.45  114.39
  -5   5   1 1719.63  118.99
  -5   5   1 1548.45  113.79
   5   5  -1 1550.94  113.29
  -3  -5   1   13.60    4.90
   3  -5  -1   13.40    5.60
   3  -5  -1   12.80    5.90
   3  -5  -1    5.10    6.50
   3  -5  -1   13.60    7.20
  -3   5   1   12.60    4.70
   3   5  -1   17.20    6.00
   3   5  -1   14.40    5.20
  -3   5   1    9.30    4.30
  -1  -5   1 2478.25  169.68
   1  -5  -1 2336.27  169.28
  -1  -5   1 2414.66  174.08
   1  -5  -1 2359.86  168.98
  -1  -5   1 2489.75  170.18
   1  -5  -1 2429.56  175.18
   1   5  -1 2387.06  169.98
   1   5  -1 2478.25  174.38
  -1   5   1 2311.27  169.28
   1   5  -1 2292.57  169.38
  -1   5   1 2512.65  174.88
  -1   5   1 2354.36  169.48
   1  -5   1 1214.38   92.19
  -1  -5  -1 1210.18   93.09
   1  -5   1 1193.98   87.89
   1  -5   1 1242.18   88.09
  -1  -5  -1 1228.28   87.29
  -1   5  -1 1182.88   87.39
   1   5   1 1195.08   87.79
   1   5   1 1161.28   87.09
   1   5   1 1326.07   93.19
  -1   5  -1 1204.08   87.89
  -1   5  -1 1279.57   92.59
  -3  -5  -1  454.15   40.10
   3  -5   1  428.76   34.00
   3  -5   1  431.56   34.50
   3  -5   1  436.26   34.30
  -3  -5  -1  448.46   33.20
   3  -5   1  459.45   40.50
   3  -5   1  438.36   34.30
   3   5   1  428.66   34.40
  -3   5  -1  440.06   33.80
  -3   5  -1  417.36   33.90
   3   5   1  417.46   33.00
  -5  -5  -1 1996.20  138.99
  -5  -5  -1 2035.10  145.69
   5  -5   1 1983.40  140.49
   5  -5   1 2059.19  146.79
   5  -5   1 1936.01  140.29
   5  -5   1 1902.41  139.79
  -5   5  -1 1922.21  139.69
  -5   5  -1 2083.39  145.19
   5   5   1 1889.91  140.49
   5   5   1 2116.79  145.69
  -5   5  -1 1876.71  139.99
   5   5   1 1863.71  138.79
  -7  -5  -1   45.90    8.90
   7  -5   1   43.60    8.50
   7  -5   1   41.60   10.00
   7  -5   1   41.80    8.00
  -7   5  -1   31.50    7.30
   7   5   1   44.80    6.80
  -7   5  -1   57.29   10.80
  -7   5  -1   37.90    7.20
   9  -5   1 1386.16   99.19
   9  -5   1 1382.26  106.19
  -9  -5  -1 1351.56   97.59
   9  -5   1 1346.77  100.49
  -9  -5  -1 1419.76   97.09
  -9  -5  -1 1395.36  104.29
   9  -5   1 1355.46   98.09
   9   5   1 1379.56   96.89
  -9   5  -1 1295.17  102.99
   9   5   1 1336.87   97.69
  -9   5  -1 1320.17   98.49
  -9   5  -1 1392.06   98.09
  11  -5   1  976.00   74.99
 -11  -5  -1  947.71   76.99
  11  -5   1  996.10   72.09
 -11  -5  -1 1001.30   72.59
  11  -5   1 1051.59   73.99
  11  -5   1  957.70   78.99
  11   5   1  973.10   72.29
 -11   5  -1  841.32   76.29
 -11   5  -1  934.01   72.39
 -11   5  -1  977.40   71.89
  11   5   1 1004.10   70.79
  11   5   1 1149.19   77.79
  13  -5   1  262.17   26.80
  13  -5   1  265.27   20.80
  13  -5   1  224.08   26.50
  13   5   1  247.88   21.60
 -13   5  -1  259.77   23.20
  13   5   1  241.88   24.20
  13   5   1  245.38   21.90
 -13   5  -1  246.68   21.60
  15  -5   1 1171.58   82.19
  15  -5   1 1159.18   82.89
  15  -5   1 1085.19   80.19
  15  -5   1 1027.10   86.39
  15   5   1 1058.39   78.39
  15   5   1 1034.20   81.29
 -15   5  -1 1107.89   87.79
 -15   5  -1 1067.09   79.79
 -15   5  -1 1089.59   80.39
  15   5   1 1113.69   82.29
  17  -5   1   30.40   10.00
  17  -5   1   38.00   11.70
  17  -5   1   34.30   17.20
  17   5   1   35.00   12.30
 -17   5  -1   35.80    9.60
  17   5   1   35.10    7.10
  17   5   1   37.00    8.10
  17   5   1   39.40    7.00
 -17   5  -1   21.80    7.60
  19  -5   1  368.16   33.90
  19  -5   1  345.97   37.50
  19  -5   1  364.76   31.50
  19   5   1  338.07   32.10
 -19   5  -1  353.36   30.60
  19   5   1  338.17   30.00
  19   5   1  290.67   36.70
  19   5   1  367.76   29.00
  21  -5   1  312.57   34.90
  21  -5   1  360.26   30.10
  21  -5   1  304.27   45.80
  21   5   1  339.77   32.10
  21   5   1  359.46   29.00
 -21   5  -1  313.87   31.50
  21   5   1  335.97   30.00
 -21   5  -1  382.06   29.30
  23  -5   1   -7.80   14.70
  23  -5   1  -12.40   11.50
  23  -5   1    4.60    8.30
  23  -5   1   15.20   18.20
  23   5   1   10.00    6.30
  23   5   1  -27.50   23.50
 -23   5  -1   -1.80    8.30
 -23   5  -1    0.40    9.30
  23   5   1    2.50   12.90
  23   5   1    6.80    8.40
  25  -5   1  261.57   54.19
  25  -5   1  223.68   47.00
  25  -5   1  306.97   46.90
  25   5   1  232.38   26.70
  25   5   1  342.07   78.99
 -25   5  -1  257.67   30.30
  25   5   1  276.97   26.70
  27  -5   1   45.00   34.40
  27  -5   1   54.49   29.50
  27   5   1   52.59   11.10
  27   5   1   46.80   13.30
 -27   5  -1   39.00   11.50
  27   5   1   48.40   24.60
  26  -6  -1  208.78   36.70
  26  -6  -1  303.27   28.10
  26  -6  -1  209.88   41.70
  26   6  -1  308.97   28.50
  26   6  -1  360.36   78.79
  26   6  -1  243.18   28.60
  26   6  -1  262.37   39.50
 -26   6   1  302.17   28.00
  22  -6  -1  353.66   43.10
  22  -6  -1  290.67   30.20
  22  -6  -1  298.77   47.10
  22  -6  -1  246.78   45.10
 -22   6   1  318.47   31.40
  22   6  -1  346.87   29.10
 -22   6   1  313.57   28.70
  22   6  -1  312.47   33.30
  22   6  -1  271.97   29.20
  22   6  -1  292.97   34.00
  22   6  -1  258.37   33.00
  20  -6  -1  196.98   29.50
  20  -6  -1  216.98   23.80
  20   6  -1  175.58   23.60
 -20   6   1  212.98   23.50
  20   6  -1  239.68   24.20
 -20   6   1  232.18   25.30
  20   6  -1  176.48   27.30
  20   6  -1  213.48   23.10
  18  -6  -1   30.50    5.30
 -18   6   1   46.90    8.70
 -18   6   1   34.90    9.00
  18   6  -1   34.80    9.30
  18   6  -1   39.50   12.40
  16  -6  -1  702.93   49.90
  16  -6  -1  694.83   53.49
 -16   6   1  658.83   49.50
  16   6  -1  670.93   48.60
  16   6  -1  597.84   50.99
  16   6  -1  529.75   55.29
 -16   6   1  687.33   49.40
  14  -6  -1  114.99   16.10
  14  -6  -1   98.89   18.90
  14  -6  -1  136.89   16.00
  14  -6  -1  115.99   21.60
  14   6  -1  102.29   16.30
 -14   6   1  122.59   14.10
  14   6  -1  109.79   13.60
 -14   6   1  113.79   14.10
  14   6  -1  113.89   12.60
  12  -6  -1  561.84   42.20
  12  -6  -1  495.25   46.50
  12  -6  -1  512.45   41.20
 -12  -6   1  566.54   41.70
 -12  -6   1  503.95   45.10
  12   6  -1  525.15   41.20
 -12   6   1  525.25   40.50
  12   6  -1  537.95   40.20
 -12   6   1  512.25   40.60
  10  -6  -1  848.32   62.79
  10  -6  -1  919.81   64.29
  10  -6  -1  805.22   68.69
 -10  -6   1  881.21   62.99
 -10  -6   1  831.72   67.89
  10  -6  -1  801.52   66.69
 -10   6   1  857.91   62.29
  10   6  -1  839.32   62.19
  10   6  -1  858.11   63.49
 -10   6   1  827.72   63.39
   8  -6  -1    4.50    6.50
  -8  -6   1   -1.00    5.10
   8  -6  -1   -2.60    4.60
   8  -6  -1    2.50    4.10
  -8  -6   1    2.70    5.70
   8  -6  -1    5.90    7.20
  -8   6   1   -2.90    5.00
   8   6  -1    9.10    6.50
  -8   6   1    6.00    4.50
   8   6  -1    5.50    4.70
  -8   6   1    5.60    4.20
   6  -6  -1 1220.68   94.99
   6  -6  -1 1220.48   87.89
  -6  -6   1 1240.28   93.49
   6  -6  -1 1202.18   87.09
   6  -6  -1 1166.88   88.49
  -6  -6   1 1277.37   87.29
   6   6  -1 1203.58   86.29
  -6   6   1 1189.78   86.59
   6   6  -1 1228.88   88.09
  -6   6   1 1189.08   87.49
  -6   6   1 1095.09   91.49
   4  -6  -1  265.57   23.90
   4  -6  -1  277.87   31.20
  -4  -6   1  280.97   24.10
   4  -6  -1  229.38   24.70
  -4  -6   1  254.27   29.50
   4  -6  -1  273.57   23.10
   4   6  -1  271.87   21.90
  -4   6   1  284.57   25.70
  -4   6   1  273.57   22.90
  -4   6   1  253.17   23.50
   4   6  -1  258.47   24.10
   2  -6  -1  898.61   73.09
   2  -6  -1  888.51   65.99
  -2  -6   1  942.51   66.69
  -2  -6   1  848.32   72.09
   2  -6  -1  901.01   66.49
   2   6  -1  880.91   66.89
  -2   6   1  864.01   66.29
   2   6  -1  866.11   65.99
   2   6  -1 1042.80   70.39
  -2   6   1  882.31   66.29
   0  -6   1 1547.85  120.69
   0  -6  -1 1558.64  120.79
   0  -6   1 1618.74  114.99
   0  -6   1 1586.54  115.29
   0  -6  -1 1603.14  114.49
   0   6   1 1773.02  119.99
   0   6  -1 1709.13  119.29
   0   6  -1 1519.25  114.59
   0   6  -1 1599.94  115.19
   0   6   1 1530.15  113.99
   0   6   1 1577.64  114.89
   2  -6   1   23.00    6.60
   2  -6   1   19.10    7.10
   2  -6   1   21.30    7.00
  -2  -6  -1   23.90    6.40
  -2  -6  -1   12.00    6.20
   2  -6   1   19.00    6.40
  -2   6  -1   27.00    8.20
   2   6   1   18.30    5.60
   2   6   1   23.00    7.40
  -2   6  -1   19.90    6.30
   4  -6   1 1096.49   80.89
   4  -6   1 1143.89   88.49
   4  -6   1 1084.29   80.89
   4  -6   1 1051.29   81.29
  -4  -6  -1 1116.49   80.29
  -4  -6  -1 1110.39   87.29
   4  -6   1 1154.28   81.79
  -4   6  -1 1027.10   81.19
   4   6   1 1099.69   80.19
   4   6   1 1084.69   81.59
  -4   6  -1 1104.19   81.09
   4   6   1 1264.87   86.19
  -4   6  -1 1138.79   85.09
   6  -6   1  287.77   25.60
   6  -6   1  279.07   23.10
   6  -6   1  265.17   30.50
  -6  -6  -1  275.77   23.70
   6  -6   1  212.68   27.80
  -6  -6  -1  277.67   29.50
   6  -6   1  295.77   26.60
   6   6   1  279.37   23.40
   6   6   1  291.67   26.80
  -6   6  -1  282.47   24.40
  -6   6  -1  273.77   23.90
   6   6   1  276.77   24.30
  -8  -6  -1  353.66   33.20
   8  -6   1  319.37   35.40
  -8  -6  -1  366.46   28.40
   8  -6   1  365.16   32.70
   8  -6   1  374.06   28.50
   8  -6   1  349.17   30.40
   8   6   1  376.96   30.40
   8   6   1  347.77   28.20
  -8   6  -1  312.87   31.90
  -8   6  -1  356.06   29.20
  -8   6  -1  330.97   29.20
  10  -6   1 1054.79   70.49
  10  -6   1  922.71   76.09
  10  -6   1  924.61   72.49
 -10  -6  -1  964.40   68.59
  10  -6   1  973.70   69.49
 -10  -6  -1  896.01   74.19
 -10   6  -1  983.10   69.89
  10   6   1  882.31   68.79
 -10   6  -1  888.91   69.29
  10   6   1  919.31   68.19
  10   6   1  949.11   70.09
  12  -6   1    4.20    7.40
  12  -6   1   -2.10    7.80
  12  -6   1    0.00    7.60
  12   6   1   -8.10    7.30
 -12   6  -1    1.30    3.90
 -12   6  -1    0.40    7.30
 -12   6  -1    2.80    6.10
  12   6   1    1.80    5.80
  14  -6   1  474.75   47.10
  14  -6   1  622.24   43.00
 -14  -6  -1  523.05   45.80
  14  -6   1  502.25   48.80
 -14   6  -1  505.45   56.69
  14   6   1  550.54   43.70
 -14   6  -1  629.04   42.60
  14   6   1  438.46   41.80
  14   6   1  605.54   40.50
  14   6   1  441.46   47.00
 -14   6  -1  444.56   40.90
  16  -6   1  329.07   31.60
  16  -6   1  385.56   36.40
 -16   6  -1  304.27   29.20
 -16   6  -1  399.96   30.80
  16   6   1  343.97   34.70
  16   6   1  371.86   29.80
  18  -6   1   16.80    8.70
  18  -6   1   -2.30    7.90
  18  -6   1   -6.60   11.10
  18  -6   1    1.70    8.10
 -18   6  -1   14.10    6.90
  18   6   1    7.30    7.80
  18   6   1    1.80   10.70
 -18   6  -1   -1.30    8.10
  18   6   1   -0.70    7.50
  20  -6   1  376.06   40.00
  20  -6   1  379.26   30.60
  20  -6   1  302.27   42.70
  20   6   1  326.67   34.20
  20   6   1  333.77   30.50
 -20   6  -1  395.36   29.70
  20   6   1  277.97   43.60
 -20   6  -1  341.77   34.00
  22  -6   1   94.49   25.50
  22  -6   1  100.99   14.50
  22  -6   1   80.79   22.30
  22   6   1  105.79   19.60
 -22   6  -1   65.49   17.30
  22   6   1   37.00   15.90
  22   6   1   69.39   12.40
 -22   6  -1   59.29   11.70
 -22   6  -1  101.49   20.20
  24  -6   1   95.39   30.40
  24  -6   1   97.49   31.60
  24   6   1   82.09   15.90
  24   6   1   74.39   14.80
  24   6   1   70.19   31.70
 -24   6  -1   56.69   10.30
 -24   6  -1   53.19   14.90
  26  -6   1  196.78   37.00
  26  -6   1  177.88   39.90
 -26   6  -1  159.18   24.20
 -26   6  -1  214.18   24.30
  25  -7  -1   28.40   26.50
  25  -7  -1   45.80   34.10
  25  -7  -1   49.90   14.30
 -25   7   1   41.70   11.20
 -25   7   1   30.20   21.00
  25   7  -1   18.40   16.00
  25   7  -1   58.89   21.60
  25   7  -1   28.60   15.70
  25   7  -1   55.09   11.40
 -25   7   1   38.60   11.10
  25   7  -1   15.90   12.60
  23  -7  -1   75.49   26.10
  23  -7  -1   72.09   21.20
  23  -7  -1   33.50   14.40
  23  -7  -1   48.40   26.50
 -23   7   1   59.49   10.40
  23   7  -1   59.09   21.20
  23   7  -1   64.09   19.10
  23   7  -1   30.90   12.80
  23   7  -1   49.10   11.50
 -23   7   1   46.60   10.80
  21  -7  -1  261.67   36.30
  21  -7  -1  230.98   27.40
  21  -7  -1  248.88   46.10
  21  -7  -1  243.08   43.20
 -21   7   1  242.58   24.60
  21   7  -1  205.38   26.20
 -21   7   1  306.67   49.10
  21   7  -1  154.18   32.20
  21   7  -1  268.97   34.80
  21   7  -1  227.18   42.80
 -21   7   1  219.88   27.40
  21   7  -1  191.18   30.80
  19  -7  -1   11.20   11.20
  19  -7  -1   12.80   11.90
  19  -7  -1  -11.80   13.90
  19   7  -1   35.30   11.70
  19   7  -1   12.70   13.40
 -19   7   1    3.10    8.80
 -19   7   1   17.60    8.50
  19   7  -1   -1.20   12.90
  19   7  -1    0.70    9.30
  17  -7  -1  276.37   30.00
  17  -7  -1  311.77   28.40
  17  -7  -1  283.77   35.00
 -17   7   1  288.87   27.60
 -17   7   1  307.37   29.10
  17   7  -1  276.77   28.40
  15  -7  -1  165.88   23.50
  15  -7  -1  194.88   25.30
  15  -7  -1  237.28   21.20
 -15   7   1  234.08   22.70
 -15   7   1  227.08   22.50
  15   7  -1  221.48   23.30
  13  -7  -1   -8.30    9.40
  13  -7  -1    6.50    6.80
  13  -7  -1   22.10   11.80
 -13  -7   1   -5.60    7.40
  13  -7  -1    6.50    5.10
  13   7  -1    7.60    8.10
 -13   7   1    4.70    5.00
 -13   7   1    5.20    7.10
  11  -7  -1  536.45   40.00
 -11  -7   1  503.25   39.80
  11  -7  -1  459.65   43.10
  11  -7  -1  443.36   45.50
  11  -7  -1  475.05   37.20
  11  -7  -1  546.15   43.70
 -11   7   1  398.36   44.40
 -11   7   1  517.95   38.90
 -11   7   1  469.25   38.40
  11   7  -1  500.35   38.70
  11   7  -1  469.35   38.80
   9  -7  -1  233.68   20.60
  -9  -7   1  215.78   21.70
   9  -7  -1  199.18   18.90
   9  -7  -1  173.08   25.10
  -9   7   1  157.28   23.30
  -9   7   1  200.48   17.60
   9   7  -1  185.68   20.80
  -9   7   1  198.38   20.00
   9   7  -1  212.08   19.50
  -7  -7   1  342.57   36.40
   7  -7  -1  397.76   33.60
  -7  -7   1  395.96   34.10
   7  -7  -1  454.75   33.90
   7  -7  -1  424.16   32.50
   7   7  -1  424.36   32.50
  -7   7   1  421.06   32.80
  -7   7   1  396.96   33.40
   7   7  -1  388.26   33.30
  -5  -7   1  687.03   60.19
   5  -7  -1  723.13   56.29
   5  -7  -1  688.63   60.59
  -5  -7   1  756.32   55.29
   5  -7  -1  725.73   55.89
  -5   7   1  740.13   54.79
   5   7  -1  757.92   59.19
   5   7  -1  690.43   54.39
   5   7  -1  784.52   55.29
  -5   7   1  686.23   54.59
   3  -7  -1    7.70    5.60
  -3  -7   1   -1.20    5.30
   3  -7  -1    0.90    7.80
  -3   7   1    5.30    6.90
   3   7  -1    7.70    7.20
   3   7  -1    4.80    6.70
  -3   7   1    8.00    6.90
   1  -7  -1  915.31   68.29
  -1  -7   1  961.60   68.49
  -1  -7   1  912.61   73.89
   1  -7  -1  871.21   73.99
  -1   7   1  884.91   67.99
   1   7  -1  974.80   72.49
  -1   7   1  936.81   68.19
   1   7  -1  942.81   68.29
   1   7  -1  854.11   67.79
  -1  -7  -1  329.77   38.00
   1  -7   1  378.76   38.90
  -1  -7  -1  416.46   33.70
   1  -7   1  429.36   34.10
   1  -7   1  433.96   34.10
   1   7   1  407.76   33.50
  -1   7  -1  398.76   32.90
  -1   7  -1  433.46   36.70
  -1   7  -1  433.86   33.90
   1   7   1  399.16   33.10
   3  -7   1  373.96   32.60
   3  -7   1  353.76   31.60
  -3  -7  -1  373.06   31.40
   3  -7   1  395.16   32.20
   3  -7   1  331.07   36.80
   3   7   1  374.86   30.90
   3   7   1  383.76   31.60
  -3   7  -1  376.36   31.00
  -3   7  -1  376.36   30.60
   5  -7   1  939.31   73.29
   5  -7   1  986.20   72.59
   5  -7   1 1015.60   72.69
  -5  -7  -1  955.70   77.49
   5  -7   1 1002.60   72.69
  -5  -7  -1  977.00   71.89
   5  -7   1  988.40   78.59
   5   7   1  978.30   72.49
  -5   7  -1  977.60   72.19
   5   7   1  922.91   70.99
  -5   7  -1  994.60   72.19
   7  -7   1   -8.90    6.30
   7  -7   1    9.20    4.90
   7  -7   1    3.50    9.10
  -7  -7  -1   -4.00    6.40
  -7   7  -1    1.80    3.50
   7   7   1    6.10    3.20
  -7   7  -1   16.10    6.70
   7   7   1   12.80    4.70
  -7   7  -1   -7.00    5.40
   9  -7   1  632.24   49.00
   9  -7   1  591.24   45.90
  -9  -7  -1  490.65   48.00
   9  -7   1  605.44   50.09
  -9  -7  -1  637.14   44.80
   9  -7   1  619.94   46.90
   9  -7   1  508.65   49.40
  -9   7  -1  527.25   50.49
  -9   7  -1  616.34   44.90
   9   7   1  570.74   43.70
  -9   7  -1  612.74   44.40
   9   7   1  580.74   46.20
   9   7   1  504.05   49.60
  11  -7   1  201.88   22.00
 -11  -7  -1  182.88   23.90
 -11  -7  -1  217.18   20.40
 -11   7  -1  171.08   18.50
 -11   7  -1  231.68   20.50
  11   7   1  205.88   23.30
  11   7   1  197.48   19.60
 -11   7  -1  170.48   38.90
  13  -7   1   72.69   12.20
  13  -7   1   58.19   11.40
  13   7   1   56.99    9.80
 -13   7  -1   54.29    9.90
  13   7   1   59.39   11.00
  13   7   1   42.90   10.70
  15  -7   1  439.76   34.40
  15  -7   1  426.66   38.70
  15  -7   1  387.96   38.10
 -15   7  -1  389.06   33.50
  15   7   1  384.26   32.90
  15   7   1  349.57   32.00
 -15   7  -1  376.66   33.20
  15   7   1  329.77   35.00
  17  -7   1   -6.10   10.20
  17  -7   1    9.30   11.30
 -17   7  -1   11.70    9.20
  17   7   1    8.10   13.20
  17   7   1   -7.40   10.70
  17   7   1   16.10    8.60
  19  -7   1  110.09   24.40
  19   7   1  118.49   18.60
  19   7   1  144.89   22.90
 -19   7  -1  136.39   17.30
 -19   7  -1  108.49   21.20
  19   7   1   94.49   18.80
  21  -7   1  112.79   27.20
 -21   7  -1   74.89   30.20
 -21   7  -1  108.09   17.50
  21   7   1   76.99   21.50
 -21   7  -1   78.19   18.20
  21   7   1  103.09   24.20
  23  -7   1   22.50   14.40
  23  -7   1  -40.70   23.70
  23  -7   1    1.60   29.70
  23   7   1   15.10   18.10
 -23   7  -1    5.00    9.50
  23   7   1  -18.40   16.90
 -23   7  -1   13.90   17.80
 -23   7  -1   11.80   11.10
  23   7   1   11.00   18.70
  22  -8  -1  365.96   35.80
  22  -8  -1  403.66   63.59
  22  -8  -1  369.46   58.99
  22   8  -1  332.97   44.00
 -22   8   1  309.17   31.50
  22   8  -1  324.27   33.90
  22   8  -1  376.26   38.30
 -22   8   1  312.87   56.69
  22   8  -1  279.47   75.19
 -22   8   1  347.87   31.00
  20  -8  -1  330.57   34.40
  20  -8  -1  383.46   42.90
  20  -8  -1  352.16   45.20
  20  -8  -1  304.57   53.79
  20  -8  -1  287.57   46.40
 -20   8   1  298.77   61.49
  20   8  -1  343.17   40.90
 -20   8   1  354.86   30.00
  20   8  -1  345.77   36.20
 -20   8   1  348.67   32.60
  20   8  -1  313.07   32.60
  18  -8  -1  114.39   34.30
  18  -8  -1   60.09   14.60
 -18   8   1   72.49   13.50
  18   8  -1   79.69   13.50
  18   8  -1   91.19   21.20
 -18   8   1   62.39   14.10
 -18   8   1   88.89   15.50
  16  -8  -1  913.81   66.49
  16  -8  -1  726.13   67.09
 -16  -8   1  898.71   71.69
  16  -8  -1  860.11   78.39
 -16   8   1  942.81   64.99
  16   8  -1  713.63   74.09
  16   8  -1  906.71   65.69
 -16   8   1  889.41   67.69
  14  -8  -1   78.69   11.60
  14  -8  -1   90.89   14.70
  14  -8  -1   67.29   14.80
 -14   8   1  110.39   16.80
 -14   8   1  105.89   17.60
  14   8  -1  107.69   18.00
  12  -8  -1  559.44   46.80
  12  -8  -1  620.84   48.80
  12  -8  -1  618.74   50.69
  12  -8  -1  534.55   51.79
 -12  -8   1  606.54   46.30
 -12   8   1  557.44   46.10
  12   8  -1  534.55   54.99
  12   8  -1  557.64   45.60
 -12   8   1  586.34   45.30
  10  -8  -1  778.52   59.49
 -10  -8   1  795.12   59.19
  10  -8  -1  798.52   62.89
  10  -8  -1  755.02   62.19
  10  -8  -1  768.82   59.29
  10   8  -1  813.62   60.09
 -10   8   1  768.42   57.89
 -10   8   1  715.53   57.69
  10   8  -1  730.23   58.29
  -8  -8   1   46.40   10.30
   8  -8  -1   65.19   14.20
   8  -8  -1   64.59   12.10
  -8   8   1   62.09   11.80
   8   8  -1   59.09   10.40
  -8   8   1   61.59   12.80
   6  -8  -1 1328.77   92.99
   6  -8  -1 1065.89   99.39
  -6  -8   1 1362.76   93.89
  -6  -8   1 1203.58   98.29
   6  -8  -1 1354.66   94.39
   6   8  -1 1330.87   93.99
   6   8  -1 1208.88   98.89
   6   8  -1 1272.97   92.89
  -6   8   1 1305.17   93.09
  -6   8   1 1307.17   92.79
  -4  -8   1  223.08   23.40
   4  -8  -1  206.58   24.20
   4   8  -1  219.48   19.70
   4   8  -1  194.58   26.20
  -4   8   1  229.38   20.10
   4   8  -1  202.28   19.30
  -4   8   1  204.48   18.70
  -2  -8   1  839.22   65.99
  -2  -8   1  805.62   69.79
   2  -8  -1  973.70   66.39
   2  -8  -1  789.12   70.89
  -2   8   1  899.01   65.39
   2   8  -1  954.40   65.39
  -2   8   1  822.62   70.69
  -2   8   1  970.40   66.19
   2   8  -1  789.72   70.49
   2   8  -1  876.11   65.09
   0  -8  -1 1173.68   85.89
   0  -8  -1 1065.19   90.79
   0  -8   1 1230.78   85.69
   0  -8   1 1074.19   90.19
   0   8  -1 1113.99   91.09
   0   8  -1 1295.17   85.49
   0   8  -1 1139.39   84.89
   0   8   1 1236.68   85.69
   0   8   1 1151.78   84.89
   0   8   1 1114.79   90.99
  -2  -8  -1    4.10    6.50
   2   8   1   14.50    5.20
  -2   8  -1    5.00    4.40
  -2   8  -1    1.50    6.20
   2   8   1   -1.20    6.20
  -4  -8  -1 1083.49   77.49
   4  -8   1 1091.29   76.99
   4  -8   1 1111.79   77.49
   4  -8   1 1158.08   78.89
   4  -8   1 1008.10   84.19
   4  -8   1 1109.39   77.79
  -4  -8  -1  969.20   83.29
   4   8   1 1020.70   76.89
  -4   8  -1 1077.69   77.69
  -4   8  -1 1023.60   76.39
   4   8   1  911.11   82.69
   4   8   1 1074.29   77.19
  -4   8  -1  927.71   82.09
   6  -8   1  486.25   38.80
   6  -8   1  473.15   40.00
  -6  -8  -1  484.65   38.70
   6  -8   1  484.95   38.90
  -6   8  -1  476.75   38.60
  -6   8  -1  436.66   37.70
   6   8   1  475.75   38.20
   6   8   1  453.35   37.80
   8  -8   1  274.57   30.70
   8  -8   1  259.67   31.10
  -8  -8  -1  289.27   27.10
   8  -8   1  293.87   26.00
   8   8   1  265.07   27.10
  -8   8  -1  258.47   31.10
  -8   8  -1  284.57   23.20
   8   8   1  273.97   25.70
  -8   8  -1  295.27   25.30
 -10  -8  -1  789.52   60.19
  10  -8   1  810.82   59.69
  10  -8   1  753.72   63.79
  10  -8   1  759.32   62.89
  10   8   1  875.11   70.49
  10   8   1  705.23   59.09
  10   8   1  838.22   61.89
 -10   8  -1  779.12   59.49
  12  -8   1   39.40   12.00
  12  -8   1   28.00    8.60
  12  -8   1   28.90   12.20
 -12  -8  -1   40.20   10.40
 -12   8  -1   33.70    8.90
  12   8   1   29.90    8.70
  14  -8   1  360.66   36.60
  14  -8   1  271.57   31.50
 -14  -8  -1  344.07   35.10
  14  -8   1  337.17   42.50
 -14   8  -1  313.47   31.70
 -14   8  -1  403.36   30.60
 -14   8  -1  279.97   39.10
  14   8   1  343.67   27.10
  16  -8   1  463.05   33.30
  16  -8   1  415.66   38.10
  16  -8   1  330.27   49.30
 -16  -8  -1  337.77   40.60
 -16   8  -1  350.36   44.70
 -16   8  -1  421.46   34.20
 -16   8  -1  399.56   36.10
  16   8   1  333.07   30.90
  16   8   1  443.56   39.00
  18  -8   1   13.30   15.00
  18  -8   1   16.20   22.40
  18   8   1   27.70    8.90
 -18   8  -1   18.60    9.30
  18   8   1   20.80   18.60
  18   8   1   17.90   14.60
  18   8   1    5.80   12.80
 -18   8  -1   22.30   17.60
  20  -8   1  443.06   47.00
  20  -8   1  404.66   57.99
  20  -8   1  348.47   31.10
  20  -8   1  380.36   48.60
  20  -8   1  389.06   54.19
  20   8   1  445.26   37.00
 -20   8  -1  389.76   57.19
 -20   8  -1  348.57   31.00
 -20   8  -1  367.76   33.70
  20   8   1  334.87   37.40
  20   8   1  331.67   76.69
  20   8   1  374.76   44.30
  22  -8   1   23.00   26.30
  22  -8   1   48.20   28.00
  22  -8   1   73.99   36.00
 -22   8  -1   53.39   19.80
 -22   8  -1   54.79   12.50
  22   8   1   57.79   19.20
  22   8   1   50.19   18.10
 -22   8  -1   38.40   10.90
  19  -9  -1   32.30   17.70
  19  -9  -1   -2.60   25.70
  19  -9  -1    9.00   20.00
  19  -9  -1   20.50   12.50
 -19   9   1   -1.80   10.40
  19   9  -1  -22.00   25.80
 -19   9   1   -3.40   16.30
  19   9  -1    1.20   19.20
  19   9  -1   10.20    8.50
 -19   9   1   10.80    8.70
  17  -9  -1  107.29   22.30
 -17   9   1  113.49   19.90
  17   9  -1   68.09   16.30
  17   9  -1  103.39   16.50
  15  -9  -1   30.70   18.40
  15   9  -1   21.60   16.30
  15   9  -1   24.10   13.00
 -15   9   1   42.30   15.80
  15   9  -1   41.00    8.20
 -15   9   1   10.90   11.50
 -13  -9   1   22.50   10.60
  13  -9  -1   74.99   19.10
 -13  -9   1   36.50   13.00
  13  -9  -1   29.10   13.60
  13  -9  -1   47.30   10.50
 -13   9   1   47.10   11.60
  13   9  -1   45.10   13.70
  13   9  -1   31.90    8.70
 -11  -9   1  150.08   23.10
 -11  -9   1  157.48   23.40
  11  -9  -1  130.99   31.00
 -11   9   1  179.88   22.10
  11   9  -1  150.28   19.10
 -11   9   1  199.18   19.00
   9  -9  -1   -2.90   12.90
   9  -9  -1    7.00   11.90
   9  -9  -1  -10.30   12.80
   9  -9  -1   -5.20    9.10
  -9  -9   1   -4.60    6.20
  -9  -9   1   22.10    8.10
  -9   9   1   14.80    7.00
  -9   9   1   -6.20    9.00
   9   9  -1   13.00    6.80
  -9   9   1   13.90    7.80
   7  -9  -1   69.09   15.70
  -7  -9   1   97.29   15.40
   7  -9  -1   82.79   17.30
  -7   9   1  100.89   15.10
   7   9  -1   78.69   13.00
   5  -9  -1  122.59   19.00
   5  -9  -1  115.89   19.00
   5  -9  -1   81.59   19.20
   5  -9  -1  154.58   22.60
   5   9  -1  110.19   12.80
  -5   9   1  138.99   12.80
   5   9  -1   93.19   15.60
  -3  -9   1   22.00    6.70
  -3   9   1    7.10    6.50
   3   9  -1   10.00    7.90
   3   9  -1   13.80    4.80
  -3   9   1    8.70    5.50
  -1  -9   1  127.79   19.40
   1  -9  -1  154.38   18.50
  -1   9   1  150.68   13.40
   1   9  -1  128.29   13.70
   1   9  -1  132.09   14.30
  -1   9   1  102.19   14.40
  -1  -9  -1  161.88   17.80
  -5  -9  -1   92.29   15.10
   5  -9   1   67.29   18.40
   5  -9   1  121.19   18.40
   5  -9   1   82.49   11.40
   5   9   1   94.19   14.40
   5   9   1   81.89   13.90
  -5   9  -1  114.49   18.90
   7  -9   1   11.40   13.30
  -7  -9  -1   11.00    8.80
   7  -9   1   15.30   13.30
   7  -9   1   -6.10    8.50
   7  -9   1   14.10    5.90
   7  -9   1    2.90    7.50
   7   9   1   16.20    7.20
  -7   9  -1   17.00    7.10
  -7   9  -1   19.00    6.70
   9  -9   1   62.09   15.90
   9  -9   1   74.59   16.00
   9  -9   1   81.29   11.80
  -9  -9  -1   53.59   11.60
  -9   9  -1  102.79   17.00
  -9   9  -1   77.99   12.40
   9   9   1   49.50   10.80
  11  -9   1   87.39   17.90
  11  -9   1   94.69   13.60
 -11  -9  -1  107.09   19.80
 -11   9  -1  133.39   18.60
 -11   9  -1  115.49   15.50
  11   9   1   97.89   18.50
  13  -9   1   -2.10    7.20
  13  -9   1   -2.90   10.10
  13  -9   1   17.10   13.90
  13  -9   1   10.50   10.50
 -13  -9  -1   -2.30    9.80
  13  -9   1  -25.90   16.60
  13   9   1    4.20    8.40
  13   9   1   24.40   14.60
 -13   9  -1   25.10   12.30
  13   9   1   25.70   12.10
 -13   9  -1   18.30    9.60
 -13   9  -1   16.80    7.90
  15  -9   1   98.89   24.80
  15  -9   1   65.19   13.70
  15  -9   1   35.20   16.60
 -15   9  -1   63.39   20.40
 -15   9  -1   50.79   15.30
  15   9   1  105.89   24.30
  15   9   1   65.09   17.70
  15   9   1   66.39   12.80
  17  -9   1  118.39   28.60
  17   9   1   64.19   13.10
  17   9   1  100.99   23.90
  17   9   1   39.90   27.00
 -17   9  -1  117.59   19.20
 -17   9  -1   81.49   12.10
  19  -9   1   18.40   24.90
  19  -9   1   49.10   21.20
  19  -9   1   -2.00   25.70
  19   9   1   46.70   18.60
  19   9   1    1.20   14.40
 -19   9  -1   21.50   10.10
 -19   9  -1   27.90   10.70
 -19   9  -1   29.70   18.30
 -16 -10   1  375.86   46.00
  16 -10  -1  537.45   44.50
  16 -10  -1  467.65   63.29
 -16  10   1  415.66   38.60
  16  10  -1  360.56   63.99
 -16  10   1  501.35   37.40
  16  10  -1  544.75   52.19
 -16  10   1  424.46   60.59
  16  10  -1  425.96   36.00
  14 -10  -1   12.40   13.40
  14 -10  -1   43.80   24.80
  14 -10  -1   41.10   13.10
  14  10  -1   50.49   24.00
  14  10  -1   28.30    8.10
 -14  10   1   43.80    9.20
 -14  10   1   32.10    9.50
  14  10  -1   34.50   21.00
 -12 -10   1  261.27   40.70
  12 -10  -1  341.17   49.00
  12 -10  -1  245.88   50.29
  12 -10  -1  316.47   30.00
  12  10  -1  310.37   26.10
 -12  10   1  339.87   27.40
 -12  10   1  272.37   64.09
 -12  10   1  302.77   33.70
  12  10  -1  288.57   43.10
  10 -10  -1  586.64   51.89
  10 -10  -1  542.85   55.89
 -10 -10   1  568.94   57.49
 -10 -10   1  602.54   46.70
  10 -10  -1  593.64   46.60
  10 -10  -1  480.75   62.29
  10  10  -1  557.94   52.19
 -10  10   1  511.15   46.80
 -10  10   1  501.95   43.00
  10  10  -1  521.35   42.30
 -10  10   1  598.64   63.39
  10  10  -1  635.84   57.49
   8 -10  -1   -6.00   12.70
   8 -10  -1  -15.00   11.90
  -8 -10   1    6.40    9.50
   8 -10  -1   -0.20   12.70
  -8  10   1   11.40    8.90
   8  10  -1   -3.20    6.30
  -8  10   1    2.60    7.50
   6 -10  -1  702.63   55.29
   6 -10  -1  643.24   66.19
  -6 -10   1  569.54   60.69
  -6 -10   1  672.53   53.19
   6  10  -1  629.54   51.39
  -6  10   1  702.03   52.19
  -6  10   1  663.83   53.49
  -6  10   1  687.83   61.19
   4 -10  -1  244.28   34.80
  -4 -10   1  164.28   33.30
  -4  10   1  264.07   21.90
   4  10  -1  212.28   21.40
  -4  10   1  249.88   23.70
  -2 -10   1  240.18   23.00
  -2 -10   1  181.08   32.20
   2 -10  -1  228.78   33.50
   2  10  -1  139.09   37.10
  -2  10   1  177.88   21.50
   2  10  -1  219.08   20.00
  -2  10   1  222.78   28.30
   0 -10   1  737.43   71.09
   0 -10  -1  778.12   70.39
   0 -10  -1  836.22   62.19
   0  10   1  769.92   58.79
   0  10  -1  904.61   62.89
   0  10  -1  674.33   68.49
   0  10   1  788.62   60.19
  -2 -10  -1    1.70   10.30
   2 -10   1  -15.10   11.10
   2 -10   1  -11.60    9.20
  -2 -10  -1    8.10    7.80
  -2  10  -1   -2.70   11.30
   2  10   1   15.60    7.50
  -2  10  -1    9.50    7.60
  -2  10  -1   18.80    7.70
   4 -10   1  554.74   58.89
  -4 -10  -1  673.23   50.39
  -4 -10  -1  632.74   58.89
  -4  10  -1  620.94   49.10
  -4  10  -1  626.04   50.69
   4  10   1  609.94   47.00
  -6 -10  -1  399.86   46.30
   6 -10   1  384.66   49.20
   6 -10   1  422.66   42.80
   6  10   1  400.36   32.70
  -6  10  -1  447.16   46.20
  -6  10  -1  388.96   36.30
   6  10   1  456.35   47.60
   8 -10   1  113.79   25.10
   8 -10   1   96.89   23.60
   8 -10   1  117.79   25.90
  -8  10  -1  129.59   19.60
   8  10   1  106.69   15.90
  10 -10   1  711.93   70.19
  10 -10   1  707.23   57.09
 -10 -10  -1  702.33   57.99
  10 -10   1  630.94   73.29
  10 -10   1  772.22   62.89
  10 -10   1  845.82   58.99
  10  10   1  729.53   64.29
 -10  10  -1  787.42   56.49
 -10  10  -1  745.23   80.49
  10  10   1  842.02   74.29
  10  10   1  660.33   56.49
 -10  10  -1  710.73   59.09
 -12 -10  -1   50.59   13.90
  12 -10   1   47.90   10.80
  12 -10   1   61.79   12.50
  12 -10   1   43.50   15.50
  12 -10   1   80.19   25.40
  12  10   1   73.79   26.70
 -12  10  -1   53.19   10.50
  12  10   1   69.99   27.30
  12  10   1   89.29   15.60
 -12  10  -1   51.69   12.10
  14 -10   1  354.16   43.70
  14 -10   1  330.87   45.90
 -14 -10  -1  288.27   39.70
  14 -10   1  365.26   58.69
  14 -10   1  340.07   31.00
 -14  10  -1  372.46   31.50
 -14  10  -1  394.26   31.40
  14  10   1  401.06   43.60
  14  10   1  331.27   31.70
 -14  10  -1  259.07   54.39
  14  10   1  252.17   55.49
  16 -10   1  309.07   51.39
  16 -10   1  374.46   35.60
  16 -10   1  522.15   63.89
 -16  10  -1  420.76   36.70
 -16  10  -1  428.26   36.10
  16  10   1  425.66   41.00
  16  10   1  464.85   48.70
  16  10   1  388.06   37.80
  11 -11  -1   29.30   11.20
 -11 -11   1   28.90   11.20
  11 -11  -1    9.50   25.80
 -11  11   1   33.70   10.90
  11  11  -1   43.90   20.80
 -11  11   1   11.50   17.40
  11  11  -1   11.50    8.80
   9 -11  -1    9.00   12.60
   9 -11  -1   -0.40   24.70
   9 -11  -1   21.10   15.10
  -9 -11   1   -4.60   11.10
   9  11  -1   13.70   14.80
  -9  11   1  -11.00   10.20
   9  11  -1   -5.10    8.90
  -9  11   1   -3.20   11.40
   7 -11  -1   -1.50   11.30
  -7 -11   1  -15.60   14.10
   7 -11  -1   -0.40   19.20
  -7  11   1   -9.20   12.50
   7  11  -1   11.00   21.90
   7  11  -1   26.20   26.40
   7  11  -1    8.00   11.00
  -7  11   1   -6.50   14.30
   5 -11  -1   44.20   19.90
   5 -11  -1   34.80   13.80
   5  11  -1   37.60   20.10
   5  11  -1   61.49   18.90
  -5  11   1   25.10   11.50
   3 -11  -1    6.90   13.10
   3  11  -1    7.90   12.90
   3  11  -1    4.10   17.70
   3  11  -1   -1.80    8.60
  -3  11   1    5.40    9.80
  -1 -11   1    3.60   11.70
   1  11  -1   32.40   18.60
  -1  11   1   14.00   23.40
   1  11  -1   22.30    9.80
   1 -11   1   23.80   16.10
   1 -11   1   -6.50   12.20
  -1 -11  -1   -3.80   10.20
  -1  11  -1   16.80    8.50
   1  11   1    8.90   23.20
  -1  11  -1   25.10   19.20
   1  11   1   11.80    8.60
   3  11   1  104.69   21.90
   5 -11   1   52.79   19.80
   5  11   1   43.80    8.70
   5  11   1   57.89   18.10
  -7 -11  -1   -2.00   18.00
   7 -11   1  -14.80   23.70
   7  11   1  -20.00   15.10
   7  11   1  -14.80   18.20
  -7  11  -1   -9.90   11.00
   9 -11   1   14.20   24.50
   9 -11   1    4.30   13.30
  -9 -11  -1   47.30   11.60
   9 -11   1   26.10   13.60
   9 -11   1   21.30   14.70
  -9  11  -1   16.60   10.10
   9  11   1   17.60   18.10
   9  11   1   17.10    8.60
   9  11   1   -4.60   15.80
  30   0  -2   12.30   23.60
  30   0  -2  -17.00   13.80
  30   0  -2   -0.60   11.40
  28   0  -2  558.14   66.89
  28   0  -2  609.24   58.39
  26   0  -2  416.06   42.60
  26   0  -2  465.75   47.90
  24   0  -2   39.70    8.40
  22   0  -2 1040.50   81.19
  22   0  -2 1032.00   86.19
  22   0  -2 1067.69   80.39
  22   0  -2 1135.29   80.09
  20   0  -2  348.27   31.60
  20   0  -2  379.46   31.80
  20   0  -2  381.06   37.10
  18   0  -2 1108.69   78.29
  18   0  -2 1064.59   87.59
  18   0  -2 1047.60   78.29
  18   0  -2 1012.30   79.79
  16   0  -2 2801.82  196.48
  16   0  -2 2911.81  196.08
  16   0  -2 2559.54  197.08
  16   0  -2 2798.12  204.28
  14   0  -2   92.09   13.30
  14   0  -2   65.59   14.60
  14   0  -2   90.29   12.60
  14   0  -2   88.89   13.80
  12   0  -2 2044.90  147.49
  12   0  -2 2165.48  153.58
  12   0  -2 2025.80  146.99
  10   0  -2 4373.36  305.07
  10   0  -2 4486.05  309.87
  10   0  -2 4219.98  304.77
   8   0  -2  206.98   21.50
   8   0  -2  201.08   16.60
   8   0  -2  188.18   16.50
   6   0  -2 6050.59  408.96
   6   0  -2 5627.14  406.46
  -4   0   2  728.13   50.99
  -4   0   2  704.03   50.29
   4   0  -2  677.53   49.40
   4   0  -2  676.73   50.29
   4   0  -2  727.93   51.19
   2   0  -2 7009.50  494.55
   2   0   2 1650.83  112.39
  -2   0  -2 1656.63  113.19
  -2   0  -2 1568.04  113.19
  -2   0  -2 1559.64  112.39
   2   0   2 1627.84  113.19
   2   0   2 1611.34  113.19
   4   0   2 4486.15  311.07
  -4   0  -2 4319.07  310.87
  -4   0  -2 4346.87  309.87
  -4   0  -2 4642.54  311.07
   4   0   2 4483.35  310.97
   6   0   2   96.39   11.40
  -6   0  -2   85.69   13.10
  -6   0  -2   89.39    8.50
   6   0   2  102.19   11.10
  -6   0  -2   98.39   10.30
   6   0   2   88.49    8.70
  -8   0  -2 3859.21  273.07
   8   0   2 3888.81  273.37
  -8   0  -2 3807.82  271.37
  -8   0  -2 3990.90  273.17
   8   0   2 3924.21  273.27
   8   0   2 3873.01  271.47
 -10   0  -2 1598.44  116.39
  10   0   2 1674.23  122.19
 -10   0  -2 1592.44  114.29
  10   0   2 1587.34  114.19
  10   0   2 1627.74  116.69
  10   0   2 1597.94  116.29
 -10   0  -2 1641.94  116.19
 -12   0  -2  232.48   23.90
  12   0   2  220.88   24.70
 -12   0  -2  277.67   23.00
 -12   0  -2  247.38   20.60
  12   0   2  229.38   20.60
  12   0   2  261.87   22.50
  12   0   2  255.57   31.40
  14   0   2 2353.46  167.38
 -14   0  -2 2308.37  159.28
  14   0   2 2165.18  159.78
  14   0   2 2151.88  156.68
  14   0   2 2116.09  158.98
 -14   0  -2 2206.18  156.68
  16   0   2  254.27   24.90
  16   0   2  252.47   27.60
  16   0   2  290.17   30.80
 -16   0  -2  261.27   24.10
  16   0   2  236.88   23.30
 -16   0  -2  218.98   21.00
 -18   0  -2  443.56   36.70
  18   0   2  447.76   36.50
  18   0   2  509.35   37.90
  18   0   2  412.96   36.10
  18   0   2  424.46   41.80
 -18   0  -2  407.26   35.80
  20   0   2  622.84   49.70
  20   0   2  635.94   49.90
  20   0   2  621.14   59.59
  20   0   2  678.33   52.99
  22   0   2   29.50   10.00
  24   0   2  673.63   50.19
  24   0   2  598.24   58.49
  24   0   2  639.24   64.19
  26   0   2  154.68   18.60
  26   0   2  185.98   31.80
  26   0   2  207.38   44.60
  28   0   2  -11.00   10.50
  28   0   2   21.00   14.10
  28   0   2  -20.40   23.30
  31  -1  -2   42.30   26.30
  31  -1  -2   50.89   19.60
  31  -1  -2   39.30   15.80
  31   1  -2   49.70   25.70
  31   1  -2   18.10   15.50
  31   1  -2   34.30   16.50
  29  -1  -2   35.60   24.40
  29  -1  -2   49.90   12.80
  29   1  -2   28.80   20.70
  29   1  -2   20.60    8.40
  27  -1  -2   99.09   22.70
  27   1  -2  131.59   27.60
  27   1  -2  144.09   17.90
  23  -1  -2   75.69   14.90
  23  -1  -2   44.50   10.50
  23  -1  -2   69.09   15.20
  23  -1  -2   39.30    9.20
  23   1  -2   48.40    9.90
  21  -1  -2  386.36   31.70
  21  -1  -2  332.97   31.80
  21  -1  -2  380.16   33.60
  21  -1  -2  297.47   34.10
  21   1  -2  372.56   31.10
  21   1  -2  381.96   30.20
  21   1  -2  345.57   35.90
  19  -1  -2   30.40    8.30
  19  -1  -2    3.40    8.40
  19  -1  -2   11.40    3.70
  19   1  -2   24.20    7.70
  19   1  -2    6.90    7.30
  19   1  -2   14.20    6.00
  19   1  -2   22.90    9.50
  17  -1  -2  324.47   37.60
  17  -1  -2  321.17   27.90
  17  -1  -2  310.37   28.30
  17  -1  -2  276.47   29.30
  17   1  -2  304.07   29.50
  17   1  -2  313.97   37.80
  17   1  -2  348.87   27.90
  17   1  -2  293.07   29.50
 -17   1   2  327.47   28.30
  15  -1  -2   51.69   11.70
  15  -1  -2   77.19   13.90
  15  -1  -2   68.09   12.60
  15   1  -2   64.69   11.90
  15   1  -2   76.89   10.80
  15   1  -2   81.59   11.80
 -15   1   2   66.09   12.70
  13  -1  -2  402.56   32.20
  13  -1  -2  425.66   33.00
  13  -1  -2  433.66   37.40
  13   1  -2  435.66   33.60
 -13   1   2  395.86   36.70
 -13   1   2  392.96   32.40
  13   1  -2  364.96   33.30
  13   1  -2  418.06   31.70
  11  -1  -2   12.70    5.70
  11  -1  -2   10.80    6.00
  11  -1  -2   10.80    5.20
 -11   1   2   12.20    5.00
 -11   1   2   11.20    5.10
  11   1  -2   13.20    4.00
   9  -1  -2  535.15   38.70
   9  -1  -2  518.95   43.00
   9  -1  -2  499.95   37.60
  -9   1   2  506.35   41.00
  -9   1   2  507.65   38.60
   7  -1  -2  673.03   49.30
   7  -1  -2  719.63   53.39
   7  -1  -2  693.83   50.49
  -7   1   2  654.13   50.69
  -7   1   2  729.63   52.89
   5  -1  -2    5.00    2.60
   5  -1  -2    7.10    4.00
   5  -1  -2    5.40    2.50
  -5   1   2    5.00    1.60
  -5   1   2    5.80    3.10
   5   1  -2    8.50    2.70
   5   1  -2    5.80    2.40
   3  -1  -2 1968.10  142.09
  -3  -1   2 2131.99  141.79
  -3  -1   2 2101.69  142.39
   3  -1  -2 2002.50  142.49
  -3  -1   2 1987.10  141.99
   3  -1  -2 2099.39  143.39
  -3  -1   2 1992.90  141.99
   3   1  -2 2154.18  142.39
  -3   1   2 1943.61  142.09
   3   1  -2 1937.51  141.99
  -3   1   2 2068.79  143.19
   3   1  -2 2014.70  141.99
   3   1  -2 1956.60  141.79
  -3   1   2 2080.29  142.49
  -1  -1   2   57.09    6.30
   1  -1  -2   52.29    5.20
  -1  -1   2   50.09    5.30
   1  -1  -2   57.29    7.20
   1  -1  -2   60.69    5.40
  -1  -1   2   52.79    5.20
  -1  -1   2   53.29    5.60
   1  -1  -2   51.39    6.40
  -1   1   2   56.99    5.80
   1   1  -2   59.99    5.80
  -1   1   2   52.69    5.50
  -1   1   2   52.19    5.60
  -1   1   2   66.39    5.70
   1   1  -2   54.49    5.30
   1   1  -2   49.80    5.60
  -1  -1  -2 1431.66  104.39
   1  -1   2 1399.56  104.19
  -1  -1  -2 1534.55  105.59
   1  -1   2 1566.74  105.49
   1  -1   2 1456.55  104.19
  -1  -1  -2 1577.54  104.89
   1  -1   2 1474.65  104.39
  -1   1  -2 1490.55  104.39
  -1   1  -2 1435.56  104.09
  -1   1  -2 1367.66  104.19
   1   1   2 1440.26  104.39
   1   1   2 1553.34  104.89
   1   1   2 1572.94  105.59
  -1   1  -2 1523.05  105.29
  -3  -1  -2   64.09    7.90
  -3  -1  -2   56.89    7.40
   3  -1   2   57.99    6.50
   3  -1   2   67.69    7.10
  -3  -1  -2   67.09    9.50
   3  -1   2   63.39    9.30
   3  -1   2   60.79    7.60
  -3   1  -2   53.79    7.80
   3   1   2   55.49    7.30
   3   1   2   60.99    8.50
  -3   1  -2   62.79    6.80
  -3   1  -2   59.69    7.70
  -3   1  -2   53.99    6.50
   3   1   2   78.59    9.20
  -5  -1  -2 1685.13  124.09
  -5  -1  -2 1837.62  125.19
   5  -1   2 1737.53  123.49
   5  -1   2 1697.63  124.49
   5  -1   2 1689.83  123.99
   5  -1   2 1906.61  128.09
  -5   1  -2 1813.22  124.09
   5   1   2 1663.23  124.19
  -5   1  -2 1633.24  123.39
   5   1   2 1835.52  125.29
  -5   1  -2 1675.63  124.39
   5   1   2 1828.32  126.29
  -5   1  -2 1884.51  127.89
   7  -1   2   49.90    9.40
   7  -1   2   39.60    7.40
  -7  -1  -2   47.30    8.50
   7  -1   2   62.99   15.30
  -7  -1  -2   45.60    9.40
   7  -1   2   48.40    8.50
  -7   1  -2   42.00    7.60
   7   1   2   43.10    5.40
  -7   1  -2   58.29   10.00
  -7   1  -2   51.39    7.80
   7   1   2   62.09   10.50
  -7   1  -2   49.90   10.40
   7   1   2   41.70    9.00
   9  -1   2  166.78   16.50
   9  -1   2  165.18   18.20
  -9  -1  -2  157.68   17.50
  -9  -1  -2  173.68   17.80
   9  -1   2  183.88   24.10
   9  -1   2  178.88   15.20
  -9   1  -2  179.38   15.90
   9   1   2  169.88   18.10
  -9   1  -2  170.18   15.10
  -9   1  -2  150.98   18.80
   9   1   2  161.78   14.10
   9   1   2  165.08   17.40
  11  -1   2   49.60   10.40
 -11  -1  -2   53.99   12.40
  11  -1   2   76.99   13.70
  11  -1   2   70.59   13.00
  11  -1   2   68.99   11.60
 -11  -1  -2   73.39   12.20
  11   1   2   64.99   11.00
  11   1   2   48.90    9.10
 -11   1  -2   55.39    8.20
 -11   1  -2   73.29   10.50
  11   1   2   66.59   10.90
 -13  -1  -2    8.50    7.50
 -13  -1  -2   12.70    9.00
  13  -1   2   11.20    5.50
  13  -1   2   10.90    4.60
  13  -1   2    3.00    7.00
  13   1   2   11.60    8.80
  13   1   2    4.60    7.00
 -13   1  -2    2.60    6.00
  13   1   2   10.60    4.40
 -13   1  -2   12.60    5.20
  15  -1   2   -3.60    7.20
  15  -1   2    6.10    7.20
  15  -1   2    0.00    6.80
  15  -1   2    6.90    8.30
  15   1   2   -2.80    5.40
  15   1   2    1.80    8.40
  15   1   2    6.10    7.20
 -15   1  -2   11.90    7.60
 -15   1  -2    4.20    5.50
  17  -1   2   49.10   12.50
  17  -1   2   65.29   16.00
  17  -1   2   41.70    9.40
  17  -1   2   47.00    9.50
 -17   1  -2   47.20    9.10
  17   1   2   54.99    9.70
 -17   1  -2   41.10    8.10
  17   1   2   40.00    8.30
  19  -1   2   36.80    7.50
  19  -1   2   45.00    9.50
  19  -1   2   47.60   14.00
 -19   1  -2   46.30    9.60
  19   1   2   44.20    9.40
 -19   1  -2   45.40    9.70
  19   1   2   44.80    9.60
  21  -1   2   -5.70    5.00
  21  -1   2   -0.70    7.70
  21  -1   2  -13.30    8.00
  21   1   2    9.70    7.50
 -21   1  -2   -4.00    6.30
  23   1   2   -0.10    6.80
  23   1   2    1.10    9.10
  25  -1   2   17.40   19.60
  25  -1   2    7.50   13.10
  25  -1   2    6.90    8.60
  25   1   2  -15.20    9.20
  25   1   2   -7.00    7.10
  25   1   2   11.60   15.50
  25   1   2   14.40   12.50
  27  -1   2   -8.30    8.00
  27  -1   2   -0.30   26.70
  27   1   2  -16.70   22.70
  30  -2  -2    4.90   19.40
  30  -2  -2    5.70   13.90
  30  -2  -2   10.40   24.70
  30   2  -2   60.99   30.10
  30   2  -2    4.80   10.00
  30   2  -2   13.70   16.10
  30   2  -2   20.30   31.00
  28  -2  -2  502.05   57.99
  28  -2  -2  402.66   61.49
  28   2  -2  569.94   66.49
  28   2  -2  597.24   42.80
  28   2  -2  520.35   51.49
  28   2  -2  513.25   42.40
  26  -2  -2  572.34   42.90
  26  -2  -2  547.65   61.69
  26   2  -2  467.25   59.09
  26   2  -2  598.64   56.79
  24  -2  -2   30.40   11.00
  24  -2  -2   11.00   10.80
  24  -2  -2   19.60    8.60
  24   2  -2   15.50    7.00
  24   2  -2   27.10    8.70
  24   2  -2   15.50    8.40
  24   2  -2   30.20   17.60
  22  -2  -2 1329.07   92.19
  22  -2  -2 1154.28   91.09
  22  -2  -2 1054.49   98.89
  22   2  -2 1247.18   98.59
 -22   2   2 1255.57   90.29
  22   2  -2 1164.28   90.79
  22   2  -2 1334.57   90.59
  22   2  -2 1251.07   91.99
  22   2  -2 1300.07   98.09
  20  -2  -2  278.77   24.70
  20  -2  -2  267.77   27.30
  20  -2  -2  238.68   21.70
 -20   2   2  265.97   23.90
  20   2  -2  248.98   24.50
  20   2  -2  275.27   23.40
  18  -2  -2 1103.69   86.09
  18  -2  -2 1015.50   76.09
  18  -2  -2 1011.10   78.19
  18  -2  -2 1050.09   77.59
  18   2  -2  943.71   77.99
  18   2  -2 1028.20   77.79
  18   2  -2 1073.09   75.89
 -18   2   2 1044.10   76.49
  16  -2  -2 1880.91  128.59
  16  -2  -2 1703.33  126.89
  16  -2  -2 1883.11  137.09
 -16   2   2 1894.51  127.39
  16   2  -2 1727.33  129.09
  16   2  -2 1705.13  126.59
  16   2  -2 1668.23  128.89
 -16   2   2 1820.42  134.39
 -16   2   2 1750.42  127.99
  14  -2  -2    1.70    6.70
  14  -2  -2    3.50    5.60
  14  -2  -2    7.00    5.70
 -14   2   2    3.80    3.70
  14   2  -2    5.30    6.60
 -14   2   2    5.20    4.60
  14   2  -2   11.20    6.50
 -14   2   2   -3.00    5.50
  12  -2  -2 3390.46  234.98
  12  -2  -2 3092.49  227.98
  12  -2  -2 3330.97  229.68
 -12   2   2 3408.96  234.88
 -12   2   2 3184.28  229.18
  12   2  -2 3054.69  229.68
 -12   2   2 3302.67  228.28
  12   2  -2 3306.37  232.88
  10  -2  -2 1111.59   80.49
  10  -2  -2 1189.58   87.39
  10  -2  -2 1133.59   82.19
 -10   2   2 1139.69   80.59
  10   2  -2 1213.98   85.09
 -10   2   2 1092.69   82.09
  10   2  -2 1103.89   81.39
 -10   2   2 1170.78   86.59
  10   2  -2 1096.99   82.29
   8  -2  -2 1877.21  136.29
   8  -2  -2 1856.61  132.59
   8   2  -2 2008.60  134.89
  -8   2   2 1967.20  135.99
   8   2  -2 1761.52  131.79
  -8   2   2 1772.92  132.39
  -6  -2   2 2500.35  175.28
   6  -2  -2 2442.36  176.48
   6  -2  -2 2537.35  178.68
   6  -2  -2 2426.16  175.68
  -6  -2   2 2588.84  177.28
   6   2  -2 2514.05  175.78
   6   2  -2 2613.84  177.28
  -6   2   2 2691.53  178.78
  -6   2   2 2418.56  175.68
   6   2  -2 2295.17  175.08
   4  -2  -2  100.89    9.70
  -4  -2   2   94.69    9.10
   4  -2  -2   94.99   10.90
   4  -2  -2   92.99   13.50
  -4  -2   2   96.89    9.60
  -4  -2   2  102.29   11.00
  -4   2   2  100.59   11.30
   4   2  -2  105.39   10.60
   4   2  -2   93.09    9.30
  -4   2   2   93.19    9.60
   4   2  -2   86.59    9.20
  -4   2   2   93.09   10.20
  -2  -2   2 2435.06  173.68
  -2  -2   2 2531.65  175.08
  -2  -2   2 2434.26  173.88
   2  -2  -2 2440.96  173.48
   2  -2  -2 2450.65  173.98
   2  -2  -2 2595.14  176.18
   2   2  -2 2505.65  173.98
  -2   2   2 2372.76  173.48
   2   2  -2 2613.34  175.08
  -2   2   2 2561.34  175.88
   2   2  -2 2393.06  173.58
  -2   2   2 2470.45  173.88
   0  -2   2 1895.51  139.99
   0  -2  -2 2028.80  140.79
   0  -2   2 1965.60  140.79
   0  -2  -2 1917.41  139.99
   0  -2   2 2140.29  142.39
   0  -2   2 2019.00  140.69
   0   2   2 2120.69  142.89
   0   2  -2 2161.98  142.29
   0   2   2 2028.20  140.69
   0   2  -2 1997.70  140.79
   0   2   2 1927.51  140.09
   0   2  -2 1882.51  140.09
  -2  -2  -2   74.49   11.40
   2  -2   2   72.89    8.00
  -2  -2  -2   59.79    8.00
   2  -2   2   79.89   11.90
  -2  -2  -2   68.99    5.90
   2  -2   2   70.39    7.80
   2  -2   2   63.39    7.80
  -2   2  -2   65.69    7.60
  -2   2  -2   71.29    7.30
  -2   2  -2   62.09    8.40
  -2   2  -2   65.19    8.30
   2   2   2   64.79    7.90
   2   2   2   85.69   10.90
   2   2   2   71.29    6.10
  -4  -2  -2 2477.35  170.48
   4  -2   2 2345.77  168.08
   4  -2   2 2321.67  167.58
   4  -2   2 2549.24  171.08
   4  -2   2 2337.67  167.68
  -4  -2  -2 2245.68  167.58
   4   2   2 2533.75  169.38
   4   2   2 2314.87  167.78
  -4   2  -2 2490.05  167.88
  -4   2  -2 2482.75  170.68
  -4   2  -2 2315.57  168.28
  -4   2  -2 2203.58  167.38
   4   2   2 2467.15  170.58
   6  -2   2  886.61   66.49
   6  -2   2  884.41   65.69
  -6  -2  -2  954.60   68.99
  -6  -2  -2  877.11   65.69
   6  -2   2  878.71   65.49
   6  -2   2  972.60   70.39
   6   2   2  967.10   69.19
  -6   2  -2  929.11   65.69
  -6   2  -2  977.10   69.59
   6   2   2  884.21   65.89
   6   2   2  945.11   67.69
  -6   2  -2  819.72   65.19
  -6   2  -2  894.01   66.89
  -8  -2  -2  754.92   57.59
   8  -2   2  837.62   63.69
   8  -2   2  780.02   57.49
   8  -2   2  761.62   58.79
   8  -2   2  780.62   57.29
  -8   2  -2  796.02   57.39
   8   2   2  774.92   57.89
   8   2   2  841.92   61.79
  -8   2  -2  820.32   62.39
  -8   2  -2  716.03   56.89
   8   2   2  795.82   59.69
  10  -2   2 2591.54  190.38
  10  -2   2 2654.53  188.58
 -10  -2  -2 2595.24  189.18
  10  -2   2 2744.73  194.78
  10  -2   2 2563.04  188.78
  10   2   2 2700.03  190.68
 -10   2  -2 2763.12  188.98
  10   2   2 2857.51  193.88
  10   2   2 2617.44  187.08
  10   2   2 2674.43  189.68
 -10   2  -2 2535.65  188.18
 -10   2  -2 2828.92  195.38
  12  -2   2   50.19    8.30
  12  -2   2   40.60   10.80
  12  -2   2   52.79   10.10
  12  -2   2   28.20    9.90
 -12  -2  -2   45.90    7.00
  12   2   2   43.40   10.00
 -12   2  -2   46.10    9.60
 -12   2  -2   40.20    6.20
  12   2   2   48.00    8.10
  12   2   2   48.90   10.70
  14  -2   2 2029.70  149.88
  14  -2   2 2074.79  152.28
  14  -2   2 2133.89  159.38
  14  -2   2 2127.69  150.08
 -14  -2  -2 2091.29  151.38
  14   2   2 2397.36  156.18
  14   2   2 2070.39  151.98
  14   2   2 2021.10  148.09
 -14   2  -2 2158.18  150.48
  14   2   2 2061.99  152.18
 -14   2  -2 1978.00  149.29
  16  -2   2 1310.87  104.69
  16  -2   2 1332.77   96.09
  16  -2   2 1290.57   96.39
  16  -2   2 1312.17   98.29
 -16   2  -2 1236.08   95.29
  16   2   2 1431.66  102.39
  16   2   2 1270.07   93.79
 -16   2  -2 1348.67   96.49
  16   2   2 1308.07   98.29
  16   2   2 1285.67   97.09
  18  -2   2  231.38   24.30
  18  -2   2  226.98   23.00
  18  -2   2  237.28   24.80
  18  -2   2  211.48   26.00
  18   2   2  213.98   20.60
  18   2   2  222.98   25.40
 -18   2  -2  235.28   23.10
  18   2   2  225.78   20.90
 -18   2  -2  233.68   21.00
  20  -2   2 1122.79   99.39
  20  -2   2 1158.18   97.59
  20  -2   2 1220.28   89.99
  20  -2   2 1367.36   90.49
  20   2   2 1128.49   89.99
  20   2   2 1300.37   94.19
  20   2   2 1170.18   88.49
 -20   2  -2 1240.88   91.19
 -20   2  -2 1242.48   89.39
  22  -2   2   28.80    6.50
  22  -2   2   33.00    8.50
  22   2   2   39.40    9.10
 -22   2  -2   29.80    7.30
 -22   2  -2   40.70    5.80
  24  -2   2  433.46   54.99
  24  -2   2  463.85   42.80
 -24   2  -2  505.95   37.80
  24   2   2  418.26   57.39
 -24   2  -2  506.15   40.20
  24   2   2  477.25   38.80
  24   2   2  392.36   44.30
  24   2   2  499.65   38.70
  26  -2   2  377.96   61.19
 -26   2  -2  561.44   43.00
  26   2   2  434.36   65.79
  26   2   2  598.14   58.29
  26   2   2  475.95   41.00
  26   2   2  418.76   42.60
  28   2   2  169.68   42.80
  29  -3  -2  -16.20   18.70
  29  -3  -2    0.90   15.00
  29  -3  -2   31.60   24.80
  29   3  -2   10.60   22.50
  29   3  -2    8.90    9.40
  29   3  -2  -15.30   12.10
  29   3  -2    2.20    9.40
  29   3  -2   48.20   32.70
  27  -3  -2  228.38   33.40
  27  -3  -2  233.08   20.10
  27  -3  -2  180.18   39.60
  27   3  -2  191.98   23.30
  27   3  -2  199.08   20.40
  25  -3  -2   16.30    8.40
  25  -3  -2   23.90    9.80
  25   3  -2   18.70    8.50
  25   3  -2   27.20   11.10
  25   3  -2   23.30   10.10
  25   3  -2   32.30   10.30
  25   3  -2   37.80   13.60
 -25   3   2   29.40    8.90
  23  -3  -2   47.70   12.00
  23  -3  -2   61.79   10.80
  23   3  -2   33.00    7.50
  23   3  -2   42.10   12.60
  23   3  -2   36.00   10.50
  21  -3  -2  110.69   22.90
  21  -3  -2   99.19   12.20
  21  -3  -2   95.59   17.00
  21   3  -2   97.39   15.20
  21   3  -2   91.79   18.00
 -21   3   2  134.89   15.10
  21   3  -2  124.09   16.50
 -21   3   2  147.39   40.00
  21   3  -2  137.19   25.60
  19  -3  -2   41.30    9.10
  19  -3  -2   37.10    7.70
 -19   3   2   38.40    8.20
  19   3  -2   36.30    8.40
 -19   3   2   24.00    6.50
  19   3  -2   39.00    9.90
  19   3  -2   34.80   10.10
  19   3  -2   30.20    6.10
  17  -3  -2  274.37   34.30
  17  -3  -2  303.27   28.40
  17  -3  -2  284.57   25.60
  17  -3  -2  270.57   28.50
  17   3  -2  309.17   25.70
 -17   3   2  307.87   26.70
  17   3  -2  301.07   25.90
  17   3  -2  276.67   29.60
  17   3  -2  298.27   23.80
 -17   3   2  296.87   25.20
  15  -3  -2  101.19   15.20
  15  -3  -2  100.49   12.80
  15   3  -2   91.59   17.30
  15   3  -2   96.39   13.40
 -15   3   2   99.39   12.10
 -15   3   2   87.99   14.60
  13  -3  -2   49.50   10.20
  13  -3  -2   62.29    9.30
  13   3  -2   50.19   10.10
 -13   3   2   39.50    7.70
 -13   3   2   62.59   11.40
 -13   3   2   62.19    8.30
  13   3  -2   57.99    8.60
  11  -3  -2  453.55   34.20
  11  -3  -2  459.95   41.40
  11  -3  -2  466.65   37.10
 -11   3   2  432.96   36.20
  11   3  -2  457.55   35.10
 -11   3   2  470.25   34.10
  11   3  -2  451.05   36.40
  11   3  -2  516.85   40.20
   9  -3  -2    8.40    5.40
   9  -3  -2    7.70    3.40
  -9  -3   2    5.70    4.80
   9  -3  -2    2.60    3.50
   9   3  -2    7.80    4.00
  -9   3   2    4.60    3.70
  -9   3   2    3.60    4.10
   9   3  -2    7.00    4.30
   9   3  -2    6.10    4.40
   9   3  -2    1.30    4.50
  -9   3   2    8.30    3.00
   7  -3  -2  287.07   22.10
   7  -3  -2  281.37   25.70
  -7  -3   2  335.97   27.60
  -7  -3   2  305.47   23.50
   7  -3  -2  299.67   24.20
   7  -3  -2  315.97   29.30
  -7   3   2  310.37   27.80
  -7   3   2  272.27   24.00
   7   3  -2  285.97   23.30
   7   3  -2  308.07   26.20
  -7   3   2  304.47   22.00
   7   3  -2  269.47   24.00
  -5  -3   2  117.09   11.60
  -5  -3   2  128.29   15.70
   5  -3  -2  119.09   10.60
   5  -3  -2  113.49   14.10
   5  -3  -2  125.99   12.10
   5  -3  -2  127.09   17.90
   5   3  -2  116.49   12.10
   5   3  -2  120.49   12.10
   5   3  -2  148.59   15.00
  -5   3   2  126.99   10.20
  -5   3   2  113.59   12.10
   3  -3  -2  301.87   23.10
   3  -3  -2  293.07   27.50
   3  -3  -2  288.17   23.90
  -3  -3   2  301.37   23.20
  -3  -3   2  308.37   26.50
  -3  -3   2  288.77   23.60
  -3   3   2  278.27   23.20
  -3   3   2  295.37   22.30
  -3   3   2  312.77   25.80
   3   3  -2  339.47   25.80
   3   3  -2  289.47   23.30
  -3   3   2  292.07   23.70
   3   3  -2  300.17   23.30
   1  -3  -2 1075.89   79.99
  -1  -3   2 1059.49   76.59
   1  -3  -2 1028.80   76.49
   1  -3  -2 1064.49   75.99
  -1  -3   2 1099.19   79.39
  -1  -3   2 1094.19   76.89
   1   3  -2 1098.59   78.89
  -1   3   2 1092.89   76.19
  -1   3   2 1051.99   76.39
  -1   3   2 1129.69   79.79
  -1   3   2 1047.40   76.09
   1   3  -2 1081.59   76.79
   1   3  -2 1047.40   76.49
  -1  -3  -2   63.79    8.60
  -1  -3  -2   68.29   13.00
   1  -3   2   61.89    8.30
   1  -3   2   59.69    7.10
   1  -3   2   60.99    8.40
  -1  -3  -2   60.29    7.00
   1  -3   2   73.09   13.00
  -1   3  -2   69.09    8.10
   1   3   2   66.39    7.40
  -1   3  -2   56.29    8.60
   1   3   2   56.19    8.10
   1   3   2   81.09   10.40
   3  -3   2  239.28   19.10
   3  -3   2  238.78   23.60
  -3  -3  -2  216.78   18.70
   3  -3   2  223.38   19.00
   3  -3   2  205.48   18.90
  -3  -3  -2  232.88   17.30
  -3  -3  -2  233.28   23.30
   3   3   2  226.58   18.70
   3   3   2  226.58   17.40
  -3   3  -2  225.28   18.70
  -3   3  -2  256.17   21.00
   3   3   2  265.57   23.40
  -3   3  -2  216.48   18.90
   5  -3   2  138.99   18.30
   5  -3   2  102.59   13.80
  -5  -3  -2  111.29   12.50
   5  -3   2  124.79   12.40
   5  -3   2  122.79   12.80
  -5  -3  -2  128.59    9.80
  -5  -3  -2  138.79   17.20
   5   3   2  138.99   17.30
  -5   3  -2  103.69   12.50
  -5   3  -2  128.69   12.10
   5   3   2  116.39   12.50
   7  -3   2    7.40    5.20
   7  -3   2    6.70    4.90
   7  -3   2    7.40    5.20
  -7  -3  -2    5.90    5.10
   7  -3   2    4.10    5.90
  -7  -3  -2    3.00    3.40
  -7   3  -2    6.10    3.50
   7   3   2    5.10    4.70
   7   3   2   10.00    4.80
  -7   3  -2    6.90    4.10
  -7   3  -2    9.30    4.10
   7   3   2    5.70    5.10
   9  -3   2  330.87   27.60
   9  -3   2  301.07   29.20
   9  -3   2  337.87   26.90
   9  -3   2  355.46   32.50
  -9  -3  -2  315.07   27.30
  -9   3  -2  321.07   25.70
  -9   3  -2  358.76   30.70
   9   3   2  317.77   28.80
  -9   3  -2  339.37   26.70
   9   3   2  312.27   27.40
  11  -3   2  200.68   23.30
  11  -3   2  226.18   19.70
 -11  -3  -2  199.28   20.80
  11  -3   2  206.48   20.60
  11  -3   2  158.08   27.60
  11   3   2  177.68   21.50
  11   3   2  208.48   21.00
 -11   3  -2  204.78   19.70
  11   3   2  219.78   16.90
 -11   3  -2  238.88   19.30
  13  -3   2  133.19   14.10
 -13  -3  -2  135.29   17.90
  13  -3   2  119.19   25.40
  13  -3   2  129.99   16.80
  13  -3   2  123.39   19.50
 -13   3  -2  134.69   15.80
  13   3   2  134.69   13.20
  13   3   2  146.19   13.60
  13   3   2  125.69   19.20
 -13   3  -2  131.99   16.10
  13   3   2  150.18   18.20
  15  -3   2  276.17   29.50
 -15  -3  -2  282.17   28.60
  15  -3   2  284.57   26.20
  15  -3   2  271.07   32.40
  15  -3   2  277.07   25.90
  15   3   2  271.97   22.70
  15   3   2  278.07   28.40
  15   3   2  265.17   23.30
  15   3   2  248.28   25.30
 -15   3  -2  300.17   26.10
 -15   3  -2  264.37   24.30
  17  -3   2    0.50    6.10
  17   3   2    1.20    5.60
  17   3   2    8.10    4.80
 -17   3  -2    3.10    5.60
  17   3   2   -6.80    9.40
  19  -3   2  195.08   28.60
  19  -3   2  271.17   25.40
  19  -3   2  208.08   36.70
  19   3   2  234.88   22.40
 -19   3  -2  291.67   21.70
 -19   3  -2  270.47   23.50
  19   3   2  227.98   23.20
  19   3   2  261.37   23.90
  21  -3   2  140.89   24.50
  21  -3   2  119.89   15.50
  21  -3   2  138.69   17.70
  21   3   2  108.19   17.70
  21   3   2  144.49   16.90
 -21   3  -2  141.09   17.00
  21   3   2  127.29   23.10
 -21   3  -2  147.99   17.00
  23  -3   2    5.30   11.50
  23   3   2   31.30    9.70
 -23   3  -2   17.00    7.20
 -23   3  -2   17.60    7.40
  23   3   2   24.60    8.90
  23   3   2   17.20    7.60
  23   3   2    4.40   13.80
  25  -3   2  107.49   27.50
  25   3   2  122.69   21.60
 -25   3  -2  148.29   20.10
  25   3   2  123.79   18.50
  25   3   2   93.89   16.80
 -25   3  -2  121.39   18.20
  25   3   2  128.39   20.80
  27  -3   2  -10.70   16.40
  27  -3   2   -8.50   30.50
  27  -3   2    3.40   13.40
 -27   3  -2   21.60   10.50
  27   3   2   14.80    8.20
  27   3   2    9.50   11.00
  27   3   2   -1.00   25.30
  27   3   2   15.80   15.20
  28  -4  -2  382.66   52.59
  28  -4  -2  375.56   53.39
  28  -4  -2  353.76   27.90
  28  -4  -2  293.17   48.20
 -28   4   2  302.67   35.70
  28   4  -2  252.07   35.20
  28   4  -2  292.87   27.00
  28   4  -2  296.27   41.80
  26  -4  -2  472.65   47.00
  26  -4  -2  388.46   52.39
  26  -4  -2  342.07   53.19
  26  -4  -2  415.76   36.40
  26   4  -2  440.56   54.69
  26   4  -2  350.86   38.00
  26   4  -2  440.86   35.00
  26   4  -2  335.77   34.90
 -26   4   2  467.15   38.20
  24  -4  -2   42.80   11.80
  24  -4  -2   33.70   15.40
  24   4  -2   42.00   10.40
 -24   4   2   41.10   10.60
  24   4  -2   33.60    8.40
  24   4  -2   51.09   10.20
  24   4  -2   51.19   12.70
  22  -4  -2  808.72   63.99
  22  -4  -2  885.91   68.39
  22  -4  -2  840.52   75.29
 -22   4   2  916.71   66.59
  22   4  -2  910.01   65.79
  22   4  -2  768.52   66.29
 -22   4   2  912.31   77.99
  22   4  -2  963.50   68.19
  20  -4  -2  116.89   15.70
  20  -4  -2   71.99   20.20
 -20   4   2   71.89   18.10
  20   4  -2   84.69   16.60
  20   4  -2   88.09   16.50
  20   4  -2  106.79   13.70
  20   4  -2  103.39   24.80
  20   4  -2   90.49   20.10
 -20   4   2   71.19   13.60
 -20   4   2  116.29   14.10
  18  -4  -2  864.81   61.49
  18  -4  -2  805.52   58.49
  18  -4  -2  878.91   61.49
  18  -4  -2  736.83   64.79
  18   4  -2  737.33   59.49
 -18   4   2  821.42   58.39
  18   4  -2  796.92   62.19
  18   4  -2  742.13   58.59
 -18   4   2  690.03   65.29
 -18   4   2  765.62   58.49
  16  -4  -2 1137.59   85.39
  16  -4  -2 1326.07   88.49
  16  -4  -2 1234.98   94.29
 -16   4   2 1186.18   87.29
  16   4  -2 1171.98   88.49
 -16   4   2 1167.48   85.49
  16   4  -2 1112.29   85.59
  14  -4  -2   86.69   16.50
  14  -4  -2   89.99   12.30
  14   4  -2   87.09   12.90
 -14   4   2  114.49   12.80
  14   4  -2   81.09   15.50
 -14   4   2   98.19   11.00
  12  -4  -2 1635.84  114.89
  12  -4  -2 1706.93  117.59
  12  -4  -2 1633.54  123.59
  12   4  -2 1491.65  116.99
  12   4  -2 1859.91  122.29
 -12   4   2 1698.13  121.89
  12   4  -2 1611.84  116.09
 -12   4   2 1609.64  114.79
  12   4  -2 1505.05  115.49
 -12   4   2 1514.25  116.79
  10  -4  -2  444.56   42.00
  10  -4  -2  444.16   33.30
 -10  -4   2  457.55   34.40
  10  -4  -2  438.16   35.80
  10  -4  -2  415.36   35.60
 -10  -4   2  437.16   36.50
 -10   4   2  448.46   32.90
  10   4  -2  416.96   34.00
 -10   4   2  428.46   35.30
  10   4  -2  448.76   33.90
  10   4  -2  524.65   39.90
  10   4  -2  437.06   35.70
   8  -4  -2  415.26   37.60
   8  -4  -2  389.96   30.60
  -8  -4   2  435.06   35.70
   8  -4  -2  386.06   34.50
  -8  -4   2  419.86   31.60
   8  -4  -2  422.36   32.90
   8   4  -2  402.96   32.90
  -8   4   2  416.96   30.30
   8   4  -2  432.66   36.50
  -8   4   2  382.86   31.80
   8   4  -2  397.56   31.40
   6  -4  -2 2376.56  172.18
   6  -4  -2 2436.16  174.08
   6  -4  -2 2467.45  173.38
  -6  -4   2 2482.35  172.88
  -6  -4   2 2566.24  176.98
   6  -4  -2 2570.64  178.48
  -6   4   2 2304.87  173.18
   6   4  -2 2401.76  172.78
  -6   4   2 2402.76  172.08
   6   4  -2 2511.05  176.88
  -6   4   2 2547.15  177.88
   6   4  -2 2430.96  173.78
  -4  -4   2   29.80    6.00
   4  -4  -2   30.00    7.10
   4  -4  -2   29.80    5.80
  -4  -4   2   17.30    6.20
  -4  -4   2   25.50    6.30
   4   4  -2   22.70    5.60
   4   4  -2   21.10    5.30
  -4   4   2   39.40   10.60
  -4   4   2   26.50    6.00
   4   4  -2   45.70   10.90
  -4   4   2   30.70    6.40
   2  -4  -2 1820.82  129.59
  -2  -4   2 1821.52  129.49
  -2  -4   2 1895.31  133.39
  -2  -4   2 1813.62  129.99
   2  -4  -2 1880.01  134.29
   2  -4  -2 1773.32  129.09
  -2   4   2 1860.21  129.59
   2   4  -2 1860.51  129.99
  -2   4   2 1687.83  129.09
   2   4  -2 1763.32  129.39
   2   4  -2 1928.81  133.19
  -2   4   2 1820.92  129.09
  -2   4   2 1886.51  133.89
   0  -4  -2 1975.20  139.79
   0  -4   2 1967.00  140.19
   0  -4   2 1991.00  140.39
   0  -4  -2 1934.11  139.29
   0  -4  -2 2017.90  144.49
   0  -4   2 2082.49  144.29
   0   4   2 1882.11  139.39
   0   4  -2 1999.60  140.39
   0   4   2 2083.59  144.59
   0   4   2 1905.41  139.49
   0   4  -2 2077.09  143.79
   0   4   2 1975.00  139.89
   0   4  -2 1898.61  139.99
   2  -4   2    4.20    4.10
   2  -4   2    4.20    4.90
   2  -4   2    5.00    4.60
  -2  -4  -2    7.30    4.80
  -2  -4  -2    5.90    3.50
  -2  -4  -2    7.10    4.70
   2  -4   2    1.70    4.40
   2   4   2    3.90    4.10
   2   4   2    3.80    4.10
  -2   4  -2    8.70    4.50
  -2   4  -2    8.90    4.00
  -2   4  -2    5.80    3.60
   2   4   2    6.30    3.40
  -4  -4  -2 2500.55  172.78
   4  -4   2 2498.25  173.38
   4  -4   2 2362.06  168.28
   4  -4   2 2399.16  168.28
  -4  -4  -2 2248.77  167.48
   4  -4   2 2348.36  168.38
  -4  -4  -2 2423.66  166.98
  -4   4  -2 2194.68  167.98
   4   4   2 2303.97  166.88
  -4   4  -2 2481.05  172.78
   4   4   2 2325.17  167.68
   4   4   2 2533.25  173.18
  -4   4  -2 2403.86  168.18
   6  -4   2  424.36   35.20
  -6  -4  -2  452.65   32.30
   6  -4   2  426.16   37.10
   6  -4   2  433.86   34.70
  -6  -4  -2  444.86   37.90
   6  -4   2  441.96   34.20
  -6  -4  -2  398.66   33.60
  -6   4  -2  496.65   38.50
  -6   4  -2  414.16   33.90
   6   4   2  437.36   32.30
   6   4   2  418.96   33.90
  -6   4  -2  452.15   34.00
   6   4   2  497.95   40.20
   8  -4   2  654.33   56.39
   8  -4   2  648.34   51.09
   8  -4   2  622.84   49.30
  -8  -4  -2  686.33   55.09
   8  -4   2  658.23   50.29
  -8  -4  -2  623.84   49.10
   8   4   2  645.54   47.50
  -8   4  -2  680.73   49.60
  -8   4  -2  734.53   53.99
   8   4   2  627.24   49.30
  -8   4  -2  624.24   49.60
   8   4   2  751.52   55.19
  10  -4   2 1823.32  135.39
  10  -4   2 1895.11  134.09
  10  -4   2 1899.61  140.79
 -10  -4  -2 1918.71  138.79
  10  -4   2 1809.92  133.19
 -10  -4  -2 1813.52  133.39
 -10   4  -2 1733.23  133.29
  10   4   2 1801.22  133.59
  10   4   2 1797.42  135.89
  10   4   2 2175.18  139.59
 -10   4  -2 1899.61  138.89
 -10   4  -2 1904.31  133.39
  12  -4   2    8.90    8.00
  12  -4   2    3.10    6.50
 -12  -4  -2    5.70    6.60
  12  -4   2    6.10    3.60
 -12   4  -2    1.20    4.70
  12   4   2    3.30    7.50
 -12   4  -2    9.00    6.60
 -12   4  -2    1.30    5.40
  14  -4   2 1121.19   88.59
  14  -4   2 1106.49   81.49
  14  -4   2 1155.98   82.39
  14  -4   2 1112.09   84.79
 -14  -4  -2 1151.48   82.99
 -14   4  -2 1057.19   80.99
  14   4   2 1105.79   82.79
  14   4   2 1044.10   85.89
  14   4   2 1062.59   78.79
 -14   4  -2 1132.89   81.59
  14   4   2 1126.29   83.39
  16  -4   2  645.94   56.69
  16  -4   2  794.02   52.19
  16  -4   2  659.53   51.79
  16   4   2  552.74   56.09
 -16   4  -2  712.33   51.79
  16   4   2  670.83   49.10
  16   4   2  593.24   51.09
 -16   4  -2  673.03   58.19
  16   4   2  691.63   54.79
 -16   4  -2  656.03   50.09
  18  -4   2   97.39   17.80
  18  -4   2   85.09   12.90
  18  -4   2   96.89   15.90
 -18   4  -2   92.49   12.40
  18   4   2   71.79   16.10
 -18   4  -2   70.59   15.10
  18   4   2   80.49   13.20
  18   4   2   69.99   13.40
  20  -4   2 1009.50   70.59
  20  -4   2  931.61   78.39
  20  -4   2  909.61   68.29
  20   4   2 1049.49   71.99
 -20   4  -2  907.01   69.09
 -20   4  -2  863.71   67.49
  20   4   2  826.12   67.09
  20   4   2  842.12   66.49
  22  -4   2   15.80    6.70
  22   4   2    0.20   12.90
  22   4   2    9.50    8.20
 -22   4  -2   20.70    7.40
 -22   4  -2   37.30    8.60
  22   4   2   29.30    9.10
  22   4   2   24.50    6.90
  24  -4   2  439.36   52.29
  24  -4   2  457.45   40.10
  24   4   2  362.46   32.40
  24   4   2  341.37   30.70
 -24   4  -2  321.37   32.70
 -24   4  -2  437.26   36.80
  24   4   2  371.36   38.60
  26  -4   2  372.46   54.89
  26  -4   2  403.96   49.50
  26  -4   2  392.66   49.50
  26   4   2  483.15   75.29
  26   4   2  292.27   33.80
  26   4   2  399.46   50.19
 -26   4  -2  331.87   35.40
  26   4   2  329.67   33.80
  28  -4   2   -5.40   17.70
  28  -4   2    1.60   26.50
  28  -4   2   12.80   28.30
  28   4   2   18.10   12.70
  28   4   2   22.80   43.20
  28   4   2   19.70    9.90
  27  -5  -2  140.39   34.80
  27  -5  -2  167.38   23.80
  27  -5  -2  159.38   31.70
  27  -5  -2  190.88   44.00
  27   5  -2  134.19   19.70
  27   5  -2  204.78   37.90
 -27   5   2  115.89   18.90
  25  -5  -2   -5.20   19.80
  25  -5  -2    8.50   19.30
  25  -5  -2   -2.00   11.40
 -25   5   2    8.10    9.40
  25   5  -2  -18.70   15.90
 -25   5   2   -3.20   16.30
  25   5  -2    5.20    8.30
  25   5  -2   12.80   15.20
  25   5  -2    4.00   13.30
  23  -5  -2  183.68   19.60
  23  -5  -2  164.88   30.20
  23   5  -2  179.08   23.00
  23   5  -2  243.48   22.70
 -23   5   2  138.89   38.20
 -23   5   2  196.18   24.60
 -23   5   2  190.08   22.60
  23   5  -2  211.38   22.30
  23   5  -2  182.38   22.80
  21  -5  -2  182.08   19.60
  21  -5  -2  127.99   20.40
  21  -5  -2  154.98   26.20
 -21   5   2  195.68   20.70
  21   5  -2  161.38   20.80
  21   5  -2  152.48   21.60
  21   5  -2  200.68   20.40
  21   5  -2  174.08   19.00
 -21   5   2  188.68   19.00
  21   5  -2  154.18   26.80
  19  -5  -2   -0.70    7.30
  19  -5  -2   -5.60    6.30
  19  -5  -2    8.20    8.60
  19   5  -2    0.60    9.50
  19   5  -2    4.60    5.90
 -19   5   2    5.60    4.90
 -19   5   2   -1.10    8.30
  19   5  -2    4.00    7.80
 -19   5   2    9.00    6.50
  17  -5  -2  412.36   31.70
  17  -5  -2  354.86   29.60
  17   5  -2  322.97   33.70
 -17   5   2  365.86   35.40
 -17   5   2  362.86   28.70
 -17   5   2  330.27   29.70
  17   5  -2  314.07   29.50
  17   5  -2  340.57   29.60
  15  -5  -2  125.99   21.10
  15  -5  -2  111.99   18.60
  15  -5  -2  147.89   16.30
  15   5  -2  123.09   17.90
 -15   5   2  148.49   14.20
 -15   5   2  145.59   14.20
  15   5  -2  156.28   13.50
  15   5  -2  163.18   15.50
 -13  -5   2  155.28   21.10
  13  -5  -2  120.39   22.60
  13  -5  -2  131.89   22.20
  13  -5  -2  139.19   17.80
  13  -5  -2  149.09   15.80
  13   5  -2  153.28   15.70
 -13   5   2  151.48   17.10
  13   5  -2  133.29   16.00
  13   5  -2  178.98   15.90
 -13   5   2  152.68   14.60
  11  -5  -2  476.25   43.60
  11  -5  -2  474.05   38.40
  11  -5  -2  481.35   35.70
 -11  -5   2  479.35   41.80
  11  -5  -2  471.85   41.40
 -11  -5   2  490.45   36.60
 -11   5   2  466.05   37.00
 -11   5   2  472.25   35.10
  11   5  -2  455.45   36.10
 -11   5   2  391.56   39.70
  11   5  -2  464.55   37.80
   9  -5  -2   69.29   10.80
  -9  -5   2   72.19   11.60
  -9  -5   2   86.89   17.50
   9  -5  -2   61.79   12.90
   9  -5  -2   74.39   10.70
   9   5  -2   69.59   12.30
  -9   5   2   71.79    9.40
  -9   5   2   66.69   12.90
   9   5  -2   78.09   11.80
   7  -5  -2  433.56   33.00
   7  -5  -2  408.06   36.10
  -7  -5   2  439.36   33.50
   7  -5  -2  400.46   40.60
  -7  -5   2  443.86   38.10
   7  -5  -2  432.06   34.70
  -7   5   2  483.65   36.30
   7   5  -2  422.26   33.50
  -7   5   2  439.56   32.50
  -7   5   2  393.16   34.30
   7   5  -2  423.86   34.60
   5  -5  -2  476.25   37.60
  -5  -5   2  422.86   38.80
   5  -5  -2  450.15   38.40
   5  -5  -2  503.65   44.30
  -5  -5   2  514.95   37.20
  -5   5   2  433.76   36.60
   5   5  -2  564.24   42.10
   5   5  -2  487.45   37.00
  -5   5   2  479.15   36.10
   5   5  -2  500.95   38.20
  -3  -5   2   12.50    3.80
  -3  -5   2   20.70    5.80
   3  -5  -2   18.40    5.80
   3  -5  -2   16.60    7.30
  -3  -5   2   25.20    6.30
   3  -5  -2   23.80    7.20
   3   5  -2   17.60    5.70
  -3   5   2   20.30    5.50
  -3   5   2   26.20    5.80
   3   5  -2   23.00    7.00
  -1  -5   2 1174.88   84.49
  -1  -5   2 1155.38   88.19
   1  -5  -2 1128.99   83.79
  -1  -5   2 1163.28   84.59
   1  -5  -2 1137.59   84.09
   1  -5  -2 1192.48   90.39
  -1   5   2 1106.29   83.89
   1   5  -2 1135.89   83.99
  -1   5   2 1157.48   84.09
   1   5  -2 1230.38   88.89
  -1   5   2 1177.28   84.09
  -1   5   2 1300.17   89.89
   1   5  -2 1175.48   84.89
   1  -5   2  431.16   33.60
   1  -5   2  406.56   36.40
   1  -5   2  445.96   34.40
  -1  -5  -2  434.76   40.30
  -1  -5  -2  448.56   33.00
  -1  -5  -2  410.86   33.30
   1   5   2  432.36   33.00
   1   5   2  402.16   32.80
  -1   5  -2  498.15   38.20
   1   5   2  424.96   33.60
  -1   5  -2  423.36   33.40
  -1   5  -2  441.86   34.00
   3  -5   2  594.64   45.60
  -3  -5  -2  559.24   44.00
   3  -5   2  622.64   50.99
  -3  -5  -2  590.44   50.69
  -3  -5  -2  599.84   43.80
   3  -5   2  570.94   44.60
   3  -5   2  582.04   44.90
  -3   5  -2  565.94   45.10
  -3   5  -2  598.64   45.00
   3   5   2  563.74   43.80
  -3   5  -2  692.53   49.60
   3   5   2  567.14   45.20
   3   5   2  562.04   43.80
   3   5   2  695.33   50.39
  -5  -5  -2  984.20   75.39
  -5  -5  -2 1071.59   75.29
   5  -5   2 1062.09   83.29
   5  -5   2 1056.19   77.19
   5  -5   2 1021.60   76.59
   5  -5   2 1021.10   76.79
  -5  -5  -2 1030.60   82.09
   5   5   2 1011.80   75.79
  -5   5  -2 1032.90   76.49
   5   5   2 1026.30   75.09
  -5   5  -2 1016.40   76.69
  -5   5  -2 1197.68   81.59
   5   5   2 1174.58   81.59
   7  -5   2    0.80    5.60
   7  -5   2   13.10    7.10
  -7  -5  -2    6.10    4.40
  -7  -5  -2    5.30    5.50
  -7  -5  -2    0.30    5.40
   7  -5   2   10.70    5.60
   7  -5   2    0.30    6.10
  -7   5  -2    8.40    3.80
  -7   5  -2    3.80    5.20
  -7   5  -2   10.00    6.10
   7   5   2    7.70    4.40
   7   5   2    6.30    6.10
   9  -5   2 1291.17   92.79
   9  -5   2 1331.97   94.29
   9  -5   2 1311.57  100.89
  -9  -5  -2 1327.87   99.29
  -9  -5  -2 1364.36   91.59
   9  -5   2 1272.97   95.39
  -9  -5  -2 1254.17   92.59
  -9   5  -2 1102.39   97.09
  -9   5  -2 1244.38   93.29
  -9   5  -2 1345.27   93.49
   9   5   2 1399.46   98.19
   9   5   2 1257.87   92.99
   9   5   2 1253.77   91.19
  11  -5   2  201.28   28.50
 -11  -5  -2  232.58   26.40
 -11  -5  -2  247.08   24.10
  11  -5   2  281.87   26.90
  11  -5   2  260.17   22.00
  11  -5   2  244.28   24.30
 -11   5  -2  244.78   22.60
 -11   5  -2  257.27   23.50
  11   5   2  263.17   20.60
  11   5   2  256.77   23.60
  11   5   2  242.58   23.90
  13  -5   2  409.06   33.90
  13  -5   2  434.56   38.60
  13  -5   2  366.56   37.10
 -13  -5  -2  409.86   32.40
  13   5   2  354.56   32.50
 -13   5  -2  430.86   34.10
 -13   5  -2  398.86   31.90
  13   5   2  402.96   35.50
  13   5   2  406.16   30.90
  15  -5   2  563.44   56.49
  15  -5   2  738.13   53.89
  15  -5   2  648.74   51.99
 -15   5  -2  708.43   51.79
  15   5   2  703.83   58.09
  15   5   2  636.04   52.49
  15   5   2  696.13   54.69
 -15   5  -2  661.33   57.29
 -15   5  -2  676.33   50.69
  17  -5   2    0.30    9.30
  17  -5   2   -0.80    6.90
  17  -5   2    2.20    8.50
 -17   5  -2    3.20    8.50
 -17   5  -2    1.70    5.20
  17   5   2    2.70    6.40
  17   5   2  -11.30    7.70
 -17   5  -2   -3.90    7.10
  19  -5   2  256.97   34.20
  19  -5   2  315.67   26.60
  19   5   2  312.97   30.80
  19   5   2  284.17   27.50
 -19   5  -2  345.27   27.10
  21  -5   2   38.30   15.40
  21  -5   2   77.29   18.50
 -21   5  -2   57.39   11.90
  21   5   2   43.40   16.50
  21   5   2   31.70   13.80
  21   5   2   27.80   13.10
  23  -5   2   90.39   25.70
  23  -5   2   65.09   18.50
 -23   5  -2   61.49   11.30
  23   5   2   75.79   14.30
  23   5   2   59.69   16.70
 -23   5  -2   53.39    9.50
  25  -5   2  286.97   48.40
  25  -5   2  285.77   55.19
  25  -5   2  267.07   42.40
 -25   5  -2  205.48   29.00
  25   5   2  192.98   31.50
  25   5   2  207.08   36.70
 -25   5  -2  235.98   24.40
  27  -5   2  -36.90   30.50
  26  -6  -2  214.58   41.80
  26  -6  -2  171.48   36.00
  26  -6  -2  129.99   34.00
 -26   6   2  207.08   23.00
  26   6  -2  188.08   34.40
  26   6  -2  207.48   36.10
  26   6  -2  197.18   23.40
  26   6  -2  138.29   22.20
  24  -6  -2   12.00   11.30
  24  -6  -2  -15.40   21.50
  24  -6  -2   22.60   22.90
  24  -6  -2   19.10   17.70
  24   6  -2   16.30    8.10
  24   6  -2   17.40   16.00
  24   6  -2   25.70   11.30
 -24   6   2   10.20   10.70
 -24   6   2   -6.30   19.40
  24   6  -2   -7.30   13.70
 -24   6   2  -11.60   10.70
  22  -6  -2  377.26   53.19
  22  -6  -2  423.36   46.10
  22  -6  -2  429.16   34.20
  22  -6  -2  457.05   47.90
  22   6  -2  418.26   39.80
 -22   6   2  449.36   39.70
  22   6  -2  410.46   36.80
 -22   6   2  434.06   35.80
 -22   6   2  359.16   52.69
  22   6  -2  480.05   39.90
  20  -6  -2   98.59   21.80
  20  -6  -2  114.59   17.40
  20   6  -2  111.89   16.50
  20   6  -2   89.59   18.20
  20   6  -2   84.29   16.20
  20   6  -2   91.89   17.50
 -20   6   2   72.79   14.30
 -20   6   2  101.29   18.40
  18  -6  -2  195.38   26.40
  18  -6  -2  231.28   32.10
  18  -6  -2  281.57   25.20
  18   6  -2  236.08   28.80
 -18   6   2  269.77   22.90
 -18   6   2  258.77   25.90
  18   6  -2  259.37   24.90
  16  -6  -2  534.15   40.10
  16  -6  -2  490.85   41.70
  16   6  -2  485.85   40.70
 -16   6   2  513.25   49.60
  16   6  -2  478.85   40.70
  16   6  -2  488.75   40.50
 -16   6   2  525.85   38.80
  16   6  -2  456.55   46.40
 -16   6   2  515.75   38.80
  14  -6  -2   11.60    6.40
  14  -6  -2    2.60   10.10
  14  -6  -2   12.00    7.90
 -14   6   2   13.60    4.90
  14   6  -2   14.60    7.40
  14   6  -2    7.20    5.50
 -14   6   2   10.50    5.70
  12  -6  -2  759.02   56.59
  12  -6  -2  883.71   58.59
 -12  -6   2  788.42   57.89
  12  -6  -2  747.13   61.39
 -12  -6   2  742.73   61.79
  12  -6  -2  694.23   62.39
  12   6  -2  732.53   56.79
 -12   6   2  765.92   55.99
  12   6  -2  746.13   57.49
 -12   6   2  745.73   56.89
  10  -6  -2  659.33   51.49
 -10  -6   2  712.83   52.69
  10  -6  -2  684.93   57.99
  10  -6  -2  646.74   55.49
  10  -6  -2  756.52   53.59
 -10  -6   2  693.03   57.59
  10   6  -2  707.53   52.49
 -10   6   2  662.63   52.59
  10   6  -2  672.33   51.59
  10   6  -2  728.93   55.49
 -10   6   2  666.93   50.89
   8  -6  -2  311.27   27.90
  -8  -6   2  323.07   27.60
   8  -6  -2  298.67   32.10
  -8  -6   2  329.17   32.50
   8  -6  -2  307.47   26.60
   8  -6  -2  324.17   27.20
   8   6  -2  337.47   27.90
  -8   6   2  323.27   25.80
  -8   6   2  291.37   29.20
  -8   6   2  300.07   26.90
   8   6  -2  332.37   26.50
   6  -6  -2 1155.68   88.39
  -6  -6   2 1124.89   81.19
   6  -6  -2 1101.09   82.19
   6  -6  -2 1108.59   81.39
  -6  -6   2 1156.88   86.79
  -6   6   2 1074.19   85.19
   6   6  -2 1120.89   81.69
  -6   6   2 1068.79   81.19
  -6   6   2 1122.09   80.09
   6   6  -2 1076.99   80.59
   4  -6  -2   84.99   14.20
  -4  -6   2   98.19   14.30
   4  -6  -2   94.09   19.60
   4  -6  -2   84.09   15.30
   4   6  -2  102.59   13.70
  -4   6   2   95.59   13.60
  -4   6   2   96.59   12.10
   4   6  -2   83.99   13.50
  -4   6   2   94.29   13.60
   2  -6  -2  886.31   67.19
  -2  -6   2  887.81   72.89
   2  -6  -2  887.71   67.19
  -2  -6   2  904.71   68.09
  -2  -6   2  918.91   67.69
   2  -6  -2  954.20   74.49
   2   6  -2  954.70   68.09
  -2   6   2  931.51   67.29
   2   6  -2  870.01   67.19
  -2   6   2  853.21   66.99
  -2   6   2 1025.30   71.99
   0  -6  -2 1430.56  102.99
   0  -6  -2 1443.76  110.29
   0  -6   2 1467.25  104.39
   0  -6  -2 1429.76  103.29
   0  -6   2 1427.26  104.09
   0  -6   2 1373.76  109.49
   0   6   2 1355.66  102.69
   0   6   2 1413.26  103.69
   0   6  -2 1365.36  103.59
   0   6  -2 1440.26  104.19
   0   6  -2 1592.74  108.19
   0   6   2 1563.04  108.79
  -2  -6  -2  154.88   15.40
   2  -6   2  147.79   16.80
  -2  -6  -2  138.49   22.10
   2  -6   2  164.98   23.80
   2  -6   2  137.49   16.40
   2  -6   2  133.29   17.30
  -2   6  -2  155.28   16.90
  -2   6  -2  159.08   16.70
   2   6   2  144.59   16.80
   2   6   2  139.39   15.60
   4  -6   2 1899.01  134.69
  -4  -6  -2 1918.81  140.59
   4  -6   2 1969.60  141.59
  -4  -6  -2 1850.01  132.99
   4  -6   2 1820.72  133.39
   4  -6   2 1902.11  134.59
   4   6   2 1784.12  132.79
  -4   6  -2 1927.01  138.69
   4   6   2 1896.11  139.09
  -4   6  -2 1829.52  134.19
   4   6   2 1853.11  134.59
  -4   6  -2 1893.91  134.29
   6  -6   2  154.98   23.10
   6  -6   2  163.28   18.90
   6  -6   2  152.58   18.90
   6  -6   2  180.18   18.40
  -6  -6  -2  150.68   15.60
  -6  -6  -2  122.19   18.30
   6   6   2  146.29   15.30
  -6   6  -2  151.08   16.00
  -6   6  -2  162.48   17.30
   6   6   2  168.28   16.50
  -8  -6  -2  753.52   63.49
   8  -6   2  852.41   58.89
  -8  -6  -2  805.12   56.39
   8  -6   2  775.62   65.49
  -8  -6  -2  750.52   56.79
   8  -6   2  807.82   58.59
   8  -6   2  809.62   60.29
  -8   6  -2  808.52   58.19
   8   6   2  745.93   56.09
   8   6   2  692.23   61.89
  -8   6  -2  759.02   57.89
  -8   6  -2  690.53   61.99
   8   6   2  764.82   57.09
  10  -6   2  829.52   63.89
 -10  -6  -2  794.82   60.49
  10  -6   2  837.82   61.49
 -10  -6  -2  789.22   65.19
  10  -6   2  906.21   61.69
 -10  -6  -2  851.91   59.19
  10  -6   2  804.22   66.89
 -10   6  -2  755.92   60.09
  10   6   2  772.42   60.59
  10   6   2  758.62   58.79
 -10   6  -2  834.52   61.49
  12  -6   2   13.80    7.90
  12  -6   2   38.20   12.30
 -12  -6  -2   30.00    9.20
  12  -6   2   27.90    9.30
  12   6   2   25.40    6.80
 -12   6  -2   27.40    6.20
  12   6   2   30.40    6.10
  12   6   2   30.40    9.20
 -12   6  -2   33.30    8.30
  12   6   2   26.50    6.80
  14  -6   2  851.01   58.59
  14  -6   2  729.93   62.39
 -14   6  -2  818.52   57.89
  14   6   2  635.74   57.49
 -14   6  -2  707.33   56.69
  14   6   2  782.12   59.99
  16  -6   2  143.09   22.60
  16  -6   2  120.39   17.50
 -16   6  -2  131.49   15.60
  16   6   2  104.29   17.20
  16   6   2  121.69   19.90
  18  -6   2  118.49   25.90
  18  -6   2  177.58   16.50
  18  -6   2  115.69   19.90
 -18   6  -2  164.68   18.20
  18   6   2  148.29   21.70
  18   6   2  146.99   20.10
 -18   6  -2  161.68   20.40
  20  -6   2  211.68   34.90
  20  -6   2  189.68   39.40
  20  -6   2  240.68   21.30
 -20   6  -2  211.98   44.60
 -20   6  -2  203.78   25.30
  20   6   2  194.88   27.80
 -20   6  -2  246.88   21.70
  22  -6   2  -10.90   20.90
  22  -6   2   12.80   21.00
  24  -6   2  157.98   39.70
  24  -6   2   93.29   34.40
  24  -6   2   66.89   25.40
 -24   6  -2   65.29   12.90
 -24   6  -2  104.99   18.80
  25  -7  -2   72.49   31.40
  25  -7  -2  122.69   33.70
  25   7  -2   98.59   14.40
  25   7  -2   90.09   24.90
 -25   7   2   60.99   13.30
  25   7  -2  128.39   28.60
  25   7  -2   71.89   12.30
  25   7  -2   43.00   26.30
 -25   7   2   69.99   21.30
  23  -7  -2  246.78   27.00
  23  -7  -2  364.46   42.30
  23  -7  -2  335.07   49.99
  23  -7  -2  234.28   43.70
  23  -7  -2  274.37   49.40
 -23   7   2  243.08   56.79
 -23   7   2  279.97   30.00
  23   7  -2  257.57   39.10
 -23   7   2  268.57   27.90
  23   7  -2  272.97   34.60
  23   7  -2  298.17   26.40
  21  -7  -2  556.44   55.09
  21  -7  -2  464.15   49.30
  21  -7  -2  452.25   36.60
  21   7  -2  469.05   45.90
 -21   7   2  450.85   37.70
 -21   7   2  473.55   52.89
  21   7  -2  458.55   38.90
  21   7  -2  406.66   42.50
  21   7  -2  412.66   43.00
 -21   7   2  464.05   41.80
  19  -7  -2   36.00   10.10
  19  -7  -2   26.90   13.80
  19   7  -2   27.60   14.50
  19   7  -2   44.90   11.70
 -19   7   2   31.00    9.10
  19   7  -2   37.20   10.60
 -19   7   2   25.20    8.20
  17  -7  -2 1014.70   85.69
  17  -7  -2  866.21   78.09
  17  -7  -2 1108.89   75.69
 -17   7   2 1043.40   77.99
  17   7  -2 1034.00   76.09
 -17   7   2 1033.80   74.59
  15  -7  -2  269.97   28.00
  15  -7  -2  322.77   27.30
  15  -7  -2  257.07   34.80
 -15   7   2  317.87   25.70
 -15   7   2  282.37   33.50
  15   7  -2  316.07   28.10
  13  -7  -2  639.04   49.60
  13  -7  -2  629.74   48.80
  13  -7  -2  570.24   45.20
 -13  -7   2  599.44   46.30
  13   7  -2  591.94   45.90
  13   7  -2  525.75   51.29
 -13   7   2  543.35   44.50
 -13   7   2  576.54   44.50
 -11  -7   2 1505.05  116.19
  11  -7  -2 1437.06  119.19
  11  -7  -2 1670.53  112.69
  11  -7  -2 1565.14  110.49
  11  -7  -2 1509.85  114.09
 -11  -7   2 1615.54  111.29
 -11   7   2 1459.95  111.09
 -11   7   2 1489.05  118.99
  11   7  -2 1539.95  112.19
  11   7  -2 1518.25  110.79
 -11   7   2 1566.54  109.99
  -9  -7   2    3.30    6.60
   9  -7  -2    7.80    6.30
   9  -7  -2   -6.50   10.20
   9   7  -2    4.40    7.20
  -9   7   2    6.90    6.40
  -9   7   2   17.00    4.90
   9   7  -2    9.20    6.00
  -9   7   2    0.60    5.50
   7  -7  -2 1591.44  113.49
   7  -7  -2 1478.75  119.59
  -7  -7   2 1583.54  119.29
   7  -7  -2 1645.04  113.79
  -7  -7   2 1614.64  113.19
  -7   7   2 1538.35  113.29
   7   7  -2 1553.34  117.99
   7   7  -2 1604.04  113.69
  -7   7   2 1556.54  112.29
   7   7  -2 1503.95  112.79
   5  -7  -2  572.64   52.89
   5  -7  -2  633.44   48.90
  -5  -7   2  587.44   52.09
  -5  -7   2  631.84   48.60
   5  -7  -2  596.14   49.20
  -5   7   2  599.44   47.30
  -5   7   2  618.64   47.60
   5   7  -2  586.94   47.80
   5   7  -2  725.83   51.69
   5   7  -2  666.93   48.10
  -3  -7   2  619.24   45.90
   3  -7  -2  550.24   45.60
  -3  -7   2  550.64   49.60
   3  -7  -2  584.94   45.40
   3  -7  -2  532.55   49.70
  -3   7   2  555.64   45.10
   3   7  -2  657.53   48.50
  -3   7   2  582.34   45.20
   3   7  -2  563.54   45.10
   3   7  -2  626.04   46.10
  -1  -7   2 1300.37  101.19
   1  -7  -2 1312.17   94.89
  -1  -7   2 1351.06   95.99
   1  -7  -2 1297.17   95.29
  -1  -7   2 1347.27   95.89
   1  -7  -2 1242.28  100.99
   1   7  -2 1333.27   95.99
  -1   7   2 1321.17   95.39
   1   7  -2 1422.86  100.19
   1   7  -2 1258.87   95.29
  -1   7   2 1260.97   95.09
   1  -7   2   24.00    7.50
  -1  -7  -2    7.90    6.70
   1  -7   2    9.20    7.30
  -1   7  -2   19.70    5.30
  -1   7  -2   16.40    5.50
   1   7   2   24.30    6.90
   1   7   2    8.40    6.70
   3  -7   2  503.25   49.30
   3  -7   2  575.64   43.30
  -3  -7  -2  546.85   42.40
  -3  -7  -2  508.35   46.70
   3  -7   2  573.34   43.50
   3   7   2  518.45   41.40
  -3   7  -2  587.54   43.00
  -3   7  -2  533.65   42.50
   3   7   2  535.25   42.90
   5  -7   2  304.47   27.00
  -5  -7  -2  242.78   27.80
   5  -7   2  292.27   30.10
  -5  -7  -2  286.37   26.10
   5  -7   2  315.97   27.40
   5   7   2  357.76   26.20
  -5   7  -2  330.27   26.90
   5   7   2  272.47   24.10
  -5   7  -2  290.57   24.80
  -7  -7  -2  113.19   14.90
   7  -7   2  134.19   16.90
   7  -7   2  118.19   16.00
   7  -7   2  105.29   19.90
  -7   7  -2  114.99   15.40
   7   7   2  105.19   14.40
   7   7   2  115.29   13.60
  -7   7  -2  125.19   11.80
   9  -7   2  498.85   37.80
   9  -7   2  470.85   37.20
   9  -7   2  472.95   40.60
  -9  -7  -2  380.36   39.00
  -9  -7  -2  467.25   35.70
   9   7   2  429.66   35.20
  -9   7  -2  461.55   36.20
  -9   7  -2  460.15   37.00
   9   7   2  377.16   41.60
   9   7   2  493.05   37.80
  -9   7  -2  425.46   41.20
 -11  -7  -2   80.09   14.10
  11  -7   2   91.79   15.60
  11  -7   2   94.79   16.00
  11   7   2   68.89   10.70
 -11   7  -2  108.79   10.70
  11   7   2   77.79   12.60
  11   7   2   90.89   17.10
 -11   7  -2   87.79   14.50
  13  -7   2  149.39   16.80
 -13   7  -2  155.28   15.70
  13   7   2  101.59   15.30
  13   7   2  101.59   19.20
 -13   7  -2   92.99   18.40
  15  -7   2  512.55   46.30
  15  -7   2  529.65   37.80
 -15  -7  -2  417.16   41.80
  15  -7   2  523.95   43.90
 -15   7  -2  452.55   39.90
  15   7   2  475.25   40.00
 -15   7  -2  382.36   47.80
  15   7   2  413.36   41.50
 -15   7  -2  524.45   39.00
  17  -7   2   17.40   12.30
  17  -7   2   -7.90   12.30
  17   7   2    0.20   12.10
 -17   7  -2    5.40    8.70
  17   7   2   -3.60   13.10
 -17   7  -2   17.50    7.60
 -17   7  -2    0.50   12.00
  17   7   2    2.80   10.60
  19  -7   2  290.47   43.40
  19  -7   2  295.87   24.50
  19   7   2  204.08   32.90
 -19   7  -2  298.97   30.00
 -19   7  -2  278.77   24.40
 -19   7  -2  294.67   45.90
  21  -7   2   72.19   18.70
  21  -7   2  163.28   33.10
  21  -7   2  135.49   29.90
  21  -7   2   78.09   11.00
 -21   7  -2   82.99   21.50
  21   7   2  111.79   31.70
 -21   7  -2  107.19   16.80
 -21   7  -2   91.99   16.50
  23  -7   2    7.20   26.80
  23  -7   2   58.19   40.20
 -23   7  -2   36.70   10.40
 -23   7  -2   23.60   11.60
 -23   7  -2   59.39   20.70
  23   7   2   59.49   28.10
  22  -8  -2  276.97   51.99
  22  -8  -2  145.09   41.30
  22  -8  -2  173.78   34.10
  22  -8  -2  282.37   40.60
  22   8  -2  189.48   23.10
  22   8  -2  197.08   28.70
 -22   8   2  204.08   24.10
  22   8  -2  199.48   35.60
  20  -8  -2   26.70   20.20
  20  -8  -2   31.30   16.30
  20  -8  -2    1.90   22.30
  20  -8  -2   14.20   11.30
 -20   8   2   -4.70   11.20
  20   8  -2   11.20   19.40
 -20   8   2   -4.30   20.20
 -20   8   2    8.80    9.90
  20   8  -2   15.80    7.90
  18  -8  -2  154.08   31.20
  18  -8  -2  164.98   20.50
  18   8  -2  121.29   29.80
 -18   8   2  144.79   23.70
  18   8  -2  151.88   18.90
 -18   8   2  123.79   20.00
 -16  -8   2  253.77   28.10
  16  -8  -2  209.98   27.80
  16  -8  -2  282.47   27.20
  16  -8  -2  261.27   37.80
  16  -8  -2  307.37   49.40
 -16   8   2  254.77   26.60
 -16   8   2  318.77   28.60
  16   8  -2  294.17   25.40
 -12  -8   2  375.36   33.10
  12  -8  -2  336.87   36.60
 -12   8   2  357.36   32.30
  12   8  -2  375.46   31.20
 -12   8   2  416.06   36.30
  10  -8  -2   97.09   15.30
 -10  -8   2   92.39   18.20
  10  -8  -2  106.09   21.20
 -10   8   2  104.49   15.70
  10   8  -2   96.29   13.90
 -10   8   2  100.19   11.80
  -8  -8   2   41.80   10.70
   8  -8  -2   45.40    7.60
   8  -8  -2   42.10   13.70
   8   8  -2   73.39   15.60
   8   8  -2   39.60    7.90
  -8   8   2   45.90    9.50
   6  -8  -2  386.06   30.60
   6  -8  -2  387.76   31.60
  -6  -8   2  350.76   33.20
   6   8  -2  318.37   35.30
   6   8  -2  401.16   30.50
  -6   8   2  367.96   30.60
  -6   8   2  358.26   29.00
   6   8  -2  347.17   30.30
   4  -8  -2   57.09   12.80
  -4  -8   2   37.60    9.80
   4  -8  -2   64.99   13.00
  -4   8   2   49.10    9.20
   4   8  -2   46.20    9.50
   4   8  -2   69.49   12.50
  -4   8   2   67.39   10.20
   2  -8  -2  216.08   29.80
   2  -8  -2  266.97   26.90
   2  -8  -2  246.68   27.40
  -2  -8   2  301.87   25.80
   2   8  -2  291.77   24.50
  -2   8   2  310.17   25.30
   2   8  -2  329.97   24.50
  -2   8   2  274.67   25.20
   0  -8  -2  173.18   20.30
   0   8   2  181.78   18.90
   0   8   2  178.78   19.70
   0   8  -2  180.08   17.10
   0   8  -2  219.28   17.80
  -2  -8  -2    0.60    7.00
   2  -8   2   10.10    6.10
  -2   8  -2   12.90    4.40
  -2   8  -2    7.50    4.10
  -4  -8  -2  195.48   21.30
   4  -8   2  190.38   23.20
   4  -8   2  207.28   22.10
  -4   8  -2  223.88   19.70
   4   8   2  213.78   18.80
   4   8   2  185.48   21.10
   6  -8   2   97.79   18.20
  -6  -8  -2   97.69   17.40
   6  -8   2  109.29   15.80
  -6   8  -2   62.59   12.00
   6   8   2   86.29   13.10
   6   8   2   82.49   15.90
  -6   8  -2   96.29   14.30
   8  -8   2  103.49   18.80
  -8  -8  -2  101.39   17.70
   8  -8   2   96.89   22.00
   8   8   2  100.59   14.90
  -8   8  -2   84.19   11.90
   8   8   2  109.19   13.80
  10  -8   2  233.98   27.30
 -10  -8  -2  200.98   23.10
  10  -8   2  237.18   20.70
  10  -8   2  187.28   28.30
 -10   8  -2  202.58   20.90
  10   8   2  177.98   18.30
 -10   8  -2  231.98   21.50
  12  -8   2  -10.90    9.80
  12  -8   2    8.00    7.20
  12  -8   2   -7.40    7.60
  12  -8   2    1.50    9.80
 -12   8  -2   -9.60    9.80
 -12   8  -2   18.00    8.00
  12   8   2   -9.80    6.30
 -12   8  -2    3.80    7.30
 -14  -8  -2  138.49   27.10
  14   8   2  129.09   17.80
  14   8   2  117.59   21.00
 -14   8  -2  129.99   20.10
  16  -8   2  100.39   14.50
  16  -8   2  128.89   33.70
  16   8   2  118.39   17.90
 -16   8  -2  153.78   20.40
  16   8   2  109.79   21.90
  16   8   2  136.09   27.70
 -16   8  -2  104.49   16.90
  18  -8   2   11.40   23.70
  18   8   2  -17.20   13.30
  18   8   2   14.20   13.40
 -18   8  -2   -8.80   24.80
  18   8   2   34.80   18.10
  18   8   2    3.60   21.50
 -18   8  -2   19.50    8.50
  20  -8   2  258.37   42.30
  20  -8   2  236.78   38.10
 -20   8  -2  261.67   25.30
  20   8   2  199.08   33.20
  20   8   2  296.97   41.10
 -20   8  -2  200.48   25.40
 -20   8  -2  341.17   55.29
  19  -9  -2    2.50   13.40
  19  -9  -2  -11.40   23.30
  19  -9  -2    9.10   19.50
  19   9  -2   14.20   20.10
  19   9  -2   35.90   22.80
 -19   9   2  -16.70   15.50
  19   9  -2    3.70    8.50
 -19   9   2   22.50    9.80
 -19   9   2   -2.00   10.00
 -17  -9   2  516.35   52.09
  17  -9  -2  570.14   61.59
  17  -9  -2  487.25   56.69
  17   9  -2  512.35   41.10
  17   9  -2  539.05   52.49
 -17   9   2  553.24   42.00
 -17   9   2  396.56   67.09
 -17   9   2  486.25   45.80
 -15  -9   2  157.78   31.30
  15  -9  -2  168.18   37.60
  15  -9  -2  256.97   40.80
  15   9  -2  235.38   33.90
 -15   9   2  250.17   48.80
  15   9  -2  233.38   22.00
 -15   9   2  204.18   26.60
 -15   9   2  241.78   23.40
  13  -9  -2  253.77   34.70
 -13  -9   2  260.07   23.80
  13  -9  -2  180.48   23.30
  13  -9  -2  202.78   38.20
 -13  -9   2  184.58   27.50
  13   9  -2  208.78   21.20
  13   9  -2  245.38   30.00
 -13   9   2  229.68   25.80
 -13   9   2  244.48   23.50
 -11  -9   2  824.12   57.99
  11  -9  -2  837.22   63.99
  11  -9  -2  689.03   69.79
  11  -9  -2  824.32   60.19
 -11  -9   2  722.53   62.99
  11   9  -2  694.93   56.69
 -11   9   2  702.03   59.39
  11   9  -2  761.62   64.69
 -11   9   2  764.32   57.49
   7  -9  -2  673.03   55.39
  -7  -9   2  781.42   52.49
   7  -9  -2  618.64   59.49
   7   9  -2  588.54   50.29
  -7   9   2  704.83   52.19
  -5  -9   2  571.14   42.90
   5  -9  -2  465.25   47.30
   5  -9  -2  526.95   41.20
   5   9  -2  505.95   40.30
  -5   9   2  560.54   41.40
   5   9  -2  441.06   50.29
   5   9  -2  588.54   43.80
   3  -9  -2  164.68   23.60
  -3  -9   2  171.68   22.60
  -3   9   2  217.58   18.00
   3   9  -2  181.28   19.20
  -3   9   2  184.88   34.10
   3   9  -2  177.88   17.70
  -3   9   2  207.28   18.00
   1  -9  -2 1374.86   92.79
   1  -9  -2 1180.98  101.69
  -1  -9   2 1250.47   93.29
   1   9  -2 1190.68  100.09
  -1   9   2 1455.35  103.69
  -1   9   2 1210.68   91.99
   1   9  -2 1253.27   95.89
   1   9  -2 1207.38   92.79
  -1   9   2 1283.07   92.49
  -1  -9  -2  141.39   16.90
   1   9   2  131.09   16.90
  -1   9  -2  129.79   14.10
   1   9   2  117.19   15.00
  -1   9  -2  120.99   14.90
  -3  -9  -2  528.75   43.10
   3  -9   2  487.35   40.50
  -3  -9  -2  515.45   47.00
   3   9   2  520.25   44.00
  -3   9  -2  504.35   41.20
  -3   9  -2  598.14   42.90
   3   9   2  452.25   49.99
   3   9   2  562.84   41.80
   5  -9   2  974.00   64.39
   5  -9   2  737.93   61.49
  -5  -9  -2  852.91   63.19
   5  -9   2  847.22   70.19
  -5  -9  -2  835.62   69.49
   5   9   2  848.42   62.19
   5   9   2  688.73   69.49
   5   9   2  819.12   62.99
  -5   9  -2  828.42   64.09
  -5   9  -2  842.52   62.99
   7  -9   2   16.30   13.90
  -7  -9  -2   10.70    8.50
  -7  -9  -2    1.80    7.20
   7  -9   2   19.00   13.20
   7  -9   2    7.50    8.20
  -7   9  -2   13.00    7.00
  -7   9  -2   19.60    7.90
   7   9   2   18.50    8.70
  -9  -9  -2 1013.50   71.99
  -9  -9  -2  970.00   81.69
   9  -9   2 1093.59   75.69
   9  -9   2  996.80   83.39
   9  -9   2  868.71   70.69
   9  -9   2 1005.00   75.59
   9   9   2  849.12   80.29
  -9   9  -2  927.01   79.39
  -9   9  -2  894.51   70.59
   9   9   2  933.71   71.49
  -9   9  -2  983.50   73.89
 -11  -9  -2  170.28   29.30
  11  -9   2  190.28   33.20
  11  -9   2  230.78   28.20
 -11  -9  -2  178.58   24.20
  11  -9   2  226.38   24.80
  11  -9   2  183.28   25.30
  11   9   2  220.18   24.50
 -11   9  -2  160.48   20.00
  11   9   2  149.79   22.20
 -11   9  -2  191.68   23.70
  13  -9   2  214.38   27.90
  13  -9   2  332.27   34.80
 -13  -9  -2  297.07   35.50
  13  -9   2  294.87   44.30
  13  -9   2  215.88   39.50
  13   9   2  243.18   29.40
 -13   9  -2  272.67   41.80
  13   9   2  243.28   25.40
 -13   9  -2  262.17   28.80
  13   9   2  320.27   35.60
 -13   9  -2  252.57   25.90
  15  -9   2  434.36   60.79
  15  -9   2  458.55   46.20
  15  -9   2  578.84   59.49
 -15  -9  -2  478.15   54.69
 -15   9  -2  584.84   43.10
 -15   9  -2  554.14   77.79
  15   9   2  492.15   49.30
 -15   9  -2  497.45   44.80
  15   9   2  596.04   54.89
  15   9   2  465.35   39.60
  17  -9   2  -18.10   17.70
  17  -9   2    0.40   26.20
  17  -9   2   -7.40   13.40
 -17   9  -2   -1.30   10.70
  17   9   2    7.00   17.30
  17   9   2   18.60   18.50
 -17   9  -2   25.50    9.50
 -17   9  -2   13.10   17.40
  19  -9   2  301.57   59.69
  19  -9   2  227.18   28.10
  19  -9   2  403.36   58.49
 -19   9  -2  270.67   28.80
  19   9   2  329.27   44.50
  19   9   2  301.27   35.70
 -19   9  -2  288.87   29.20
 -16 -10   2   17.40   12.90
  16 -10  -2   42.60   26.10
  16  10  -2   46.70   22.80
 -16  10   2   24.20   10.50
 -16  10   2   20.20   16.90
  16  10  -2   22.80    8.50
  16  10  -2   19.70   26.70
  14 -10  -2   22.00   19.60
  14 -10  -2   -0.90   17.60
  14 -10  -2  -11.30   12.50
  14 -10  -2   18.30   13.10
 -14 -10   2    3.80   10.40
 -14 -10   2  -12.70   13.00
 -14  10   2   14.10   10.30
  14  10  -2   -3.10    7.80
  14  10  -2    7.60   17.00
 -14  10   2  -12.70   14.80
 -14  10   2    1.40   10.20
  12 -10  -2   41.10   11.20
  12 -10  -2   34.70   19.40
 -12 -10   2   17.90   11.70
 -12 -10   2   48.90   10.20
  12  10  -2   35.50    9.10
  12  10  -2   19.70   20.10
 -12  10   2   10.60   19.50
 -12  10   2   33.40    9.30
 -12  10   2   43.20   13.20
  10 -10  -2   28.80   16.20
 -10 -10   2   41.70    9.20
  10 -10  -2    2.60   16.10
 -10  10   2   40.50   12.00
  10  10  -2   37.00   14.20
 -10  10   2   24.80   14.60
   8 -10  -2   13.40   12.60
  -8 -10   2    6.00   15.20
   8 -10  -2   14.20   16.30
   8 -10  -2   13.00   14.50
  -8  10   2   10.60    9.50
  -8  10   2   19.90   11.30
  -8  10   2   19.60    8.00
   8  10  -2   32.90   13.60
  -6 -10   2  106.49   18.80
   6 -10  -2   66.89   16.40
  -6  10   2   82.09   15.00
  -4 -10   2   -5.90    8.10
   4 -10  -2   -4.70    9.40
  -4  10   2   -2.90    7.00
  -4  10   2   12.90   10.90
  -4  10   2    9.90    9.20
   4  10  -2   11.80    6.20
   0 -10  -2   25.10    9.50
   0 -10   2   21.60    9.80
   0  10   2   40.50    7.90
   0  10   2    1.20   11.50
   0  10  -2   18.50   11.40
  -2 -10  -2  -11.30    8.60
  -2 -10  -2   -4.30    8.90
   2 -10   2  -13.80   10.60
  -2  10  -2    1.50   11.40
   2  10   2    6.00    5.90
  -2  10  -2    1.00    7.10
   2  10   2    1.60   11.60
  -4  10  -2  149.79   21.40
   4  10   2  130.19   14.60
  -4  10  -2   99.19   19.40
  -6 -10  -2   23.80   11.20
   6 -10   2   51.19   16.30
  -6 -10  -2   43.70   10.00
  -6  10  -2   36.90   11.50
  -6  10  -2   23.10    8.30
   6  10   2   38.80    8.20
  -6  10  -2   44.60   10.10
   8 -10   2    3.00   14.40
  -8 -10  -2    1.00   10.10
   8 -10   2   -6.70   16.80
   8 -10   2   -6.10   11.50
   8 -10   2   10.90   12.40
  -8  10  -2   10.90    8.20
  -8  10  -2   18.30    8.60
   8  10   2   40.30   13.20
   8  10   2   15.80    7.60
  -8  10  -2   19.60   12.50
  10 -10   2   84.59   18.60
  10 -10   2   53.09   16.00
  10 -10   2  104.49   25.10
 -10 -10  -2   86.89   13.80
  10  10   2   72.39   21.10
 -10  10  -2   94.99   19.40
  10  10   2   77.59   18.20
  10  10   2  106.39   17.00
 -10  10  -2   45.10   15.20
 -12 -10  -2    1.20   10.60
  12 -10   2   28.00   23.50
  12 -10   2   -3.60   12.80
  12 -10   2   24.60   11.80
 -12 -10  -2   -7.60   10.60
 -12  10  -2    8.50   11.30
  12  10   2   -2.00    9.90
 -12  10  -2   14.70   10.30
  12  10   2   10.40   18.70
 -14 -10  -2   14.60   11.30
  14 -10   2   -4.90   14.60
  14 -10   2   23.70   12.60
  14 -10   2   16.30   17.60
  14 -10   2   39.50   26.80
  14  10   2   21.50   10.70
  14  10   2   56.19   20.00
 -14  10  -2   20.90   11.80
 -14  10  -2    7.80   17.20
  14  10   2    9.90   15.90
 -11 -11   2  403.36   46.40
  11 -11  -2  381.86   58.69
  11 -11  -2  371.26   36.40
 -11  11   2  438.56   56.99
 -11  11   2  441.86   35.70
  11  11  -2  462.15   49.10
  11  11  -2  358.66   38.70
 -11  11   2  403.16   34.70
   9 -11  -2  -12.90   21.90
   9 -11  -2    4.20   15.60
  -9 -11   2    0.80   13.60
   9 -11  -2   10.10   12.20
   9  11  -2    7.00    8.70
  -9  11   2    8.60   11.30
   9  11  -2   31.40   18.00
   9  11  -2  -24.90   24.50
   7 -11  -2  357.66   39.30
   7 -11  -2  349.77   45.50
   7 -11  -2  377.86   50.19
   7 -11  -2  436.06   39.50
  -7 -11   2  325.87   47.10
   7  11  -2  426.26   68.39
  -7  11   2  399.56   37.00
  -7  11   2  350.36   34.00
   7  11  -2  381.26   34.40
   7  11  -2  375.86   48.40
   5 -11  -2  261.27   38.70
   5 -11  -2  289.97   39.10
   5  11  -2  314.87   31.20
  -5  11   2  308.17   31.70
   5  11  -2  385.26   57.99
   5  11  -2  338.27   39.10
   3 -11  -2   35.50   14.60
  -3  11   2   50.69   13.50
   3  11  -2   44.30   17.60
   3  11  -2   79.19   19.20
   3  11  -2   74.39   14.60
  -1 -11   2  761.22   60.79
   1 -11  -2  660.63   69.89
  -1 -11   2  606.44   66.09
  -1  11   2  697.53   54.99
   1  11  -2  774.12   75.59
   1  11  -2  647.54   54.69
   1 -11   2   96.59   21.50
  -1  11  -2   74.49   20.50
   1  11   2  120.69   20.10
  -1  11  -2  102.79   20.40
  -3 -11  -2  350.36   30.70
   3 -11   2  341.27   45.60
   3 -11   2  268.17   47.40
  -3 -11  -2  278.77   40.30
  -3  11  -2  365.36   67.09
  -3  11  -2  344.37   33.10
   3  11   2  279.17   27.30
   5 -11   2  574.84   57.69
  -5 -11  -2  480.35   47.40
   5 -11   2  490.45   55.49
  -5 -11  -2  433.46   46.70
   5  11   2  444.76   37.20
   5  11   2  393.16   58.69
  -5  11  -2  416.76   42.20
  -5  11  -2  417.96   67.59
   7 -11   2  -17.00   19.20
  -7 -11  -2   14.50   11.70
   7  11   2    6.80    8.10
  -7  11  -2    7.80    9.80
   7  11   2  -11.70   15.30
   7  11   2   -3.40   20.40
   9 -11   2  613.84   51.29
   9 -11   2  641.34   69.59
   9 -11   2  515.35   59.69
   9  11   2  520.05   45.10
  -9  11  -2  647.34   48.00
   9  11   2  649.04   68.29
   9  11   2  676.03   58.09
  -9  11  -2  474.65   66.59
  32   0  -3   32.70   21.00
  32   0  -3   18.20   27.00
  32   0  -3   23.40   16.20
  30   0  -3   11.40   26.90
  26   0  -3   10.00    8.60
  26   0  -3  -15.30   13.50
  26   0  -3   -2.30    6.00
  24   0  -3    3.40    9.00
  24   0  -3    8.80    7.30
  24   0  -3   12.60    6.00
  24   0  -3    8.20    6.40
  22   0  -3   -3.10    6.40
  22   0  -3    3.70    8.00
  22   0  -3   16.30    6.10
  22   0  -3   22.30    9.00
  20   0  -3   -7.30    7.60
  20   0  -3    7.20    5.90
  20   0  -3    0.50    5.80
  18   0  -3    4.20    6.00
  16   0  -3   -1.60    6.70
  16   0  -3    1.90    7.30
  16   0  -3    4.10    6.40
  14   0  -3   -1.00    6.00
  14   0  -3    4.40    5.40
  14   0  -3   -4.30    4.90
  12   0  -3    2.20    5.90
  12   0  -3    1.20    5.70
  12   0  -3    1.30    4.50
  10   0  -3   -0.30    4.60
  10   0  -3    1.10    3.40
   8   0  -3    1.50    5.30
   8   0  -3    3.70    3.40
   8   0  -3    1.70    4.30
  -6   0   3   -0.30    1.90
   6   0  -3   -1.60    2.90
   6   0  -3   -0.10    4.20
   6   0  -3    1.30    1.40
   4   0  -3   -0.60    1.00
   4   0  -3   -0.30    3.10
   4   0  -3    1.00    1.90
  -4   0   3    0.10    2.80
  -4   0   3    0.20    1.20
  -4   0   3   -0.30    1.80
   2   0  -3    0.60    1.20
   2   0  -3   -2.60    2.60
  -2   0   3    1.00    1.80
   2   0  -3    0.20    1.20
  -2   0   3   -1.00    1.80
   2   0  -3   -0.10    2.00
   0   0  -3    3.60    2.60
   0   0  -3    3.30    1.90
   0   0   3    3.80    1.50
   0   0   3    0.80    2.30
   0   0  -3    1.90    1.70
   0   0   3    2.40    2.30
   2   0   3    0.80    2.80
   2   0   3    0.40    2.80
   2   0   3   -0.80    1.40
  -2   0  -3    0.50    1.80
  -2   0  -3    0.00    2.70
  -2   0  -3   -0.90    2.70
   4   0   3    1.60    3.40
  -4   0  -3   -0.90    1.80
  -4   0  -3   -1.90    3.70
   4   0   3    0.40    1.80
  -4   0  -3   -1.40    2.80
   4   0   3    0.30    3.20
   6   0   3   -1.70    2.50
  -6   0  -3   -1.00    3.10
  -6   0  -3   -3.10    4.50
   6   0   3   -4.60    3.50
   6   0   3   -2.80    4.10
  -6   0  -3   -0.90    2.40
  -8   0  -3   -1.60    4.70
   8   0   3   -1.50    3.00
   8   0   3   -2.50    4.80
  -8   0  -3    2.00    4.00
  -8   0  -3    0.70    3.30
   8   0   3   -1.80    4.90
  10   0   3   -5.80    3.60
  10   0   3    2.30    4.50
  10   0   3   -4.50    6.20
 -10   0  -3    0.90    4.50
 -10   0  -3   -3.50    3.70
 -10   0  -3   -3.60    3.80
  12   0   3   -3.60    3.80
  12   0   3    0.10    3.80
 -12   0  -3   -1.50    3.60
  12   0   3    2.20    6.30
  12   0   3   -6.10    7.00
 -12   0  -3   -0.50    7.10
 -12   0  -3    6.90    6.00
  14   0   3    7.60    7.50
 -14   0  -3    3.70    6.00
  14   0   3    1.00    5.20
 -14   0  -3    3.70    6.30
  14   0   3   -3.10    6.90
 -14   0  -3    2.10    8.10
 -16   0  -3   -3.50    5.50
  18   0   3    5.30    6.00
  18   0   3    7.30    8.80
  18   0   3    0.90    6.70
  18   0   3   -2.00    5.90
 -18   0  -3   -1.80    7.00
 -20   0  -3    8.30    7.00
 -20   0  -3   -6.00    8.00
  22   0   3   -8.40    8.10
  22   0   3    3.70    8.10
  24   0   3   -5.40   13.90
  24   0   3  -15.70   12.30
  26   0   3  -29.90   22.80
  28   0   3  -10.00   13.40
  28   0   3  -20.00   30.70
  28   0   3    1.00   13.00
  31  -1  -3  118.59   33.30
  31  -1  -3  103.39   21.90
  31  -1  -3   75.09   17.00
  31   1  -3  103.29   23.90
  31   1  -3  113.39   15.60
  31   1  -3   80.09   19.40
  29  -1  -3  398.26   52.59
  29  -1  -3  366.36   38.10
  29  -1  -3  295.37   51.39
  29   1  -3  399.56   55.19
  29   1  -3  387.86   49.30
  27  -1  -3  685.53   69.09
  27  -1  -3  748.83   62.29
  27  -1  -3  690.23   53.49
  27   1  -3  708.53   59.89
  27   1  -3  708.03   61.39
  27   1  -3  713.93   65.89
  27   1  -3  652.03   54.09
  25  -1  -3   -4.80    8.30
  25  -1  -3   -7.30    7.60
  25   1  -3   -5.60    5.60
  25   1  -3   -1.40    8.30
  25   1  -3   13.80    6.50
  23  -1  -3  855.01   71.79
  23  -1  -3 1039.60   72.69
  23  -1  -3  954.00   74.29
  23  -1  -3  957.70   81.29
  23   1  -3 1050.89   71.69
  23   1  -3  897.61   71.49
  23   1  -3  956.70   78.59
  23   1  -3  917.91   72.69
  21  -1  -3  584.54   47.70
  21  -1  -3  662.33   48.30
  21  -1  -3  554.04   49.40
  21  -1  -3  534.85   52.59
  21   1  -3  589.94   48.50
  21   1  -3  666.13   48.20
  21   1  -3  607.04   47.80
  21   1  -3  671.33   54.39
  19  -1  -3  597.74   45.00
  19  -1  -3  547.65   43.50
  19  -1  -3  537.95   44.90
  19  -1  -3  569.14   51.09
  19   1  -3  560.44   52.79
  19   1  -3  495.85   44.60
  19   1  -3  546.85   45.80
  19   1  -3  601.14   43.80
  17  -1  -3 2253.37  163.88
  17  -1  -3 2120.39  154.38
  17  -1  -3 2311.97  155.28
  17   1  -3 1992.90  155.68
  17   1  -3 2210.48  154.28
  17   1  -3 2128.59  163.08
  17   1  -3 2168.48  155.28
  15  -1  -3   93.19   14.30
  15  -1  -3   85.89   22.80
  15  -1  -3   85.49   12.70
  15   1  -3  101.39   16.50
  15   1  -3   80.79   12.10
  15   1  -3   84.79   12.70
  13  -1  -3 2030.00  143.89
  13  -1  -3 2131.89  149.79
  13  -1  -3 1955.60  142.79
 -13   1   3 2094.19  149.29
 -13   1   3 2000.30  143.59
  13   1  -3 1916.51  142.79
  11  -1  -3 2405.46  172.68
  11  -1  -3 2563.24  178.68
  11  -1  -3 2481.85  173.88
 -11   1   3 2493.05  177.98
 -11   1   3 2363.36  173.78
   9  -1  -3  600.44   44.10
   9  -1  -3  587.04   46.70
   9  -1  -3  641.54   49.20
   9  -1  -3  620.44   45.50
  -9   1   3  600.64   45.40
  -9   1   3  622.94   47.80
   7  -1  -3 4849.11  342.37
   7  -1  -3 4903.31  344.37
   7  -1  -3 4884.91  343.17
  -7   1   3 4701.13  342.37
   7   1  -3 5001.90  342.57
  -7   1   3 5126.09  344.47
   7   1  -3 4860.41  341.87
   5  -1  -3  226.68   19.80
   5  -1  -3  241.68   19.10
  -5  -1   3  237.78   18.50
   5  -1  -3  243.38   20.10
  -5  -1   3  256.97   18.90
  -5   1   3  234.08   19.20
   5   1  -3  225.48   18.90
   5   1  -3  260.67   18.50
  -5   1   3  247.38   19.60
  -5   1   3  252.97   19.90
   5   1  -3  242.18   18.40
   5   1  -3  219.38   18.70
  -3  -1   3 1922.31  134.09
  -3  -1   3 1979.90  133.69
   3  -1  -3 1932.71  135.09
   3  -1  -3 1863.81  134.49
  -3  -1   3 1901.71  133.89
   3  -1  -3 1856.31  133.99
  -3  -1   3 1903.91  133.99
   3  -1  -3 1908.71  133.39
   3   1  -3 1885.51  133.89
  -3   1   3 1963.00  134.99
  -3   1   3 1880.51  134.49
   3   1  -3 1999.20  133.69
   3   1  -3 1908.81  133.99
   3   1  -3 1870.91  133.99
  -1  -1   3 3437.56  241.88
   1  -1  -3 3397.86  241.58
   1  -1  -3 3620.64  243.08
  -1  -1   3 3457.25  241.88
  -1  -1   3 3453.45  242.08
   1  -1  -3 3482.95  241.98
  -1  -1   3 3628.14  242.08
  -1   1   3 3377.16  241.88
  -1   1   3 3571.34  242.98
   1   1  -3 3553.64  242.08
   1   1  -3 3293.57  241.88
  -1   1   3 3496.75  242.38
   1   1  -3 3335.27  241.88
  -1  -1  -3  173.98   14.90
  -1  -1  -3  194.48   16.00
   1  -1   3  165.08   14.40
   1  -1   3  174.48   14.00
   1  -1   3  171.98   14.40
  -1  -1  -3  191.88   14.80
   1  -1   3  183.18   15.70
  -1   1  -3  172.98   14.00
  -1   1  -3  162.18   14.40
   1   1   3  194.48   15.70
   1   1   3  170.88   14.70
   1   1   3  172.38   14.80
  -1   1  -3  180.38   14.30
  -1   1  -3  174.98   14.70
   3  -1   3 2831.42  204.78
   3  -1   3 2928.41  204.18
  -3  -1  -3 2932.81  206.28
  -3  -1  -3 2798.02  204.78
   3  -1   3 3150.98  207.58
  -3  -1  -3 3025.40  205.48
   3  -1   3 2812.32  204.88
   3   1   3 2856.91  205.38
   3   1   3 3050.59  206.48
  -3   1  -3 3052.39  204.88
  -3   1  -3 2761.52  204.08
   3   1   3 2853.71  204.98
  -3   1  -3 3133.79  207.68
  -3   1  -3 2755.12  204.78
   5  -1   3 2170.18  153.58
   5  -1   3 2136.69  152.68
  -5  -1  -3 2250.47  154.48
   5  -1   3 2128.69  153.78
  -5  -1  -3 2084.79  153.48
   5  -1   3 2357.86  157.88
  -5   1  -3 2072.19  153.58
  -5   1  -3 2046.90  152.48
   5   1   3 2170.08  153.78
   5   1   3 2227.48  154.48
  -5   1  -3 2218.28  153.58
   5   1   3 2290.57  155.98
  -7  -1  -3  789.62   55.49
   7  -1   3  782.62   58.29
   7  -1   3  781.22   57.59
  -7  -1  -3  736.23   57.49
   7  -1   3  806.92   63.29
  -7  -1  -3  826.12   58.59
   7  -1   3  792.62   56.39
   7   1   3  799.82   58.79
  -7   1  -3  817.42   57.49
  -7   1  -3  750.52   57.89
   7   1   3  769.52   55.19
  -7   1  -3  760.92   56.19
   7   1   3  775.72   57.79
  -9  -1  -3 2933.71  212.18
   9  -1   3 3066.59  213.18
   9  -1   3 3108.49  218.28
   9  -1   3 3054.19  210.98
   9  -1   3 2983.90  212.28
  -9  -1  -3 3154.28  213.38
  -9  -1  -3 2968.20  210.08
  -9   1  -3 3066.19  212.18
   9   1   3 3058.59  213.38
   9   1   3 2975.50  212.68
  -9   1  -3 2875.51  210.58
   9   1   3 2928.41  209.98
  -9   1  -3 2938.71  212.68
 -11  -1  -3  292.87   26.10
  11  -1   3  314.07   25.30
  11  -1   3  307.27   29.10
  11  -1   3  310.87   26.30
 -11  -1  -3  304.27   24.20
  11  -1   3  307.77   35.00
 -11  -1  -3  337.77   28.30
 -11   1  -3  295.37   28.70
  11   1   3  307.37   26.80
 -11   1  -3  301.57   25.00
 -11   1  -3  344.37   26.70
  11   1   3  310.87   28.60
  11   1   3  300.57   24.10
  13  -1   3 1525.35  107.19
  13  -1   3 1488.35  116.69
  13  -1   3 1467.25  108.79
 -13  -1  -3 1485.35  109.29
  13  -1   3 1511.65  110.39
 -13  -1  -3 1608.44  110.19
 -13   1  -3 1463.25  109.79
 -13   1  -3 1490.05  106.79
 -13   1  -3 1484.35  108.79
  13   1   3 1500.85  110.09
  13   1   3 1475.95  109.79
  13   1   3 1456.45  105.99
 -15  -1  -3 1968.70  132.99
  15  -1   3 1752.42  131.49
  15  -1   3 1859.91  133.79
  15  -1   3 1812.52  129.99
  15  -1   3 1760.42  138.99
 -15  -1  -3 1831.12  132.29
  15   1   3 1830.92  133.09
  15   1   3 1762.22  128.69
 -15   1  -3 1820.52  131.49
  15   1   3 1790.62  132.59
 -15   1  -3 1788.32  129.49
  17  -1   3   56.99   10.80
  17  -1   3   71.39   13.10
  17  -1   3   66.99   16.40
  17   1   3   50.89    9.80
  17   1   3   72.59   13.40
 -17   1  -3   74.49   10.90
  17   1   3   51.39    8.70
 -17   1  -3   58.79    9.90
  19  -1   3 1025.70   72.49
  19  -1   3  939.91   72.89
  19  -1   3 1046.80   75.69
  19  -1   3  956.40   81.79
  19   1   3  831.42   72.09
 -19   1  -3 1020.90   73.39
  19   1   3  922.01   81.59
  19   1   3  951.80   71.49
  19   1   3 1040.50   77.09
 -19   1  -3  935.91   71.99
  21  -1   3  181.38   21.80
  21   1   3  185.98   20.90
 -21   1  -3  185.08   20.20
 -21   1  -3  146.19   18.00
  21   1   3  149.59   18.80
  21   1   3  218.58   24.50
  23  -1   3  343.47   41.20
  23   1   3  306.97   41.40
 -23   1  -3  301.27   25.90
  23   1   3  304.97   28.50
 -23   1  -3  283.57   27.70
  25  -1   3  647.34   45.60
  25  -1   3  608.74   61.99
  25  -1   3  554.14   62.89
  25   1   3  452.65   45.60
  25   1   3  502.05   45.50
  25   1   3  630.14   60.49
  25   1   3  510.95   64.29
  27  -1   3  -18.80   20.40
  27  -1   3   17.70   13.60
  27   1   3    8.30   14.70
  27   1   3  -13.50   29.90
  27   1   3   54.49   22.40
  29  -1   3  260.67   35.30
  29  -1   3  342.67   61.69
  29   1   3  347.17   66.99
  29   1   3  290.27   30.10
  30  -2  -3    0.10   17.70
  30  -2  -3  -12.60   14.90
  30  -2  -3  -15.00   22.10
  30   2  -3   59.99   32.50
  30   2  -3   -0.90   21.50
  28  -2  -3   75.29   19.00
  28  -2  -3   84.89   14.80
  28  -2  -3  136.89   28.00
  28   2  -3   71.99   16.10
  26  -2  -3  103.29   17.50
  26   2  -3  114.19   17.80
  24  -2  -3    6.20    8.20
  24  -2  -3   -4.00    8.50
  24   2  -3   19.20    8.00
  24   2  -3   -4.00    9.60
  24   2  -3   -2.80    6.40
  24   2  -3   10.40    6.70
  22  -2  -3  189.98   17.10
  22  -2  -3  135.09   27.70
  22   2  -3  207.28   27.60
  22   2  -3  177.98   17.10
  22   2  -3  173.88   23.70
  20  -2  -3   -0.70    6.70
  20  -2  -3   -1.40    6.10
  20  -2  -3   10.40    6.50
  20   2  -3   -7.00    9.80
  20   2  -3    0.70    6.70
 -20   2   3   -4.70    4.90
  18  -2  -3  201.78   21.10
  18  -2  -3  217.98   24.10
  18  -2  -3  196.08   27.20
 -18   2   3  228.78   21.00
  18   2  -3  182.78   23.40
  18   2  -3  242.48   21.30
  18   2  -3  209.78   21.70
  16  -2  -3   66.69   11.40
  16  -2  -3   34.40   11.20
  16  -2  -3   52.99    9.10
 -16   2   3   44.30    8.80
  16   2  -3   55.09   11.70
  16   2  -3   45.40    8.10
  14  -2  -3   79.49   11.20
  14  -2  -3   86.69   14.50
  14  -2  -3   93.99   22.40
 -14   2   3   88.89   13.00
  14   2  -3   82.09   13.90
 -14   2   3   75.79   14.00
  12  -2  -3  606.94   49.99
  12  -2  -3  571.54   42.90
  12  -2  -3  610.54   45.70
 -12   2   3  595.04   48.60
  12   2  -3  633.24   48.70
  12   2  -3  567.64   44.60
 -12   2   3  567.34   44.40
  10  -2  -3   97.39   15.50
  10  -2  -3   97.19   17.50
  10  -2  -3  112.59   12.90
 -10   2   3  102.79   14.50
  10   2  -3  103.09   11.50
 -10   2   3   90.79   12.80
  10   2  -3  105.59   11.50
   8  -2  -3  545.15   45.20
   8  -2  -3  549.15   43.20
   8  -2  -3  555.24   41.80
   8   2  -3  612.34   43.50
   8   2  -3  543.15   41.40
  -8   2   3  584.14   44.20
  -8   2   3  519.25   41.70
   8   2  -3  557.94   41.20
  -6  -2   3  228.58   17.90
   6  -2  -3  214.88   18.30
   6  -2  -3  212.08   19.70
  -6  -2   3  228.48   19.70
   6  -2  -3  216.38   22.00
  -6  -2   3  217.38   18.10
   6   2  -3  222.88   17.90
   6   2  -3  211.18   17.80
  -6   2   3  230.68   20.10
  -6   2   3  207.58   18.50
   6   2  -3  243.98   19.00
   6   2  -3  202.68   17.60
   4  -2  -3    3.20    3.70
  -4  -2   3    1.30    2.20
  -4  -2   3    4.10    2.00
  -4  -2   3    2.50    3.40
  -4  -2   3    1.90    2.70
   4  -2  -3    1.50    3.80
   4  -2  -3    1.50    3.10
   4   2  -3    3.70    2.80
   4   2  -3    3.80    2.10
  -4   2   3    3.60    4.10
   4   2  -3    1.20    3.00
  -4   2   3    2.90    2.30
   4   2  -3    1.00    2.30
  -4   2   3    1.60    3.00
  -2  -2   3  783.52   55.89
   2  -2  -3  754.62   56.09
   2  -2  -3  765.52   58.09
  -2  -2   3  783.72   55.69
  -2  -2   3  793.02   56.69
   2  -2  -3  773.22   55.29
  -2   2   3  828.92   55.79
  -2   2   3  803.72   57.79
  -2   2   3  761.72   55.99
   2   2  -3  738.03   54.89
   2   2  -3  788.72   56.49
   2   2  -3  761.52   55.59
   2   2  -3  792.52   55.89
  -2   2   3  751.32   55.39
   0  -2   3   50.99    7.60
   0  -2   3   35.60    5.30
   0  -2   3   42.10    6.60
   0  -2  -3   38.10   10.20
   0  -2  -3   34.60    5.90
   0  -2   3   39.70    6.80
   0  -2  -3   43.60    4.50
   0   2   3   32.80    7.10
   0   2   3   34.40    5.80
   0   2  -3   37.80    6.10
   0   2  -3   34.00    6.40
   0   2  -3   33.40    6.50
   0   2   3   42.80    7.80
   0   2   3   48.40    8.50
   0   2  -3   47.80    6.10
   2  -2   3   12.70    3.70
   2  -2   3   11.40    4.50
   2  -2   3   12.10    3.90
  -2  -2  -3   15.40    4.50
  -2  -2  -3    9.60    4.20
   2  -2   3   16.40    4.70
  -2   2  -3   13.20    4.10
  -2   2  -3   18.70    5.10
  -2   2  -3   11.10    3.60
   2   2   3   17.20    5.20
   2   2   3   16.10    4.50
  -2   2  -3   16.40    3.80
   4  -2   3  150.78   13.80
   4  -2   3  166.18   18.90
  -4  -2  -3  142.59   14.40
   4  -2   3  159.98   14.20
   4  -2   3  145.99   14.70
  -4  -2  -3  164.28   18.00
  -4   2  -3  139.99   13.70
  -4   2  -3  164.08   15.90
  -4   2  -3  167.18   14.20
   4   2   3  157.18   14.80
  -4   2  -3  137.79   15.20
   4   2   3  176.58   16.90
   4   2   3  159.78   16.30
  -6  -2  -3  180.48   19.90
   6  -2   3  194.18   22.20
   6  -2   3  171.78   17.00
  -6  -2  -3  162.98   16.50
   6  -2   3  178.38   16.20
   6  -2   3  171.28   15.60
   6   2   3  168.18   16.40
   6   2   3  184.18   18.40
  -6   2  -3  188.48   15.70
  -6   2  -3  190.38   18.90
   6   2   3  200.68   20.50
  -6   2  -3  152.38   17.30
  -6   2  -3  166.18   15.30
  -8  -2  -3   20.60    6.80
   8  -2   3   19.50    5.90
   8  -2   3   21.70    7.60
   8  -2   3   21.40    5.60
   8  -2   3   13.30    6.40
   8   2   3   16.60    5.40
  -8   2  -3   16.00    4.70
  -8   2  -3   14.80    7.50
  -8   2  -3   10.90    4.10
   8   2   3   15.20    6.00
  -8   2  -3   22.80    5.90
   8   2   3   24.50    6.70
  10  -2   3   12.60    5.40
 -10  -2  -3    5.10    5.70
  10  -2   3    4.20    5.30
  10  -2   3    1.10    6.90
  10  -2   3    3.60    5.50
  10   2   3    7.40    6.80
 -10   2  -3    1.60    6.00
 -10   2  -3   10.30    4.90
 -10   2  -3    2.40    4.40
  10   2   3    2.10    6.20
 -10   2  -3    2.70    4.10
  12  -2   3   42.90   10.80
  12  -2   3   42.50    6.30
  12  -2   3   33.80    8.40
 -12  -2  -3   39.00    9.90
 -12   2  -3   36.80    7.30
  12   2   3   36.80   10.50
 -12   2  -3   38.40    8.60
  14  -2   3   23.40    7.70
  14  -2   3   19.30    9.40
 -14  -2  -3   21.50   10.20
  14  -2   3   25.20    8.20
 -14   2  -3   21.20    7.80
 -14   2  -3   21.40    7.10
  14   2   3   32.00   10.50
  14   2   3   16.30    5.50
  14   2   3   15.60    8.00
  16  -2   3  -10.00    5.80
  16  -2   3   -0.30    6.30
  16  -2   3    0.50    5.50
 -16  -2  -3   -1.00    6.00
  16  -2   3    8.20    8.30
 -16   2  -3   -1.50    6.50
  16   2   3  -11.60   10.20
 -16   2  -3    2.50    5.70
  18  -2   3   21.40    9.00
  18  -2   3   14.60    9.80
  18   2   3   14.30    6.10
 -18   2  -3   15.20    5.50
 -18   2  -3   13.70    7.10
  18   2   3   20.20    9.00
  18   2   3    3.50    5.90
  20  -2   3   27.30    5.60
  20  -2   3   15.90    7.40
  20   2   3   29.60    8.60
  20   2   3   38.70   10.30
 -20   2  -3   29.30    6.20
  20   2   3   20.80    7.60
  22  -2   3    4.70    8.60
  22  -2   3    3.10    9.60
  22   2   3    9.30    9.40
  22   2   3   -2.40    7.90
  22   2   3    1.50    7.80
 -22   2  -3    5.50    7.30
 -22   2  -3    1.20    6.10
 -24   2  -3   92.79   14.40
  26  -2   3   38.50   30.70
 -26   2  -3   47.80   10.10
  26   2   3   97.49   36.60
  26   2   3   55.49   27.00
  26   2   3   20.60   10.00
  26   2   3   27.60   14.10
  31  -3  -3   90.19   27.40
  31  -3  -3   86.09   31.70
  31   3  -3   49.30   31.70
  31   3  -3   78.29   13.90
  29  -3  -3   86.89   27.50
  29  -3  -3  124.79   25.60
  29  -3  -3  123.79   16.30
  29   3  -3  131.79   18.40
  29   3  -3  139.19   23.90
  29   3  -3  130.89   23.40
  27  -3  -3  610.74   53.59
  27  -3  -3  556.04   67.09
  27  -3  -3  557.64   47.50
  27   3  -3  666.13   61.99
  27   3  -3  563.04   47.40
  27   3  -3  663.53   48.00
  27   3  -3  527.15   65.59
  27   3  -3  551.44   45.10
  25  -3  -3   -2.30    7.90
  25  -3  -3   -8.30    9.80
  25  -3  -3   -2.00    9.00
  25   3  -3   11.30   10.70
 -25   3   3   -2.60    7.70
  25   3  -3   -7.60    7.50
  25   3  -3    4.30    6.30
  25   3  -3   -9.10   10.40
  23  -3  -3  601.84   48.40
  23  -3  -3  541.25   58.89
  23  -3  -3  704.73   52.19
  23   3  -3  668.93   50.49
 -23   3   3  677.63   50.29
  23   3  -3  699.83   51.39
  23   3  -3  669.83   52.09
  23   3  -3  623.14   51.19
  21  -3  -3  427.66   48.10
  21  -3  -3  560.14   41.00
  21  -3  -3  498.35   39.20
  21   3  -3  421.26   38.10
  21   3  -3  471.35   40.40
  21   3  -3  497.55   39.40
 -21   3   3  530.55   48.30
 -21   3   3  557.74   39.80
  21   3  -3  419.16   41.70
  19  -3  -3  160.18   17.70
  19   3  -3  146.79   19.00
  19   3  -3  159.58   18.20
  19   3  -3  154.08   17.00
 -19   3   3  157.08   16.00
  19   3  -3  151.58   21.70
  17  -3  -3 2413.36  158.68
  17  -3  -3 2306.07  166.18
  17  -3  -3 2112.29  155.38
 -17   3   3 1969.30  162.68
  17   3  -3 2107.09  156.68
  17   3  -3 2006.60  157.88
 -17   3   3 2173.68  157.68
  17   3  -3 2539.65  163.38
  15  -3  -3  254.97   31.30
  15  -3  -3  261.47   20.90
  15  -3  -3  289.67   24.30
 -15   3   3  199.68   23.70
  15   3  -3  231.28   24.20
 -15   3   3  267.27   20.50
 -15   3   3  246.18   23.50
  15   3  -3  240.18   21.30
  13  -3  -3 1527.95  116.29
  13  -3  -3 1582.14  110.39
 -13   3   3 1491.35  109.89
  13   3  -3 1450.85  108.89
  13   3  -3 1433.36  109.79
 -13   3   3 1631.24  114.79
  13   3  -3 1643.34  114.09
  13   3  -3 1444.86  109.69
  11  -3  -3 1932.71  131.49
  11  -3  -3 1833.82  135.39
  11  -3  -3 1792.62  132.39
 -11   3   3 1947.01  135.69
  11   3  -3 1926.91  134.19
  11   3  -3 1770.32  130.09
  11   3  -3 1787.82  131.09
  11   3  -3 1763.72  130.59
 -11   3   3 1780.72  130.99
   9  -3  -3   19.60    5.60
   9  -3  -3   11.60    7.40
  -9  -3   3   28.00    6.10
   9  -3  -3   12.30    5.20
  -9  -3   3   12.70    5.20
   9   3  -3   13.20    5.20
  -9   3   3   16.00    5.10
  -9   3   3   20.70    5.20
   9   3  -3   18.80    4.70
  -7  -3   3 2493.15  172.98
   7  -3  -3 2510.35  177.58
   7  -3  -3 2399.16  174.28
  -7  -3   3 2601.54  175.48
   7  -3  -3 2449.95  173.28
  -7   3   3 2369.66  173.28
   7   3  -3 2520.05  175.48
  -7   3   3 2458.55  176.88
   7   3  -3 2363.86  172.78
   7   3  -3 2424.36  173.48
  -5  -3   3  723.13   54.19
   5  -3  -3  727.13   56.39
   5  -3  -3  736.53   51.89
  -5  -3   3  711.43   51.79
  -5  -3   3  695.53   52.39
   5  -3  -3  699.33   52.89
   5   3  -3  688.03   51.79
   5   3  -3  737.43   53.89
  -5   3   3  686.83   51.99
  -5   3   3  724.73   52.79
  -5   3   3  708.53   50.49
   5   3  -3  700.23   52.29
  -5   3   3  728.83   55.29
  -3  -3   3 2482.55  171.08
   3  -3  -3 2498.05  174.68
  -3  -3   3 2522.05  173.08
   3  -3  -3 2442.06  171.48
   3  -3  -3 2427.66  170.68
   3   3  -3 2394.76  171.28
  -3   3   3 2482.85  171.48
  -3   3   3 2339.07  170.08
  -3   3   3 2300.37  170.68
   3   3  -3 2403.86  170.98
  -3   3   3 2461.75  174.18
   3   3  -3 2456.55  172.98
   1  -3  -3 3558.84  249.38
  -1  -3   3 3632.64  252.37
   1  -3  -3 3618.64  250.37
  -1  -3   3 3566.54  250.17
  -1  -3   3 3504.55  250.37
  -1   3   3 3369.56  249.48
   1   3  -3 3739.33  252.37
   1   3  -3 3571.54  250.37
  -1   3   3 3518.55  250.17
  -1   3   3 3737.33  253.57
   1   3  -3 3511.75  250.07
  -1  -3  -3   87.39   15.00
   1  -3   3   89.79   14.80
  -1  -3  -3   86.39   11.30
  -1  -3  -3   96.19    8.40
   1  -3   3   94.69   10.50
   1  -3   3   89.19   10.50
   1  -3   3   85.09    9.40
   1   3   3   91.69    8.60
   1   3   3   77.29   10.40
  -1   3  -3  100.99   11.30
  -1   3  -3   77.59   10.40
  -1   3  -3   86.29   10.30
   1   3   3  110.29   13.90
  -1   3  -3   91.79    9.70
  -3  -3  -3 2305.57  160.48
   3  -3   3 2294.57  162.28
  -3  -3  -3 2387.86  165.88
   3  -3   3 2318.37  162.18
   3  -3   3 2324.67  165.58
  -3  -3  -3 2232.38  161.98
   3  -3   3 2244.18  161.98
   3   3   3 2231.28  160.58
   3   3   3 2251.07  162.18
  -3   3  -3 2422.66  165.38
  -3   3  -3 2331.67  162.28
   3   3   3 2377.96  163.88
  -3   3  -3 2193.48  162.28
   3   3   3 2412.16  166.08
  -3   3  -3 2214.08  161.98
   5  -3   3  825.52   61.19
  -5  -3  -3  896.01   65.49
  -5  -3  -3  795.12   60.99
   5  -3   3  855.71   61.39
   5  -3   3  875.41   65.89
   5  -3   3  800.82   61.49
  -5   3  -3  793.02   60.89
  -5   3  -3  876.41   61.39
   5   3   3  882.81   63.39
  -5   3  -3  868.51   64.99
  -5   3  -3  777.92   62.09
   5   3   3  824.42   61.39
   5   3   3  858.31   65.19
   7  -3   3  419.86   34.80
   7  -3   3  416.66   33.60
   7  -3   3  436.06   38.60
  -7  -3  -3  419.26   33.60
   7  -3   3  429.96   33.60
  -7  -3  -3  424.76   35.70
   7   3   3  478.15   38.90
   7   3   3  430.36   34.20
  -7   3  -3  448.26   33.60
  -7   3  -3  446.36   37.70
  -7   3  -3  415.16   32.90
   7   3   3  408.26   33.80
   9  -3   3 2273.77  158.38
  -9  -3  -3 2158.38  158.38
   9  -3   3 2193.08  159.78
   9  -3   3 2130.39  158.18
   9  -3   3 2298.37  165.08
   9   3   3 2279.77  161.08
  -9   3  -3 2086.79  157.68
   9   3   3 2180.18  158.78
  -9   3  -3 2236.88  158.38
   9   3   3 2396.16  163.48
  -9   3  -3 2335.27  164.08
  11  -3   3  122.99   19.10
  11  -3   3  131.29   16.80
  11  -3   3   91.49   23.70
 -11  -3  -3  123.09   13.00
  11  -3   3  150.48   13.10
  11   3   3  129.69   17.00
  11   3   3  124.19   17.90
 -11   3  -3  104.29   14.70
 -11   3  -3  148.49   15.20
 -13  -3  -3 1059.09   80.59
  13  -3   3 1052.29   79.79
  13  -3   3 1107.69   81.99
  13  -3   3 1088.79   87.99
  13  -3   3 1135.79   79.89
  13   3   3 1119.79   81.59
  13   3   3 1115.59   81.59
 -13   3  -3  993.20   78.69
 -13   3  -3 1059.79   79.79
 -15  -3  -3 1134.79   82.99
  15  -3   3 1143.59   83.59
  15  -3   3 1158.78   81.79
  15  -3   3 1198.88   89.09
  15  -3   3 1049.79   81.29
  15   3   3 1078.59   82.29
  15   3   3 1121.29   83.49
  15   3   3  973.30   85.59
  15   3   3 1018.70   78.19
 -15   3  -3 1064.19   79.99
 -15   3  -3 1127.99   81.19
  17  -3   3   -9.70    6.10
 -17  -3  -3   10.90    9.20
  17  -3   3    6.60    9.90
  17  -3   3    3.40    7.00
  17   3   3   -0.90    5.70
  17   3   3    9.10    5.90
  17   3   3    6.40    7.60
 -17   3  -3    3.90    7.10
 -17   3  -3    0.00    5.60
  19  -3   3 1023.70   77.89
  19  -3   3 1053.09   81.89
  19  -3   3 1129.69   78.79
  19   3   3 1038.60   86.89
  19   3   3  996.20   75.39
  19   3   3  951.90   75.89
 -19   3  -3 1063.09   78.49
 -19   3  -3 1027.90   76.49
  19   3   3 1139.49   81.39
  21  -3   3  138.59   15.80
  21  -3   3  204.28   28.10
 -21   3  -3  198.68   19.00
  21   3   3  127.69   22.00
 -21   3  -3  135.79   16.70
  21   3   3  162.18   20.40
  23  -3   3  229.18   43.40
  23   3   3  291.17   29.30
 -23   3  -3  306.87   26.90
  23   3   3  286.47   24.40
  23   3   3  230.38   27.80
  25  -3   3  661.43   71.39
  25  -3   3  509.65   69.59
  25  -3   3  653.93   53.59
  25   3   3  555.14   48.60
 -25   3  -3  623.34   48.80
 -25   3  -3  653.43   50.79
  25   3   3  708.73   63.49
  25   3   3  622.64   49.90
  25   3   3  566.34   53.69
  27  -3   3   -7.10   32.10
  27   3   3   -7.60   30.30
  30  -4  -3   18.70   24.10
  30  -4  -3    3.80   25.10
  30  -4  -3   86.19   17.30
  30   4  -3   55.89   17.60
  30   4  -3   27.00   29.90
  30   4  -3    8.30   23.40
  28  -4  -3   97.69   16.20
  28  -4  -3  130.49   28.10
  28  -4  -3  120.69   28.90
 -28   4   3   94.39   16.10
  28   4  -3  145.39   27.50
  28   4  -3   68.89   17.80
  28   4  -3  109.69   23.90
  28   4  -3  118.29   17.30
  28   4  -3   53.49   23.00
  26  -4  -3   27.70   12.70
  26  -4  -3   16.40   19.70
  26  -4  -3   26.50   15.80
  26  -4  -3    1.40   15.00
 -26   4   3    7.40   10.60
  26   4  -3    1.60   10.80
  24  -4  -3   58.19   12.30
  24  -4  -3   63.89   17.20
  24   4  -3   62.89   11.00
  24   4  -3   89.69   14.50
  24   4  -3   84.49   16.70
 -24   4   3   55.69   11.50
  24   4  -3   62.39   15.90
  22  -4  -3  165.08   20.50
  22   4  -3  196.48   20.10
  22   4  -3  170.18   17.30
  22   4  -3  143.29   21.80
  22   4  -3  161.08   20.20
  20  -4  -3   15.60    8.10
  20  -4  -3   -7.00   12.70
  20  -4  -3  -20.80   13.10
  20  -4  -3   -2.00    7.70
  20   4  -3    8.80    8.30
 -20   4   3    4.40    6.10
 -20   4   3    3.40    9.10
  20   4  -3    3.00    5.60
  20   4  -3    7.80    5.90
  20   4  -3    4.10    8.70
  18  -4  -3  226.18   23.50
  18   4  -3  220.48   22.70
  18   4  -3  196.98   25.90
 -18   4   3  207.18   19.20
  18   4  -3  221.58   19.90
  18   4  -3  263.07   27.00
  16  -4  -3  175.28   18.20
  16  -4  -3  117.29   22.70
  16   4  -3  180.48   17.40
 -16   4   3  161.68   15.40
 -16   4   3  152.08   17.00
  16   4  -3  152.18   17.10
  16   4  -3  157.68   20.90
  12  -4  -3  284.07   30.90
  12  -4  -3  339.27   28.00
  12  -4  -3  310.07   33.40
 -12   4   3  293.07   27.00
 -12   4   3  328.17   28.20
  12   4  -3  318.97   25.60
  12   4  -3  290.37   26.30
  12   4  -3  301.57   27.00
 -10  -4   3  242.68   24.20
 -10  -4   3  258.37   21.60
  10  -4  -3  218.68   22.00
  10  -4  -3  263.67   23.20
  10  -4  -3  233.08   28.60
 -10   4   3  238.18   22.80
  10   4  -3  241.88   21.30
  10   4  -3  276.97   25.70
  10   4  -3  238.48   22.60
  -8  -4   3   19.50    5.20
   8  -4  -3   20.10    4.20
   8  -4  -3   17.10    6.20
   8  -4  -3    8.50    5.00
   8  -4  -3   10.90    8.30
  -8  -4   3   17.30    5.80
   8   4  -3   20.50    7.20
   8   4  -3   15.50    5.60
  -8   4   3   16.90    4.20
   8   4  -3   16.40    5.20
  -6  -4   3  244.88   21.20
  -6  -4   3  258.67   25.60
   6  -4  -3  261.47   21.80
   6  -4  -3  245.18   23.30
   6  -4  -3  238.58   24.80
  -6  -4   3  252.67   20.80
  -6   4   3  239.28   19.50
   6   4  -3  245.68   21.40
  -6   4   3  232.58   21.50
   6   4  -3  284.77   25.10
  -6   4   3  291.37   24.90
   6   4  -3  241.78   22.00
   4  -4  -3   77.69   12.60
  -4  -4   3   85.89   16.10
   4  -4  -3   93.39   10.80
   4  -4  -3   74.59   14.80
  -4  -4   3   90.59   11.20
  -4  -4   3   82.49   11.10
   4   4  -3   84.39   11.20
   4   4  -3   79.29   11.50
  -4   4   3  106.29   14.50
  -4   4   3   77.19   11.70
  -4   4   3   90.59    9.30
  -4   4   3   89.29   11.20
  -2  -4   3  436.56   33.50
   2  -4  -3  440.36   37.80
   2  -4  -3  419.66   33.90
  -2  -4   3  423.06   33.70
   2  -4  -3  429.86   32.50
  -2  -4   3  428.06   37.30
  -2   4   3  422.76   33.50
   2   4  -3  496.15   36.60
  -2   4   3  429.76   32.50
  -2   4   3  407.36   32.80
   2   4  -3  422.86   33.50
  -2   4   3  455.95   37.70
   2   4  -3  438.36   33.60
   0  -4   3 1159.48   83.69
   0  -4   3 1156.08   87.19
   0  -4  -3 1163.68   82.29
   0  -4   3 1151.38   83.49
   0  -4  -3 1191.78   87.89
   0  -4  -3 1167.38   83.39
   0   4  -3 1164.08   83.59
   0   4   3 1105.69   82.99
   0   4   3 1104.19   82.39
   0   4  -3 1228.68   86.79
   0   4  -3 1123.79   83.29
   0   4   3 1212.48   87.79
  -2  -4  -3   83.29    9.20
  -2  -4  -3   83.09   14.00
  -2  -4  -3   78.69   11.70
   2  -4   3  103.99   16.90
   2  -4   3   83.89   10.30
   2  -4   3   88.29   12.10
   2  -4   3   94.99   11.70
   2   4   3   76.49    9.70
   2   4   3   80.89   11.50
  -2   4  -3   82.39   11.20
  -2   4  -3  115.09   14.50
  -2   4  -3  100.09   11.20
   2   4   3  106.09   15.30
   4  -4   3  918.91   68.39
  -4  -4  -3  934.51   71.59
  -4  -4  -3  951.80   66.29
   4  -4   3  895.91   67.99
   4  -4   3  943.61   68.39
  -4  -4  -3  899.21   67.69
   4  -4   3  964.60   72.99
   4   4   3  932.21   67.99
  -4   4  -3  973.30   72.19
  -4   4  -3  959.80   68.29
   4   4   3 1037.20   73.79
  -4   4  -3  870.21   67.59
   4   4   3  897.51   66.29
  -6  -4  -3   64.19   16.90
   6  -4   3   57.19    9.10
  -6  -4  -3   53.99    8.60
   6  -4   3   66.69   10.30
   6  -4   3   53.49    9.50
   6  -4   3   52.09   11.90
  -6   4  -3   63.39    9.90
   6   4   3   63.29   12.10
  -6   4  -3   58.09   11.10
   6   4   3   46.30   10.20
   8  -4   3  821.22   60.39
  -8  -4  -3  793.52   60.39
   8  -4   3  836.22   60.99
   8  -4   3  812.82   66.99
   8  -4   3  806.52   62.09
  -8  -4  -3  781.52   65.39
  -8   4  -3  872.31   60.69
   8   4   3  760.02   62.79
  -8   4  -3  890.81   64.89
  -8   4  -3  801.02   60.39
   8   4   3  802.52   60.79
  10  -4   3  808.22   60.49
  10  -4   3  775.42   63.59
 -10  -4  -3  790.52   61.39
  10  -4   3  828.12   68.79
  10  -4   3  863.21   62.19
 -10  -4  -3  845.82   66.69
 -10   4  -3  820.62   65.39
  10   4   3  815.22   63.89
 -10   4  -3  862.01   61.69
 -10   4  -3  814.02   61.39
  10   4   3  839.52   62.09
  12  -4   3   66.69   13.30
  12  -4   3   58.19   11.00
  12  -4   3   54.69   12.80
 -12  -4  -3   50.19   10.30
 -12   4  -3   64.79   10.30
  12   4   3   63.49   12.90
  12   4   3   41.30    7.50
 -12   4  -3   53.89   10.00
  14  -4   3  924.81   74.79
  14  -4   3  880.11   70.59
  14  -4   3  977.60   68.69
 -14  -4  -3  922.61   69.29
  14  -4   3  873.61   67.89
  14   4   3  881.01   69.59
 -14   4  -3  946.81   67.89
  14   4   3  867.41   68.39
 -14   4  -3  861.11   66.99
  16  -4   3   64.19    9.60
  16   4   3   41.60    9.60
 -16   4  -3   63.19    9.00
  16   4   3   36.10    6.50
 -16   4  -3   33.20    8.20
  16   4   3   82.39   15.70
  18  -4   3  442.96   33.50
  18  -4   3  419.96   35.20
 -18   4  -3  394.36   35.10
  18   4   3  402.46   37.00
 -18   4  -3  443.96   45.50
 -18   4  -3  368.46   33.40
  20  -4   3  235.88   20.60
  20  -4   3  268.47   31.70
  20  -4   3  242.88   24.70
  20   4   3  229.38   22.70
 -20   4  -3  209.18   20.90
 -20   4  -3  235.08   21.20
  20   4   3  221.78   31.10
  22  -4   3   19.70   16.20
  22  -4   3   -3.00   11.10
  22  -4   3    6.10    9.10
  22   4   3   -1.60   13.20
  22   4   3   10.40   13.20
  22   4   3  -12.50   10.30
 -22   4  -3   16.00    8.10
 -22   4  -3    2.20    7.70
  24  -4   3  251.67   33.10
  24  -4   3  288.37   50.49
  24   4   3  196.18   27.30
 -24   4  -3  228.98   26.50
  24   4   3  172.18   32.30
 -24   4  -3  210.28   25.10
  26  -4   3    9.10   31.50
  29  -5  -3  286.07   57.59
  29  -5  -3  285.47   60.09
  29   5  -3  265.17   30.10
 -29   5   3  238.78   28.60
  29   5  -3  274.67   40.00
  29   5  -3  320.87   31.60
  29   5  -3  239.08   41.00
  27  -5  -3  363.06   33.70
  27  -5  -3  318.67   50.29
  27  -5  -3  436.36   54.49
  27  -5  -3  413.36   53.69
 -27   5   3  323.87   37.00
  27   5  -3  391.36   44.50
  27   5  -3  327.77   40.10
  27   5  -3  337.27   29.80
  25  -5  -3    0.40   18.10
  25  -5  -3   -8.20   18.60
  25  -5  -3    8.90   15.80
  25  -5  -3    1.40    8.10
  25   5  -3   -9.20   10.30
  25   5  -3   -9.50    7.60
  25   5  -3  -10.70   12.30
  25   5  -3    0.50   10.50
 -25   5   3   12.40   13.80
 -25   5   3    9.90    9.50
  25   5  -3   18.90    8.80
  23  -5  -3  497.75   60.89
  23  -5  -3  687.03   53.29
  23  -5  -3  595.14   54.29
  23   5  -3  581.04   47.60
  23   5  -3  545.15   45.00
  23   5  -3  559.74   47.60
  23   5  -3  581.34   47.20
 -23   5   3  592.44   49.30
  21  -5  -3  249.68   35.10
  21  -5  -3  231.48   25.90
  21  -5  -3  279.87   31.40
  21   5  -3  268.07   26.90
  21   5  -3  290.57   30.10
 -21   5   3  299.77   27.00
 -21   5   3  283.87   24.60
  19  -5  -3  274.87   28.90
  19  -5  -3  298.37   28.00
  19   5  -3  283.57   27.30
 -19   5   3  301.27   33.90
 -19   5   3  301.27   25.10
  19   5  -3  296.87   31.30
  19   5  -3  279.37   28.10
  17  -5  -3  963.00   81.99
  17  -5  -3 1067.09   78.29
  17  -5  -3 1174.68   77.99
  17   5  -3 1023.40   77.49
  17   5  -3 1032.90   75.79
  17   5  -3 1018.40   77.09
 -17   5   3 1041.20   76.59
  17   5  -3  864.31   79.79
 -17   5   3 1056.89   82.19
  15  -5  -3   31.20    7.60
  15  -5  -3   38.80   12.60
  15   5  -3   45.50    8.80
 -15   5   3   42.50    7.00
  13  -5  -3  685.03   61.09
 -13  -5   3  753.42   58.89
  13  -5  -3  749.33   55.39
  13  -5  -3  757.92   58.69
 -13   5   3  670.83   54.69
  13   5  -3  718.43   54.59
  13   5  -3  684.93   53.09
 -13   5   3  707.43   51.79
  11  -5  -3  784.32   63.19
  11  -5  -3  778.52   58.29
  11  -5  -3  826.32   67.59
 -11  -5   3  880.01   60.39
  11  -5  -3  892.61   61.49
 -11  -5   3  836.72   65.19
  11   5  -3  803.82   60.99
 -11   5   3  676.83   63.19
 -11   5   3  809.12   58.09
 -11   5   3  804.32   60.69
  11   5  -3  796.52   58.79
   9  -5  -3   94.19   14.00
  -9  -5   3   78.69   13.60
   9  -5  -3   80.89   11.20
  -9  -5   3  105.29   17.70
   9  -5  -3   87.59   19.50
   9  -5  -3   99.99   13.60
   9   5  -3   86.39   13.10
  -9   5   3   83.59   14.10
  -9   5   3   91.29   10.00
   9   5  -3   88.29   10.40
   7  -5  -3 1331.17   92.69
   7  -5  -3 1242.18   98.69
  -7  -5   3 1271.97   95.39
   7  -5  -3 1299.27   93.59
  -7  -5   3 1290.67   92.19
   7   5  -3 1263.97   91.69
  -7   5   3 1291.97   96.09
  -7   5   3 1206.18   92.39
  -7   5   3 1219.68   90.69
   7   5  -3 1297.47   93.19
   7   5  -3 1359.56   96.79
  -5  -5   3  443.76   39.40
  -5  -5   3  458.85   37.30
   5  -5  -3  454.05   43.40
  -5  -5   3  484.85   36.90
   5  -5  -3  489.05   36.70
   5  -5  -3  451.25   37.80
   5   5  -3  447.76   37.20
   5   5  -3  554.54   40.80
  -5   5   3  466.25   35.20
  -5   5   3  452.05   35.60
   5   5  -3  478.75   35.70
  -3  -5   3  501.75   37.80
   3  -5  -3  472.45   36.80
  -3  -5   3  486.05   41.00
  -3  -5   3  490.15   38.00
   3  -5  -3  477.55   43.60
   3  -5  -3  472.45   37.90
   3   5  -3  527.75   41.20
  -3   5   3  483.25   36.40
   3   5  -3  480.95   36.30
   3   5  -3  470.75   37.80
  -3   5   3  456.05   36.90
  -3   5   3  466.95   37.40
  -1  -5   3 1388.76  104.09
   1  -5  -3 1391.96  105.79
  -1  -5   3 1424.36  100.39
   1  -5  -3 1407.56  100.09
   1  -5  -3 1356.56   99.19
  -1  -5   3 1365.46  100.29
   1   5  -3 1403.16  100.59
  -1   5   3 1549.24  105.39
  -1   5   3 1311.67   99.29
  -1   5   3 1369.36   99.79
   1   5  -3 1444.56  104.19
  -1   5   3 1371.46   99.59
   1   5  -3 1361.36   99.79
  -1  -5  -3   12.50    4.40
   1  -5   3   17.40    6.60
  -1  -5  -3   13.50    6.80
  -1   5  -3   26.60    7.00
   1   5   3   19.10    5.90
   1   5   3   11.20    5.80
  -1   5  -3   14.40    6.40
   1   5   3   20.50    5.40
  -3  -5  -3 1123.99   78.99
   3  -5   3 1081.59   80.19
   3  -5   3 1143.59   86.29
   3  -5   3 1121.99   81.09
  -3  -5  -3 1073.59   79.89
   3  -5   3 1089.89   79.79
  -3  -5  -3 1094.89   85.89
  -3   5  -3 1230.68   85.29
   3   5   3 1081.79   79.79
   3   5   3 1066.79   78.99
  -3   5  -3 1114.79   80.79
  -3   5  -3 1087.09   80.59
  -5  -5  -3  854.01   60.69
  -5  -5  -3  784.92   61.89
   5  -5   3  834.32   69.19
  -5  -5  -3  840.92   68.09
   5  -5   3  832.62   63.09
   5  -5   3  816.12   61.99
   5  -5   3  826.52   62.69
   5   5   3  821.72   62.19
  -5   5  -3  839.12   62.69
   5   5   3  977.60   67.29
   5   5   3  811.22   60.59
  -5   5  -3  804.92   62.69
  -5   5  -3  977.00   67.19
   7  -5   3  173.28   19.10
   7  -5   3  187.98   20.30
   7  -5   3  178.88   25.60
   7  -5   3  185.08   17.70
  -7  -5  -3  180.98   23.80
  -7  -5  -3  175.98   18.20
   7   5   3  183.08   18.60
   7   5   3  167.38   15.80
  -7   5  -3  185.18   19.00
  -7   5  -3  193.48   18.80
  -7   5  -3  211.68   20.10
   9  -5   3 1227.08   87.09
  -9  -5  -3 1173.78   91.09
  -9  -5  -3 1132.59   85.59
   9  -5   3 1143.19   87.89
   9  -5   3 1167.38   92.99
   9  -5   3 1188.68   86.19
   9   5   3 1345.27   91.19
   9   5   3 1140.29   86.09
  -9   5  -3 1133.69   85.69
   9   5   3 1119.49   87.59
  -9   5  -3 1190.18   86.19
  11  -5   3   47.10   11.80
  11  -5   3   43.10    8.20
 -11  -5  -3   41.50    7.50
  11  -5   3   37.20    9.00
 -11   5  -3   39.10    8.10
  11   5   3   28.80    5.60
  11   5   3   54.89   11.80
 -11   5  -3   33.90    9.50
  13  -5   3  659.23   58.39
 -13  -5  -3  732.33   55.29
  13  -5   3  722.93   54.29
  13  -5   3  727.73   57.79
  13   5   3  635.64   53.99
 -13   5  -3  685.43   52.59
 -13   5  -3  761.02   54.19
  13   5   3  700.23   56.09
  15  -5   3  534.45   53.29
  15  -5   3  577.74   46.50
 -15  -5  -3  571.14   48.60
  15  -5   3  657.93   47.50
 -15   5  -3  598.34   46.40
 -15   5  -3  556.94   45.40
  15   5   3  552.14   49.20
 -15   5  -3  658.73   54.39
  17  -5   3   86.49   11.30
  19  -5   3  642.94   61.19
  19  -5   3  637.44   50.59
  19   5   3  674.13   53.99
 -19   5  -3  705.13   50.49
 -19   5  -3  632.64   52.09
  21  -5   3  113.99   18.40
 -21   5  -3   83.99   16.30
  21   5   3   98.29   18.60
 -21   5  -3  105.49   20.00
  21   5   3  125.59   21.30
  23  -5   3  158.38   34.30
  23  -5   3  163.08   26.70
  23  -5   3   84.29   13.50
 -23   5  -3  145.79   22.20
  23   5   3  133.79   25.60
 -23   5  -3  112.19   18.40
  25  -5   3  355.96   49.20
  25  -5   3  343.17   62.09
  25  -5   3  312.67   56.19
  25   5   3  372.36   47.60
 -25   5  -3  277.37   30.90
  25   5   3  405.36   34.50
  26  -6  -3  126.39   30.90
  26  -6  -3  148.09   27.80
 -26   6   3  180.28   21.60
  26   6  -3  164.28   29.60
  26   6  -3  111.09   22.60
  26   6  -3  132.89   18.10
  26   6  -3  130.89   21.90
  24  -6  -3   96.39   26.60
  24  -6  -3  135.49   30.30
  24   6  -3   65.39   15.20
  24   6  -3   75.69   18.90
  24   6  -3   95.79   17.40
 -24   6   3   85.29   15.20
 -24   6   3   56.59   17.40
  22  -6  -3  285.87   43.70
  22  -6  -3  431.36   44.60
  22  -6  -3  346.47   42.40
  22   6  -3  369.56   34.00
 -22   6   3  396.46   35.20
  22   6  -3  367.26   30.20
  22   6  -3  321.87   34.80
  22   6  -3  346.37   35.90
  20  -6  -3   37.90   14.80
  18  -6  -3  371.56   39.90
  18   6  -3  522.85   41.40
  18   6  -3  482.45   40.90
  18   6  -3  502.55   39.20
  16  -6  -3  657.03   51.59
  16  -6  -3  542.55   44.30
  16  -6  -3  445.06   47.50
  16   6  -3  576.04   43.40
  16   6  -3  484.35   48.20
  16   6  -3  588.54   43.60
 -16   6   3  599.44   42.50
 -16   6   3  465.25   56.79
  14  -6  -3   93.89   16.20
  14  -6  -3  117.29   14.90
  14  -6  -3  115.19   17.50
 -14   6   3   81.99   21.10
  14   6  -3   90.09   14.40
 -14   6   3  138.59   13.50
 -14   6   3  119.09   12.60
  14   6  -3  114.59   16.40
 -12  -6   3  847.32   69.59
  12  -6  -3  770.92   70.59
 -12  -6   3  927.11   66.19
  12  -6  -3  971.50   66.39
  12  -6  -3  864.71   64.19
  12  -6  -3  891.61   69.19
  12   6  -3  888.71   65.79
  12   6  -3  886.71   65.59
 -12   6   3  876.11   63.59
 -12   6   3  861.21   65.29
 -10  -6   3  147.39   17.70
  10  -6  -3  102.49   17.30
  10  -6  -3  141.19   17.10
  10  -6  -3  106.69   16.90
 -10  -6   3  131.09   20.20
 -10   6   3  134.59   13.10
  10   6  -3  153.18   13.80
 -10   6   3  127.89   15.60
  10   6  -3  142.59   17.20
  -8  -6   3  661.63   48.90
   8  -6  -3  644.64   49.90
   8  -6  -3  657.13   49.20
  -8  -6   3  640.24   53.89
   8  -6  -3  611.44   54.59
  -8   6   3  577.04   51.09
  -8   6   3  602.74   48.50
  -8   6   3  636.04   46.80
   8   6  -3  644.84   48.60
   8   6  -3  658.03   49.40
  -6  -6   3  924.81   76.09
   6  -6  -3  981.20   78.19
   6  -6  -3 1008.80   71.49
  -6  -6   3  992.60   71.49
   6  -6  -3  959.60   72.19
  -6   6   3  953.70   71.39
  -6   6   3  906.21   74.79
  -6   6   3  975.20   69.99
   6   6  -3  975.70   71.89
   6   6  -3  983.30   71.19
  -4  -6   3   69.89   19.10
   4  -6  -3   87.79   16.80
  -4  -6   3  128.19   15.60
   4  -6  -3  102.99   14.70
  -4  -6   3  130.19   14.80
   4  -6  -3  102.79   19.60
  -4   6   3  109.39   12.60
   4   6  -3  115.99   14.20
  -4   6   3  106.29   14.80
   4   6  -3  108.79   14.40
  -4   6   3   82.89   14.60
   2  -6  -3 1507.65  111.19
  -2  -6   3 1596.14  111.59
  -2  -6   3 1496.95  116.49
  -2  -6   3 1580.54  112.19
   2  -6  -3 1526.25  117.89
   2  -6  -3 1526.05  110.69
  -2   6   3 1472.95  110.39
  -2   6   3 1561.24  110.89
  -2   6   3 1523.75  115.69
   2   6  -3 1563.74  111.89
   2   6  -3 1751.32  116.09
   2   6  -3 1498.05  111.09
  -2   6   3 1534.05  110.99
   0  -6  -3  243.58   24.30
   0  -6   3  287.67   24.30
   0  -6   3  214.78   29.30
   0  -6   3  302.77   25.00
   0  -6  -3  268.47   30.10
   0  -6  -3  259.57   23.00
   0   6   3  264.67   23.80
   0   6  -3  271.77   24.40
   0   6  -3  288.37   24.00
   0   6   3  308.37   26.10
   0   6   3  259.57   23.00
   0   6   3  253.57   23.40
   2  -6   3  378.96   29.50
  -2  -6  -3  356.06   30.50
   2  -6   3  374.66   37.50
  -2  -6  -3  358.76   36.30
   2  -6   3  381.86   31.70
   2  -6   3  409.86   31.80
  -2  -6  -3  382.26   29.80
   2   6   3  381.86   33.20
   2   6   3  374.06   31.30
   2   6   3  349.37   30.00
  -2   6  -3  379.56   31.20
   2   6   3  376.56   30.10
  -2   6  -3  388.66   31.10
   4  -6   3  748.93   56.29
  -4  -6  -3  746.53   54.39
   4  -6   3  771.42   56.99
  -4  -6  -3  730.63   61.29
   4  -6   3  759.02   62.89
   4  -6   3  722.73   55.19
  -4  -6  -3  704.03   54.89
   4   6   3  715.53   56.29
   4   6   3  713.73   54.99
  -4   6  -3  730.23   55.59
  -4   6  -3  749.82   56.29
  -4   6  -3  768.22   58.99
   4   6   3  856.11   60.39
   4   6   3  695.83   54.29
   6  -6   3   23.10    7.70
   6  -6   3   15.00    7.00
  -6  -6  -3   23.90    7.50
  -6  -6  -3   25.20    5.70
   6  -6   3   23.70    8.30
   6   6   3   26.00    6.80
   6   6   3   19.60    5.90
  -6   6  -3   28.40    7.40
  -6   6  -3   20.00    6.30
  -8  -6  -3  578.64   50.09
   8  -6   3  595.84   48.10
   8  -6   3  646.24   46.30
  -8  -6  -3  567.54   45.20
   8  -6   3  596.04   46.20
  -8  -6  -3  603.54   43.90
   8  -6   3  545.95   52.09
  -8   6  -3  582.04   45.00
   8   6   3  575.84   45.60
  -8   6  -3  626.14   46.00
   8   6   3  574.04   43.70
  10  -6   3  306.37   25.50
  10  -6   3  227.48   27.00
 -10  -6  -3  264.97   25.10
  10  -6   3  266.27   28.30
  10  -6   3  293.57   25.80
  10   6   3  257.37   25.60
 -10   6  -3  280.17   22.40
 -10   6  -3  292.07   25.60
  12  -6   3   81.59   16.10
  12  -6   3  113.29   22.70
 -12  -6  -3  105.99   14.50
  12  -6   3  144.69   16.80
 -12   6  -3  125.29   16.80
  12   6   3   86.29   19.90
 -12   6  -3  120.29   14.40
  12   6   3  110.79   14.70
  14  -6   3  525.55   41.10
 -14  -6  -3  517.95   43.30
  14  -6   3  514.65   42.40
 -14   6  -3  547.35   41.10
 -14   6  -3  470.05   39.20
 -14   6  -3  559.24   48.50
  14   6   3  474.55   44.70
  16  -6   3  112.29   13.40
  16  -6   3  135.89   21.80
 -16   6  -3  108.69   15.90
  16   6   3   86.99   15.20
  16   6   3  100.09   16.20
 -16   6  -3  116.29   15.10
  18  -6   3  164.88   27.90
  18  -6   3  193.48   32.10
  18  -6   3  168.48   17.50
 -18   6  -3  185.38   36.60
  18   6   3  159.08   25.30
 -18   6  -3  215.58   18.30
  18   6   3  160.48   25.10
 -18   6  -3  167.58   22.30
  20  -6   3  262.67   38.10
  20  -6   3  235.68   41.30
 -20   6  -3  198.48   21.70
 -20   6  -3  251.67   26.40
  20   6   3  243.98   28.70
 -20   6  -3  207.88   43.10
  20   6   3  206.28   32.10
  22  -6   3   24.30   25.60
  22  -6   3  -14.00   20.70
 -22   6  -3  -12.50   12.10
 -22   6  -3   27.40   28.00
  22   6   3   -2.60   26.40
  22   6   3   -6.50   15.10
 -22   6  -3    4.10    9.80
  22   6   3  -27.70   16.80
  24  -6   3  313.57   57.99
  24  -6   3  314.27   52.49
  24   6   3  192.88   30.50
 -24   6  -3  245.48   26.30
  24   6   3  284.37   31.70
 -24   6  -3  211.38   26.70
  25  -7  -3   14.70   25.50
  25   7  -3   51.59   14.30
  25   7  -3    4.60   26.90
  25   7  -3   14.60   17.90
  23  -7  -3  339.27   50.49
  23  -7  -3  269.17   50.49
  23  -7  -3  385.86   50.69
  23   7  -3  265.97   31.30
 -23   7   3  275.87   29.70
 -23   7   3  275.97   64.79
  23   7  -3  259.57   26.20
  23   7  -3  254.47   36.50
  23   7  -3  230.18   32.20
  23   7  -3  252.77   39.80
  21  -7  -3  147.09   33.20
  21  -7  -3  161.58   31.30
  21   7  -3  153.18   28.00
 -21   7   3  115.29   21.80
  21   7  -3  131.79   18.90
  21   7  -3  110.89   19.30
 -21   7   3  167.68   39.70
  19  -7  -3  100.59   23.20
  19   7  -3  137.99   16.00
  19   7  -3  157.78   19.30
 -19   7   3  108.19   20.10
  19   7  -3   95.59   20.50
  17  -7  -3  250.77   29.70
  17  -7  -3  313.27   35.10
 -17   7   3  324.57   26.80
  17   7  -3  348.27   28.80
 -17   7   3  339.67   30.70
  13  -7  -3  219.68   32.60
 -13  -7   3  319.07   27.50
 -13   7   3  294.27   24.80
 -13   7   3  273.07   24.70
 -13   7   3  304.57   37.90
  13   7  -3  298.77   27.00
  11  -7  -3  439.06   35.60
 -11  -7   3  430.46   34.90
  11  -7  -3  397.66   37.00
 -11  -7   3  385.46   36.10
  11  -7  -3  355.96   40.00
 -11   7   3  424.46   32.30
 -11   7   3  334.17   37.60
  11   7  -3  417.36   34.20
  11   7  -3  460.45   33.50
 -11   7   3  394.46   32.10
  -9  -7   3    6.00    6.70
   9  -7  -3    4.00    9.50
   9   7  -3   11.00    6.50
  -9   7   3    3.90    5.60
   9   7  -3    9.30    5.60
  -9   7   3   -1.70    5.80
  -9   7   3    2.70    3.90
   9   7  -3    5.70    6.90
  -7  -7   3  490.85   45.50
   7  -7  -3  508.85   43.80
  -7  -7   3  539.85   42.60
   7  -7  -3  540.45   42.80
   7   7  -3  559.14   41.80
   7   7  -3  542.15   42.20
  -7   7   3  495.05   41.90
   7   7  -3  607.54   45.30
  -7   7   3  519.15   41.00
   5  -7  -3  144.29   19.50
   5  -7  -3  158.88   18.40
  -5  -7   3  176.48   18.50
  -5  -7   3  116.89   19.80
  -5   7   3  144.99   16.60
  -5   7   3  157.38   17.10
   5   7  -3  157.98   17.40
   3  -7  -3  277.57   25.80
  -3  -7   3  315.17   25.10
  -3  -7   3  308.77   26.60
   3  -7  -3  260.27   27.30
   3  -7  -3  240.68   28.30
  -3  -7   3  253.97   29.10
   3   7  -3  311.57   25.10
  -3   7   3  285.47   25.20
   3   7  -3  295.27   24.60
  -3   7   3  265.37   25.50
  -1  -7   3  718.33   59.59
   1  -7  -3  690.53   59.89
  -1  -7   3  782.62   54.89
   1  -7  -3  696.23   54.79
   1  -7  -3  697.03   54.49
  -1  -7   3  709.03   55.49
  -1   7   3  660.73   54.09
  -1   7   3  711.03   54.39
   1   7  -3  788.72   58.39
   1   7  -3  734.93   54.39
   1   7  -3  723.13   55.29
   1  -7   3   -0.50    6.50
  -1  -7  -3  -11.30    7.40
  -1  -7  -3   -9.10    6.50
  -1   7  -3   10.60    5.80
  -1   7  -3    6.20    5.60
   1   7   3    4.60    5.70
   1   7   3   -2.50    5.90
   3  -7   3  763.62   55.39
  -3  -7  -3  740.33   55.89
  -3  -7  -3  677.73   60.69
   3  -7   3  836.92   57.49
   3  -7   3  807.62   56.99
   3  -7   3  741.33   63.59
  -3   7  -3  621.44   59.79
   3   7   3  783.42   57.49
  -3   7  -3  739.23   56.19
   3   7   3  726.63   54.89
  -3   7  -3  824.32   57.09
   3   7   3  725.13   55.39
   5  -7   3  338.47   29.40
   5  -7   3  367.36   29.00
   5  -7   3  291.57   31.80
  -5  -7  -3  333.07   27.70
  -5   7  -3  312.17   26.70
   5   7   3  359.56   27.80
   5   7   3  305.47   27.40
  -5   7  -3  353.26   28.10
  -7  -7  -3  188.38   19.60
   7  -7   3  189.08   24.00
  -7  -7  -3  196.88   18.90
   7  -7   3  182.18   22.30
   7  -7   3  229.58   19.60
  -7   7  -3  221.18   19.00
   7   7   3  168.58   19.00
  -7   7  -3  197.48   17.80
   7   7   3  176.48   19.30
   7   7   3  199.58   18.80
   7   7   3  164.18   25.60
  -9  -7  -3  604.24   46.90
   9  -7   3  551.64   51.89
  -9  -7  -3  656.53   45.80
  -9  -7  -3  565.34   52.99
   9  -7   3  660.83   50.79
   9  -7   3  685.93   47.50
  -9   7  -3  533.45   51.69
   9   7   3  580.14   45.40
   9   7   3  630.54   47.70
   9   7   3  635.44   47.80
  -9   7  -3  677.53   47.80
  -9   7  -3  510.25   46.40
  11  -7   3   44.30    7.70
  11   7   3   32.70    8.70
 -11   7  -3   42.40    9.70
 -13  -7  -3  235.98   25.50
  13  -7   3  255.77   21.80
 -13  -7  -3  187.48   26.60
 -13   7  -3  270.77   23.70
  13   7   3  227.68   27.80
  13   7   3  230.88   22.30
 -13   7  -3  217.48   22.90
  15  -7   3  289.37   25.60
  15  -7   3  340.47   31.90
  15  -7   3  298.27   35.60
 -15   7  -3  314.97   41.30
 -15   7  -3  275.87   29.40
  15   7   3  254.47   30.80
  15   7   3  287.97   28.80
 -15   7  -3  361.26   26.50
  19  -7   3  150.18   27.30
  19   7   3   93.99   17.30
 -19   7  -3  107.59   18.10
 -19   7  -3  148.79   22.70
  21  -7   3   52.79   33.50
  21  -7   3   26.20   21.70
  21  -7   3   28.00    9.90
 -21   7  -3   58.99   11.50
 -21   7  -3   49.30   10.20
  21   7   3   50.59   16.60
  21   7   3   24.10   16.60
  22  -8  -3  572.14   68.39
  22  -8  -3  562.04   60.99
  22  -8  -3  626.34   68.89
  22  -8  -3  721.43   60.49
 -22   8   3  593.34   48.00
 -22   8   3  514.25   67.09
  22   8  -3  607.64   57.79
  22   8  -3  674.23   51.39
  22   8  -3  510.55   45.50
  20  -8  -3    3.90   26.60
  20  -8  -3  -21.50   15.10
  20  -8  -3   12.90   22.30
 -20   8   3  -16.50   13.00
  20   8  -3    7.40    7.80
  20   8  -3   -0.30   19.40
 -20   8   3   11.60   22.50
  18  -8  -3  806.62   66.79
  18  -8  -3  626.64   68.59
  18   8  -3  725.23   55.19
  18   8  -3  656.93   63.59
 -18   8   3  772.02   59.49
  16  -8  -3  520.65   55.79
  16  -8  -3  638.94   52.19
  16  -8  -3  501.95   45.70
 -16  -8   3  462.45   47.90
 -16   8   3  607.74   46.50
  16   8  -3  577.14   44.10
 -16   8   3  557.04   42.60
  14  -8  -3   88.39   23.10
 -14  -8   3   90.19   14.60
  14  -8  -3   85.49   17.20
 -14   8   3  117.39   16.50
  14   8  -3  131.29   16.70
 -14   8   3  117.19   17.70
  12  -8  -3 1410.16   97.39
  12  -8  -3 1224.38  102.99
 -12  -8   3 1305.17   95.89
 -12   8   3 1275.77   93.99
  12   8  -3 1267.47   94.79
  10  -8  -3   65.09   13.80
  10  -8  -3   95.69   18.80
 -10  -8   3   51.49   11.50
  10   8  -3   58.99   10.60
 -10   8   3   60.29   10.50
 -10   8   3   68.59   11.40
  -8  -8   3  567.94   55.39
   8  -8  -3  786.32   54.59
  -8  -8   3  720.63   54.09
   8  -8  -3  737.63   56.29
   8   8  -3  711.23   52.99
  -8   8   3  721.53   52.79
   8   8  -3  574.34   57.79
   8   8  -3  698.83   55.79
  -8   8   3  715.73   52.89
  -6  -8   3  654.63   50.09
   6  -8  -3  618.14   51.59
   6  -8  -3  696.23   49.90
   6   8  -3  681.13   49.70
   6   8  -3  617.94   49.10
  -6   8   3  638.94   48.80
  -6   8   3  573.24   48.20
   4  -8  -3   66.79   11.20
   4  -8  -3   69.59   13.30
  -4  -8   3   95.79   14.10
  -4   8   3   70.59   13.80
  -4   8   3   67.79   13.00
   4   8  -3   98.29   11.70
   4   8  -3   64.49   14.00
  -2  -8   3 1308.27   84.79
  -2  -8   3 1026.30   88.49
   2  -8  -3 1162.28   84.59
   2  -8  -3  998.10   90.59
   2  -8  -3 1210.78   84.79
  -2   8   3 1203.18   83.89
   2   8  -3 1146.29   83.59
  -2   8   3  980.00   91.69
  -2   8   3 1163.18   83.69
   2   8  -3 1210.78   84.49
   0  -8   3  191.28   17.90
   0  -8   3  235.08   21.00
   0  -8  -3  169.98   21.30
   0   8   3  213.48   20.70
   0   8  -3  200.48   17.60
   0   8   3  188.08   20.80
  -2  -8  -3  258.47   25.80
   2  -8   3  312.07   23.90
   2  -8   3  293.97   27.30
   2   8   3  314.27   23.90
  -2   8  -3  285.97   23.80
  -2   8  -3  211.68   30.10
   2   8   3  251.17   25.60
  -2   8  -3  274.27   23.70
  -4  -8  -3  596.04   45.00
   4  -8   3  555.54   44.20
   4  -8   3  616.94   46.70
   4  -8   3  542.75   50.09
   4  -8   3  600.84   44.20
  -4   8  -3  508.25   49.00
  -4   8  -3  653.33   44.40
  -4   8  -3  517.75   44.70
   4   8   3  566.84   44.80
   4   8   3  547.65   44.10
   6  -8   3   -4.30    6.50
  -6  -8  -3   -1.70    7.40
   6  -8   3   12.10    6.20
   6  -8   3   -4.10    9.30
   6  -8   3   10.70    5.00
   6  -8   3  -10.00    6.40
   6   8   3   -0.40    5.70
   6   8   3   -3.90    5.50
  -6   8  -3    2.90    4.80
  -8  -8  -3  626.24   48.30
   8  -8   3  664.03   48.10
   8  -8   3  635.64   52.09
  -8   8  -3  617.74   57.29
   8   8   3  624.14   49.00
  -8   8  -3  646.64   47.70
   8   8   3  563.94   46.80
  10  -8   3  423.46   33.70
  10  -8   3  379.26   41.20
 -10  -8  -3  416.96   34.60
  10  -8   3  467.45   40.20
 -10  -8  -3  429.56   39.80
  10   8   3  383.06   34.30
 -10   8  -3  446.06   34.10
 -10   8  -3  447.36   36.80
  10   8   3  423.26   35.20
  12   8   3   42.30    9.40
 -12   8  -3   56.49   12.60
  12   8   3   55.89    9.40
  12   8   3   53.09   13.10
 -12   8  -3   65.99   13.20
  14  -8   3  367.26   35.40
  14  -8   3  506.25   43.00
 -14  -8  -3  494.55   46.50
  14  -8   3  485.45   49.80
 -14   8  -3  408.66   36.80
  14   8   3  441.76   42.30
 -14   8  -3  467.75   40.60
  14   8   3  464.45   41.30
  14   8   3  513.25   42.30
  16  -8   3   37.00   18.50
 -16   8  -3   33.50   13.90
 -16   8  -3   38.90   12.80
  16   8   3   53.29   17.40
  16   8   3   29.80   16.60
  16   8   3   62.59   14.80
 -16   8  -3   59.79   11.20
  18  -8   3   79.89   19.10
  18  -8   3  152.08   26.20
  18  -8   3   79.39   12.10
 -18   8  -3  113.69   18.40
  18   8   3  107.49   19.50
 -18   8  -3   73.99   27.00
  18   8   3   99.39   32.90
 -18   8  -3  129.79   21.20
  20  -8   3  277.17   48.20
  20  -8   3  357.86   61.89
  20  -8   3  342.77   59.79
 -20   8  -3  317.47   29.60
 -20   8  -3  325.97   59.49
  20   8   3  261.07   34.80
  20   8   3  343.47   44.20
  21  -9  -3   72.79   30.00
  21  -9  -3   12.50   24.70
  21   9  -3   35.20   18.60
  21   9  -3   11.10   27.30
 -21   9   3   45.10   12.10
  21   9  -3   44.90    9.30
  19  -9  -3    8.20   21.50
  19  -9  -3   42.60   17.50
  19  -9  -3   13.00   24.50
 -17  -9   3  139.59   29.10
  17  -9  -3  176.58   33.30
  17   9  -3  110.49   23.50
 -17   9   3  140.39   21.20
  17   9  -3  157.48   16.80
  15  -9  -3    1.20   18.10
 -15  -9   3   27.80    9.10
  15  -9  -3   32.90   19.90
  15  -9  -3   15.70   11.60
  15   9  -3   27.40   16.70
 -15   9   3   13.70    9.80
 -15   9   3   30.80   11.50
  15   9  -3   18.40    6.70
 -15   9   3   18.90   13.00
  13  -9  -3  137.09   36.60
  13  -9  -3  205.28   30.40
 -13  -9   3  217.28   22.10
  13  -9  -3  153.68   21.40
 -13   9   3  198.68   22.40
 -13   9   3  187.48   21.00
  13   9  -3  199.08   27.10
  13   9  -3  137.09   17.00
 -11  -9   3  146.99   22.20
  11  -9  -3  116.69   31.50
  11   9  -3  144.49   15.70
 -11   9   3  183.28   21.40
 -11   9   3  188.88   18.90
   9  -9  -3   25.90   11.30
  -9  -9   3   41.40   11.00
  -9   9   3   48.20    9.40
   9   9  -3   52.39   10.10
  -9   9   3   38.30    8.80
   7  -9  -3  346.17   34.80
   7  -9  -3  383.06   31.40
   7  -9  -3  343.77   37.70
  -7  -9   3  384.96   33.70
   7   9  -3  342.87   28.40
  -7   9   3  391.56   29.90
  -7   9   3  302.37   28.40
  -5  -9   3  101.39   17.20
   5  -9  -3   67.09   14.70
  -5   9   3  101.19   14.30
   5   9  -3  106.39   13.00
   3  -9  -3  105.29   18.40
   3  -9  -3  122.99   19.70
  -3  -9   3  102.49   16.20
   3   9  -3  109.59   14.50
   3   9  -3   85.39   14.80
   1  -9  -3  136.59   21.20
   1   9  -3  171.08   16.00
   1   9  -3  188.18   20.30
   1   9  -3  116.49   26.60
  -1   9   3  157.08   15.80
   1  -9   3   -5.40    7.30
  -1  -9  -3  -14.00    7.40
   1  -9   3   -6.80    5.50
  -1   9  -3  -11.60    8.90
  -1   9  -3    4.00    5.30
   1   9   3   -7.00    7.00
  -1   9  -3    6.70    6.70
   1   9   3   -1.50    6.90
  -3  -9  -3  151.88   19.90
  -3  -9  -3  123.89   20.70
  -3   9  -3  181.38   17.10
  -3   9  -3  147.39   23.10
   3   9   3  170.28   22.40
   3   9   3  143.29   17.30
   5  -9   3   74.69   12.70
  -5  -9  -3   79.59   12.90
  -5  -9  -3  100.39   20.10
  -5   9  -3  122.69   16.20
   5   9   3   93.99   16.20
  -5   9  -3  111.89   14.60
   5   9   3   68.19   12.70
   7  -9   3   -5.20    6.70
   7  -9   3    4.70   11.00
  -7  -9  -3   15.80    9.30
  -7  -9  -3   -2.70    7.60
   7  -9   3    1.00   13.20
  -7   9  -3    3.00    6.90
  -7   9  -3    8.20    7.70
  -7   9  -3  -11.40   10.00
   7   9   3    0.00    8.10
   9  -9   3  165.68   29.10
   9  -9   3  104.29   29.40
   9  -9   3  167.68   25.30
  -9  -9  -3  136.09   21.90
   9  -9   3  149.29   25.60
  -9   9  -3  132.09   32.80
  -9   9  -3  167.28   20.00
  -9   9  -3  137.79   18.10
   9   9   3  109.69   19.70
 -11  -9  -3   16.50   11.70
  11  -9   3   42.40   11.70
 -11  -9  -3    9.60   10.50
  11  -9   3   38.00   11.10
  11  -9   3    4.20   17.70
  11  -9   3   12.20   11.60
 -11   9  -3   12.70    8.50
  11   9   3   15.00    5.60
 -11   9  -3   27.40   12.10
 -11   9  -3   26.30    8.60
  11   9   3   38.20   12.70
  11   9   3   22.30   11.20
  13  -9   3   21.80    9.00
  13  -9   3   51.59   25.60
  13  -9   3   22.40   13.10
  13  -9   3   57.19   15.70
  13   9   3   60.69   17.60
 -13   9  -3   14.80   13.20
  13   9   3    3.40   13.40
 -13   9  -3   35.00   12.00
  13   9   3   32.20   10.10
  15  -9   3   33.60   10.10
 -15  -9  -3   51.69   14.00
  15  -9   3   41.70   16.30
  15   9   3   89.39   19.40
 -15   9  -3   62.79   23.20
  15   9   3   51.29   23.80
  17  -9   3  -26.10   28.30
  17  -9   3   24.20   18.80
  17   9   3   34.30   16.50
 -17   9  -3   17.80   10.50
 -17   9  -3  -14.50   18.10
 -17   9  -3   -4.00   12.00
  17   9   3    7.80   14.00
  17   9   3   19.00   21.40
  16 -10  -3  210.58   35.20
  16  10  -3  236.88   39.60
  16  10  -3  284.17   69.59
 -16  10   3  232.18   25.90
 -16  10   3  238.58   24.90
  14 -10  -3    9.40   12.80
  14 -10  -3   25.20   18.40
  14 -10  -3    1.20   21.90
  14 -10  -3    6.50   14.50
  14  10  -3   33.60   20.00
  14  10  -3   31.30    7.80
 -14  10   3   48.40    9.80
 -14  10   3    2.80   16.00
 -12 -10   3  522.55   50.89
  12 -10  -3  410.06   38.60
  12 -10  -3  509.25   52.89
  12 -10  -3  446.56   59.09
 -12 -10   3  473.75   43.50
 -12  10   3  465.25   42.60
  12  10  -3  467.45   51.49
  12  10  -3  448.36   53.69
 -12  10   3  525.25   38.40
 -12  10   3  347.17   66.79
  12  10  -3  443.16   36.70
 -10 -10   3  155.08   22.30
  10 -10  -3  161.48   24.90
 -10  10   3  158.98   18.90
 -10  10   3  221.18   45.00
 -10  10   3  133.59   22.00
  10  10  -3  117.89   22.90
   8 -10  -3  379.56   34.90
  -8 -10   3  316.07   31.30
  -8 -10   3  282.77   38.50
  -8  10   3  375.56   28.80
   8  10  -3  288.67   28.40
  -8  10   3  398.56   43.00
   8  10  -3  359.26   36.60
  -8  10   3  341.77   33.50
   6 -10  -3  606.44   61.39
   6 -10  -3  649.14   52.39
  -6 -10   3  609.64   55.59
  -6  10   3  604.84   47.00
  -6  10   3  653.13   49.80
   6  10  -3  527.75   47.70
  -6  10   3  728.83   57.29
   6  10  -3  518.85   58.79
  -4 -10   3  -11.10    8.10
   4 -10  -3  -11.50   11.30
  -4  10   3    5.60    8.00
   4  10  -3    6.90    9.40
   2 -10  -3  628.14   57.19
  -2 -10   3  711.63   61.89
   2 -10  -3  716.23   68.39
   2  10  -3  612.34   63.19
  -2  10   3  656.13   52.59
  -2  10   3  711.43   64.59
   2  10  -3  753.02   54.99
  -2  10   3  760.52   54.19
   0 -10   3  430.16   45.60
   0 -10  -3  444.46   51.19
   0 -10  -3  476.85   39.10
   0  10   3  535.15   49.99
   0  10   3  465.45   37.70
   0  10  -3  391.76   48.30
   0  10   3  488.55   38.40
   0  10  -3  503.05   39.90
  -2 -10  -3  191.78   21.20
  -2 -10  -3  200.08   35.30
  -2  10  -3  136.39   33.80
   2  10   3  179.68   17.60
  -2  10  -3  182.58   23.80
   4 -10   3 1053.09   79.39
   4 -10   3  892.41   83.19
  -4 -10  -3  937.11   84.89
  -4 -10  -3 1092.09   73.19
  -4  10  -3 1036.00   76.69
   4  10   3  915.11   72.49
  -4  10  -3  920.51   74.39
   6 -10   3   24.00   13.20
   6 -10   3   28.80   17.30
  -6 -10  -3    4.70   11.10
   6  10   3   30.40    8.40
   6  10   3   57.79   15.50
  -6  10  -3   19.60   11.70
  -6  10  -3   44.40   11.80
  -8 -10  -3  590.94   47.30
   8 -10   3  636.24   49.70
   8 -10   3  535.55   60.69
   8 -10   3  618.64   58.69
  -8 -10  -3  510.75   58.29
   8 -10   3  552.74   50.79
   8  10   3  545.75   46.00
  -8  10  -3  578.84   58.19
   8  10   3  617.84   51.79
  -8  10  -3  518.15   48.20
   8  10   3  615.24   70.49
  10 -10   3  548.45   56.79
  10 -10   3  509.05   43.90
 -10 -10  -3  500.75   40.40
  10 -10   3  379.46   57.59
 -10  10  -3  500.85   71.79
  10  10   3  480.45   48.50
  10  10   3  431.86   75.19
 -10  10  -3  407.36   41.70
  10  10   3  446.16   44.80
  10  10   3  416.26   39.50
  12 -10   3   29.60   12.90
  12 -10   3   49.30   25.50
 -12  10  -3   27.10   17.00
  12  10   3   50.09   12.30
  12  10   3   53.19   17.40
  12  10   3   49.00   15.80
  14 -10   3  535.95   65.59
  14 -10   3  794.22   70.89
  14 -10   3  512.05   52.39
  14 -10   3  683.73   51.89
 -14 -10  -3  534.85   61.19
  14  10   3  690.23   55.09
 -14  10  -3  690.53   50.09
 -14  10  -3  559.34   70.79
 -11 -11   3   -0.20   12.90
  11 -11  -3   14.20   11.40
  11 -11  -3   18.20   23.30
  11  11  -3   15.00   10.20
 -11  11   3   15.30    9.20
 -11  11   3    1.00   15.60
  11  11  -3    9.60   21.50
  11  11  -3  -25.90   23.80
   9 -11  -3    9.10   11.70
   9 -11  -3  -17.60   13.90
   9 -11  -3   -2.00   22.60
   9 -11  -3   -2.70   17.70
   9  11  -3   30.50   18.70
   9  11  -3    0.80   21.30
  -9  11   3   -2.00    9.60
   9  11  -3   11.10   10.30
   7 -11  -3    6.70   13.70
   7 -11  -3   18.90   11.50
   7 -11  -3   33.80   16.80
   7 -11  -3   20.90   19.40
  -7  11   3   23.40   10.90
   7  11  -3    9.20   16.80
   7  11  -3   18.00   10.60
   7  11  -3   20.60   24.40
  -5 -11   3   -0.10   18.20
  -5  11   3   14.00   10.10
   5  11  -3   21.70   10.00
   5  11  -3   15.30   19.10
  -5  11   3    1.50    9.00
  -3 -11   3   -0.30   15.70
   3  11  -3   36.20   14.90
   3  11  -3   16.00   14.60
   3  11  -3   23.60    9.60
  -3  11   3   11.20   10.60
  -1 -11   3   46.20   18.10
   1  11  -3   32.90   15.70
   1 -11   3  -12.80   16.50
  -1  11  -3   19.80   16.40
   1  11   3   -2.20    8.60
  -3 -11  -3   43.50   18.40
   3 -11   3   17.00   20.40
  -3  11  -3   21.80   21.30
   3  11   3   41.80    8.80
   5 -11   3   16.40   13.40
   5 -11   3   37.60   21.30
  -5 -11  -3   18.00   11.90
  -5 -11  -3   50.19   11.70
  -5  11  -3   10.10   10.80
  -5  11  -3   -4.80   18.80
   5  11   3   31.90    8.60
   5  11   3   23.10   14.90
   5  11   3   36.20   15.60
   7 -11   3   24.00   25.80
   7  11   3   27.50   16.00
  -7  11  -3    5.30    9.00
   7  11   3   -4.60   19.80
   7  11   3   14.00    8.20
   9 -11   3   43.60   31.10
  -9 -11  -3  111.09   22.10
   9  11   3   91.59   18.50
   9  11   3   61.79   20.90
  32   0  -4  351.46   45.50
  32   0  -4  425.96   61.39
  32   0  -4  370.36   51.09
  30   0  -4  146.49   18.20
  30   0  -4  132.09   25.70
  28   0  -4 1028.30   79.69
  28   0  -4 1057.49   88.19
  28   0  -4  798.92   69.69
  26   0  -4   20.10   11.00
  26   0  -4   -6.50    9.30
  26   0  -4    6.00    7.90
  24   0  -4  959.30   70.59
  24   0  -4  921.21   79.59
  24   0  -4  970.30   72.19
  24   0  -4  874.11   70.39
  22   0  -4  979.80   68.39
  22   0  -4  873.61   69.89
  22   0  -4  820.12   68.39
  22   0  -4  953.00   75.49
  20   0  -4  355.36   31.40
  20   0  -4  403.16   32.10
  20   0  -4  345.17   36.80
  20   0  -4  346.07   30.30
  18   0  -4 4065.89  281.67
  18   0  -4 3747.32  272.37
  18   0  -4 3789.72  272.37
  16   0  -4  576.64   46.70
  16   0  -4  634.74   54.89
  16   0  -4  613.44   46.90
  14   0  -4 1324.97   98.09
  14   0  -4 1217.68   91.49
  14   0  -4 1263.97   91.39
  12   0  -4 1160.38   89.79
  12   0  -4 1386.86   96.19
  12   0  -4 1217.48   91.79
  10   0  -4   41.90    9.20
  10   0  -4   40.30    6.20
  10   0  -4   43.80    8.30
   8   0  -4 2420.26  174.98
   8   0  -4 2672.63  178.18
   8   0  -4 2423.06  176.78
   6   0  -4 1437.56  105.79
  -6   0   4 1554.64  105.89
  -6   0   4 1436.86  104.39
   6   0  -4 1511.05  105.79
  -6   0   4 1525.75  105.89
   6   0  -4 1475.05  104.39
  -4   0   4  812.62   57.69
   4   0  -4  781.92   58.79
  -4   0   4  865.31   57.99
  -4   0   4  789.02   58.59
   4   0  -4  830.02   57.69
   4   0  -4  819.22   57.89
   2   0  -4  246.78   19.50
   2   0  -4  260.37   19.60
  -2   0   4  277.67   19.30
  -2   0   4  266.57   19.60
   2   0  -4  247.98   20.50
   2   0  -4  259.47   19.40
  -2   0   4  258.67   20.40
   0   0   4  432.06   29.40
   0   0  -4  391.66   29.90
   0   0  -4  377.56   28.70
   0   0  -4  415.46   29.50
   0   0   4  382.26   28.70
   0   0   4  396.96   29.40
   0   0   4  383.46   29.80
  -2   0  -4 1276.87   86.19
   2   0   4 1208.68   84.89
   2   0   4 1191.08   85.99
  -2   0  -4 1163.78   86.09
  -2   0  -4 1203.88   84.79
   2   0   4 1208.18   86.29
   4   0   4 4494.25  305.77
  -4   0  -4 4586.24  307.47
  -4   0  -4 4200.78  305.67
  -4   0  -4 4269.47  307.17
   4   0   4 4435.06  307.37
   4   0   4 4365.36  307.47
   6   0   4   11.90    3.40
   6   0   4    9.30    4.80
   6   0   4   17.40    5.90
  -6   0  -4   13.00    5.20
  -6   0  -4   10.70    3.30
  -8   0  -4 2936.11  213.38
  -8   0  -4 3192.38  215.98
   8   0   4 3095.29  216.08
  -8   0  -4 2997.70  215.48
   8   0   4 3054.39  213.48
  10   0   4 1132.69   82.59
  10   0   4 1124.79   80.39
 -10   0  -4 1107.19   82.79
 -10   0  -4 1083.19   80.19
  10   0   4 1143.99   83.79
 -10   0  -4 1180.48   83.29
 -12   0  -4  694.43   53.89
  12   0   4  695.73   53.79
  12   0   4  686.13   50.49
  12   0   4  630.24   61.09
 -12   0  -4  679.43   50.39
 -12   0  -4  727.03   53.79
  12   0   4  690.43   54.49
  14   0   4 3043.90  221.88
 -14   0  -4 3029.90  218.68
  14   0   4 3017.80  218.68
 -14   0  -4 3183.18  222.08
  14   0   4 3186.68  230.18
  14   0   4 3129.29  222.78
 -14   0  -4 3193.58  221.98
 -16   0  -4   66.09   13.60
  16   0   4   72.69   10.10
 -16   0  -4   47.50    7.60
 -16   0  -4   53.09    9.50
  16   0   4   56.39   10.00
  16   0   4   80.29   15.60
  18   0   4 1235.38   94.89
 -18   0  -4 1313.07   93.39
 -18   0  -4 1274.07   94.79
  18   0   4 1341.67   98.69
  18   0   4 1270.07  101.89
  18   0   4 1262.57   93.39
  20   0   4  514.25   46.80
 -20   0  -4  615.84   49.60
  20   0   4  695.23   52.09
  20   0   4  519.25   54.69
 -20   0  -4  636.74   48.00
  20   0   4  644.34   47.90
  22   0   4   68.39   17.00
  22   0   4  113.39   18.10
  24   0   4  717.73   50.89
  24   0   4  620.74   51.29
  24   0   4  578.54   70.99
  26   0   4    9.50   18.10
  26   0   4   32.80   15.00
  26   0   4   79.29   33.20
  28   0   4  290.37   65.39
  28   0   4  192.48   34.00
  31  -1  -4    5.90   24.90
  31  -1  -4   17.60   17.00
  31  -1  -4   18.80   17.10
  31   1  -4  -11.30    9.50
  31   1  -4  -12.20   25.20
  31   1  -4   24.60   13.60
  29  -1  -4   -2.20   15.70
  29  -1  -4   38.70   21.00
  29  -1  -4   17.50   12.50
  29  -1  -4   -8.00    6.90
  29   1  -4   43.60   19.10
  29   1  -4    6.40   13.30
  27  -1  -4   24.30   15.10
  27  -1  -4   12.90   10.70
  27   1  -4   19.60   10.30
  27   1  -4    6.80   15.40
  27   1  -4    1.90    6.80
  27   1  -4   15.20    9.80
  25  -1  -4   -4.50    7.80
  25  -1  -4    0.80    9.50
  25  -1  -4   -1.90    8.10
  25   1  -4    2.90    7.80
  25   1  -4    4.20    9.30
  25   1  -4   -8.50    5.60
  25   1  -4    4.40    8.10
  23  -1  -4  105.09   18.10
  23  -1  -4  103.79   20.70
  23   1  -4   88.59   18.40
  23   1  -4   95.99   14.80
  23   1  -4   95.09   11.80
  21  -1  -4   25.70    7.40
  21  -1  -4   20.40    7.60
  21  -1  -4   15.50    5.40
  21   1  -4    5.50    7.40
  21   1  -4    9.30    9.00
  21   1  -4   21.60    7.80
  19  -1  -4  312.37   29.50
  19  -1  -4  368.36   31.30
  19  -1  -4  342.17   38.90
  19   1  -4  357.46   39.10
  19   1  -4  320.77   30.70
  19   1  -4  359.56   29.60
  19   1  -4  334.17   30.80
  17  -1  -4  101.49   15.30
  17  -1  -4   79.59   13.70
  17   1  -4   99.19   24.40
  17   1  -4   71.89    8.90
  17   1  -4   76.29   14.30
  15  -1  -4   77.59   16.90
  15  -1  -4   92.19   13.90
  15  -1  -4   76.49   12.50
  15   1  -4   69.49   12.10
  15   1  -4   97.89   16.90
  13  -1  -4  385.46   30.80
  13  -1  -4  368.06   32.80
  13  -1  -4  399.06   32.60
  13  -1  -4  413.66   38.20
 -13   1   4  409.36   35.80
  13   1  -4  411.56   38.60
  11  -1  -4   11.70    7.80
  11  -1  -4    9.40    4.90
  11  -1  -4    9.90    6.00
  11  -1  -4   12.70    4.90
  11   1  -4    7.30    6.50
  11   1  -4   11.70    4.00
   9  -1  -4  258.07   24.20
   9  -1  -4  291.57   26.40
   9  -1  -4  265.27   22.70
  -9   1   4  290.47   24.00
   9   1  -4  264.67   23.50
   9   1  -4  277.57   21.60
  -7  -1   4    0.50    3.60
   7  -1  -4    1.10    3.30
  -7  -1   4    2.90    3.40
   7  -1  -4   -2.30    4.90
   7  -1  -4    2.90    3.50
   7   1  -4    2.80    3.20
   7   1  -4   -1.00    4.80
   7   1  -4    2.30    3.50
  -7   1   4    3.20    1.70
  -7   1   4    1.70    4.30
  -5  -1   4   27.60    6.30
   5  -1  -4   26.40    4.80
   5  -1  -4   39.70    7.00
  -5  -1   4   29.70    5.70
   5  -1  -4   20.00    5.30
   5   1  -4   34.20    4.80
   5   1  -4   28.50    5.00
   5   1  -4   28.50    5.30
   5   1  -4   30.70    5.00
  -5   1   4   28.20    5.50
  -5   1   4   30.20    5.60
  -3  -1   4   12.20    3.60
  -3  -1   4    8.60    2.60
   3  -1  -4    5.40    2.90
   3  -1  -4    8.70    4.20
  -3  -1   4   12.10    3.70
   3   1  -4   10.80    2.80
  -3   1   4    8.00    3.50
   3   1  -4    8.30    3.70
  -3   1   4    9.20    2.50
   3   1  -4    8.30    3.30
  -3   1   4   10.60    2.70
  -1  -1   4    7.20    3.20
  -1  -1   4    6.00    2.40
   1  -1  -4    7.20    3.00
  -1  -1   4    9.50    3.20
  -1  -1   4    9.00    3.50
   1  -1  -4   10.50    3.00
   1  -1  -4    6.80    3.80
   1   1  -4    5.20    2.00
   1   1  -4   10.60    3.00
   1   1  -4   12.20    3.70
  -1   1   4    7.90    3.00
  -1   1   4    7.70    2.50
  -1   1   4    7.70    4.00
   1   1  -4   11.20    3.30
   1  -1   4   87.69    8.60
   1  -1   4   93.09   10.90
  -1  -1  -4   76.49    9.90
  -1  -1  -4   79.59    7.20
  -1  -1  -4   92.59    9.10
   1  -1   4   83.99    9.40
   1  -1   4   84.79    9.00
  -1  -1  -4   84.29   11.40
  -1   1  -4   90.89   10.40
   1   1   4   85.59    9.50
  -1   1  -4   75.49    8.60
   1   1   4   78.69    9.80
   1   1   4   95.19   10.20
  -1   1  -4   78.69    8.80
  -1   1  -4   71.19    9.60
  -3  -1  -4   11.20    4.50
   3  -1   4   12.00    4.30
  -3  -1  -4   10.90    4.20
   3  -1   4   10.90    4.80
   3  -1   4    7.80    4.70
   3  -1   4   11.30    3.60
  -3   1  -4   14.90    5.60
   3   1   4   12.10    4.80
   3   1   4   11.80    3.90
  -3   1  -4   17.90    4.70
   3   1   4    9.50    4.80
  -3   1  -4    8.40    3.20
  -5  -1  -4    1.90    4.90
   5  -1   4    3.80    4.30
   5  -1   4    3.30    5.00
   5  -1   4   -0.50    4.30
  -5  -1  -4    2.40    4.40
   5  -1   4    0.50    3.00
  -5   1  -4    3.70    3.60
   5   1   4    3.20    4.40
  -5   1  -4    1.90    3.50
  -5   1  -4    1.40    4.60
   5   1   4    6.50    3.10
   5   1   4    2.40    4.30
   7  -1   4    7.70    5.90
  -7  -1  -4    4.70    5.00
   7  -1   4    5.00    5.40
   7  -1   4    4.70    4.60
  -7  -1  -4   11.30    5.10
  -7  -1  -4    7.00    2.90
   7  -1   4    8.20    3.80
  -7   1  -4    3.90    5.60
   7   1   4   14.40    6.50
   7   1   4    8.60    4.80
   7   1   4    8.10    5.70
  -7   1  -4    8.70    4.50
  -7   1  -4    4.60    3.80
  -9  -1  -4   11.50    4.20
   9  -1   4   18.20    5.30
  -9  -1  -4   21.40    7.70
   9  -1   4   15.50    7.50
   9  -1   4   18.00    5.40
   9  -1   4   10.00    5.00
  -9  -1  -4   15.90    5.70
   9   1   4   11.60    3.50
   9   1   4   19.50    8.60
   9   1   4   14.10    3.30
  -9   1  -4   18.80    5.50
  -9   1  -4   11.60    4.40
  -9   1  -4   17.40    3.40
 -11  -1  -4   15.10    4.60
 -11  -1  -4   12.50    9.30
 -11  -1  -4   19.60    6.70
  11  -1   4   24.60    6.70
  11  -1   4   16.80    6.00
  11  -1   4   24.00    9.30
  11  -1   4   15.80    7.40
 -11   1  -4   14.00    5.60
  11   1   4   22.30    7.90
  11   1   4   16.50    4.60
 -11   1  -4   11.40    7.70
 -11   1  -4   33.60    8.10
  11   1   4   16.40    7.10
  13  -1   4    4.80    7.20
 -13  -1  -4    7.60    8.10
  13  -1   4    9.50    6.60
 -13  -1  -4    8.80    7.90
 -13  -1  -4    2.30    5.10
  13  -1   4   10.80    8.30
  13  -1   4   -3.50    7.20
  13   1   4    4.40    8.80
 -13   1  -4    7.50    4.80
  13   1   4    3.30    4.50
 -13   1  -4    3.80    6.00
  13   1   4    5.20    6.40
 -13   1  -4   10.50    8.10
  15  -1   4   13.60   11.20
  15  -1   4   10.10    7.70
 -15  -1  -4   14.80    7.20
 -15  -1  -4   18.40    7.20
  15  -1   4    1.20    8.20
  15  -1   4   26.30    9.10
  15   1   4    5.30    5.80
  15   1   4    7.30   12.40
 -15   1  -4   18.70    7.00
 -15   1  -4   12.20    8.20
 -15   1  -4   18.70    6.60
  15   1   4   25.30    5.20
  17  -1   4   67.29   17.40
 -17  -1  -4   75.79   12.70
  17  -1   4   78.09   11.70
 -17  -1  -4   53.89   11.90
  17  -1   4   72.59   14.80
  17  -1   4   81.29   11.30
 -17   1  -4   77.69   14.10
  17   1   4   83.29   11.20
 -17   1  -4   88.09   13.90
  17   1   4   79.19   12.60
  19  -1   4    7.80    7.10
  19  -1   4   -0.80    6.60
  19  -1   4    0.70   10.20
 -19   1  -4   -3.80    7.20
  19   1   4   -7.70    7.70
  19   1   4   21.40    7.50
 -19   1  -4   14.50    6.20
  19   1   4   11.10    8.90
  23  -1   4    9.10   13.40
  23   1   4    0.30    8.60
  23   1   4    4.60    8.10
 -23   1  -4    9.60    6.60
  23   1   4    5.20   13.00
 -23   1  -4    1.10    9.60
  23   1   4    6.60   13.90
  25  -1   4   20.40    9.30
  25  -1   4   -9.50   25.40
  25   1   4   -4.80   16.70
  25   1   4    9.90   24.30
 -25   1  -4   28.90    9.10
  25   1   4    0.80   11.50
  27  -1   4  153.38   40.60
  28  -2  -4  650.13   63.69
  28  -2  -4  554.64   66.79
  28  -2  -4  683.33   55.69
  28  -2  -4  644.44   50.69
  28   2  -4  730.53   65.19
  28   2  -4  584.34   56.59
  28   2  -4  590.94   66.49
  28   2  -4  693.13   50.89
  26  -2  -4  114.39   16.90
  26  -2  -4  103.69   15.40
  26  -2  -4  102.59   28.10
  26   2  -4  102.99   15.30
  24  -2  -4  477.05   37.00
  24   2  -4  367.36   47.70
  24   2  -4  458.15   38.10
  24   2  -4  378.76   34.80
  24   2  -4  520.25   47.20
  22  -2  -4  926.71   79.29
  22  -2  -4  946.71   71.39
  22  -2  -4 1045.60   73.89
  22   2  -4  986.00   72.79
  22   2  -4  969.10   72.19
  22   2  -4  961.10   72.59
  22   2  -4  914.91   78.69
  18  -2  -4 1370.56  100.99
  18  -2  -4 1473.45  103.59
  18  -2  -4 1511.65  112.09
 -18   2   4 1427.16  102.79
  18   2  -4 1312.27  103.19
  18   2  -4 1331.67  101.49
  18   2  -4 1446.66  103.69
  16  -2  -4  799.62   61.19
  16  -2  -4  833.82   63.59
  16  -2  -4  822.42   71.39
  16   2  -4  955.10   68.89
 -16   2   4  804.72   63.39
  14  -2  -4 1027.20   81.49
  14  -2  -4 1081.49   79.49
  14  -2  -4 1101.79   85.19
 -14   2   4 1123.99   83.29
 -14   2   4 1060.79   79.29
  14   2  -4  996.80   78.49
  14   2  -4 1073.09   78.59
  14   2  -4 1160.48   82.69
  12  -2  -4 3717.43  256.67
  12  -2  -4 3673.33  260.87
  12  -2  -4 3463.75  257.67
 -12   2   4 3592.44  256.27
  12   2  -4 3553.34  255.97
 -12   2   4 3820.42  261.07
  12   2  -4 3538.75  255.97
  12   2  -4 3791.22  258.77
  10  -2  -4   62.29   15.50
  10  -2  -4   56.19   12.90
  10  -2  -4   63.79   10.90
  10   2  -4   85.29   13.00
  10   2  -4   64.89    9.30
  10   2  -4   62.59   10.20
 -10   2   4   60.69   10.80
  10   2  -4   52.99   11.70
   8  -2  -4 2270.47  163.98
   8  -2  -4 2338.37  161.38
   8  -2  -4 2235.98  162.18
   8   2  -4 2371.06  161.98
  -8   2   4 2470.85  164.08
   8   2  -4 2230.08  160.68
  -8   2   4 2179.18  161.18
   8   2  -4 2144.79  160.58
   8   2  -4 2306.77  160.88
  -6  -2   4 1946.41  129.09
   6  -2  -4 1868.91  132.39
  -6  -2   4 1815.12  129.49
  -6  -2   4 1799.32  129.49
   6  -2  -4 1844.82  129.69
  -6  -2   4 1874.31  129.99
   6  -2  -4 1800.32  130.39
   6   2  -4 1911.81  130.09
   6   2  -4 1769.52  128.89
  -6   2   4 1892.71  131.79
  -6   2   4 1757.62  129.69
   6   2  -4 1693.03  129.19
   6   2  -4 1824.92  129.49
  -6   2   4 1880.91  130.39
   4  -2  -4 1459.35  105.59
   4  -2  -4 1485.35  106.49
  -4  -2   4 1486.55  105.79
   4  -2  -4 1537.25  108.09
  -4  -2   4 1512.05  104.99
  -4  -2   4 1483.45  105.69
  -4  -2   4 1520.05  105.99
   4   2  -4 1554.04  105.99
  -4   2   4 1540.85  107.79
  -4   2   4 1479.85  106.29
   4   2  -4 1434.76  105.09
  -4   2   4 1477.05  104.69
  -4   2   4 1466.65  105.69
   4   2  -4 1477.95  105.79
   2  -2  -4 8434.26  575.94
   2  -2  -4 8158.08  574.24
  -2  -2   4 8160.18  573.94
  -2  -2   4 8449.85  574.34
  -2  -2   4 8204.58  573.34
  -2  -2   4 8236.58  573.74
   2  -2  -4 8157.18  573.24
   2   2  -4 8476.75  574.34
  -2   2   4 7989.90  573.34
   2   2  -4 7719.73  573.14
  -2   2   4 8318.47  574.24
   2   2  -4 8068.39  573.64
   2   2  -4 8304.07  573.94
  -2   2   4 8685.33  576.04
  -2   2   4 8271.27  573.64
   0  -2  -4 1009.90   72.69
   0  -2  -4  960.90   70.69
   0  -2  -4  970.40   68.99
   0  -2   4  971.70   70.09
   0  -2  -4 1067.09   70.99
   0  -2   4 1038.70   71.49
   0  -2   4  957.50   70.29
   0  -2   4  939.01   69.89
   0   2  -4  980.30   70.29
   0   2   4 1069.99   72.79
   0   2   4  973.00   70.69
   0   2  -4 1006.40   71.19
   0   2  -4  878.11   69.69
   0   2   4  963.70   70.69
   0   2  -4  932.31   70.09
   2  -2   4 1679.23  122.59
   2  -2   4 1672.13  122.69
   2  -2   4 1811.62  124.99
  -2  -2  -4 1875.01  123.89
   2  -2   4 1710.03  122.39
  -2  -2  -4 1653.03  122.79
  -2  -2  -4 1803.62  125.19
   2   2   4 1707.23  122.99
  -2   2  -4 1740.53  122.79
  -2   2  -4 1762.12  124.59
   2   2   4 1748.82  123.69
  -2   2  -4 1587.04  122.39
   2   2   4 1799.02  125.19
  -2   2  -4 1733.23  122.29
  -4  -2  -4 2362.56  157.68
  -4  -2  -4 2323.07  158.98
   4  -2   4 2198.08  155.58
   4  -2   4 2108.49  156.18
   4  -2   4 2200.08  156.08
   4  -2   4 2282.97  159.28
  -4  -2  -4 2099.79  156.08
   4   2   4 2206.08  156.38
  -4   2  -4 2240.48  156.18
  -4   2  -4 2302.67  159.28
   4   2   4 2325.67  159.08
   4   2   4 2238.08  157.48
  -4   2  -4 2031.70  155.98
  -4   2  -4 2047.20  155.28
   6  -2   4   54.39    9.60
   6  -2   4   67.59   10.30
   6  -2   4   78.09   16.70
  -6  -2  -4   53.49   11.10
   6  -2   4   65.99   11.30
  -6  -2  -4   78.19   11.70
   6   2   4   75.69   14.50
   6   2   4   66.39   11.90
  -6   2  -4   54.09   11.80
   6   2   4   57.49   11.00
  -6   2  -4   67.49    9.70
  -6   2  -4   56.29    9.20
  -6   2  -4   84.79   12.40
   8  -2   4 2724.53  196.88
   8  -2   4 2668.03  197.68
  -8  -2  -4 3014.70  199.98
  -8  -2  -4 2695.43  197.78
   8  -2   4 2799.12  198.68
   8  -2   4 2905.31  203.48
  -8   2  -4 3017.80  204.18
   8   2   4 2822.12  199.28
  -8   2  -4 2605.34  196.58
  -8   2  -4 2814.32  197.88
  -8   2  -4 2686.03  198.18
   8   2   4 2965.50  202.18
   8   2   4 2698.83  198.18
 -10  -2  -4  632.44   48.70
  10  -2   4  588.74   45.30
  10  -2   4  602.94   45.70
 -10  -2  -4  597.54   45.90
  10  -2   4  608.94   48.50
  10  -2   4  649.14   55.09
  10   2   4  609.64   48.70
  10   2   4  595.54   47.80
 -10   2  -4  554.14   44.50
 -10   2  -4  584.54   48.10
 -10   2  -4  624.24   46.60
 -12  -2  -4  723.83   55.79
  12  -2   4  727.83   54.49
  12  -2   4  736.93   57.39
  12  -2   4  749.33   63.89
  12  -2   4  694.53   55.29
  12   2   4  729.43   56.99
 -12   2  -4  676.53   53.39
 -12   2  -4  690.23   56.89
 -12   2  -4  736.53   55.29
  12   2   4  751.42   57.09
  14  -2   4 1379.26  105.19
  14  -2   4 1395.26  102.89
  14  -2   4 1452.95  110.89
  14  -2   4 1450.25  101.99
 -14  -2  -4 1417.56  103.69
  14   2   4 1311.67   99.19
  14   2   4 1414.06  104.39
 -14   2  -4 1311.97  100.89
  14   2   4 1459.95  103.99
 -14   2  -4 1454.15  102.79
 -16  -2  -4   16.20    9.10
  16  -2   4    4.40    7.10
  16  -2   4   20.20    7.30
  16   2   4   10.20   10.20
 -16   2  -4    9.70    6.50
 -16   2  -4   23.70    5.00
 -18  -2  -4  836.72   62.69
  18  -2   4  830.82   63.29
  18  -2   4  953.00   67.29
  18  -2   4  812.62   62.69
  18  -2   4  788.62   71.59
  18   2   4  883.91   66.19
  18   2   4  725.43   62.29
 -18   2  -4  867.71   62.79
  18   2   4  722.63   74.69
  18   2   4  786.32   60.09
 -18   2  -4  830.82   61.69
  20   2   4  313.37   45.50
 -20   2  -4  300.17   27.80
  20   2   4  367.86   28.20
  22  -2   4  126.89   21.40
  22   2   4  133.59   17.90
 -22   2  -4  162.18   16.50
  22   2   4  195.08   29.20
 -22   2  -4  147.99   18.70
  22   2   4  160.08   19.80
  24  -2   4  850.51   81.89
  24  -2   4  901.01   66.69
 -24   2  -4 1023.30   69.69
  24   2   4  796.72   65.29
  24   2   4  724.23   68.49
 -24   2  -4  855.81   63.99
  24   2   4  852.01   84.29
  24   2   4  949.51   78.49
  26  -2   4   85.39   26.70
  26  -2   4   44.40   14.30
 -26   2  -4   53.29   11.10
  26   2   4   45.00   30.90
  26   2   4   52.49   11.20
  28  -2   4  177.68   36.50
  28  -2   4  313.27   63.69
 -28   2  -4  254.57   30.30
  28   2   4  240.48   27.50
  28   2   4  247.08   45.40
  31  -3  -4  -23.10   24.40
  31  -3  -4   35.40   17.10
  31  -3  -4   10.00   23.90
  31   3  -4   24.60   25.60
  31   3  -4   18.00   16.40
  29   3  -4  192.38   23.70
  27  -3  -4   51.49   14.90
  27  -3  -4   41.60   12.10
  27   3  -4   42.70    9.70
  27   3  -4   61.89    9.20
  27   3  -4   45.40    9.10
  25  -3  -4   40.90   15.00
  25  -3  -4   14.10    9.70
  25  -3  -4   28.50    8.50
  25  -3  -4   23.60    5.30
  25   3  -4   35.30   19.00
  25   3  -4   39.10    7.40
  25   3  -4   31.00    7.10
  25   3  -4   22.20    9.60
  23  -3  -4  152.18   25.20
  23  -3  -4  159.48   19.20
  23  -3  -4  122.49   18.50
  23   3  -4  153.88   16.70
  23   3  -4  113.99   18.30
 -23   3   4  112.99   15.20
  23   3  -4  155.48   18.10
  21  -3  -4   12.00    6.20
  21  -3  -4   22.70    8.80
  21  -3  -4   -3.00    7.20
 -21   3   4    2.90    7.60
 -21   3   4   -0.90    6.40
  21   3  -4   -3.80    6.20
  21   3  -4    5.90    5.60
  21   3  -4   15.80    5.70
  21   3  -4    1.50    7.90
  19  -3  -4   34.70    7.10
  19  -3  -4   41.30    9.30
  19   3  -4   65.39   12.30
  19   3  -4   66.89   13.40
 -19   3   4   48.30    9.70
  17  -3  -4  110.69   19.60
  17  -3  -4  163.48   23.20
  17  -3  -4  153.78   19.30
  17   3  -4  140.09   20.50
  17   3  -4  157.28   16.40
 -17   3   4  148.89   17.70
  17   3  -4  158.48   18.50
  15  -3  -4   50.69   15.10
  15  -3  -4   70.19   13.80
 -15   3   4   62.49   13.60
  15   3  -4   52.29   11.40
 -15   3   4   70.29   11.20
  15   3  -4   67.69   13.60
  15   3  -4   71.59   10.90
  13  -3  -4  297.17   25.60
  13  -3  -4  226.78   28.00
  13  -3  -4  263.57   31.20
  13   3  -4  322.37   28.50
  13   3  -4  256.67   24.50
  13   3  -4  275.37   23.30
 -13   3   4  278.27   25.10
  11  -3  -4  293.97   26.60
  11  -3  -4  302.17   27.40
  11  -3  -4  298.57   26.90
  11   3  -4  284.07   26.20
 -11   3   4  290.97   26.00
  11   3  -4  352.16   29.00
  11   3  -4  304.07   25.20
  11   3  -4  297.17   25.70
  -9  -3   4    2.30    4.20
   9  -3  -4    1.20    4.50
  -9  -3   4    1.50    4.00
   9  -3  -4   -0.10    6.00
   9  -3  -4    0.30    4.20
   9   3  -4    3.80    4.60
   9   3  -4   -4.30    4.20
  -9   3   4   -0.30    4.50
   9   3  -4    0.70    4.90
  -7  -3   4  702.13   52.89
   7  -3  -4  737.73   57.29
   7  -3  -4  679.03   53.99
  -7  -3   4  724.93   52.59
   7  -3  -4  710.53   52.79
  -7  -3   4  739.23   54.59
   7   3  -4  705.93   52.39
  -7   3   4  710.73   53.89
   7   3  -4  676.13   51.39
   7   3  -4  724.23   52.99
  -7   3   4  681.63   52.89
   7   3  -4  777.52   54.59
  -7   3   4  734.03   56.09
   5  -3  -4  372.06   34.80
   5  -3  -4  392.46   31.70
   5  -3  -4  391.86   30.20
  -5  -3   4  401.06   30.40
  -5  -3   4  383.36   30.60
  -5  -3   4  389.56   32.20
  -5   3   4  378.86   30.50
  -5   3   4  407.66   31.30
  -5   3   4  445.86   33.90
   5   3  -4  418.26   31.80
   5   3  -4  383.76   30.60
   5   3  -4  378.66   30.30
  -3  -3   4 1175.68   87.19
   3  -3  -4 1169.58   87.49
  -3  -3   4 1236.08   88.69
   3  -3  -4 1255.57   86.49
  -3  -3   4 1243.18   86.99
   3  -3  -4 1231.68   90.69
   3   3  -4 1252.37   88.39
  -3   3   4 1155.68   86.69
  -3   3   4 1215.38   87.39
   3   3  -4 1219.18   87.19
  -3   3   4 1237.88   89.99
   3   3  -4 1218.18   86.89
   1  -3  -4  638.34   48.60
  -1  -3   4  576.84   43.20
  -1  -3   4  609.24   44.60
  -1  -3   4  601.14   44.40
   1  -3  -4  586.14   44.90
   1  -3  -4  593.04   43.10
  -1  -3   4  617.84   46.60
   1   3  -4  605.54   44.40
  -1   3   4  582.04   44.60
   1   3  -4  638.54   45.90
  -1   3   4  633.44   45.10
   1   3  -4  543.95   43.10
   1   3  -4  569.54   44.20
  -1   3   4  547.85   43.40
  -1   3   4  650.13   47.80
  -1  -3  -4   11.40    5.70
   1  -3   4   13.80    4.40
   1  -3   4   13.00    4.90
   1  -3   4   10.30    4.90
   1  -3   4   16.90    5.90
  -1  -3  -4    8.10    4.90
  -1  -3  -4   13.40    2.90
   1   3   4   11.10    3.30
  -1   3  -4   14.00    4.40
   1   3   4   17.60    5.90
  -1   3  -4   12.30    4.70
  -1   3  -4    9.20    4.20
   1   3   4   16.00    4.90
   1   3   4   16.80    5.70
   3  -3   4  423.46   32.60
  -3  -3  -4  435.56   36.60
   3  -3   4  444.46   36.70
   3  -3   4  391.66   32.40
   3  -3   4  408.56   32.60
  -3  -3  -4  407.26   32.80
  -3   3  -4  425.56   32.50
   3   3   4  420.46   34.50
   3   3   4  459.45   37.00
   3   3   4  425.36   32.80
  -3   3  -4  392.46   32.20
  -3   3  -4  374.86   32.70
  -3   3  -4  460.35   34.90
   5  -3   4   20.10    6.50
  -5  -3  -4   13.40    5.20
  -5  -3  -4   21.10    6.20
   5  -3   4   18.50    6.70
   5  -3   4   12.40    5.20
   5  -3   4   23.60    5.90
   5   3   4   16.90    4.60
  -5   3  -4   13.60    7.10
   5   3   4   19.80    6.70
  -5   3  -4   26.80    6.10
   5   3   4   17.10    5.90
  -5   3  -4   18.60    5.20
  -7  -3  -4  201.18   21.60
  -7  -3  -4  179.78   18.90
   7  -3   4  187.38   21.30
   7  -3   4  200.48   19.70
   7  -3   4  171.58   18.60
   7  -3   4  187.78   17.80
   7   3   4  197.08   19.70
  -7   3  -4  209.08   18.20
  -7   3  -4  199.48   20.80
  -7   3  -4  187.78   16.00
   7   3   4  192.38   19.40
  -7   3  -4  167.88   20.20
   9  -3   4  249.58   19.40
   9  -3   4  254.37   30.20
   9  -3   4  227.88   24.80
  -9  -3  -4  239.98   21.50
   9  -3   4  232.48   22.10
   9   3   4  222.38   22.90
   9   3   4  188.28   23.40
  -9   3  -4  221.58   21.10
  -9   3  -4  201.18   24.10
  -9   3  -4  243.58   23.20
  -9   3  -4  261.07   21.80
  11  -3   4   -3.00    6.40
  11  -3   4   -0.20    6.50
  11  -3   4    0.40    6.40
  11  -3   4   -2.00    6.70
 -11  -3  -4   -5.90    7.70
  11   3   4   -6.30    8.00
 -11   3  -4    2.20    5.90
 -11   3  -4   -2.20    4.50
 -11   3  -4   -3.10    4.70
  11   3   4   -2.80    6.40
  13  -3   4  310.47   34.10
  13  -3   4  288.27   28.00
 -13  -3  -4  315.77   30.20
  13  -3   4  341.07   28.70
  13  -3   4  308.37   32.20
 -13   3  -4  319.47   27.30
 -13   3  -4  341.67   28.10
  13   3   4  300.07   30.20
  13   3   4  318.07   28.30
 -15  -3  -4   68.09   13.60
  15  -3   4   49.60   11.50
  15   3   4   56.79   13.50
 -15   3  -4   40.30    7.60
  15   3   4   45.00    8.40
  17  -3   4   65.69   14.20
  17  -3   4   56.99   10.70
  17  -3   4   71.99   10.40
 -17  -3  -4   75.79   13.20
 -17   3  -4   64.69   12.20
 -17   3  -4   54.39   10.80
  19  -3   4  122.29   14.80
  19   3   4  155.38   25.00
 -19   3  -4  160.78   15.80
 -21   3  -4   -1.70    5.80
  21   3   4  -12.00    7.20
  21   3   4   -2.80    6.00
 -21   3  -4    7.40    8.60
  23  -3   4  114.49   28.70
  23   3   4   95.59   16.00
 -23   3  -4  139.59   20.50
  23   3   4   66.89   25.10
  23   3   4  134.09   16.70
  25  -3   4   27.80   16.90
  25  -3   4   53.69   31.50
  25  -3   4   35.30   15.50
  25   3   4   65.59   34.20
  25   3   4   39.80   25.20
 -25   3  -4   51.99   12.00
  27  -3   4   23.80   36.20
  27   3   4   22.00   43.10
  30  -4  -4   55.59   26.10
  28  -4  -4  367.76   35.80
  28  -4  -4  480.45   54.29
  28  -4  -4  416.26   59.29
  28   4  -4  346.77   35.30
  28   4  -4  451.75   42.20
  28   4  -4  455.35   58.39
  28   4  -4  419.06   40.80
  26  -4  -4   52.39   15.20
  26  -4  -4   85.49   15.30
  26  -4  -4   72.39   17.90
  26  -4  -4   41.30   21.60
  26   4  -4   62.59   11.60
  26   4  -4   68.49   12.90
  26   4  -4   63.19   11.70
  26   4  -4   48.40   11.20
 -26   4   4   72.19   14.00
  26   4  -4   46.40    8.60
  24  -4  -4  317.47   38.70
  24  -4  -4  296.07   34.60
  24  -4  -4  296.97   33.20
  24   4  -4  297.37   26.80
 -24   4   4  295.07   30.50
  24   4  -4  285.87   30.20
  24   4  -4  349.37   49.80
  22  -4  -4  407.86   45.90
  22   4  -4  520.15   39.10
  22   4  -4  460.65   41.20
  22   4  -4  490.75   37.50
  22   4  -4  397.26   36.70
  22   4  -4  453.85   42.30
  22   4  -4  488.25   46.20
  20  -4  -4   26.00    8.30
  20  -4  -4    3.00    7.90
  20   4  -4   17.00   10.00
 -20   4   4    6.90    6.50
  20   4  -4   13.00    7.80
  20   4  -4   17.30    7.80
 -20   4   4   12.20    7.70
  18  -4  -4 1482.95   97.49
  18  -4  -4 1307.47  102.69
  18  -4  -4 1270.17   97.69
 -18   4   4 1415.26   95.79
  18   4  -4 1278.27   95.49
 -18   4   4 1112.89  101.09
  18   4  -4 1294.47   95.59
  18   4  -4 1309.37   97.09
  16  -4  -4  599.04   53.19
  16  -4  -4  554.74   49.40
  16  -4  -4  659.03   47.30
  16   4  -4  597.94   46.80
  16   4  -4  606.64   46.60
  16   4  -4  577.84   46.00
 -16   4   4  614.94   46.30
 -16   4   4  515.65   49.80
  14  -4  -4  339.37   36.00
  14  -4  -4  347.17   33.50
  14  -4  -4  355.56   30.80
  14   4  -4  334.97   28.40
  14   4  -4  328.77   29.30
  14   4  -4  351.76   29.10
 -14   4   4  339.57   28.90
  12  -4  -4 2035.40  143.49
  12  -4  -4 2077.69  149.69
  12  -4  -4 1989.90  145.19
  12   4  -4 1927.91  142.09
  12   4  -4 1968.20  143.29
  12   4  -4 1934.31  141.89
  12   4  -4 1897.31  141.59
  12   4  -4 2179.08  146.99
 -12   4   4 1960.70  143.19
 -12   4   4 2045.30  147.39
  10  -4  -4  101.79   20.30
 -10  -4   4   92.79   12.90
 -10  -4   4   96.59   15.50
  10  -4  -4   84.99   14.50
  10  -4  -4  102.79   14.60
  10   4  -4   82.29   12.50
  10   4  -4  109.19   16.50
 -10   4   4   87.79   14.10
  10   4  -4   83.29   11.60
  10   4  -4   89.99   13.30
   8  -4  -4 2336.37  169.28
  -8  -4   4 2415.76  170.78
   8  -4  -4 2373.56  173.28
   8  -4  -4 2474.95  168.48
  -8  -4   4 2406.96  167.98
   8   4  -4 2438.36  171.08
  -8   4   4 2266.37  168.08
   8   4  -4 2397.26  168.78
   8   4  -4 2271.17  167.68
  -8   4   4 2387.56  172.48
  -6  -4   4 1804.22  129.89
  -6  -4   4 1849.11  132.69
   6  -4  -4 1866.91  129.99
   6  -4  -4 1800.62  134.39
   6  -4  -4 1817.82  130.99
  -6  -4   4 1803.42  130.29
  -6   4   4 1764.02  130.09
  -6   4   4 1883.71  134.39
   6   4  -4 1964.90  132.89
  -6   4   4 1801.72  128.39
   6   4  -4 1815.42  130.59
  -6   4   4 1872.41  130.99
   6   4  -4 1751.52  129.79
   4  -4  -4  272.57   26.70
  -4  -4   4  256.07   22.50
   4  -4  -4  257.47   23.80
   4  -4  -4  266.97   22.00
  -4  -4   4  283.47   26.50
  -4  -4   4  252.57   22.10
  -4   4   4  314.17   26.40
  -4   4   4  243.58   22.30
   4   4  -4  262.57   22.80
  -4   4   4  250.77   20.70
  -4   4   4  247.98   23.00
   4   4  -4  259.17   22.60
   4   4  -4  309.37   24.60
   2  -4  -4 2288.57  163.78
  -2  -4   4 2429.96  166.58
  -2  -4   4 2277.67  163.78
   2  -4  -4 2297.37  162.48
  -2  -4   4 2318.47  163.48
   2   4  -4 2282.97  163.38
   2   4  -4 2410.76  166.28
  -2   4   4 2160.78  162.68
   2   4  -4 2297.77  163.78
  -2   4   4 2235.48  163.38
  -2   4   4 2460.35  167.98
   0  -4   4  236.68   24.40
   0  -4   4  211.28   18.00
   0  -4  -4  216.18   17.80
   0  -4   4  224.88   19.60
   0  -4  -4  221.78   23.20
   0  -4  -4  213.48   20.30
   0  -4   4  224.68   20.00
   0   4   4  217.98   18.20
   0   4  -4  202.68   19.00
   0   4  -4  217.18   19.30
   0   4   4  213.48   19.70
   0   4  -4  203.28   19.10
   0   4  -4  258.97   22.30
   2  -4   4 1290.27   95.19
   2  -4   4 1403.86   99.59
  -2  -4  -4 1294.57   93.09
  -2  -4  -4 1394.46   98.99
   2  -4   4 1264.77   94.19
   2  -4   4 1334.97   95.29
  -2  -4  -4 1306.77   94.99
   2   4   4 1433.56   99.99
  -2   4  -4 1281.87   94.89
  -2   4  -4 1386.46   98.79
  -2   4  -4 1258.17   94.39
   2   4   4 1362.66   96.79
  -2   4  -4 1339.57   95.19
   2   4   4 1288.77   94.89
   2   4   4 1226.28   93.29
  -4  -4  -4 1408.76  107.19
  -4  -4  -4 1526.85  112.29
   4  -4   4 1483.35  107.59
   4  -4   4 1398.96  107.19
   4  -4   4 1504.25  107.79
   4  -4   4 1538.65  112.09
   4   4   4 1485.65  107.59
  -4   4  -4 1404.76  107.19
  -4   4  -4 1605.74  111.79
  -4   4  -4 1512.75  107.69
   4   4   4 1673.53  113.29
   4   4   4 1488.65  108.89
   6  -4   4  151.78   17.30
  -6  -4  -4  150.78   16.80
   6  -4   4  154.18   17.50
   6  -4   4  163.58   14.10
  -6  -4  -4  144.49   21.70
   6  -4   4  158.58   21.00
  -6   4  -4  157.48   16.70
   6   4   4  156.28   16.90
   6   4   4  158.78   19.80
  -6   4  -4  149.59   16.40
   8  -4   4 1922.51  138.39
   8  -4   4 1897.51  137.09
   8  -4   4 1962.70  137.29
   8  -4   4 1900.61  143.29
  -8  -4  -4 1908.01  141.99
  -8  -4  -4 1830.32  136.79
   8   4   4 1920.41  139.79
   8   4   4 2182.58  142.79
   8   4   4 1856.91  137.39
  -8   4  -4 1783.42  136.59
  -8   4  -4 1947.21  141.89
  -8   4  -4 1929.11  137.29
 -10  -4  -4  376.86   29.90
  10  -4   4  378.76   38.90
  10  -4   4  384.06   31.80
 -10  -4  -4  368.86   34.90
  10  -4   4  369.86   31.40
  10  -4   4  347.77   33.70
  10   4   4  396.36   32.70
  10   4   4  363.36   33.00
 -10   4  -4  384.46   31.60
 -10   4  -4  356.76   30.70
  12  -4   4  652.63   57.49
 -12  -4  -4  650.03   50.39
  12  -4   4  625.04   49.80
  12  -4   4  658.93   50.59
  12  -4   4  663.63   52.39
  12   4   4  527.25   52.39
 -12   4  -4  653.73   48.70
  12   4   4  615.44   50.29
  12   4   4  661.73   51.79
 -12   4  -4  691.53   49.80
 -14  -4  -4 1297.57   93.99
  14  -4   4 1297.27   93.19
  14  -4   4 1270.77   99.49
  14  -4   4 1393.46   93.49
  14  -4   4 1371.36   95.39
 -14   4  -4 1051.89   98.09
  14   4   4 1306.37   94.99
  14   4   4 1208.18   93.89
 -14   4  -4 1390.06   93.39
  14   4   4 1055.59   96.89
 -14   4  -4 1257.17   91.79
  16  -4   4   14.40   12.80
 -16  -4  -4   28.20    9.90
  16  -4   4   36.30    7.70
 -16   4  -4   24.40    8.70
 -16   4  -4   33.20    8.40
 -16   4  -4   42.40    7.90
  16   4   4   23.30    7.40
  18  -4   4  650.23   52.39
 -18  -4  -4  602.34   48.30
  18  -4   4  603.44   47.50
  18  -4   4  685.23   51.49
 -18   4  -4  537.65   47.70
 -18   4  -4  642.64   47.50
  20  -4   4  346.67   39.30
 -20   4  -4  271.97   26.20
 -20   4  -4  295.67   26.00
  20   4   4  253.07   42.00
  20   4   4  328.37   29.60
  22  -4   4   37.80   19.50
  22  -4   4    4.60   15.20
  22  -4   4    3.50   11.70
 -22   4  -4   33.50    9.20
  22   4   4   33.50   12.90
 -22   4  -4   30.90    9.50
  24  -4   4  408.06   44.90
  24  -4   4  352.96   64.69
  24   4   4  388.76   48.90
  24   4   4  425.86   83.49
 -24   4  -4  344.07   34.80
  26   4   4  149.19   23.90
  29  -5  -4  134.19   31.10
  29   5  -4  125.69   26.90
  29   5  -4  143.19   42.30
  29   5  -4  134.89   19.80
  29   5  -4   90.79   24.10
  29   5  -4  199.48   35.80
  27  -5  -4  148.89   33.40
  27  -5  -4  134.49   30.80
  27   5  -4  130.99   18.60
 -27   5   4  101.09   34.20
  27   5  -4  183.98   21.20
  27   5  -4  141.09   30.60
  25  -5  -4  -15.30   19.00
  25  -5  -4   -7.30   13.70
  25  -5  -4   17.00   14.80
  25  -5  -4    1.80   18.60
 -25   5   4   10.20   13.50
 -25   5   4    2.80   10.50
  25   5  -4    5.60    6.90
  25   5  -4   16.70   10.10
  25   5  -4   -1.10   13.50
  23  -5  -4  225.18   31.80
  23  -5  -4  294.77   32.50
  23  -5  -4  192.48   34.80
 -23   5   4  257.97   27.50
  23   5  -4  248.78   23.50
  23   5  -4  183.38   27.30
  21  -5  -4   75.89   21.40
 -21   5   4   93.19   16.10
  21   5  -4   93.09   15.90
  21   5  -4   77.79   13.90
  19  -5  -4  144.09   22.90
  19   5  -4  165.28   20.00
  19   5  -4  191.98   24.80
 -19   5   4  188.28   17.30
 -19   5   4  155.88   34.10
  17  -5  -4  363.46   32.50
  17  -5  -4  329.17   34.30
  17  -5  -4  427.86   33.10
 -17   5   4  419.66   32.10
  17   5  -4  392.86   32.50
  17   5  -4  379.36   32.70
  17   5  -4  363.56   33.50
 -17   5   4  351.86   36.60
  15   5  -4    5.70    7.20
  15   5  -4    4.10    9.50
  15   5  -4    7.30    5.10
 -13  -5   4  279.87   30.80
  13  -5  -4  314.17   33.40
  13  -5  -4  323.67   31.40
  13  -5  -4  331.07   28.40
  13   5  -4  349.77   27.10
 -13   5   4  294.97   27.40
 -13   5   4  274.87   28.90
  13   5  -4  307.57   27.00
  11  -5  -4  325.27   35.40
  11  -5  -4  368.56   30.30
 -11  -5   4  365.26   34.50
 -11  -5   4  364.56   29.70
  11  -5  -4  309.87   32.30
  11   5  -4  359.96   29.80
 -11   5   4  333.07   29.30
  11   5  -4  328.27   28.90
  -9  -5   4  163.68   17.30
  -9  -5   4  142.19   16.30
   9  -5  -4  137.49   22.90
   9  -5  -4  152.38   17.20
   9  -5  -4  149.09   19.40
   9   5  -4  142.89   16.40
   9   5  -4  146.99   16.00
  -9   5   4  137.79   17.70
  -7  -5   4  822.02   59.99
   7  -5  -4  766.82   65.49
   7  -5  -4  778.22   60.09
   7  -5  -4  805.72   59.29
  -7  -5   4  810.92   59.19
  -7  -5   4  792.82   61.99
   7   5  -4  759.82   58.69
  -7   5   4  830.12   61.99
   7   5  -4  761.42   59.59
  -7   5   4  757.52   59.39
   7   5  -4  874.91   62.99
  -7   5   4  778.92   57.19
   5  -5  -4   -9.10    6.80
  -5  -5   4    0.30    3.80
   5  -5  -4   -7.60    5.90
  -5  -5   4   -8.30    4.90
  -5  -5   4   -1.30    5.80
   5  -5  -4    1.10    4.90
  -5   5   4   -3.20    3.90
   5   5  -4    2.40    5.10
  -5   5   4   -2.70    6.20
  -5   5   4   -1.20    2.30
   5   5  -4    1.10    5.00
   5   5  -4    5.00    4.10
   3  -5  -4  391.36   31.20
  -3  -5   4  399.46   32.60
  -3  -5   4  404.86   35.30
   3  -5  -4  409.96   38.40
   3  -5  -4  383.16   33.10
  -3  -5   4  405.86   32.60
   3   5  -4  467.85   35.70
  -3   5   4  405.46   30.80
   3   5  -4  388.26   32.10
   3   5  -4  387.46   32.40
  -3   5   4  378.56   31.70
  -3   5   4  388.16   32.40
  -1  -5   4 1450.75  107.29
   1  -5  -4 1454.75  102.39
   1  -5  -4 1434.76  109.39
   1  -5  -4 1384.36  103.59
  -1  -5   4 1439.16  104.09
  -1  -5   4 1480.15  103.89
  -1   5   4 1378.56  102.79
   1   5  -4 1392.26  103.39
   1   5  -4 1517.75  107.39
  -1   5   4 1383.66  103.19
   1   5  -4 1410.46  103.89
  -1   5   4 1654.03  108.89
  -1   5   4 1363.36  102.49
   1  -5   4    4.10    6.40
  -3  -5  -4 1407.46   99.29
   3  -5   4 1464.55  106.99
   3  -5   4 1419.06  101.59
   3  -5   4 1408.06  101.59
  -3  -5  -4 1420.36  106.89
  -3  -5  -4 1355.46  100.69
   3  -5   4 1317.97  100.29
   3   5   4 1508.35  105.79
  -3   5  -4 1556.94  105.89
  -3   5  -4 1403.96  101.39
   3   5   4 1344.67  100.69
  -3   5  -4 1366.06  101.09
   3   5   4 1297.77   99.29
   5  -5   4  343.57   28.50
  -5  -5  -4  312.67   27.70
  -5  -5  -4  326.07   32.60
   5  -5   4  332.37   28.10
   5  -5   4  299.87   34.50
   5  -5   4  325.37   28.20
  -5  -5  -4  345.97   24.90
   5   5   4  331.07   27.70
  -5   5  -4  342.77   28.00
  -5   5  -4  323.17   27.50
   5   5   4  322.97   25.10
   5   5   4  295.37   29.60
  -7  -5  -4  585.84   51.29
   7  -5   4  619.14   48.10
   7  -5   4  625.04   47.30
  -7  -5  -4  574.84   46.30
   7  -5   4  618.84   46.90
   7  -5   4  583.34   52.89
   7   5   4  586.04   48.80
  -7   5  -4  596.84   46.80
   7   5   4  694.33   50.39
  -7   5  -4  595.34   49.10
   7   5   4  567.04   46.60
  -7   5  -4  586.34   46.00
  -9  -5  -4 1005.40   75.19
   9  -5   4 1037.40   76.09
   9  -5   4 1024.50   82.29
   9  -5   4 1050.19   78.19
   9  -5   4 1110.09   76.89
  -9  -5  -4 1034.80   81.19
  -9   5  -4 1004.30   75.59
  -9   5  -4  870.41   79.39
   9   5   4 1003.20   76.49
  -9   5  -4 1077.39   76.19
   9   5   4 1057.79   77.99
   9   5   4 1064.19   80.79
  11  -5   4   16.80    9.50
  11  -5   4   24.90    8.20
 -11  -5  -4    7.50    8.40
  11   5   4    9.80   10.40
 -11   5  -4   15.70    5.50
 -11   5  -4   21.80    9.20
  11   5   4   15.10    5.20
 -13  -5  -4  865.21   65.79
  13  -5   4  876.71   65.09
  13  -5   4  793.52   69.29
  13  -5   4  945.71   67.89
  13  -5   4  946.71   65.99
  13   5   4  762.42   64.89
 -13   5  -4  942.91   64.89
  13   5   4  869.81   70.59
 -13   5  -4  718.93   69.29
 -13   5  -4  862.41   63.29
  13   5   4  852.71   66.79
  15  -5   4  295.07   33.00
  15  -5   4  343.37   26.20
 -15  -5  -4  320.57   29.20
  15  -5   4  305.17   29.30
 -15   5  -4  301.37   27.10
 -15   5  -4  316.17   28.60
  15   5   4  281.37   32.30
 -17  -5  -4  175.18   20.70
  17  -5   4  205.48   25.60
  17  -5   4  188.28   17.40
 -17   5  -4  211.78   18.20
  17   5   4  211.88   24.10
  17   5   4  178.48   19.70
 -17   5  -4  163.98   18.10
  19  -5   4  291.27   29.00
  19  -5   4  375.06   41.80
 -19   5  -4  301.67   43.30
  19   5   4  361.56   37.40
  19   5   4  337.57   32.70
 -19   5  -4  274.97   26.80
  23  -5   4  315.97   57.79
  23  -5   4  268.47   44.40
  23  -5   4  191.78   49.40
  23   5   4  156.08   33.20
  23   5   4  306.47   70.49
  23   5   4  223.28   32.70
 -23   5  -4  212.38   24.30
 -23   5  -4  245.68   27.40
  25  -5   4   61.69   32.50
  25  -5   4   49.99   11.10
  25  -5   4   76.59   36.20
 -25   5  -4   20.60   15.30
  25   5   4   88.99   32.50
  25   5   4   69.79   15.80
  26  -6  -4    9.30   23.80
  26  -6  -4   60.49   22.20
 -26   6   4   29.50   18.10
  24  -6  -4  459.95   51.99
  24  -6  -4  450.55   53.39
  24  -6  -4  454.35   45.60
  24   6  -4  418.46   37.20
  24   6  -4  416.36   37.80
 -24   6   4  366.76   52.89
 -24   6   4  334.07   36.70
  24   6  -4  342.27   30.80
  24   6  -4  313.37   34.30
  24   6  -4  360.36   41.00
  22  -6  -4  285.07   35.80
  22   6  -4  235.38   29.30
  22   6  -4  195.38   29.80
  22   6  -4  270.77   26.40
  22   6  -4  267.47   23.70
 -22   6   4  210.28   27.00
  20  -6  -4   86.59   14.40
  20  -6  -4   56.19   12.10
  20   6  -4   88.39   16.20
 -20   6   4   89.89   17.20
  20   6  -4   74.59   10.40
  20   6  -4   95.89   14.10
  20   6  -4   69.19   16.70
  18  -6  -4  314.17   33.40
  18   6  -4  426.76   31.70
  18   6  -4  367.56   39.70
  18   6  -4  348.97   34.20
  18   6  -4  381.56   33.50
  16  -6  -4   11.10    8.90
  16  -6  -4   30.10    7.30
  16  -6  -4    8.70    6.30
  16   6  -4   18.10    7.60
  16   6  -4   18.70    8.20
 -14  -6   4  306.67   31.70
  14  -6  -4  386.36   33.30
  14  -6  -4  368.26   32.30
  14   6  -4  369.56   30.80
  14   6  -4  365.76   30.90
 -14   6   4  303.57   34.40
 -14   6   4  381.46   29.10
  12  -6  -4  458.35   45.70
 -12  -6   4  528.45   46.50
  12  -6  -4  558.94   45.00
 -12  -6   4  545.45   42.20
  12   6  -4  585.64   44.10
  12   6  -4  495.85   41.80
 -12   6   4  522.45   41.00
  12   6  -4  545.55   41.50
 -12   6   4  507.45   39.10
  10  -6  -4   -7.60    9.30
 -10  -6   4   -1.30    5.70
  10  -6  -4   -4.90    5.70
 -10  -6   4    3.60    5.70
  10   6  -4    7.20    4.10
  10   6  -4    1.70    6.60
 -10   6   4   -1.60    4.40
   8  -6  -4  592.14   51.89
  -8  -6   4  558.94   49.99
   8  -6  -4  598.84   47.90
  -8  -6   4  614.94   45.60
   8  -6  -4  609.44   45.50
   8   6  -4  571.14   45.20
   8   6  -4  580.94   45.80
  -8   6   4  546.75   45.30
  -8   6   4  588.94   43.00
  -8   6   4  566.44   48.00
   6  -6  -4  460.75   36.00
  -6  -6   4  408.46   40.80
   6  -6  -4  425.56   40.90
  -6  -6   4  474.45   35.70
  -6  -6   4  449.06   36.20
   6  -6  -4  445.96   36.30
  -6   6   4  481.55   38.50
  -6   6   4  441.76   34.30
  -6   6   4  416.66   36.10
   6   6  -4  443.46   36.20
   6   6  -4  473.45   36.90
   4  -6  -4  111.09   19.00
   4  -6  -4  114.69   15.60
  -4  -6   4  106.79   20.70
   4  -6  -4   94.89   17.70
  -4  -6   4  124.79   14.90
  -4  -6   4  124.89   15.30
  -4   6   4   91.99   15.90
  -4   6   4  111.69   13.20
  -4   6   4   98.89   15.40
   4   6  -4  138.49   14.00
   4   6  -4  121.39   15.90
  -4   6   4  133.09   15.90
  -2  -6   4 1300.97   97.09
  -2  -6   4 1289.27   91.99
  -2  -6   4 1278.97   92.19
   2  -6  -4 1286.47   90.79
   2  -6  -4 1247.38   97.79
   2  -6  -4 1252.07   91.89
  -2   6   4 1248.68   91.39
   2   6  -4 1293.97   92.29
  -2   6   4 1211.78   90.19
   2   6  -4 1211.88   91.39
  -2   6   4 1257.07   90.79
  -2   6   4 1243.98   95.49
   0  -6   4  385.46   31.40
   0  -6  -4  377.66   29.40
   0  -6  -4  360.56   36.00
   0  -6   4  396.26   31.50
   0  -6  -4  381.26   31.50
   0  -6   4  318.67   36.20
   0   6   4  343.17   30.40
   0   6  -4  400.16   31.20
   0   6   4  399.86   33.80
   0   6   4  354.36   29.90
   0   6  -4  355.06   30.80
   0   6   4  371.16   30.60
   2  -6   4  507.95   39.40
   2  -6   4  548.75   47.40
  -2  -6  -4  479.45   44.70
  -2  -6  -4  500.65   40.60
   2  -6   4  513.95   41.20
   2  -6   4  528.95   41.50
  -2  -6  -4  511.25   39.10
  -2   6  -4  591.54   43.30
  -2   6  -4  543.95   41.30
   2   6   4  513.25   40.60
  -2   6  -4  525.95   40.40
   2   6   4  506.15   40.10
   2   6   4  477.65   39.40
  -4  -6  -4  878.51   69.19
   4  -6   4  945.71   69.39
   4  -6   4  961.10   70.49
   4  -6   4  981.20   70.89
  -4  -6  -4  916.81   75.29
   4  -6   4  976.00   76.89
  -4  -6  -4  930.51   67.79
  -4   6  -4  929.91   69.79
  -4   6  -4  976.10   73.49
  -4   6  -4  961.60   70.29
   4   6   4  927.81   69.39
   4   6   4 1040.00   74.99
   4   6   4  856.41   67.89
  -6  -6  -4   -2.10    6.80
   6  -6   4   -1.60    6.70
   6  -6   4   -0.50    5.10
   6  -6   4    7.70    6.50
  -6  -6  -4   -0.20    4.60
  -6   6  -4   -4.00    5.80
   6   6   4   -4.90    4.50
  -6   6  -4    2.80    4.20
  -6   6  -4   -0.10    4.90
   6   6   4   -6.00    5.20
   6   6   4    0.60    6.90
  -8  -6  -4  657.73   49.70
   8  -6   4  718.33   52.99
   8  -6   4  673.33   50.49
  -8  -6  -4  582.34   53.39
   8  -6   4  633.34   56.09
   8   6   4  656.93   50.29
   8   6   4  591.24   47.10
   8   6   4  640.34   50.49
  -8   6  -4  629.14   48.80
  -8   6  -4  711.43   50.59
 -10  -6  -4  357.46   29.00
  10  -6   4  340.77   32.30
  10  -6   4  373.46   34.40
  10  -6   4  400.96   31.00
 -10   6  -4  355.66   28.60
 -10   6  -4  404.46   30.40
  10   6   4  304.57   29.40
  10   6   4  343.77   32.80
  10   6   4  360.66   37.00
  12  -6   4  141.09   22.00
  12  -6   4   96.89   20.40
  12  -6   4   68.09   16.10
 -12  -6  -4  112.59   19.00
 -12   6  -4  134.19   17.70
  12   6   4  102.49   20.40
 -12   6  -4   94.19   13.30
  12   6   4   97.59   13.80
 -12   6  -4  102.89   23.80
  14  -6   4  641.94   49.70
 -14  -6  -4  625.94   51.89
  14  -6   4  670.83   53.39
 -14   6  -4  668.43   58.59
 -14   6  -4  537.95   48.70
 -14   6  -4  713.93   50.19
  14   6   4  681.63   60.69
  14   6   4  612.94   53.29
  16  -6   4   -7.40    7.70
 -16  -6  -4   -2.80    7.70
  16  -6   4   -2.80   13.60
  16  -6   4   -0.20    8.20
  16  -6   4    2.20    5.50
 -16   6  -4   -9.70    9.90
 -16   6  -4    7.30    7.60
  16   6   4   -1.70    7.90
  16   6   4   -9.50   12.10
 -16   6  -4   14.40    6.10
  18  -6   4  199.38   36.90
 -18   6  -4  203.18   21.60
 -18   6  -4  288.37   27.30
 -18   6  -4  219.38   40.50
  18   6   4  265.77   27.90
  20  -6   4  203.68   34.10
  20  -6   4  151.08   28.80
  20   6   4  218.48   34.60
 -20   6  -4  178.48   48.00
 -20   6  -4  180.48   25.20
 -20   6  -4  215.08   21.10
  22  -6   4   -8.80   31.50
  22  -6   4   -2.50   24.60
 -22   6  -4  -13.80   11.00
  22   6   4    5.90   17.40
 -22   6  -4    7.10   11.10
  24  -6   4  280.07   51.49
  24  -6   4  375.36   59.69
  24   6   4  316.97   52.89
 -24   6  -4  323.67   30.40
  25   7  -4   37.00   18.80
  23  -7  -4  715.93   67.39
  23  -7  -4  543.35   69.09
  23  -7  -4  696.23   66.29
  23   7  -4  574.04   57.09
 -23   7   4  568.74   51.19
  23   7  -4  529.75   51.19
  23   7  -4  557.64   44.80
  23   7  -4  546.45   50.79
 -23   7   4  662.33   80.09
  21  -7  -4   46.80   14.60
  21  -7  -4   85.69   18.70
 -21   7   4   58.89   12.90
  21   7  -4   83.09   13.60
 -21   7   4   46.00   13.60
  21   7  -4   74.49   17.00
  21   7  -4   55.79   15.10
  19  -7  -4  308.57   46.50
  19  -7  -4  419.36   37.70
  19   7  -4  437.96   36.00
  19   7  -4  410.16   33.80
 -19   7   4  398.96   37.30
  17  -7  -4  798.12   66.49
  17  -7  -4  680.63   59.79
 -17   7   4  773.72   59.89
  17   7  -4  778.42   57.89
 -13  -7   4 1082.99   88.09
  13  -7  -4 1265.27   86.69
 -13  -7   4 1261.87   85.49
 -13   7   4 1096.09   91.29
 -13   7   4  977.10   83.89
 -13   7   4 1136.19   82.09
  13   7  -4 1190.48   83.99
  11  -7  -4  267.77   34.20
  11  -7  -4  399.36   31.80
 -11  -7   4  337.97   30.30
  11  -7  -4  367.86   30.70
 -11  -7   4  268.87   32.00
 -11   7   4  282.57   33.10
  11   7  -4  374.66   28.40
 -11   7   4  328.47   27.00
 -11   7   4  338.17   26.80
  11   7  -4  350.96   28.60
   9  -7  -4  433.06   44.20
   9  -7  -4  579.04   40.60
  -9  -7   4  514.65   41.50
  -9  -7   4  460.85   43.20
   9  -7  -4  488.65   43.70
  -9   7   4  498.25   38.70
  -9   7   4  424.06   44.60
  -9   7   4  477.85   39.40
   9   7  -4  558.34   40.20
   9   7  -4  590.94   44.10
   9   7  -4  542.95   41.60
   7  -7  -4  683.13   63.99
  -7  -7   4  823.32   61.19
   7  -7  -4  872.81   61.29
  -7  -7   4  778.72   64.59
   7  -7  -4  782.92   62.69
   7   7  -4  836.32   60.39
   7   7  -4  875.41   63.69
   7   7  -4  759.72   59.59
  -7   7   4  784.32   58.79
  -7   7   4  788.72   60.29
   5  -7  -4    8.10    6.60
   5  -7  -4   12.50    4.30
  -5  -7   4   10.20    3.80
  -5  -7   4    7.00    6.90
   5   7  -4    8.70    4.90
  -5   7   4    1.10    6.80
  -5   7   4   -0.10    6.10
   5   7  -4    8.00    4.60
  -3  -7   4 1101.09   77.09
   3  -7  -4  939.41   81.29
   3  -7  -4 1026.80   76.19
  -3  -7   4 1060.49   82.49
  -3  -7   4 1056.89   77.39
   3  -7  -4 1041.60   77.29
  -3   7   4 1014.60   75.99
   3   7  -4 1145.99   77.09
  -3   7   4 1017.20   76.39
   3   7  -4 1047.30   76.29
   3   7  -4  946.41   79.39
   1  -7  -4  317.87   34.80
  -1  -7   4  427.56   32.00
  -1  -7   4  348.37   36.30
   1  -7  -4  367.76   33.50
   1  -7  -4  369.06   31.90
  -1  -7   4  407.26   32.90
  -1   7   4  396.76   31.60
  -1   7   4  355.86   32.10
   1   7  -4  382.66   34.20
   1   7  -4  395.76   31.90
   1   7  -4  422.26   32.20
  -1   7   4  409.16   32.40
  -1  -7  -4  260.37   26.70
   1  -7   4  322.07   26.10
  -1  -7  -4  285.97   25.60
   1  -7   4  332.67   25.00
   1  -7   4  247.08   29.20
  -1   7  -4  266.47   27.30
  -1   7  -4  292.87   24.70
  -1   7  -4  303.07   25.90
   1   7   4  295.77   25.20
   1   7   4  266.07   23.50
   1   7   4  266.17   25.50
   3  -7   4  526.55   48.90
  -3  -7  -4  516.85   42.60
   3  -7   4  596.84   42.80
  -3  -7  -4  549.45   41.70
  -3   7  -4  558.24   41.70
   3   7   4  557.84   43.50
   3   7   4  490.95   41.50
   3   7   4  518.05   42.10
  -3   7  -4  576.04   43.70
   5  -7   4   -5.40    6.40
   5  -7   4    9.90    7.60
  -5  -7  -4   10.50    7.50
  -5  -7  -4   16.00    6.20
  -5   7  -4   27.00    8.50
   5   7   4   11.70    7.50
  -5   7  -4   18.30    4.20
   5   7   4   10.10    5.80
   5   7   4    3.60    5.90
  -7  -7  -4  338.07   29.40
  -7  -7  -4  287.97   33.00
  -7  -7  -4  341.47   27.00
   7  -7   4  325.97   29.70
   7  -7   4  351.96   32.10
   7  -7   4  379.56   28.50
  -7   7  -4  345.27   29.30
   7   7   4  325.87   29.20
  -7   7  -4  343.07   28.50
   7   7   4  291.67   26.80
   9  -7   4  566.24   41.70
   9  -7   4  544.55   45.40
   9  -7   4  486.15   47.50
  -9  -7  -4  502.75   40.70
  -9   7  -4  546.35   42.00
   9   7   4  511.55   42.80
  -9   7  -4  474.95   46.30
  -9   7  -4  548.15   40.20
   9   7   4  527.15   43.30
  13  -7   4  473.25   37.70
 -13  -7  -4  485.65   41.40
  13  -7   4  468.85   46.20
 -13  -7  -4  454.75   43.40
 -13   7  -4  502.15   40.30
 -13   7  -4  489.45   38.40
  13   7   4  479.75   42.30
  13   7   4  518.45   40.60
 -15  -7  -4  285.57   28.60
  15  -7   4  309.37   32.30
  15  -7   4  264.37   34.70
 -15   7  -4  284.37   28.10
 -15   7  -4  252.07   24.60
 -15   7  -4  258.27   38.20
  15   7   4  250.27   29.10
  15   7   4  249.38   30.00
  17  -7   4   12.30   14.40
  17  -7   4   -0.90   18.60
 -17   7  -4   24.00   10.10
  17   7   4   12.30   11.60
  17   7   4   40.40   11.10
 -17   7  -4   23.70   13.00
 -17   7  -4   28.50    9.80
  19  -7   4  397.56   52.49
  19  -7   4  258.37   50.29
 -19   7  -4  291.47   33.60
  19   7   4  264.67   38.40
 -19   7  -4  425.86   72.49
  19   7   4  425.26   72.59
 -19   7  -4  339.77   32.10
  19   7   4  321.77   37.30
  21  -7   4   27.50   27.80
  21  -7   4   40.20   15.00
  21  -7   4   55.99   30.20
 -21   7  -4   57.89   11.20
  21   7   4   27.70   17.90
  21   7   4   66.49   15.70
  24  -8  -4   57.39   26.10
  24  -8  -4   64.59   32.50
  24   8  -4   28.60   11.20
 -24   8   4   37.10   13.20
  24   8  -4   46.90   15.00
  22  -8  -4  279.47   52.69
  22  -8  -4  246.18   41.80
  22  -8  -4  199.58   34.00
 -22   8   4  216.48   24.40
  22   8  -4  250.17   35.90
  22   8  -4  186.88   21.90
 -22   8   4  196.18   49.90
  20  -8  -4   10.60   21.00
  20  -8  -4   12.10   24.70
 -20   8   4    0.00   18.30
 -20   8   4  -24.50   12.80
  20   8  -4    4.30    7.20
  20   8  -4    3.60   19.20
  18  -8  -4  411.46   46.90
  18  -8  -4  322.07   47.10
  18   8  -4  344.57   30.60
 -18   8   4  451.95   37.90
  18   8  -4  382.96   41.70
 -18   8   4  403.76   45.20
  16  -8  -4  210.18   32.80
  16  -8  -4  130.19   31.50
  16  -8  -4  120.69   21.70
 -16   8   4  192.88   23.90
  16   8  -4  178.98   17.10
  14  -8  -4  140.19   18.70
  14  -8  -4  112.79   24.20
 -14   8   4  141.39   19.70
  14   8  -4  166.68   16.10
  12  -8  -4  416.96   41.00
 -12  -8   4  361.96   38.50
  12   8  -4  454.25   34.10
 -12   8   4  445.66   33.90
  10   8  -4   -3.40    8.00
 -10   8   4    3.40    5.30
 -10   8   4   -1.30    7.20
  10   8  -4    9.80    5.80
   8  -8  -4  451.55   35.30
   8  -8  -4  416.06   38.10
  -8   8   4  383.36   31.90
   8   8  -4  378.76   32.70
  -8   8   4  378.76   32.90
   8   8  -4  393.56   31.80
   6  -8  -4  223.68   26.90
  -6   8   4  212.28   19.30
  -6   8   4  207.68   21.20
   6   8  -4  222.08   22.20
   6   8  -4  197.88   18.70
   4  -8  -4  131.99   15.90
   4  -8  -4  111.09   18.00
   4   8  -4  138.89   13.90
  -4   8   4  146.99   17.00
  -4   8   4  142.89   17.10
   4   8  -4  142.79   15.90
   2  -8  -4  341.97   30.70
  -2  -8   4  286.17   27.50
   2  -8  -4  342.57   31.90
  -2  -8   4  396.66   31.10
   2   8  -4  350.66   27.80
  -2   8   4  347.57   29.50
   2   8  -4  387.66   31.30
  -2   8   4  362.76   29.30
   0  -8  -4   -5.30    5.20
   0  -8   4   -5.60    4.60
   0  -8  -4   -6.60    9.20
   0  -8  -4   -2.40    7.30
   0  -8   4    9.70    7.90
   0   8  -4   -2.60    5.50
   0   8   4    5.30    5.90
   0   8   4    2.70    7.20
   0   8  -4    9.20    4.40
  -2  -8  -4  193.78   21.40
   2  -8   4  211.58   21.10
   2  -8   4  184.58   16.90
  -2  -8  -4  179.78   21.70
  -2   8  -4  225.88   18.80
  -2   8  -4  143.59   24.70
   2   8   4  174.68   20.50
   2   8   4  225.18   18.20
   2   8   4  191.28   20.50
  -2   8  -4  164.98   19.00
   4  -8   4  220.88   22.30
   4  -8   4  227.38   24.20
  -4  -8  -4  226.78   22.60
   4  -8   4  188.68   18.60
  -4  -8  -4  217.48   22.90
   4   8   4  215.58   21.60
   4   8   4  247.98   21.60
  -4   8  -4  224.68   19.20
  -4   8  -4  170.68   25.90
  -4   8  -4  249.28   20.70
   6  -8   4   -3.40    9.20
   6   8   4   11.30    6.20
  -6   8  -4   16.60    5.60
  -6   8  -4    3.00    5.20
  -8  -8  -4  269.17   23.80
   8  -8   4  213.08   21.10
   8  -8   4  290.97   28.40
  -8  -8  -4  240.38   26.60
  -8   8  -4  257.27   22.30
   8   8   4  242.38   24.30
   8   8   4  272.87   25.50
   8   8   4  216.98   23.60
  -8   8  -4  280.47   24.40
  10  -8   4   72.99   15.80
 -10  -8  -4   75.99   13.20
 -10   8  -4   72.29   14.70
 -10   8  -4   87.79   16.60
  10   8   4  104.29   14.70
  10   8   4   76.79   14.50
  12  -8   4   23.10    9.20
 -12  -8  -4   38.30   12.30
  12   8   4   29.20   12.90
 -12   8  -4   58.09   11.20
 -12   8  -4   12.80   10.70
 -12   8  -4   35.80    9.70
  12   8   4   49.60   13.90
 -14  -8  -4  189.28   32.30
  14  -8   4  138.99   18.20
  14  -8   4  179.08   34.00
  14  -8   4  206.88   32.10
 -14  -8  -4  200.68   25.90
  14  -8   4  216.18   40.20
 -14   8  -4  202.48   23.80
  14   8   4  231.58   27.70
 -14   8  -4  154.18   37.60
  14   8   4  166.38   26.50
 -14   8  -4  175.08   21.50
  16  -8   4  -29.30   21.60
  16   8   4   23.20   16.50
 -16   8  -4   11.70   15.20
  16   8   4   10.70   13.50
 -16   8  -4   12.00   15.90
  18  -8   4  112.69   29.50
  18  -8   4   51.79   16.00
  18  -8   4  121.99   27.30
 -18   8  -4   81.39   19.70
 -18   8  -4   75.49   11.40
  20  -8   4  100.49   34.50
  20  -8   4   97.89   30.80
  20   8   4   78.09   18.00
  20   8   4   87.69   17.30
 -20   8  -4   75.29   22.30
  21  -9  -4   93.09   24.80
  21  -9  -4   64.89   26.00
  21  -9  -4   63.29   33.30
  21   9  -4   96.49   29.70
 -21   9   4   35.40   18.10
 -21   9   4   45.40   12.10
  21   9  -4   70.99   20.20
  19  -9  -4  246.78   41.00
  19  -9  -4  377.16   49.60
  19  -9  -4  303.97   52.99
  19   9  -4  258.97   28.10
  19   9  -4  297.97   40.60
 -19   9   4  337.37   28.50
 -17  -9   4  429.56   44.60
  17  -9  -4  528.05   56.49
  17  -9  -4  384.66   54.69
 -17   9   4  373.06   40.30
 -17   9   4  472.15   69.39
  17   9  -4  461.65   36.40
  17   9  -4  407.56   48.10
  15  -9  -4   -9.40   17.60
 -15  -9   4   14.40    9.20
  15  -9  -4    8.40   11.60
  15   9  -4    5.10    7.40
 -15   9   4   -1.80    8.90
 -15   9   4   -1.10    8.50
  15   9  -4   -2.80   14.70
 -15   9   4   22.10   13.20
  13  -9  -4  640.04   67.49
 -13  -9   4  606.74   54.49
 -13  -9   4  707.13   51.49
  13  -9  -4  621.54   51.29
  13   9  -4  707.23   59.39
  13   9  -4  654.93   49.99
 -13   9   4  665.63   50.29
  13   9  -4  556.14   61.69
 -13   9   4  644.74   52.79
  11  -9  -4  271.67   39.40
 -11  -9   4  302.07   29.90
  11  -9  -4  345.97   29.20
 -11   9   4  305.87   28.40
 -11   9   4  294.27   30.20
  11   9  -4  313.77   27.30
  11   9  -4  358.16   31.40
   9  -9  -4  158.78   32.00
  -9  -9   4  181.98   23.00
  -9   9   4  208.98   21.50
   9   9  -4  217.48   19.90
   7  -9  -4  907.81   68.69
   7  -9  -4  911.31   67.19
  -7  -9   4  946.41   66.79
   7  -9  -4  824.42   74.09
  -7   9   4  791.72   64.09
  -7   9   4  923.61   64.69
   7   9  -4  798.72   73.19
   7   9  -4  821.82   65.09
  -5  -9   4   29.20   13.60
   5  -9  -4   25.70    8.30
   5  -9  -4   32.20   12.90
   5  -9  -4   43.90    9.10
  -5   9   4   32.50    8.00
   5   9  -4   20.50    6.60
   3  -9  -4  667.33   60.49
   3  -9  -4  660.33   52.59
  -3  -9   4  680.43   56.19
   3   9  -4  777.92   55.49
   3   9  -4  666.33   51.99
  -3   9   4  635.64   51.89
  -3   9   4  761.92   52.49
  -1  -9   4  852.01   61.19
   1  -9  -4  777.12   60.79
  -1  -9   4  650.43   59.29
   1  -9  -4  844.32   60.59
   1  -9  -4  782.02   67.49
  -1   9   4  819.42   59.49
  -1   9   4  804.02   59.99
   1   9  -4  777.12   67.49
   1   9  -4  852.11   60.89
   1   9  -4  772.32   59.69
  -3  -9  -4  948.11   70.09
  -3  -9  -4 1031.50   79.79
   3  -9   4  772.02   69.49
   3   9   4  926.21   70.39
  -3   9  -4 1055.09   71.89
  -3   9  -4  905.11   75.79
   5  -9   4  271.17   26.10
  -5  -9  -4  258.17   26.30
  -5  -9  -4  255.77   32.10
   5  -9   4  207.58   29.40
  -5   9  -4  283.17   26.60
   5   9   4  232.38   25.60
   7  -9   4  416.26   39.80
   7  -9   4  385.26   40.50
  -7  -9  -4  351.36   41.60
   7  -9   4  400.76   37.60
  -7  -9  -4  424.56   34.90
   7   9   4  380.96   32.90
   7   9   4  333.57   33.40
  -7   9  -4  402.26   35.20
  -9  -9  -4  679.63   50.29
  -9  -9  -4  651.33   61.79
   9  -9   4  637.14   62.39
   9  -9   4  728.53   60.49
   9  -9   4  732.53   54.09
  -9   9  -4  563.54   55.89
   9   9   4  698.33   60.79
   9   9   4  586.04   47.70
  -9   9  -4  534.05   58.79
  -9   9  -4  639.44   51.99
   9   9   4  587.64   53.89
  11  -9   4   10.50   13.30
  11  -9   4   -7.30   17.50
  11   9   4   11.60   14.30
  11   9   4    5.30   11.50
 -11   9  -4   24.10   12.90
 -11   9  -4    8.60   10.80
 -13  -9  -4  490.95   58.49
  13  -9   4  635.04   64.09
  13   9   4  636.84   57.19
  13   9   4  577.94   52.69
 -13   9  -4  519.45   49.70
 -13   9  -4  582.04   46.80
  13   9   4  630.74   80.99
 -13   9  -4  570.64   66.39
  15  -9   4  205.98   35.30
 -15   9  -4  198.98   22.60
  15   9   4  128.59   28.30
  15   9   4  182.98   35.10
  15   9   4  188.78   49.30
  17  -9   4   69.99   13.10
  17  -9   4  122.99   31.30
  17  -9   4  126.79   31.00
 -17   9  -4   88.79   13.40
  17   9   4  132.39   21.70
  17   9   4   99.49   16.80
  16 -10  -4   58.09   15.60
  16 -10  -4   12.40   24.60
 -16  10   4   41.30   10.70
  16  10  -4   23.60   20.90
 -14 -10   4    5.00   12.20
  14 -10  -4   14.40   12.60
  14 -10  -4   -3.00   23.70
 -14  10   4   -3.20   13.20
  14  10  -4   32.60   17.30
 -14  10   4   26.60    9.30
 -12 -10   4   33.10   11.60
  12 -10  -4   76.89   19.90
  12 -10  -4   46.30   14.10
 -12  10   4   69.29   12.50
 -12  10   4   37.50   18.60
  12  10  -4   66.39   21.00
  10 -10  -4   -7.10   11.10
  10 -10  -4   17.20   14.00
 -10  10   4   13.60    8.80
  10  10  -4   -1.70   14.10
  10  10  -4  -14.60   12.00
 -10  10   4    0.90    9.60
 -10  10   4    6.60   15.70
  -8  10   4   68.99   12.40
   8  10  -4   54.59   13.60
   8  10  -4   69.09   16.60
   6 -10  -4   61.59   17.10
  -6  10   4   83.59   15.60
  -6  10   4   98.39   13.70
   6  10  -4   90.69   15.10
   2 -10  -4  120.89   19.70
  -2  10   4  117.09   15.30
   2  10  -4  124.09   18.40
  -2  10   4  115.19   16.70
   0 -10   4   -2.20    8.00
   0 -10  -4   12.10    9.70
   0 -10  -4   -3.40   10.30
   0  10  -4   -7.50   11.90
   0  10  -4   22.10    9.60
   0  10   4   12.00    6.30
   2 -10   4   53.79   15.80
   2 -10   4   67.19   13.40
  -2 -10  -4   27.40   10.40
   2  10   4   35.70    7.20
  -2  10  -4   33.60   11.80
   4 -10   4   99.29   14.60
   4 -10   4   82.79   20.50
  -4  10  -4  119.09   19.70
   6 -10   4  -15.00   12.30
   6 -10   4    3.90    8.00
  -6 -10  -4   -9.70   10.50
   6 -10   4  -13.10   17.30
   6  10   4    8.00    9.00
  -6  10  -4  -10.50    8.90
   6  10   4   25.10   10.40
  -6  10  -4    9.50   12.60
   6  10   4   22.10   15.20
   8 -10   4   56.59   16.10
  -8 -10  -4   54.29   11.70
   8 -10   4   50.89   14.60
   8 -10   4   63.89   25.30
  -8  10  -4   31.00   14.60
   8  10   4   53.29   12.60
   8  10   4   53.69   26.70
 -10 -10  -4    8.50   12.20
  10 -10   4   35.50   11.20
  10 -10   4   40.60   24.40
  10 -10   4   27.80   13.70
  10 -10   4   16.40    9.20
  10  10   4   17.30   11.30
 -10  10  -4   35.80   10.00
  10  10   4  -12.30   15.00
 -10  10  -4   10.10   24.10
  10  10   4   -7.40   13.90
  10  10   4   37.40   21.00
 -12 -10  -4   18.00   11.70
  12 -10   4  -44.70   24.20
  12 -10   4   15.50   13.30
  12 -10   4   15.20   13.30
  12 -10   4   35.00   16.10
 -12  10  -4  -11.70   17.20
  12  10   4   53.39   20.60
  12  10   4   30.10   15.10
 -12  10  -4   20.70    9.80
  11 -11  -4  345.27   32.10
  11 -11  -4  320.87   51.69
  11  11  -4  365.86   73.19
 -11  11   4  291.67   28.00
 -11  11   4  260.07   32.20
 -11  11   4  327.47   49.90
  11  11  -4  385.66   45.40
  11  11  -4  332.27   33.90
  -9 -11   4   78.29   21.00
   9 -11  -4   67.09   22.80
   9  11  -4   66.19   13.40
   9  11  -4   71.99   20.50
  -9  11   4   67.59   12.50
  -9  11   4   76.79   16.50
   9  11  -4   80.29   21.50
   7 -11  -4  717.73   67.59
   7 -11  -4  640.94   66.69
  -7 -11   4  756.82   65.19
   7 -11  -4  814.52   59.29
   7  11  -4  694.93   58.59
  -7  11   4  766.62   56.09
  -7  11   4  693.23   59.59
   7  11  -4  761.02   65.59
  -5 -11   4   79.29   18.90
   5 -11  -4   54.99   18.70
  -5  11   4   61.49   13.10
  -5  11   4   49.80    9.70
   5  11  -4   30.20   19.40
   5  11  -4   52.79   11.70
  -3 -11   4  444.76   51.19
   3 -11  -4  401.66   50.19
  -3 -11   4  411.86   51.49
   3  11  -4  532.45   49.20
   3  11  -4  504.65   42.10
  -3  11   4  475.95   41.80
   3  11  -4  577.94   55.89
  -1 -11   4  433.46   52.29
  -1 -11   4  594.24   53.09
   1 -11  -4  477.05   49.70
  -1  11   4  356.56   59.59
  -1  11   4  456.35   43.90
   1  11  -4  465.15   41.80
  -1 -11  -4   13.20   12.90
   1 -11   4   23.20   20.30
   1 -11   4    0.00   14.80
  -1  11  -4   41.70   12.10
   1  11   4   15.00   16.30
   1  11   4   22.70    8.20
   3 -11   4  744.63   69.59
   3 -11   4  580.94   68.49
  -3 -11  -4  788.12   53.99
  -3 -11  -4  668.53   64.39
  -3  11  -4  597.44   56.29
   3  11   4  598.94   66.89
  -3  11  -4  733.83   84.19
   3  11   4  627.34   52.79
   3  11   4  768.22   57.39
   5 -11   4  102.99   22.10
   5 -11   4  118.39   30.70
  -5  11  -4  110.19   19.60
   5  11   4  104.49   16.70
   5  11   4   70.49   17.30
   7 -11   4  305.87   31.60
   7 -11   4  276.67   42.70
   7 -11   4  310.27   59.59
   7  11   4  308.97   29.00
  -7  11  -4  282.37   29.70
   7  11   4  291.47   38.30
   7  11   4  354.36   45.20
  32   0  -5   35.90   18.20
  30   0  -5   28.10   22.90
  30   0  -5   -2.60   14.60
  30   0  -5    2.20   11.70
  30   0  -5   15.10   18.90
  28   0  -5   49.90   16.30
  26   0  -5   -5.80    8.20
  26   0  -5   -6.20    5.80
  26   0  -5   -6.20   10.00
  26   0  -5    8.80    6.60
  22   0  -5   -2.30    8.00
  22   0  -5    9.60    6.40
  20   0  -5    3.20    3.80
  20   0  -5    9.80    8.40
  20   0  -5    2.50    7.80
  18   0  -5   -7.00    5.70
  18   0  -5   -6.80    7.20
  18   0  -5   -2.00    8.30
  16   0  -5    2.70    3.90
  16   0  -5    3.80    6.30
  16   0  -5    7.50    6.00
  14   0  -5   10.50    5.30
  14   0  -5    2.50    4.30
  14   0  -5   -2.30    6.20
  14   0  -5   -0.70    5.40
  12   0  -5   -1.90    4.10
  12   0  -5   -4.30    6.40
  12   0  -5   -1.50    3.40
  12   0  -5   -1.40    4.80
  10   0  -5    2.90    2.80
  10   0  -5    2.20    4.10
  10   0  -5    2.10    5.70
   8   0  -5    0.30    2.30
  -8   0   5   -0.60    2.60
   8   0  -5    2.80    4.80
  -8   0   5   -2.40    3.80
   8   0  -5    0.30    1.70
  -6   0   5   -0.20    2.50
   6   0  -5   -0.50    2.20
   6   0  -5    1.10    2.50
  -6   0   5   -5.80    4.10
  -6   0   5   -0.10    1.00
   6   0  -5   -1.80    4.30
  -4   0   5   -0.90    3.20
  -4   0   5    0.20    1.30
   4   0  -5   -1.70    2.70
   4   0  -5    1.00    2.40
  -4   0   5    0.00    2.40
   4   0  -5   -2.70    3.50
   2   0  -5    1.20    2.30
  -2   0   5   -0.30    2.90
  -2   0   5   -1.30    2.40
   2   0  -5   -2.50    4.10
   2   0  -5    0.00    2.60
  -2   0   5    0.90    3.60
  -2   0   5    1.70    1.30
   0   0   5    3.20    3.40
   0   0   5    3.90    3.40
   0   0   5    4.30    2.10
   0   0  -5    6.80    2.70
   0   0   5    6.90    2.60
   0   0  -5    6.00    4.00
   0   0  -5    5.90    3.10
   2   0   5    0.90    3.40
  -2   0  -5    0.80    3.70
   2   0   5   -2.50    4.20
  -2   0  -5    2.40    4.00
  -2   0  -5    0.00    2.60
   2   0   5    0.60    2.40
  -4   0  -5    8.80    4.60
   4   0   5    0.80    4.90
   4   0   5    6.70    4.10
  -4   0  -5    5.40    4.30
  -4   0  -5    0.70    2.80
   4   0   5    4.20    3.10
  -6   0  -5   -3.00    5.60
   6   0   5   -2.00    2.70
   6   0   5    2.00    4.50
  -6   0  -5    0.40    4.00
   6   0   5   -1.10    4.90
  -6   0  -5   -1.20    3.10
   8   0   5    8.20    3.40
   8   0   5   -0.70    5.60
   8   0   5    4.10    3.60
  -8   0  -5    3.20    6.20
  -8   0  -5    1.60    3.50
  -8   0  -5    6.50    3.50
 -10   0  -5   -2.30    3.90
 -10   0  -5    5.80    5.50
  10   0   5   -2.70    6.30
  10   0   5   -5.30    7.10
 -10   0  -5   -0.70    6.60
  10   0   5   -3.60    3.80
 -12   0  -5    3.10    5.50
  12   0   5    1.50    4.40
 -12   0  -5   -0.50    7.30
  12   0   5    1.70    5.40
  12   0   5   -2.90    6.60
  12   0   5    5.60    8.80
 -12   0  -5    2.60    4.70
 -14   0  -5    8.00    6.50
 -14   0  -5    0.40    6.00
  14   0   5  -10.70    9.30
 -14   0  -5    8.90    5.60
  14   0   5    5.30    5.40
  14   0   5   -2.10    5.50
  14   0   5    2.40    5.60
 -16   0  -5    4.60    6.30
  18   0   5   -2.50    7.10
 -18   0  -5    8.50    8.20
  18   0   5  -10.50    9.00
 -18   0  -5    6.90    6.10
  18   0   5    4.00    7.40
  22   0   5  -10.80   12.40
  22   0   5   -1.60    9.10
  22   0   5    0.80   10.80
  22   0   5    3.90   15.90
  24   0   5   -6.50    8.90
  24   0   5  -13.10   14.70
  24   0   5   42.20   26.10
  26   0   5  -19.20   25.40
  26   0   5   -6.40   14.10
  26   0   5  -23.70   13.60
  31  -1  -5   11.10   24.40
  31  -1  -5   24.50   16.70
  31   1  -5    5.50   27.50
  31   1  -5   31.50   13.70
  31   1  -5   15.70   20.90
  29  -1  -5  874.41   85.09
  29  -1  -5  881.01   68.69
  29  -1  -5 1048.60   74.29
  29  -1  -5  936.71   77.09
  29  -1  -5  960.40   82.49
  29   1  -5  764.22   84.19
  29   1  -5  961.00   78.79
  29   1  -5 1024.70   75.29
  29   1  -5  837.72   68.49
  27  -1  -5  235.68   26.90
  27  -1  -5  313.07   37.90
  27  -1  -5  349.47   37.90
  27  -1  -5  308.17   35.40
  27  -1  -5  318.27   28.80
  27   1  -5  317.37   28.00
  27   1  -5  321.07   38.40
  25  -1  -5  330.27   37.70
  25  -1  -5  411.06   35.60
  25   1  -5  343.57   40.80
  25   1  -5  451.75   35.20
  25   1  -5  380.56   32.10
  23  -1  -5 1483.45  101.99
  23  -1  -5 1295.27  107.79
  23  -1  -5 1342.27  100.09
  23   1  -5 1365.56  101.39
  23   1  -5 1339.97  102.99
  23   1  -5 1514.75  100.89
  23   1  -5 1324.07  107.79
  21  -1  -5  -11.00    8.00
  21  -1  -5   -0.70    6.20
  21  -1  -5    1.40    6.30
  21  -1  -5   10.20    5.30
  21   1  -5   12.60    6.60
  19  -1  -5 1916.11  131.59
  19  -1  -5 1746.63  133.59
  19  -1  -5 1883.71  140.29
  19  -1  -5 1777.92  129.99
  19   1  -5 1902.11  139.69
  19   1  -5 1759.12  130.29
  19   1  -5 1746.43  131.19
  17  -1  -5 1353.36   94.89
  17  -1  -5 1292.87   93.29
  17  -1  -5 1338.07  102.99
  17  -1  -5 1221.58   97.29
  17   1  -5 1267.97   93.59
  17   1  -5 1384.76  102.19
  17   1  -5 1210.58   93.69
  17   1  -5 1302.17   96.89
  15  -1  -5  487.45   37.60
  15  -1  -5  473.85   41.90
  15  -1  -5  506.05   39.50
  15  -1  -5  501.95   41.90
 -15   1   5  482.45   42.40
  15   1  -5  496.25   37.90
  15   1  -5  543.05   45.00
  15   1  -5  445.16   40.10
  13  -1  -5 2437.36  176.68
  13  -1  -5 2438.46  172.88
  13  -1  -5 2565.44  179.88
  13  -1  -5 2431.36  173.48
  13  -1  -5 2449.75  175.08
  13   1  -5 2400.96  176.08
 -13   1   5 2593.24  179.58
  13   1  -5 2382.56  174.08
  13   1  -5 2544.45  179.98
  11  -1  -5   86.49   16.40
  11  -1  -5   72.79   13.50
  11  -1  -5   83.69   11.60
  11   1  -5   74.19   13.60
 -11   1   5   91.99   10.60
  11   1  -5   76.19    9.30
  11   1  -5   94.59   17.90
  -9  -1   5 1394.06   99.09
   9  -1  -5 1344.17   99.69
   9  -1  -5 1432.56  102.09
   9  -1  -5 1328.57  100.89
   9   1  -5 1381.26   98.99
   9   1  -5 1381.46  100.29
  -9   1   5 1426.56  101.59
   9   1  -5 1398.06   99.89
  -9   1   5 1492.55  101.09
  -7  -1   5 1927.71  137.79
  -7  -1   5 2034.20  138.69
   7  -1  -5 1999.70  139.79
   7  -1  -5 1856.41  138.19
   7  -1  -5 1887.01  139.19
   7   1  -5 1904.81  138.49
  -7   1   5 2044.50  139.29
  -7   1   5 2109.99  139.79
   7   1  -5 1869.31  138.29
   7   1  -5 1968.60  137.89
  -5  -1   5  109.39   11.00
  -5  -1   5  104.19   10.30
   5  -1  -5  101.59   12.50
   5  -1  -5  118.49   11.50
  -5  -1   5  101.09   10.90
   5  -1  -5  110.09    8.70
   5   1  -5  106.09   11.80
   5   1  -5  110.29   10.00
  -5   1   5  112.29   10.60
  -5   1   5   99.39   11.80
   5   1  -5   99.49   10.90
  -5   1   5  100.29    9.10
  -3  -1   5 2803.32  196.48
   3  -1  -5 2850.61  195.88
  -3  -1   5 2780.72  196.18
   3  -1  -5 2973.50  197.28
  -3  -1   5 2808.72  196.18
   3  -1  -5 2737.13  197.08
  -3   1   5 2839.82  196.98
   3   1  -5 2644.34  196.08
   3   1  -5 2791.42  196.18
  -3   1   5 2679.23  195.68
  -3   1   5 2874.81  197.08
   3   1  -5 2833.22  196.58
  -1  -1   5 2097.89  146.99
   1  -1  -5 2162.18  148.29
   1  -1  -5 2025.60  149.09
  -1  -1   5 2151.88  147.39
  -1  -1   5 2066.69  147.39
  -1  -1   5 2096.59  147.59
   1  -1  -5 2149.88  147.29
   1   1  -5 2179.78  147.49
   1   1  -5 1972.10  147.39
  -1   1   5 2034.40  147.09
   1   1  -5 2012.40  146.89
  -1   1   5 2188.48  148.39
  -1   1   5 2084.69  147.99
  -1  -1  -5  225.88   17.60
  -1  -1  -5  246.28   21.40
   1  -1   5  234.08   19.40
   1  -1   5  240.98   20.60
  -1  -1  -5  246.08   19.50
  -1  -1  -5  227.58   20.20
   1  -1   5  230.08   18.70
   1  -1   5  228.28   19.90
   1   1   5  225.58   19.50
  -1   1  -5  246.18   19.40
  -1   1  -5  236.28   18.60
  -1   1  -5  229.18   19.80
   1   1   5  221.68   20.10
   1   1   5  256.37   20.80
   3  -1   5 2394.36  172.58
   3  -1   5 2561.74  175.58
   3  -1   5 2420.36  172.38
  -3  -1  -5 2553.34  173.08
   3  -1   5 2498.75  171.48
  -3  -1  -5 2344.87  172.48
  -3   1  -5 2374.36  171.28
  -3   1  -5 2317.77  172.28
   3   1   5 2325.07  170.38
   3   1   5 2631.24  174.48
   3   1   5 2485.15  172.98
   3   1   5 2441.76  172.78
   5  -1   5  260.17   22.20
   5  -1   5  265.47   21.00
  -5  -1  -5  242.88   22.50
   5  -1   5  273.37   28.00
  -5  -1  -5  274.27   22.80
   5  -1   5  262.27   22.90
  -5   1  -5  272.07   22.10
  -5   1  -5  248.18   20.60
   5   1   5  293.37   25.70
  -5   1  -5  230.88   22.50
   5   1   5  262.47   23.00
   5   1   5  256.87   22.90
  -7  -1  -5 1667.03  122.79
   7  -1   5 1693.93  123.39
   7  -1   5 1765.22  121.29
   7  -1   5 1842.12  128.99
   7  -1   5 1660.53  122.79
  -7  -1  -5 1659.93  119.99
  -7  -1  -5 1777.02  123.79
  -7   1  -5 1770.02  122.99
   7   1   5 1853.31  126.49
  -7   1  -5 1625.64  122.79
  -7   1  -5 1649.33  120.89
   7   1   5 1690.33  123.29
   7   1   5 1664.73  123.49
  -9  -1  -5 1811.32  131.09
   9  -1   5 1884.21  139.79
  -9  -1  -5 1914.71  135.29
   9  -1   5 1869.81  135.09
  -9  -1  -5 1804.62  133.99
   9  -1   5 1887.01  132.29
   9  -1   5 1814.52  133.89
   9   1   5 1883.21  135.29
   9   1   5 2148.39  139.29
  -9   1  -5 1887.71  134.19
   9   1   5 1907.91  134.99
   9   1   5 1821.92  131.09
  -9   1  -5 1767.92  131.89
  -9   1  -5 1799.12  134.29
 -11  -1  -5  131.89   17.90
  11  -1   5  129.79   16.50
 -11  -1  -5  153.58   15.90
  11  -1   5  130.69   14.50
 -11  -1  -5  139.69   13.00
  11  -1   5  122.39   18.70
 -11   1  -5  122.39   18.90
  11   1   5  127.19   17.00
  11   1   5  129.69   12.70
 -11   1  -5  126.29   14.00
 -11   1  -5  141.09   16.80
  11   1   5  132.19   18.50
 -13  -1  -5 2335.27  168.28
 -13  -1  -5 2353.16  164.88
 -13  -1  -5 2440.96  168.98
  13  -1   5 2393.66  166.08
  13  -1   5 2397.96  176.38
  13  -1   5 2377.56  169.78
  13  -1   5 2263.37  168.28
  13   1   5 2389.16  169.48
 -13   1  -5 2403.26  168.48
 -13   1  -5 2309.07  168.38
 -13   1  -5 2203.38  165.08
  13   1   5 2280.57  164.68
  13   1   5 2327.67  169.18
  15  -1   5  454.45   42.80
  15  -1   5  540.35   40.10
 -15  -1  -5  421.36   35.40
 -15  -1  -5  477.25   39.10
 -15  -1  -5  495.05   37.60
  15  -1   5  458.45   36.90
  15  -1   5  459.55   37.60
 -15   1  -5  426.16   36.40
  15   1   5  393.56   35.00
 -15   1  -5  498.05   38.90
 -15   1  -5  438.86   37.90
  15   1   5  429.26   37.80
  15   1   5  481.95   40.30
  17  -1   5  710.33   56.89
  17  -1   5  789.12   60.99
  17  -1   5  771.42   63.29
  17  -1   5  764.42   56.89
 -17  -1  -5  656.53   56.69
 -17  -1  -5  773.52   57.29
  17   1   5  809.42   61.29
 -17   1  -5  802.62   58.29
 -17   1  -5  744.43   56.89
  17   1   5  721.33   55.09
 -17   1  -5  766.42   56.49
  17   1   5  625.24   56.59
  19  -1   5  779.52   74.59
 -19  -1  -5  938.71   69.19
 -19  -1  -5  929.91   72.69
  19  -1   5  778.62   67.89
  19  -1   5  989.20   68.99
  19   1   5 1059.79   76.09
  19   1   5  765.42   68.99
  19   1   5  934.41   67.49
 -19   1  -5 1008.90   70.99
 -19   1  -5 1010.00   68.39
  19   1   5  797.32   75.39
  21  -1   5    6.90    9.40
  21  -1   5   -9.40    8.80
  21   1   5   16.30    9.20
  21   1   5   -2.90    7.80
 -21   1  -5   -4.60    7.50
  21   1   5  -17.30   11.60
 -21   1  -5   22.70    9.80
  23  -1   5  933.81   63.59
  23  -1   5  723.23   63.29
  23  -1   5  831.12   81.49
  23   1   5  828.42   83.59
 -23   1  -5  817.82   61.39
  23   1   5  992.20   77.69
  23   1   5  753.02   64.79
  23   1   5  780.92   62.99
  25  -1   5  270.57   28.10
  25  -1   5  299.47   50.89
 -25   1  -5  255.37   25.50
  25   1   5  252.47   46.10
  25   1   5  211.68   28.50
 -25   1  -5  299.47   41.80
  27  -1   5  204.78   48.90
  27   1   5  270.47   26.60
  27   1   5  204.18   49.40
  32  -2  -5    6.20   16.10
  32  -2  -5    5.40   21.30
  32  -2  -5  -13.40   24.10
  32   2  -5   -2.10   16.90
  32   2  -5  -12.20   15.90
  32   2  -5  -13.70   22.40
  30  -2  -5   57.89   26.10
  30  -2  -5   70.29   14.70
  30  -2  -5   14.90   18.80
  30   2  -5   42.60   17.00
  30   2  -5   46.10   22.70
  28  -2  -5   70.09   16.90
  28  -2  -5   48.70   13.40
  28  -2  -5   60.29   23.90
  28  -2  -5   33.10   11.80
  28   2  -5   10.80   17.10
  28   2  -5   42.10   10.90
  28   2  -5   21.80   11.60
  28   2  -5   26.20   14.00
  26  -2  -5    2.80    7.50
  26  -2  -5   -5.50   10.70
  26  -2  -5   -3.00   12.50
  26   2  -5   -5.70    6.80
  26   2  -5    5.60    7.00
  26   2  -5    3.10    6.90
  26   2  -5    7.00    8.50
  24  -2  -5   51.39    8.60
  24  -2  -5   62.79   12.90
  24  -2  -5   49.60   11.00
  24   2  -5   41.70   11.60
  24   2  -5   75.49   11.70
  24   2  -5   59.99   11.00
  22  -2  -5   17.60    6.90
  22  -2  -5   16.40    8.40
  22  -2  -5   29.10    8.10
  22   2  -5   23.80    6.90
  22   2  -5   16.90    5.70
  22   2  -5   14.00    6.70
  20  -2  -5   28.20    8.30
  20  -2  -5   24.50    7.00
  20   2  -5   38.80    7.90
  20   2  -5   13.00    9.90
  20   2  -5   27.00    8.00
  20   2  -5   46.60   11.20
  20   2  -5   27.60    7.20
  18  -2  -5   14.20   10.10
  18  -2  -5   33.50    8.80
  18  -2  -5   15.40    9.40
  18   2  -5   29.20   11.60
  18   2  -5   30.40    7.60
  16  -2  -5   58.29   13.90
  16  -2  -5  100.19   14.30
  16  -2  -5   68.89   13.60
 -16   2   5   68.49   14.30
  16   2  -5   69.99   15.70
  16   2  -5   86.79   13.00
  16   2  -5   87.59   15.20
  14  -2  -5    1.00    8.60
  14  -2  -5   15.00    7.30
  14  -2  -5   12.90    5.10
 -14   2   5   13.20    7.10
  14   2  -5   12.80    6.30
 -14   2   5   13.90    3.70
  14   2  -5   18.90    5.90
  14   2  -5    4.70    7.70
  14   2  -5    9.20    4.90
  12  -2  -5  163.28   18.10
  12  -2  -5  171.78   21.40
  12  -2  -5  149.79   18.70
  12   2  -5  131.49   18.50
  12   2  -5  170.98   16.50
 -12   2   5  155.48   16.90
  12   2  -5  158.68   15.70
 -12   2   5  181.18   19.10
  10  -2  -5   54.59   10.80
  10  -2  -5   57.99   15.10
  10  -2  -5   46.10    8.90
  10   2  -5   50.79    8.70
 -10   2   5   39.50    7.80
  10   2  -5   49.50   11.20
  10   2  -5   52.59   10.30
  -8  -2   5   98.99   11.30
   8  -2  -5  106.09   16.10
  -8  -2   5  107.99   11.80
   8  -2  -5   94.29   12.50
   8  -2  -5  101.19   14.10
   8   2  -5   91.49   12.00
  -8   2   5   99.29   13.70
  -8   2   5   97.49   12.70
   8   2  -5   97.99   10.90
   8   2  -5  103.49   11.70
  -6  -2   5  143.39   13.70
  -6  -2   5  149.39   13.70
   6  -2  -5  138.39   13.60
   6  -2  -5  144.69   17.30
  -6  -2   5  132.89   13.10
  -6  -2   5  135.89   13.40
   6  -2  -5  137.39   15.30
   6   2  -5  123.69   13.50
   6   2  -5  137.39   13.40
   6   2  -5  155.58   12.60
   6   2  -5  140.29   12.90
  -6   2   5  133.39   14.00
  -6   2   5  145.99   14.70
  -6   2   5  155.28   14.50
  -4  -2   5  371.96   27.10
   4  -2  -5  354.96   26.10
   4  -2  -5  344.27   27.00
   4  -2  -5  345.67   29.70
  -4  -2   5  362.66   27.10
  -4  -2   5  349.17   26.60
  -4  -2   5  347.97   27.10
   4  -2  -5  336.77   28.30
   4   2  -5  366.56   26.10
  -4   2   5  346.37   25.90
   4   2  -5  333.97   26.90
  -4   2   5  335.47   27.80
   4   2  -5  339.87   27.30
   4   2  -5  340.97   27.00
  -4   2   5  374.86   28.80
   2  -2  -5  322.87   24.90
   2  -2  -5  304.17   24.30
  -2  -2   5  325.67   24.80
   2  -2  -5  313.37   27.70
  -2  -2   5  326.87   25.20
   2  -2  -5  308.77   26.10
  -2  -2   5  307.87   25.20
  -2  -2   5  329.47   24.70
   2   2  -5  320.77   24.90
  -2   2   5  297.37   25.60
   2   2  -5  322.27   24.80
   2   2  -5  311.07   24.70
  -2   2   5  301.67   24.60
  -2   2   5  357.96   27.10
   2   2  -5  327.37   24.50
   0  -2   5    0.40    3.10
   0  -2  -5   -1.10    4.50
   0  -2  -5    0.30    3.70
   0  -2  -5   -0.30    2.40
   0  -2   5    0.00    3.80
   0  -2   5   -0.10    3.80
   0  -2   5   -1.10    2.70
   0  -2  -5    1.30    3.60
   0   2   5    1.20    4.10
   0   2  -5   -1.30    3.20
   0   2   5   -0.40    3.90
   0   2  -5   -0.70    4.00
   0   2   5    2.70    3.10
   0   2  -5    1.30    3.30
  -2  -2  -5  228.08   21.10
   2  -2   5  232.68   19.80
   2  -2   5  254.67   23.50
  -2  -2  -5  236.18   20.80
   2  -2   5  239.08   20.40
  -2  -2  -5  236.78   23.60
   2  -2   5  230.28   20.50
  -2   2  -5  259.97   20.50
   2   2   5  276.57   23.00
  -2   2  -5  224.38   20.50
   2   2   5  226.58   21.20
  -2   2  -5  248.18   21.40
  -2   2  -5  240.88   19.70
   2   2   5  238.18   20.70
   4  -2   5   18.60    5.80
  -4  -2  -5    6.00    5.30
  -4  -2  -5   16.50    6.00
   4  -2   5   10.00    5.20
  -4  -2  -5    7.50    5.10
   4  -2   5    5.00    4.10
   4  -2   5    7.80    5.20
  -4   2  -5    6.40    2.60
   4   2   5    4.60    4.30
   4   2   5   14.40    6.40
  -4   2  -5    8.20    4.00
   4   2   5    5.50    5.80
  -4   2  -5   11.80    4.60
  -4   2  -5    9.10    5.50
   6  -2   5  334.17   29.50
   6  -2   5  372.46   28.40
   6  -2   5  358.66   34.50
  -6  -2  -5  350.56   30.40
  -6  -2  -5  340.27   29.50
   6  -2   5  368.76   29.00
  -6   2  -5  384.66   33.80
   6   2   5  342.07   29.80
  -6   2  -5  353.86   29.00
  -6   2  -5  339.77   27.90
   6   2   5  364.26   29.90
   6   2   5  401.46   33.20
  -6   2  -5  330.77   29.60
  -8  -2  -5   95.69   10.90
  -8  -2  -5   85.09   15.60
   8  -2   5   73.89   15.20
   8  -2   5   81.69   12.80
   8  -2   5   95.59    9.20
   8  -2   5   79.39   12.10
  -8   2  -5   86.09   12.80
  -8   2  -5   98.29   13.10
   8   2   5   95.79   15.20
   8   2   5   93.89   15.50
  -8   2  -5   85.99   11.30
  10  -2   5   16.30    7.10
  10  -2   5   24.60    9.80
 -10  -2  -5   21.00    9.20
  10  -2   5    6.40    7.70
  10  -2   5   14.70    6.90
 -10  -2  -5   16.00    5.50
 -10   2  -5   16.80    7.20
  10   2   5   17.10    8.50
 -10   2  -5   24.30    3.90
  10   2   5   19.50    9.20
 -10   2  -5   30.40    8.40
  12  -2   5  157.78   28.50
  12  -2   5  177.68   18.80
 -12  -2  -5  162.18   20.50
  12  -2   5  146.39   18.30
 -12  -2  -5  126.79   17.20
  12  -2   5  169.98   21.00
  12   2   5  171.58   18.30
  12   2   5  171.38   21.30
 -12   2  -5  152.28   17.50
 -12   2  -5  159.28   17.10
 -12   2  -5  178.78   21.10
 -14  -2  -5   59.29   11.80
 -14  -2  -5   23.80    7.10
  14  -2   5   40.30    9.80
  14  -2   5   45.10    9.60
  14  -2   5   42.40    9.40
  14   2   5   37.20    7.80
 -14   2  -5   34.70    8.20
  14   2   5   36.10   11.60
 -14   2  -5   31.60    9.30
 -16  -2  -5   -4.90    5.20
  16  -2   5   -5.60    5.10
  16  -2   5    0.30    7.40
  16  -2   5   -5.10    6.10
  16  -2   5   -7.90   10.20
 -16   2  -5   -7.20    5.40
  16   2   5    4.60    7.80
  16   2   5   -4.90    4.90
 -16   2  -5   -3.40    5.90
  18  -2   5   11.10    5.80
  18  -2   5   21.90    8.70
  18  -2   5   26.70    9.90
  18   2   5   12.80    6.60
 -18   2  -5   29.80    7.30
  18   2   5   18.20    9.80
  18   2   5    9.10    7.00
 -20  -2  -5   26.20    9.20
  20  -2   5   35.90    9.10
  20  -2   5   23.80    8.60
 -20   2  -5   37.20    6.50
  20   2   5   22.70    8.40
  22  -2   5    2.30   11.90
 -22   2  -5   14.40    6.70
  22   2   5   -3.80   11.40
 -22   2  -5    3.90    8.60
  22   2   5    0.40    8.70
  24  -2   5   55.09   30.20
  24  -2   5   55.19   11.10
  24   2   5   17.50   26.00
 -24   2  -5   39.00    8.10
  26   2   5  173.98   46.00
  26   2   5    7.00   37.90
  31  -3  -5    6.80   11.30
  31  -3  -5    6.00   16.70
  31  -3  -5    2.80   23.10
  31  -3  -5   -3.40   22.00
  31   3  -5    2.70   34.50
  31   3  -5  -23.70   13.80
  31   3  -5  -16.30   17.80
  31   3  -5  -14.60   12.70
  31   3  -5   -5.40   15.60
  31   3  -5  -11.70   21.70
  29  -3  -5  154.68   25.00
  29  -3  -5  244.18   49.40
  29  -3  -5  245.98   40.40
  29   3  -5  186.08   41.70
  29   3  -5  161.68   23.30
  29   3  -5  188.68   30.20
  29   3  -5  191.98   31.80
  27  -3  -5  279.37   35.00
  27  -3  -5  293.47   36.50
  27   3  -5  327.17   36.60
  27   3  -5  256.47   26.40
  27   3  -5  228.68   28.40
  27   3  -5  327.27   30.70
  25  -3  -5   39.50   10.50
  25  -3  -5   76.79   16.50
  25  -3  -5   69.99   10.80
  25  -3  -5   79.19   16.30
  25   3  -5   37.70    8.00
  25   3  -5   75.39   12.00
  25   3  -5   76.19   12.40
  25   3  -5   55.39   10.60
  25   3  -5   54.49   12.00
  23  -3  -5  506.45   54.49
  23   3  -5  613.24   57.29
  23   3  -5  538.95   47.60
  23   3  -5  732.43   48.70
  23   3  -5  713.83   50.09
  23   3  -5  619.74   49.50
 -23   3   5  661.73   64.29
  23   3  -5  638.44   49.10
  21  -3  -5  125.49   17.50
  21  -3  -5  104.79   16.00
 -21   3   5  117.09   15.80
 -21   3   5  113.59   23.20
  21   3  -5   96.49   19.90
  21   3  -5   91.99   17.20
  21   3  -5   98.29   12.80
  21   3  -5  118.19   14.60
  19  -3  -5  747.33   60.59
  19  -3  -5  880.81   60.49
  19  -3  -5  755.32   65.99
  19   3  -5  746.63   60.59
 -19   3   5  798.12   59.19
  19   3  -5  810.82   60.19
  19   3  -5  782.62   59.79
  19   3  -5  744.13   62.29
  17  -3  -5 1816.32  130.09
  17  -3  -5 1853.01  122.79
  17  -3  -5 1658.23  124.79
  17   3  -5 1688.03  121.79
  17   3  -5 1660.83  122.99
 -17   3   5 1747.33  122.39
  17   3  -5 1726.73  121.89
 -17   3   5 1464.35  125.89
  17   3  -5 1572.54  121.89
  15  -3  -5   34.40    9.90
  15  -3  -5   30.60   12.20
  15   3  -5   49.50   10.70
  15   3  -5   46.30   10.70
 -15   3   5   35.80    7.90
 -15   3   5   26.70    5.10
  15   3  -5   50.49    8.50
  13  -3  -5 3724.93  270.87
  13  -3  -5 3934.71  266.17
  13  -3  -5 3688.53  267.67
  13   3  -5 3610.04  264.87
 -13   3   5 4001.40  270.57
  13   3  -5 3633.64  265.47
  13   3  -5 3989.70  268.37
 -13   3   5 3747.32  265.87
  13   3  -5 3605.64  265.37
  11  -3  -5 1356.06  104.19
  11  -3  -5 1434.76  106.19
  11  -3  -5 1457.35  102.99
  11   3  -5 1349.96  101.79
  11   3  -5 1352.36  101.99
 -11   3   5 1384.76  102.89
  11   3  -5 1554.14  104.69
  11   3  -5 1427.36  102.59
 -11   3   5 1491.85  106.59
  -9  -3   5 1743.63  122.29
  -9  -3   5 1717.13  122.39
   9  -3  -5 1804.02  122.79
   9  -3  -5 1702.73  123.69
  -9  -3   5 1741.13  123.69
   9  -3  -5 1746.43  126.79
   9   3  -5 1648.73  121.99
   9   3  -5 1773.12  123.89
   9   3  -5 1703.53  122.49
   9   3  -5 1639.74  121.39
  -9   3   5 1659.63  122.59
  -9   3   5 1722.33  125.99
   7  -3  -5 4708.83  325.37
  -7  -3   5 4695.33  322.47
  -7  -3   5 4664.93  321.47
  -7  -3   5 4465.75  321.57
   7  -3  -5 4732.43  321.57
   7  -3  -5 4653.43  322.67
  -7   3   5 4457.15  321.67
   7   3  -5 4559.94  321.77
   7   3  -5 4363.96  321.27
   7   3  -5 4759.52  322.67
  -7   3   5 4719.53  322.57
  -7   3   5 4604.84  324.77
   7   3  -5 4323.07  320.37
   5  -3  -5    4.20    3.70
   5  -3  -5    0.30    5.80
  -5  -3   5   -2.20    4.20
  -5  -3   5   -0.70    4.50
   5  -3  -5   -2.60    4.70
  -5   3   5    6.60    4.10
  -5   3   5   -1.40    5.30
  -5   3   5    2.50    4.40
   5   3  -5    0.80    3.80
   5   3  -5    2.40    4.00
  -3  -3   5 7699.13  525.25
   3  -3  -5 7401.36  524.75
  -3  -3   5 7535.65  523.15
  -3  -3   5 7698.93  524.15
  -3  -3   5 7488.45  524.35
   3  -3  -5 7488.35  523.35
   3  -3  -5 7672.53  527.45
   3   3  -5 6958.40  522.85
  -3   3   5 7449.65  523.85
   3   3  -5 7895.91  525.35
  -3   3   5 7377.86  524.45
  -3   3   5 7418.76  523.65
  -3   3   5 7760.72  527.35
   3   3  -5 7464.55  524.35
   3   3  -5 7431.56  523.95
   1  -3  -5 1605.84  112.19
  -1  -3   5 1532.55  110.69
   1  -3  -5 1571.54  110.09
  -1  -3   5 1605.44  113.19
   1  -3  -5 1603.34  115.09
  -1  -3   5 1566.54  111.69
  -1   3   5 1655.03  114.89
   1   3  -5 1406.46  110.49
   1   3  -5 1569.24  111.69
  -1   3   5 1567.04  111.79
  -1   3   5 1525.35  110.49
   1   3  -5 1505.55  111.19
   1   3  -5 1634.94  112.89
  -1   3   5 1577.64  111.99
   1  -3   5 2611.64  189.18
  -1  -3  -5 2646.84  190.08
   1  -3   5 2725.73  189.58
  -1  -3  -5 2630.64  187.78
   1  -3   5 2774.42  192.18
  -1  -3  -5 2807.72  193.38
   1  -3   5 2678.93  189.88
   1   3   5 2840.02  193.48
  -1   3  -5 2508.55  188.98
  -1   3  -5 2632.34  189.38
   1   3   5 2650.63  189.98
  -1   3  -5 2723.93  191.78
   1   3   5 2755.22  190.88
  -1   3  -5 2720.33  189.98
   3  -3   5 3360.36  233.88
   3  -3   5 3323.47  230.48
   3  -3   5 3237.08  230.78
  -3  -3  -5 3197.58  230.78
  -3  -3  -5 3334.17  234.18
   3  -3   5 3249.77  230.48
   3   3   5 3355.36  232.28
  -3   3  -5 3127.09  229.98
   3   3   5 3278.47  231.08
  -3   3  -5 3029.70  230.18
   3   3   5 3445.56  234.58
  -3   3  -5 3363.46  230.88
  -3   3  -5 3336.37  233.68
   5  -3   5   68.09   16.50
   5  -3   5   58.79   11.70
   5  -3   5   56.49    9.60
  -5  -3  -5   63.29   10.50
   5  -3   5   57.19   11.70
  -5   3  -5   56.39   10.10
  -5   3  -5   55.29    8.30
   5   3   5   55.39   12.20
   5   3   5   80.09    9.20
  -5   3  -5   69.59   10.90
  -5   3  -5   60.39   12.10
   7  -3   5 3189.18  228.18
  -7  -3  -5 3292.97  232.48
  -7  -3  -5 3100.29  228.08
   7  -3   5 3341.87  227.98
   7  -3   5 3350.36  233.18
   7  -3   5 3114.69  228.78
   7   3   5 3501.35  233.18
   7   3   5 3204.78  228.78
  -7   3  -5 3306.87  233.38
  -7   3  -5 3026.00  227.18
  -7   3  -5 3073.49  228.28
   7   3   5 3248.77  230.48
  -7   3  -5 3317.07  228.58
  -9  -3  -5  683.93   53.49
   9  -3   5  714.83   60.99
   9  -3   5  683.43   53.59
   9  -3   5  719.73   53.39
   9  -3   5  743.03   55.59
  -9   3  -5  743.03   53.89
  -9   3  -5  657.93   52.39
   9   3   5  717.33   55.69
  -9   3  -5  685.83   56.99
  -9   3  -5  683.93   55.39
   9   3   5  693.23   54.79
 -11  -3  -5  681.23   51.79
  11  -3   5  667.93   53.29
  11  -3   5  645.14   51.39
  11  -3   5  663.53   59.59
  11  -3   5  700.63   51.19
 -11   3  -5  637.14   50.09
  11   3   5  652.33   52.69
 -11   3  -5  612.14   52.89
 -11   3  -5  700.43   51.39
  11   3   5  665.13   52.09
  13  -3   5 1262.87   89.49
  13  -3   5 1203.68   89.89
  13  -3   5 1220.28   91.99
  13  -3   5 1250.67   98.59
 -13  -3  -5 1228.68   90.49
  13   3   5 1226.28   90.99
 -13   3  -5 1262.17   89.99
 -13   3  -5 1134.09   88.19
  13   3   5 1210.48   91.29
  13   3   5 1174.48   93.99
 -15  -3  -5   28.90    9.40
  15  -3   5   11.30    7.80
  15   3   5   17.40    5.30
 -15   3  -5   31.10    6.50
  15   3   5   20.40   10.80
  17  -3   5  347.07   30.40
 -17  -3  -5  386.56   31.40
  17   3   5  403.66   35.40
 -17   3  -5  350.56   29.80
 -17   3  -5  383.96   30.80
  19  -3   5  358.76   38.80
 -19  -3  -5  280.77   30.50
  19  -3   5  368.76   32.80
 -19   3  -5  365.16   28.00
 -19   3  -5  364.16   31.00
  19   3   5  327.77   32.30
  21  -3   5   -9.90   11.30
  21  -3   5  -11.90    9.80
  21   3   5   -2.20    8.70
  23  -3   5  377.36   54.69
 -23   3  -5  313.07   31.50
  23   3   5  357.46   45.80
  23   3   5  309.17   34.90
  25  -3   5   90.19   16.40
  25  -3   5   67.89   15.50
  25  -3   5   55.19   11.60
  25  -3   5  110.79   38.10
  25   3   5   32.40   18.00
  25   3   5  123.19   34.70
 -25   3  -5   83.39   15.40
  30  -4  -5   40.40   22.90
  30  -4  -5   89.59   33.10
  30  -4  -5   19.70   17.30
  30   4  -5   43.50   16.80
  30   4  -5   52.79   20.40
  30   4  -5   20.40   11.30
  30   4  -5   39.30   11.10
  30   4  -5   63.09   19.90
  28  -4  -5  139.69   27.30
  28  -4  -5  134.29   32.60
  28   4  -5  139.09   21.70
  28   4  -5  163.68   24.80
  28   4  -5  168.08   23.00
  28   4  -5  190.78   21.20
  28   4  -5  201.78   25.20
  26  -4  -5  -10.20   23.30
  26  -4  -5    5.80   15.70
  26  -4  -5    1.60   14.60
  26   4  -5    9.40    9.80
  26   4  -5   14.90   10.50
  26   4  -5   -2.20    7.60
  26   4  -5    2.90    7.70
  24  -4  -5  135.49   25.20
  24  -4  -5  114.89   18.00
  24   4  -5   94.29   16.90
 -24   4   5  141.19   20.60
  22   4  -5  146.69   18.70
  22   4  -5  134.19   23.00
  22   4  -5  149.29   17.90
  22   4  -5  126.99   19.70
  20   4  -5   44.80   10.50
  20   4  -5   49.40   11.90
  20   4  -5   39.60   14.20
 -20   4   5   30.80    7.10
  18  -4  -5  419.16   40.00
  18  -4  -5  395.76   36.10
  18  -4  -5  502.65   38.10
  18   4  -5  471.25   36.70
 -18   4   5  481.75   34.90
  18   4  -5  372.56   39.50
  18   4  -5  465.15   35.40
  18   4  -5  406.36   38.20
  16   4  -5   10.00    6.60
  14  -4  -5  243.58   27.00
  14  -4  -5  259.27   31.30
  14  -4  -5  255.57   25.80
  14   4  -5  246.68   23.60
 -14   4   5  282.17   23.80
  14   4  -5  227.08   25.30
  14   4  -5  264.17   23.90
  14   4  -5  276.37   23.30
  12  -4  -5  460.65   45.50
  12  -4  -5  510.75   39.90
  12  -4  -5  484.55   42.10
  12   4  -5  581.24   42.80
  12   4  -5  497.85   39.60
 -12   4   5  483.95   39.80
  12   4  -5  503.65   38.70
 -12   4   5  476.55   40.60
  12   4  -5  437.46   38.70
  10  -4  -5    7.70    9.40
 -10  -4   5    5.50    5.00
 -10  -4   5    8.10    5.00
  10  -4  -5    3.10    6.40
  10  -4  -5    4.90    6.00
  10   4  -5   -0.20    3.30
 -10   4   5   -1.00    6.10
  10   4  -5    6.20    6.10
  10   4  -5    8.20    4.70
   8  -4  -5  863.61   63.69
  -8  -4   5  857.41   65.79
  -8  -4   5  868.91   63.69
   8  -4  -5  868.21   68.39
   8  -4  -5  814.12   64.19
  -8  -4   5  859.51   63.99
  -8   4   5  862.31   65.09
   8   4  -5  936.71   65.99
  -8   4   5  926.01   67.49
   8   4  -5  838.22   62.59
   8   4  -5  820.72   63.79
  -8   4   5  823.62   63.19
  -6  -4   5  124.99   16.80
   6  -4  -5   93.89   13.30
   6  -4  -5  127.39   13.50
  -6  -4   5  136.49   14.30
   6  -4  -5  114.79   16.40
  -6  -4   5  127.39   13.50
   6   4  -5  131.49   12.30
   6   4  -5  109.49   13.80
  -6   4   5  114.89   15.20
  -6   4   5  114.79   10.60
  -6   4   5  112.39   14.10
   4  -4  -5  247.68   20.80
  -4  -4   5  246.48   20.50
  -4  -4   5  267.37   22.20
   4  -4  -5  224.78   24.10
   4  -4  -5  214.48   22.90
  -4  -4   5  241.68   24.30
   4   4  -5  281.67   22.50
  -4   4   5  293.27   25.00
  -4   4   5  212.48   21.30
   4   4  -5  257.17   20.60
   4   4  -5  248.58   21.90
  -4   4   5  230.58   22.30
  -4   4   5  244.38   21.70
  -2  -4   5 1023.20   72.79
   2  -4  -5  957.50   73.19
   2  -4  -5  997.90   71.29
  -2  -4   5 1006.40   75.29
   2  -4  -5  999.00   76.49
  -2  -4   5 1001.30   72.49
  -2   4   5 1034.60   73.29
   2   4  -5  979.90   72.79
   2   4  -5  968.30   71.99
  -2   4   5 1065.89   76.79
  -2   4   5  942.01   72.69
   2   4  -5 1053.29   74.49
  -2   4   5  931.71   71.69
   0  -4  -5   14.90    4.00
   0  -4   5    9.90    5.70
   0  -4  -5   13.10    6.90
   0  -4   5   12.20    5.80
   0  -4   5   13.80    4.80
   0  -4   5   10.20    2.50
   0   4   5   14.20    4.50
   0   4   5   13.10    6.40
   0   4  -5   11.40    3.80
   0   4  -5   10.20    5.80
   0   4   5   19.50    7.30
   0   4  -5   15.70    6.10
  -2  -4  -5  829.92   60.19
   2  -4   5  869.51   62.39
  -2  -4  -5  875.11   66.99
   2  -4   5  871.21   62.99
   2  -4   5  887.01   67.09
   2  -4   5  817.42   62.09
  -2  -4  -5  834.62   62.99
  -2   4  -5  817.12   62.29
  -2   4  -5  876.11   65.99
   2   4   5  788.62   60.69
  -2   4  -5  843.72   62.89
   2   4   5  880.71   64.19
   2   4   5  837.62   62.89
  -2   4  -5  787.32   62.29
   2   4   5  949.80   67.79
   4  -4   5  354.06   30.20
   4  -4   5  347.37   29.70
  -4  -4  -5  347.77   30.00
   4  -4   5  355.76   33.20
  -4  -4  -5  383.26   35.50
   4  -4   5  369.36   29.30
   4   4   5  363.46   30.80
  -4   4  -5  378.86   30.20
  -4   4  -5  334.57   30.80
  -4   4  -5  411.26   32.50
   4   4   5  351.86   30.20
  -4   4  -5  362.16   29.80
   6  -4   5  192.98   19.90
   6  -4   5  177.48   19.20
  -6  -4  -5  180.98   19.00
   6  -4   5  183.58   18.90
  -6  -4  -5  162.18   23.20
   6  -4   5  187.28   25.00
  -6   4  -5  182.48   18.10
  -6   4  -5  185.48   20.50
   6   4   5  171.88   19.20
  -6   4  -5  203.28   19.70
  -8  -4  -5  761.52   61.69
  -8  -4  -5  741.53   55.59
   8  -4   5  748.33   56.79
   8  -4   5  733.43   62.99
   8  -4   5  780.62   56.99
   8  -4   5  743.13   58.19
  -8   4  -5  695.23   58.39
   8   4   5  755.62   59.19
   8   4   5  747.53   57.89
  -8   4  -5  738.53   56.09
  -8   4  -5  780.82   57.09
  10  -4   5   -3.70    5.90
 -10  -4  -5   -2.30    7.30
  10  -4   5    2.00    7.00
  10  -4   5    1.60    7.80
  10   4   5   -2.90    4.60
 -10   4  -5    6.10    6.20
  10   4   5    1.50    9.00
 -10   4  -5    7.70    4.80
 -10   4  -5   -0.80    4.80
  12  -4   5  537.75   52.99
  12  -4   5  625.04   50.89
 -12  -4  -5  570.14   48.00
  12  -4   5  618.54   47.40
  12  -4   5  626.54   47.90
  12   4   5  597.94   49.40
  12   4   5  548.55   46.70
 -12   4  -5  644.44   47.10
 -12   4  -5  619.04   46.30
  14  -4   5  475.35   35.90
 -14  -4  -5  473.35   37.20
  14  -4   5  397.36   39.90
  14   4   5  409.56   41.50
 -14   4  -5  436.76   34.80
  14   4   5  454.85   42.90
 -14   4  -5  483.75   37.90
  16  -4   5   33.10   12.80
  16  -4   5   40.80    8.80
  16  -4   5   30.80   10.00
  16  -4   5   22.70    7.70
 -16  -4  -5   28.90    7.50
 -16   4  -5   24.60    4.90
  18  -4   5  310.37   37.10
  18   4   5  333.27   27.70
 -18   4  -5  244.78   25.00
 -18   4  -5  287.47   25.60
  18   4   5  340.67   34.20
  22  -4   5  116.29   22.10
  22  -4   5  166.48   34.90
 -22   4  -5  154.38   21.10
 -22   4  -5  155.08   22.40
  22   4   5  140.79   22.60
  22   4   5  126.79   25.30
  24  -4   5   67.29   11.60
  24  -4   5   93.59   22.70
  24  -4   5  155.08   41.30
  24  -4   5  133.19   31.30
  24   4   5   96.89   20.20
 -24   4  -5   88.79   14.40
  24   4   5  151.48   32.30
  26  -4   5  -10.20   17.90
  26  -4   5   28.00   28.30
  26  -4   5   -7.50   31.90
 -26   4  -5   10.10   13.30
  26   4   5  -12.70   14.30
 -26   4  -5   10.50   14.70
  26   4   5    1.10   38.60
  29  -5  -5  478.05   61.19
  29  -5  -5  641.44   70.29
  29   5  -5  519.65   44.60
  29   5  -5  444.06   50.19
  29   5  -5  503.85   53.29
  27  -5  -5   71.89   21.90
  27  -5  -5   61.49   32.20
  27  -5  -5   91.49   26.50
  27   5  -5   87.39   14.90
 -27   5   5   40.50   23.00
 -27   5   5   57.09   15.70
  27   5  -5   78.49   20.00
  27   5  -5   58.99   10.50
  27   5  -5   76.79   13.70
  25  -5  -5  316.27   45.30
  25  -5  -5  251.67   36.20
  25  -5  -5  291.67   41.90
  25  -5  -5  174.78   43.70
 -25   5   5  240.98   44.10
  25   5  -5  204.08   21.80
  25   5  -5  262.77   26.70
  25   5  -5  256.47   28.20
 -25   5   5  259.47   28.00
  25   5  -5  186.08   27.90
  25   5  -5  264.37   26.70
  23  -5  -5  468.85   43.90
  23  -5  -5  454.55   42.00
  23  -5  -5  427.26   46.60
  23   5  -5  432.96   33.80
 -23   5   5  455.55   39.20
  23   5  -5  371.26   39.10
  23   5  -5  381.56   37.50
  19  -5  -5  652.73   57.99
  19  -5  -5  594.74   61.39
 -19   5   5  824.22   56.49
  19   5  -5  701.63   58.89
  19   5  -5  840.32   56.19
  19   5  -5  727.83   59.29
  19   5  -5  798.72   58.79
  17  -5  -5  289.77   27.70
  17  -5  -5  251.17   30.30
 -17   5   5  343.37   27.90
 -17   5   5  282.97   31.90
  17   5  -5  326.97   28.30
  17   5  -5  337.27   27.80
  17   5  -5  323.87   28.70
  17   5  -5  309.67   29.70
  15  -5  -5  121.49   19.80
  15  -5  -5  143.89   19.30
  15   5  -5  155.38   17.80
  15   5  -5  149.99   17.70
  15   5  -5  150.68   15.00
  15   5  -5  139.69   19.30
 -15   5   5  162.68   15.30
  13  -5  -5  732.43   54.19
  13  -5  -5  665.73   59.29
  13  -5  -5  744.53   55.79
 -13  -5   5  722.43   57.39
 -13   5   5  640.14   56.29
  13   5  -5  662.83   52.79
 -13   5   5  672.93   53.69
  13   5  -5  725.43   53.39
  11  -5  -5  112.29   16.20
 -11  -5   5  116.29   17.20
  11  -5  -5  120.89   21.00
 -11  -5   5  139.49   17.10
  11  -5  -5  118.09   20.00
  11   5  -5  118.79   15.60
 -11   5   5  115.29   15.70
  11   5  -5  106.89   15.10
   9  -5  -5  595.44   50.89
   9  -5  -5  627.24   55.29
  -9  -5   5  626.44   50.59
   9  -5  -5  658.43   49.20
  -9  -5   5  633.74   49.10
  -9   5   5  721.63   51.69
   9   5  -5  618.94   49.00
  -9   5   5  568.94   49.10
   9   5  -5  719.83   52.49
   9   5  -5  601.94   48.60
  -7  -5   5  893.41   68.99
   7  -5  -5  902.71   74.89
   7  -5  -5  970.20   68.69
  -7  -5   5  919.91   68.69
   7  -5  -5  928.91   68.79
  -7  -5   5  951.40   71.59
  -7   5   5  997.10   71.89
   7   5  -5  880.91   68.49
  -7   5   5  937.41   69.99
   7   5  -5 1005.80   71.99
   7   5  -5  917.21   69.19
  -7   5   5  870.71   68.59
  -7   5   5  910.21   66.39
  -5  -5   5   78.59   15.50
   5  -5  -5   94.79   14.60
  -5  -5   5   92.69   12.60
   5  -5  -5   87.89   12.90
  -5  -5   5  101.39   13.90
   5   5  -5   79.79   13.80
   5   5  -5   86.59   12.00
  -5   5   5   84.19   10.10
  -5   5   5   85.29   10.10
  -5   5   5   73.89   14.00
  -3  -5   5 1282.27   91.89
  -3  -5   5 1258.87   92.09
   3  -5  -5 1187.88   96.79
   3  -5  -5 1247.08   92.39
  -3  -5   5 1259.07   94.79
   3  -5  -5 1276.97   90.59
  -3   5   5 1184.48   90.99
   3   5  -5 1244.88   91.99
  -3   5   5 1238.48   91.89
  -3   5   5 1228.08   90.29
   3   5  -5 1329.87   95.09
   3   5  -5 1250.07   91.59
  -3   5   5 1466.65   96.39
  -1  -5   5  551.74   42.30
  -1  -5   5  556.24   45.20
  -1  -5   5  535.75   42.00
   1  -5  -5  552.34   40.00
   1  -5  -5  521.35   42.40
   1  -5  -5  493.95   47.10
   1   5  -5  529.25   41.50
   1   5  -5  533.65   42.00
  -1   5   5  512.25   40.50
   1   5  -5  597.24   44.90
  -1   5   5  521.75   41.70
  -1  -5  -5  187.38   20.60
  -1  -5  -5  201.78   16.90
   1  -5   5  209.08   19.80
   1  -5   5  206.08   20.10
   1  -5   5  187.88   19.50
   1  -5   5  205.98   18.20
  -1  -5  -5  157.98   24.10
   1   5   5  194.48   17.20
   1   5   5  203.68   19.90
   1   5   5  184.08   17.90
  -1   5  -5  211.28   19.90
  -1   5  -5  216.48   19.80
  -3  -5  -5 1782.22  132.49
   3  -5   5 1803.52  131.89
  -3  -5  -5 1858.61  138.19
   3  -5   5 1809.62  132.89
   3  -5   5 1905.91  132.99
  -3  -5  -5 1819.32  130.19
   3  -5   5 1906.81  138.29
   3   5   5 2065.79  138.19
  -3   5  -5 1780.42  132.39
   3   5   5 1901.21  134.89
  -3   5  -5 1966.80  137.09
  -3   5  -5 1847.32  132.99
   3   5   5 1827.12  132.59
   3   5   5 1702.23  130.49
   5  -5   5  129.59   16.70
   5  -5   5  143.09   17.20
  -5  -5  -5  140.79   20.90
  -5  -5  -5  134.79   17.40
   5  -5   5  149.39   17.30
   5   5   5  123.19   17.10
  -5   5  -5  153.58   16.40
  -5   5  -5  150.78   16.10
  -5   5  -5  164.28   16.70
   5   5   5  141.19   18.50
  -7  -5  -5  818.32   65.29
   7  -5   5  796.62   60.89
   7  -5   5  854.31   61.69
  -7  -5  -5  796.02   59.89
   7  -5   5  822.02   67.19
   7  -5   5  812.02   61.99
  -7   5  -5  766.22   59.89
  -7   5  -5  855.71   61.19
   7   5   5  783.82   61.49
   7   5   5  808.32   62.49
  -7   5  -5  758.92   63.19
   9  -5   5  905.71   67.89
   9  -5   5  823.62   71.49
   9  -5   5  890.51   66.29
  -9  -5  -5  863.01   66.29
  -9  -5  -5  842.62   69.69
   9  -5   5  945.91   66.79
   9   5   5  880.91   67.59
  -9   5  -5  851.01   65.59
   9   5   5  880.71   67.79
  -9   5  -5  939.11   66.89
  11  -5   5    2.10    8.60
 -11  -5  -5    2.20    7.40
  11  -5   5   24.60    5.90
  11  -5   5   11.10    5.40
  11   5   5   -7.50    8.70
  11   5   5    1.10    5.50
 -11   5  -5    0.20    6.10
 -11   5  -5   15.40    5.40
 -11   5  -5    9.40    4.00
  13  -5   5  785.02   69.29
  13  -5   5  882.11   64.69
  13  -5   5  958.50   66.69
 -13  -5  -5  879.61   65.99
  13   5   5  814.02   73.99
 -13   5  -5  890.91   65.59
 -13   5  -5  815.72   71.19
 -13   5  -5  858.21   63.69
  13   5   5  864.11   67.09
  13   5   5  845.42   66.79
  15  -5   5  222.48   20.20
 -15  -5  -5  248.98   24.50
  15  -5   5  245.88   28.00
 -15   5  -5  247.28   20.50
 -15   5  -5  236.58   32.20
 -15   5  -5  202.68   20.60
  17  -5   5  253.17   33.10
 -17  -5  -5  301.07   24.70
  17   5   5  261.77   26.00
 -17   5  -5  327.17   39.60
 -17   5  -5  225.18   23.10
 -19  -5  -5  354.66   35.20
  19  -5   5  386.96   49.30
  19  -5   5  345.27   33.10
  19   5   5  430.46   38.90
 -19   5  -5  442.56   35.80
 -19   5  -5  473.35   34.30
  21  -5   5  -17.50   14.80
  21  -5   5   -2.40   21.50
 -21   5  -5    9.20   10.20
 -21   5  -5  -13.40   10.30
  23  -5   5  369.66   65.09
  23  -5   5  258.57   46.40
  23  -5   5  451.55   53.09
  23  -5   5  290.77   29.60
  23   5   5  357.76   37.10
 -23   5  -5  363.46   34.10
  23   5   5  404.96   52.39
  25  -5   5   95.79   40.80
  28  -6  -5  357.46   67.09
  28  -6  -5  468.95   49.80
  28  -6  -5  305.57   57.59
 -28   6   5  419.76   67.79
  28   6  -5  457.55   40.80
  28   6  -5  523.55  100.09
  28   6  -5  341.47   46.70
  26  -6  -5  -12.10   22.10
  26  -6  -5   -8.20   13.90
  26  -6  -5   34.90   19.50
  26  -6  -5    9.50   26.50
  26   6  -5  -12.70   19.70
 -26   6   5   12.10   18.20
  26   6  -5    8.10   10.80
  26   6  -5    7.20   19.40
 -26   6   5   11.70   10.00
  26   6  -5   23.80    8.50
  26   6  -5  -12.90   20.90
  24  -6  -5  206.68   42.90
  24  -6  -5  326.17   47.00
 -24   6   5  237.28   44.80
  24   6  -5  249.68   32.20
  24   6  -5  262.87   23.20
 -24   6   5  248.88   30.40
  24   6  -5  296.37   34.00
  24   6  -5  245.78   27.10
  22  -6  -5  158.88   30.30
  22   6  -5  171.58   40.80
  22   6  -5  156.18   26.40
 -22   6   5  176.48   24.20
  22   6  -5  219.68   22.50
  22   6  -5  181.18   17.80
  22   6  -5  142.69   26.70
  20  -6  -5  102.89   23.30
  20   6  -5  111.59   20.60
  20   6  -5  125.89   23.70
  20   6  -5   74.19   10.50
  18  -6  -5  668.63   64.29
  18  -6  -5  641.84   58.39
  18   6  -5  831.52   56.99
  18   6  -5  800.32   57.49
  18   6  -5  754.22   58.39
 -18   6   5  726.23   62.49
  16  -6  -5   56.49   16.40
  16  -6  -5   77.69   14.60
  16   6  -5   91.59   12.40
  16   6  -5   82.49   18.10
 -16   6   5   64.49   11.70
  14  -6  -5  540.55   52.09
  14  -6  -5  651.43   50.19
 -14  -6   5  594.14   51.39
 -14  -6   5  681.83   49.10
  14  -6  -5  666.53   50.29
 -14   6   5  537.75   52.99
  14   6  -5  629.64   48.00
 -14   6   5  631.04   47.70
  14   6  -5  644.24   49.10
 -12  -6   5  735.03   53.29
 -12  -6   5  687.83   57.29
  12  -6  -5  708.13   54.69
  12  -6  -5  788.02   53.39
  12  -6  -5  589.34   56.59
  12   6  -5  661.33   52.59
  12   6  -5  673.23   52.29
 -12   6   5  659.33   52.29
  10  -6  -5   63.99   11.50
 -10  -6   5   80.99   11.80
  10  -6  -5   65.19   13.80
 -10   6   5   61.59   12.30
 -10   6   5   63.59    9.40
  10   6  -5   71.09   13.70
  -8  -6   5 1213.58   87.39
  -8  -6   5 1205.18   91.79
   8  -6  -5 1187.18   89.09
   8  -6  -5 1287.77   87.59
   8  -6  -5 1184.08   94.29
   8   6  -5 1243.28   87.79
  -8   6   5 1092.49   90.79
  -8   6   5 1175.98   84.89
   8   6  -5 1197.78   87.19
  -8   6   5 1126.19   87.29
  -6  -6   5  127.19   21.40
   6  -6  -5  105.09   18.10
  -6  -6   5  145.09   17.10
   6  -6  -5  132.39   16.70
  -6  -6   5  156.78   14.20
   6  -6  -5  126.59   15.90
  -6   6   5  113.69   13.40
   6   6  -5  139.89   16.00
   6   6  -5  129.39   16.40
  -6   6   5  138.99   16.60
   4  -6  -5  902.71   64.79
  -4  -6   5  891.71   65.59
  -4  -6   5  921.81   65.39
  -4  -6   5  892.31   70.49
   4  -6  -5  810.32   70.29
   4  -6  -5  846.62   65.79
  -4   6   5  920.11   68.99
   4   6  -5  886.61   65.29
  -4   6   5  870.51   65.89
  -4   6   5  854.01   63.69
  -4   6   5  817.62   64.79
   4   6  -5  884.31   65.69
  -2  -6   5 1224.18   87.39
   2  -6  -5 1231.78   85.99
  -2  -6   5 1222.38   87.29
  -2  -6   5 1190.68   91.99
   2  -6  -5 1191.68   92.99
   2  -6  -5 1139.09   87.39
  -2   6   5 1144.49   86.89
  -2   6   5 1116.19   85.59
   2   6  -5 1155.28   86.79
  -2   6   5 1185.88   86.09
  -2   6   5 1250.97   91.09
   2   6  -5 1229.88   87.29
  -2  -6  -5  731.43   62.19
   2  -6   5  816.12   58.39
  -2  -6  -5  735.53   57.39
  -2  -6  -5  752.82   55.19
   2  -6   5  743.53   55.89
   2  -6   5  812.92   57.99
   2  -6   5  723.83   63.19
   2   6   5  680.53   55.39
  -2   6  -5  773.12   59.69
  -2   6  -5  757.02   56.99
  -2   6  -5  794.72   57.39
   2   6   5  737.23   57.19
   2   6   5  814.32   61.39
   2   6   5  734.53   59.19
   4  -6   5  419.36   31.50
   4  -6   5  374.76   31.10
  -4  -6  -5  352.86   31.20
   4  -6   5  385.96   31.30
  -4  -6  -5  316.47   34.00
   4  -6   5  381.56   37.90
  -4  -6  -5  359.16   28.60
  -4   6  -5  423.96   30.90
[truncated: 660,768 more chars]
