# Supplementary material for: Cyanate Formation via Photolytic Splitting of Dinitrogen
Source: JACS Au. 2021 May 20;1(6):879–94. doi: 10.1021/jacsau.1c00117 (PMC8243327; doi:10.1021/jacsau.1c00117)
Supplement: Supplementary file 4 — au1c00117_si_004.cif [file au1c00117_si_004.cif]

data_global
_audit_creation_method                  'APEX3 v2016.9-0'

_publ_requested_journal                 ?

_publ_contact_author_name               ?
_publ_contact_author_address            
;
;
_publ_contact_author_email              ?
_publ_contact_author_fax                ?
_publ_contact_author_phone              ?

_publ_section_title                     
;
;
_publ_section_abstract                  
;
;
_publ_section_references                
;
;
_publ_section_comment                   
;
;

data_CW_BS_250119_3
_chemical_name_systematic               ?
_chemical_name_common                   BS-D-101
_chemical_formula_moiety                ?
_chemical_formula_sum                   'C23 H44 N2 O3 P2 W'
_chemical_formula_iupac                 ?
_chemical_formula_weight                642.39

_chemical_melting_point                 ?

_space_group_crystal_system             orthorhombic
_space_group_name_H-M_alt               'P b c a'
_space_group_name_Hall                  '-P 2ac 2ab'
loop_
    _space_group_symop_operation_xyz
    'x, y, z'
    '-x+1/2, -y, z+1/2'
    '-x, y+1/2, -z+1/2'
    'x+1/2, -y+1/2, -z'
    '-x, -y, -z'
    'x-1/2, y, -z-1/2'
    'x, -y-1/2, z-1/2'
    '-x-1/2, y-1/2, z'

_cell_length_a                          16.8071(14)
_cell_length_b                          13.5576(11)
_cell_length_c                          23.5209(17)
_cell_angle_alpha                       90
_cell_angle_beta                        90
_cell_angle_gamma                       90
_cell_volume                            5359.6(7)
_cell_formula_units_Z                   8
_cell_measurement_reflns_used           9889
_cell_measurement_theta_min             2.4236
_cell_measurement_theta_max             27.8698
_cell_measurement_temperature           100.(2)

_exptl_crystal_description              Plate
_exptl_crystal_colour                   'clear intense purple'
_exptl_crystal_size_max                 0.231
_exptl_crystal_size_mid                 0.093
_exptl_crystal_size_min                 0.051
_exptl_crystal_density_diffrn           1.592
_exptl_crystal_density_meas             ?
_exptl_crystal_density_method           'not measured'
_exptl_crystal_F_000                    2592

_exptl_absorpt_coefficient_mu           4.455
_exptl_absorpt_correction_type          Multi-Scan
_exptl_absorpt_process_details          
;
SADABS-2016/2 - Bruker AXS area detector scaling and absorption correction
;
_exptl_absorpt_correction_T_min         0.58
_exptl_absorpt_correction_T_max         0.81

_exptl_special_details                  
;
; 

_diffrn_ambient_temperature             100.(2)

_diffrn_source                          'microfucus sealed tube'
_diffrn_source_type                     'INCOATEC microfocus sealed tube'

_diffrn_radiation_type                  MoK\a
_diffrn_radiation_wavelength            0.71073
_diffrn_radiation_monochromator         'multilayer optics'

_diffrn_measurement_device_type         'Bruker D8 Venture CMOS'
_diffrn_measurement_method              'omega and phi scans'

_diffrn_detector_area_resol_mean        10.4167

_diffrn_reflns_number                   45436
_diffrn_reflns_av_R_equivalents         0.0687
_diffrn_reflns_av_unetI/netI            0.0393
_diffrn_reflns_theta_min                2.59
_diffrn_reflns_theta_max                27.93
_diffrn_reflns_theta_full               27.93
_diffrn_measured_fraction_theta_max     0.978
_diffrn_measured_fraction_theta_full    0.978
_diffrn_reflns_limit_h_min              -22
_diffrn_reflns_limit_h_max              21
_diffrn_reflns_limit_k_min              -17
_diffrn_reflns_limit_k_max              17
_diffrn_reflns_limit_l_min              -30
_diffrn_reflns_limit_l_max              30

_refine_special_details                 
;
;

_reflns_number_total                    6275
_reflns_number_gt                       4917
_reflns_threshold_expression            'I > 2\s(I)'

_refine_ls_structure_factor_coef        Fsqd
_refine_ls_matrix_type                  full
_refine_ls_R_factor_all                 0.0462
_refine_ls_R_factor_gt                  0.0288
_refine_ls_wR_factor_gt                 0.0647
_refine_ls_wR_factor_ref                0.0726
_refine_ls_goodness_of_fit_ref          1.025
_refine_ls_restrained_S_all             1.025
_refine_ls_number_reflns                6275
_refine_ls_number_parameters            292
_refine_ls_number_restraints            0
_refine_ls_number_constraints           ?
_refine_ls_hydrogen_treatment           constr
_refine_ls_weighting_scheme             calc
_refine_ls_weighting_details            
    'w=1/[\s^2^(Fo^2^)+(0.0313P)^2^+9.2698P] where P=(Fo^2^+2Fc^2^)/3'

_atom_sites_solution_hydrogens          geom
_atom_sites_solution_primary            ?
_atom_sites_solution_secondary          ?

_refine_ls_shift/su_max                 0.001
_refine_ls_shift/su_mean                0.000
_refine_diff_density_max                2.639
_refine_diff_density_min                -2.055
_refine_ls_extinction_method            none
_refine_ls_extinction_coef              ?

loop_
    _atom_type_symbol
    _atom_type_description
    _atom_type_scat_dispersion_real
    _atom_type_scat_dispersion_imag
    _atom_type_scat_source
    C C 0.0033 0.0016 'International Tables Vol C Tables 4.2.6.8 and 6.1.1.4'
    H H 0.0000 0.0000 'International Tables Vol C Tables 4.2.6.8 and 6.1.1.4'
    N N 0.0061 0.0033 'International Tables Vol C Tables 4.2.6.8 and 6.1.1.4'
    O O 0.0106 0.0060 'International Tables Vol C Tables 4.2.6.8 and 6.1.1.4'
    P P 0.1023 0.0942 'International Tables Vol C Tables 4.2.6.8 and 6.1.1.4'
    W W -0.8490 6.8722 'International Tables Vol C Tables 4.2.6.8 and 6.1.1.4'

_computing_data_collection              'Bruker Instrument Service vV6.2.4'
_computing_cell_refinement              'SAINT V8.37A (Bruker AXS Inc., 2015)'
_computing_data_reduction               'SAINT V8.37A (Bruker AXS Inc., 2015)'
_computing_structure_solution           'SHELXT-2014 (Sheldrick, 2014)'
_computing_structure_refinement         'SHELXL-2014/7 (Sheldrick, 2014)'
_computing_molecular_graphics           'shelXle (C.B. Huebschle, rev 807)'
_computing_publication_material         ?

loop_
    _atom_site_type_symbol
    _atom_site_label
    _atom_site_fract_x
    _atom_site_fract_y
    _atom_site_fract_z
    _atom_site_U_iso_or_equiv
    _atom_site_adp_type
    _atom_site_calc_flag
    _atom_site_refinement_flags_adp
    _atom_site_refinement_flags_occupancy
    _atom_site_refinement_flags_posn
    _atom_site_occupancy
    _atom_site_disorder_assembly
    _atom_site_disorder_group
    W W1 0.50735(2) 0.26369(2) 0.63168(2) 0.00897(6) Uani d . . . 1 . .
    P P1 0.42082(6) 0.36319(7) 0.69691(4) 0.01136(19) Uani d . . . 1 . .
    P P2 0.60059(5) 0.23816(7) 0.55002(4) 0.01004(19) Uani d . . . 1 . .
    O O1 0.61739(19) 0.2416(2) 0.73758(13) 0.0278(7) Uani d . . . 1 . .
    O O2 0.5206(2) 0.0311(2) 0.64607(13) 0.0256(7) Uani d . . . 1 . .
    O O3 0.28718(18) 0.1231(2) 0.57083(13) 0.0268(7) Uani d . . . 1 . .
    N N1 0.55481(19) 0.3993(2) 0.62470(13) 0.0134(7) Uani d . . . 1 . .
    N N2 0.39883(19) 0.2240(2) 0.59218(13) 0.0138(7) Uani d . . . 1 . .
    C C1 0.5523(2) 0.4762(3) 0.66968(17) 0.0176(8) Uani d . . . 1 . .
    H H1A 0.533 0.5386 0.6528 0.021 Uiso calc U . R 1 . .
    H H1B 0.607 0.4877 0.6838 0.021 Uiso calc U . R 1 . .
    C C2 0.4988(2) 0.4493(3) 0.72024(16) 0.0153(8) Uani d . . . 1 . .
    H H2A 0.4741 0.5098 0.7359 0.018 Uiso calc U . R 1 . .
    H H2B 0.5311 0.4184 0.7506 0.018 Uiso calc U . R 1 . .
    C C3 0.3438(2) 0.4447(3) 0.66099(17) 0.0166(8) Uani d . . . 1 . .
    C C4 0.3723(3) 0.4671(3) 0.60007(17) 0.0197(9) Uani d . . . 1 . .
    H H4A 0.3786 0.4051 0.5791 0.03 Uiso calc U . R 1 . .
    H H4B 0.4234 0.5017 0.6016 0.03 Uiso calc U . R 1 . .
    H H4C 0.3329 0.5086 0.5808 0.03 Uiso calc U . R 1 . .
    C C5 0.3336(3) 0.5451(3) 0.69129(19) 0.0260(10) Uani d . . . 1 . .
    H H5A 0.3843 0.5807 0.691 0.039 Uiso calc U . R 1 . .
    H H5B 0.3167 0.534 0.7307 0.039 Uiso calc U . R 1 . .
    H H5C 0.2932 0.5842 0.6714 0.039 Uiso calc U . R 1 . .
    C C6 0.2631(2) 0.3938(3) 0.65586(18) 0.0209(9) Uani d . . . 1 . .
    H H6A 0.2274 0.4344 0.6327 0.031 Uiso calc U . R 1 . .
    H H6B 0.2401 0.385 0.6938 0.031 Uiso calc U . R 1 . .
    H H6C 0.27 0.3292 0.6378 0.031 Uiso calc U . R 1 . .
    C C7 0.3767(2) 0.3064(3) 0.76288(16) 0.0162(8) Uani d . . . 1 . .
    C C8 0.3263(3) 0.3779(3) 0.79884(18) 0.0237(10) Uani d . . . 1 . .
    H H8A 0.2795 0.3985 0.777 0.036 Uiso calc U . R 1 . .
    H H8B 0.3582 0.4359 0.8087 0.036 Uiso calc U . R 1 . .
    H H8C 0.309 0.3446 0.8337 0.036 Uiso calc U . R 1 . .
    C C9 0.3274(3) 0.2165(3) 0.74447(18) 0.0243(10) Uani d . . . 1 . .
    H H9A 0.2815 0.2386 0.7222 0.036 Uiso calc U . R 1 . .
    H H9B 0.3088 0.181 0.7782 0.036 Uiso calc U . R 1 . .
    H H9C 0.3604 0.1726 0.7213 0.036 Uiso calc U . R 1 . .
    C C10 0.4441(3) 0.2681(3) 0.80113(18) 0.0264(10) Uani d . . . 1 . .
    H H10A 0.4777 0.2226 0.7795 0.04 Uiso calc U . R 1 . .
    H H10B 0.4212 0.2336 0.8339 0.04 Uiso calc U . R 1 . .
    H H10C 0.4763 0.3238 0.8144 0.04 Uiso calc U . R 1 . .
    C C11 0.6004(2) 0.4379(3) 0.57576(17) 0.0155(8) Uani d . . . 1 . .
    H H11A 0.6344 0.4932 0.5885 0.019 Uiso calc U . R 1 . .
    H H11B 0.5629 0.4636 0.5468 0.019 Uiso calc U . R 1 . .
    C C12 0.6520(2) 0.3588(3) 0.54928(17) 0.0155(8) Uani d . . . 1 . .
    H H12A 0.7025 0.3536 0.5706 0.019 Uiso calc U . R 1 . .
    H H12B 0.6647 0.3772 0.5096 0.019 Uiso calc U . R 1 . .
    C C13 0.5512(2) 0.2287(3) 0.47790(15) 0.0121(7) Uani d . . . 1 . .
    C C14 0.4980(2) 0.3208(3) 0.47247(17) 0.0170(8) Uani d . . . 1 . .
    H H14A 0.5315 0.3798 0.4695 0.025 Uiso calc U . R 1 . .
    H H14B 0.4639 0.3262 0.5061 0.025 Uiso calc U . R 1 . .
    H H14C 0.4648 0.315 0.4384 0.025 Uiso calc U . R 1 . .
    C C15 0.6094(2) 0.2271(3) 0.42730(17) 0.0193(9) Uani d . . . 1 . .
    H H15A 0.5795 0.2334 0.3917 0.029 Uiso calc U . R 1 . .
    H H15B 0.6388 0.1647 0.4273 0.029 Uiso calc U . R 1 . .
    H H15C 0.6469 0.2822 0.4307 0.029 Uiso calc U . R 1 . .
    C C16 0.4983(2) 0.1367(3) 0.47517(17) 0.0169(8) Uani d . . . 1 . .
    H H16A 0.4638 0.1406 0.4417 0.025 Uiso calc U . R 1 . .
    H H16B 0.4655 0.1331 0.5095 0.025 Uiso calc U . R 1 . .
    H H16C 0.5318 0.0777 0.4725 0.025 Uiso calc U . R 1 . .
    C C17 0.6868(2) 0.1481(3) 0.55531(17) 0.0150(8) Uani d . . . 1 . .
    C C18 0.7593(2) 0.1798(3) 0.51903(18) 0.0239(10) Uani d . . . 1 . .
    H H18A 0.7431 0.1864 0.4792 0.036 Uiso calc U . R 1 . .
    H H18B 0.8012 0.1298 0.5221 0.036 Uiso calc U . R 1 . .
    H H18C 0.7795 0.2432 0.5328 0.036 Uiso calc U . R 1 . .
    C C19 0.6614(3) 0.0436(3) 0.53804(19) 0.0216(9) Uani d . . . 1 . .
    H H19A 0.6523 0.0414 0.4969 0.032 Uiso calc U . R 1 . .
    H H19B 0.6122 0.026 0.558 0.032 Uiso calc U . R 1 . .
    H H19C 0.7034 -0.0033 0.5482 0.032 Uiso calc U . R 1 . .
    C C20 0.7134(2) 0.1456(3) 0.61797(16) 0.0189(9) Uani d . . . 1 . .
    H H20A 0.7632 0.1084 0.6212 0.028 Uiso calc U . R 1 . .
    H H20B 0.6722 0.1137 0.641 0.028 Uiso calc U . R 1 . .
    H H20C 0.7218 0.2131 0.6316 0.028 Uiso calc U . R 1 . .
    C C21 0.5766(2) 0.2491(3) 0.69839(17) 0.0174(8) Uani d . . . 1 . .
    C C22 0.5143(2) 0.1153(3) 0.64144(16) 0.0157(8) Uani d . . . 1 . .
    C C23 0.3441(2) 0.1732(3) 0.58180(16) 0.0146(8) Uani d . . . 1 . .

loop_
    _atom_site_aniso_label
    _atom_site_aniso_U_11
    _atom_site_aniso_U_22
    _atom_site_aniso_U_33
    _atom_site_aniso_U_12
    _atom_site_aniso_U_13
    _atom_site_aniso_U_23
    W1 0.00916(8) 0.00827(8) 0.00947(8) -0.00087(5) -0.00005(5) 0.00035(5)
    P1 0.0119(5) 0.0117(5) 0.0104(5) -0.0008(4) -0.0004(4) -0.0016(4)
    P2 0.0083(4) 0.0108(5) 0.0110(4) -0.0004(3) 0.0005(3) 0.0003(4)
    O1 0.0228(17) 0.0398(19) 0.0207(16) 0.0095(14) -0.0083(13) 0.0005(14)
    O2 0.0380(19) 0.0145(16) 0.0242(16) 0.0011(13) 0.0020(14) 0.0038(12)
    O3 0.0181(16) 0.0268(18) 0.0357(19) -0.0110(13) -0.0025(14) -0.0022(14)
    N1 0.0156(17) 0.0101(15) 0.0144(16) -0.0020(12) -0.0006(13) -0.0012(13)
    N2 0.0136(16) 0.0145(17) 0.0133(16) -0.0013(13) 0.0001(12) -0.0027(13)
    C1 0.020(2) 0.013(2) 0.020(2) -0.0054(15) 0.0024(17) -0.0058(16)
    C2 0.018(2) 0.0140(19) 0.0141(19) -0.0059(15) 0.0005(16) -0.0036(15)
    C3 0.018(2) 0.015(2) 0.017(2) 0.0058(15) -0.0014(16) -0.0043(16)
    C4 0.020(2) 0.018(2) 0.021(2) 0.0065(16) -0.0026(18) 0.0025(17)
    C5 0.029(3) 0.023(2) 0.026(2) 0.0109(19) -0.001(2) -0.0047(19)
    C6 0.016(2) 0.026(2) 0.021(2) 0.0040(17) -0.0016(17) -0.0048(18)
    C7 0.018(2) 0.019(2) 0.0117(19) -0.0052(16) 0.0047(15) -0.0049(16)
    C8 0.029(2) 0.025(2) 0.018(2) -0.0033(18) 0.0095(18) -0.0077(18)
    C9 0.032(2) 0.022(2) 0.019(2) -0.0087(19) 0.0054(18) -0.0021(18)
    C10 0.031(3) 0.033(3) 0.016(2) -0.004(2) 0.0007(18) 0.0076(19)
    C11 0.016(2) 0.0103(18) 0.020(2) -0.0029(14) 0.0026(16) -0.0025(15)
    C12 0.018(2) 0.0124(19) 0.016(2) -0.0041(15) 0.0007(16) 0.0005(16)
    C13 0.0121(18) 0.0145(18) 0.0098(17) -0.0002(14) -0.0020(14) -0.0015(14)
    C14 0.017(2) 0.021(2) 0.0122(19) 0.0010(16) 0.0000(16) 0.0051(15)
    C15 0.017(2) 0.029(2) 0.0121(19) 0.0005(17) 0.0025(15) -0.0023(17)
    C16 0.017(2) 0.020(2) 0.0136(19) -0.0023(16) -0.0013(16) -0.0016(15)
    C17 0.014(2) 0.015(2) 0.016(2) 0.0036(15) -0.0008(15) 0.0002(16)
    C18 0.013(2) 0.034(3) 0.024(2) 0.0053(17) 0.0047(17) 0.001(2)
    C19 0.024(2) 0.013(2) 0.028(2) 0.0054(16) 0.0002(18) -0.0014(17)
    C20 0.011(2) 0.023(2) 0.022(2) 0.0030(15) -0.0046(16) 0.0001(17)
    C21 0.018(2) 0.019(2) 0.0149(19) 0.0066(15) -0.0046(15) 0.0009(17)
    C22 0.0141(19) 0.018(2) 0.015(2) 0.0001(15) -0.0016(15) -0.0015(15)
    C23 0.015(2) 0.016(2) 0.0121(19) 0.0035(15) 0.0018(15) 0.0009(15)

_geom_special_details                   
;

All esds (except the esd in the dihedral angle between two l.s. planes)
are estimated using the full covariance matrix.  The cell esds are taken
into account individually in the estimation of esds in distances, angles
and torsion angles; correlations between esds in cell parameters are only
used when they are defined by crystal symmetry.  An approximate (isotropic)
treatment of cell esds is used for estimating esds involving l.s. planes.
;

loop_
    _geom_bond_atom_site_label_1
    _geom_bond_atom_site_label_2
    _geom_bond_site_symmetry_2
    _geom_bond_distance
    _geom_bond_publ_flag
    W1 C21 . 1.964(4) ?
    W1 N1 . 2.011(3) ?
    W1 C22 . 2.028(4) ?
    W1 N2 . 2.116(3) ?
    W1 P2 . 2.5030(10) ?
    W1 P1 . 2.5077(10) ?
    P1 C2 . 1.839(4) ?
    P1 C7 . 1.884(4) ?
    P1 C3 . 1.900(4) ?
    P2 C12 . 1.849(4) ?
    P2 C13 . 1.893(4) ?
    P2 C17 . 1.899(4) ?
    O1 C21 . 1.153(5) ?
    O2 C22 . 1.151(5) ?
    O3 C23 . 1.200(5) ?
    N1 C11 . 1.478(5) ?
    N1 C1 . 1.486(5) ?
    N2 C23 . 1.176(5) ?
    C1 C2 . 1.535(5) ?
    C3 C6 . 1.527(6) ?
    C3 C4 . 1.541(6) ?
    C3 C5 . 1.545(5) ?
    C7 C10 . 1.536(6) ?
    C7 C9 . 1.537(5) ?
    C7 C8 . 1.541(5) ?
    C11 C12 . 1.514(5) ?
    C13 C16 . 1.533(5) ?
    C13 C15 . 1.541(5) ?
    C13 C14 . 1.541(5) ?
    C17 C19 . 1.535(5) ?
    C17 C20 . 1.541(5) ?
    C17 C18 . 1.548(5) ?

loop_
    _geom_angle_atom_site_label_1
    _geom_angle_atom_site_label_2
    _geom_angle_atom_site_label_3
    _geom_angle_site_symmetry_1
    _geom_angle_site_symmetry_3
    _geom_angle
    _geom_angle_publ_flag
    C21 W1 N1 . . 85.54(15) ?
    C21 W1 C22 . . 77.03(16) ?
    N1 W1 C22 . . 153.31(14) ?
    C21 W1 N2 . . 146.74(15) ?
    N1 W1 N2 . . 122.56(13) ?
    C22 W1 N2 . . 81.21(14) ?
    C21 W1 P2 . . 103.18(12) ?
    N1 W1 P2 . . 79.36(9) ?
    C22 W1 P2 . . 85.06(11) ?
    N2 W1 P2 . . 99.64(9) ?
    C21 W1 P1 . . 84.80(12) ?
    N1 W1 P1 . . 77.77(9) ?
    C22 W1 P1 . . 119.84(11) ?
    N2 W1 P1 . . 84.58(9) ?
    P2 W1 P1 . . 155.09(3) ?
    C2 P1 C7 . . 107.09(17) ?
    C2 P1 C3 . . 104.40(18) ?
    C7 P1 C3 . . 109.64(18) ?
    C2 P1 W1 . . 96.36(13) ?
    C7 P1 W1 . . 120.81(13) ?
    C3 P1 W1 . . 115.85(13) ?
    C12 P2 C13 . . 104.84(18) ?
    C12 P2 C17 . . 102.27(18) ?
    C13 P2 C17 . . 110.48(17) ?
    C12 P2 W1 . . 100.21(13) ?
    C13 P2 W1 . . 115.00(12) ?
    C17 P2 W1 . . 121.09(13) ?
    C11 N1 C1 . . 108.7(3) ?
    C11 N1 W1 . . 126.3(2) ?
    C1 N1 W1 . . 124.9(2) ?
    C23 N2 W1 . . 156.2(3) ?
    N1 C1 C2 . . 113.7(3) ?
    C1 C2 P1 . . 109.7(3) ?
    C6 C3 C4 . . 106.9(3) ?
    C6 C3 C5 . . 109.6(3) ?
    C4 C3 C5 . . 106.9(3) ?
    C6 C3 P1 . . 112.1(3) ?
    C4 C3 P1 . . 108.4(3) ?
    C5 C3 P1 . . 112.5(3) ?
    C10 C7 C9 . . 107.1(4) ?
    C10 C7 C8 . . 107.3(3) ?
    C9 C7 C8 . . 110.9(3) ?
    C10 C7 P1 . . 109.3(3) ?
    C9 C7 P1 . . 107.7(3) ?
    C8 C7 P1 . . 114.3(3) ?
    N1 C11 C12 . . 111.5(3) ?
    C11 C12 P2 . . 110.8(3) ?
    C16 C13 C15 . . 108.9(3) ?
    C16 C13 C14 . . 108.6(3) ?
    C15 C13 C14 . . 108.4(3) ?
    C16 C13 P2 . . 110.3(3) ?
    C15 C13 P2 . . 114.5(3) ?
    C14 C13 P2 . . 105.9(3) ?
    C19 C17 C20 . . 108.3(3) ?
    C19 C17 C18 . . 109.2(3) ?
    C20 C17 C18 . . 107.8(3) ?
    C19 C17 P2 . . 111.3(3) ?
    C20 C17 P2 . . 107.4(3) ?
    C18 C17 P2 . . 112.7(3) ?
    O1 C21 W1 . . 179.2(4) ?
    O2 C22 W1 . . 177.7(4) ?
    N2 C23 O3 . . 178.5(4) ?

loop_
    _geom_torsion_atom_site_label_1
    _geom_torsion_atom_site_label_2
    _geom_torsion_atom_site_label_3
    _geom_torsion_atom_site_label_4
    _geom_torsion_site_symmetry_1
    _geom_torsion_site_symmetry_2
    _geom_torsion_site_symmetry_3
    _geom_torsion_site_symmetry_4
    _geom_torsion
    _geom_torsion_publ_flag
    C11 N1 C1 C2 . . . . 173.6(3) ?
    W1 N1 C1 C2 . . . . -8.7(5) ?
    N1 C1 C2 P1 . . . . -26.3(4) ?
    C7 P1 C2 C1 . . . . 164.3(3) ?
    C3 P1 C2 C1 . . . . -79.4(3) ?
    W1 P1 C2 C1 . . . . 39.4(3) ?
    C2 P1 C7 C10 . . . . -49.8(3) ?
    C3 P1 C7 C10 . . . . -162.5(3) ?
    W1 P1 C7 C10 . . . . 58.8(3) ?
    C2 P1 C7 C9 . . . . -165.9(3) ?
    C3 P1 C7 C9 . . . . 81.4(3) ?
    W1 P1 C7 C9 . . . . -57.3(3) ?
    C2 P1 C7 C8 . . . . 70.4(3) ?
    C3 P1 C7 C8 . . . . -42.3(3) ?
    W1 P1 C7 C8 . . . . 179.0(2) ?
    C1 N1 C11 C12 . . . . 141.4(3) ?
    W1 N1 C11 C12 . . . . -36.3(4) ?
    N1 C11 C12 P2 . . . . 37.3(4) ?
    C13 P2 C12 C11 . . . . 94.7(3) ?
    C17 P2 C12 C11 . . . . -149.9(3) ?
    W1 P2 C12 C11 . . . . -24.7(3) ?
    C12 P2 C13 C16 . . . . -173.6(3) ?
    C17 P2 C13 C16 . . . . 76.9(3) ?
    W1 P2 C13 C16 . . . . -64.5(3) ?
    C12 P2 C13 C15 . . . . 63.1(3) ?
    C17 P2 C13 C15 . . . . -46.4(3) ?
    W1 P2 C13 C15 . . . . 172.1(2) ?
    C12 P2 C13 C14 . . . . -56.3(3) ?
    C17 P2 C13 C14 . . . . -165.8(2) ?
    W1 P2 C13 C14 . . . . 52.8(3) ?
    C12 P2 C17 C19 . . . . -162.2(3) ?
    C13 P2 C17 C19 . . . . -51.0(3) ?
    W1 P2 C17 C19 . . . . 87.7(3) ?
    C12 P2 C17 C20 . . . . 79.5(3) ?
    C13 P2 C17 C20 . . . . -169.3(3) ?
    W1 P2 C17 C20 . . . . -30.6(3) ?
    C12 P2 C17 C18 . . . . -39.1(3) ?
    C13 P2 C17 C18 . . . . 72.1(3) ?
    W1 P2 C17 C18 . . . . -149.1(2) ?

_shelx_res_file                         
;


    CW_BS_250119_3_a.res created by SHELXL-2014/7


TITL CW_BS_250119_3_a.res in Pbca
CELL  0.71073  16.8071  13.5576  23.5209   90.000   90.000   90.000
ZERR    8.000   0.0014   0.0011   0.0017    0.000    0.000    0.000
LATT  1
SYMM 1/2-X, -Y, 1/2+Z
SYMM -X, 1/2+Y, 1/2-Z
SYMM 1/2+X, 1/2-Y, -Z
SFAC C H N O P W
UNIT 184 352 16 24 16 8
OMIT 8 9 16
OMIT 2 0 0
TEMP -173.150
SIZE 0.051 0.093 0.231
L.S. 40
ACTA
CONF
LIST 6
FMAP 2
PLAN 20
WGHT    0.031300    9.269800
FVAR       0.13339
W1    6    0.507352    0.263686    0.631683    11.00000    0.00916    0.00827 =
         0.00947    0.00035   -0.00005   -0.00087
P1    5    0.420824    0.363193    0.696912    11.00000    0.01195    0.01169 =
         0.01043   -0.00156   -0.00039   -0.00081
P2    5    0.600588    0.238161    0.550018    11.00000    0.00833    0.01078 =
         0.01101    0.00031    0.00045   -0.00040
O1    4    0.617393    0.241647    0.737582    11.00000    0.02281    0.03976 =
         0.02073    0.00054   -0.00833    0.00953
O2    4    0.520572    0.031135    0.646066    11.00000    0.03805    0.01447 =
         0.02422    0.00383    0.00197    0.00111
O3    4    0.287180    0.123130    0.570832    11.00000    0.01805    0.02677 =
         0.03567   -0.00217   -0.00250   -0.01102
N1    3    0.554810    0.399314    0.624701    11.00000    0.01555    0.01015 =
         0.01439   -0.00117   -0.00061   -0.00204
N2    3    0.398834    0.224030    0.592178    11.00000    0.01363    0.01453 =
         0.01326   -0.00267    0.00008   -0.00129
C1    1    0.552311    0.476170    0.669684    11.00000    0.02015    0.01251 =
         0.02016   -0.00579    0.00238   -0.00536
AFIX  23
H1A   2    0.533031    0.538611    0.652761    11.00000   -1.20000
H1B   2    0.607037    0.487683    0.683769    11.00000   -1.20000
AFIX   0
C2    1    0.498792    0.449297    0.720240    11.00000    0.01772    0.01403 =
         0.01407   -0.00364    0.00055   -0.00588
AFIX  23
H2A   2    0.474071    0.509758    0.735894    11.00000   -1.20000
H2B   2    0.531109    0.418400    0.750591    11.00000   -1.20000
AFIX   0
C3    1    0.343817    0.444747    0.660992    11.00000    0.01764    0.01479 =
         0.01748   -0.00428   -0.00135    0.00579
C4    1    0.372295    0.467080    0.600069    11.00000    0.02038    0.01816 =
         0.02060    0.00251   -0.00263    0.00649
AFIX 137
H4A   2    0.378645    0.405112    0.579104    11.00000   -1.50000
H4B   2    0.423430    0.501721    0.601559    11.00000   -1.50000
H4C   2    0.332924    0.508612    0.580797    11.00000   -1.50000
AFIX   0
C5    1    0.333569    0.545068    0.691292    11.00000    0.02931    0.02265 =
         0.02610   -0.00466   -0.00149    0.01087
AFIX 137
H5A   2    0.384317    0.580662    0.691013    11.00000   -1.50000
H5B   2    0.316711    0.534002    0.730665    11.00000   -1.50000
H5C   2    0.293178    0.584168    0.671416    11.00000   -1.50000
AFIX   0
C6    1    0.263101    0.393766    0.655863    11.00000    0.01619    0.02600 =
         0.02062   -0.00481   -0.00155    0.00403
AFIX 137
H6A   2    0.227398    0.434408    0.632705    11.00000   -1.50000
H6B   2    0.240112    0.384966    0.693816    11.00000   -1.50000
H6C   2    0.270001    0.329211    0.637777    11.00000   -1.50000
AFIX   0
C7    1    0.376744    0.306423    0.762882    11.00000    0.01762    0.01937 =
         0.01172   -0.00486    0.00473   -0.00524
C8    1    0.326261    0.377872    0.798840    11.00000    0.02859    0.02482 =
         0.01779   -0.00773    0.00952   -0.00327
AFIX 137
H8A   2    0.279493    0.398514    0.776986    11.00000   -1.50000
H8B   2    0.358159    0.435922    0.808681    11.00000   -1.50000
H8C   2    0.309019    0.344629    0.833726    11.00000   -1.50000
AFIX   0
C9    1    0.327398    0.216510    0.744474    11.00000    0.03215    0.02175 =
         0.01890   -0.00212    0.00538   -0.00868
AFIX 137
H9A   2    0.281500    0.238602    0.722154    11.00000   -1.50000
H9B   2    0.308802    0.181009    0.778248    11.00000   -1.50000
H9C   2    0.360419    0.172577    0.721281    11.00000   -1.50000
AFIX   0
C10   1    0.444082    0.268124    0.801131    11.00000    0.03055    0.03309 =
         0.01554    0.00765    0.00066   -0.00378
AFIX 137
H10A  2    0.477693    0.222552    0.779471    11.00000   -1.50000
H10B  2    0.421238    0.233586    0.833890    11.00000   -1.50000
H10C  2    0.476273    0.323802    0.814431    11.00000   -1.50000
AFIX   0
C11   1    0.600354    0.437883    0.575756    11.00000    0.01633    0.01029 =
         0.01992   -0.00247    0.00263   -0.00286
AFIX  23
H11A  2    0.634383    0.493217    0.588526    11.00000   -1.20000
H11B  2    0.562936    0.463609    0.546829    11.00000   -1.20000
AFIX   0
C12   1    0.651953    0.358751    0.549281    11.00000    0.01823    0.01242 =
         0.01592    0.00048    0.00073   -0.00411
AFIX  23
H12A  2    0.702533    0.353571    0.570645    11.00000   -1.20000
H12B  2    0.664747    0.377183    0.509594    11.00000   -1.20000
AFIX   0
C13   1    0.551204    0.228721    0.477901    11.00000    0.01206    0.01449 =
         0.00983   -0.00150   -0.00202   -0.00019
C14   1    0.497992    0.320820    0.472473    11.00000    0.01740    0.02133 =
         0.01217    0.00512   -0.00003    0.00097
AFIX 137
H14A  2    0.531481    0.379763    0.469469    11.00000   -1.50000
H14B  2    0.463867    0.326227    0.506113    11.00000   -1.50000
H14C  2    0.464791    0.315033    0.438384    11.00000   -1.50000
AFIX   0
C15   1    0.609397    0.227139    0.427305    11.00000    0.01655    0.02941 =
         0.01208   -0.00233    0.00249    0.00047
AFIX 137
H15A  2    0.579515    0.233445    0.391712    11.00000   -1.50000
H15B  2    0.638843    0.164750    0.427268    11.00000   -1.50000
H15C  2    0.646851    0.282216    0.430749    11.00000   -1.50000
AFIX   0
C16   1    0.498271    0.136748    0.475166    11.00000    0.01726    0.02000 =
         0.01358   -0.00162   -0.00130   -0.00227
AFIX 137
H16A  2    0.463755    0.140650    0.441661    11.00000   -1.50000
H16B  2    0.465469    0.133060    0.509548    11.00000   -1.50000
H16C  2    0.531753    0.077744    0.472543    11.00000   -1.50000
AFIX   0
C17   1    0.686818    0.148141    0.555306    11.00000    0.01366    0.01525 =
         0.01624    0.00017   -0.00076    0.00361
C18   1    0.759321    0.179773    0.519034    11.00000    0.01328    0.03414 =
         0.02414    0.00080    0.00468    0.00525
AFIX 137
H18A  2    0.743109    0.186352    0.479192    11.00000   -1.50000
H18B  2    0.801218    0.129785    0.522110    11.00000   -1.50000
H18C  2    0.779532    0.243205    0.532839    11.00000   -1.50000
AFIX   0
C19   1    0.661356    0.043626    0.538045    11.00000    0.02381    0.01285 =
         0.02815   -0.00140    0.00016    0.00535
AFIX 137
H19A  2    0.652269    0.041377    0.496909    11.00000   -1.50000
H19B  2    0.612160    0.026035    0.557980    11.00000   -1.50000
H19C  2    0.703381   -0.003267    0.548223    11.00000   -1.50000
AFIX   0
C20   1    0.713409    0.145612    0.617972    11.00000    0.01115    0.02311 =
         0.02248    0.00013   -0.00464    0.00302
AFIX 137
H20A  2    0.763183    0.108382    0.621205    11.00000   -1.50000
H20B  2    0.672183    0.113705    0.640993    11.00000   -1.50000
H20C  2    0.721775    0.213139    0.631582    11.00000   -1.50000
AFIX   0
C21   1    0.576635    0.249087    0.698388    11.00000    0.01845    0.01890 =
         0.01491    0.00090   -0.00457    0.00659
C22   1    0.514267    0.115317    0.641444    11.00000    0.01410    0.01772 =
         0.01526   -0.00146   -0.00155    0.00006
C23   1    0.344080    0.173150    0.581802    11.00000    0.01547    0.01611 =
         0.01210    0.00088    0.00185    0.00346
HKLF 4

REM  CW_BS_250119_3_a.res in Pbca
REM R1 =  0.0288 for    4917 Fo > 4sig(Fo)  and  0.0462 for all    6275 data
REM    292 parameters refined using      0 restraints

END

WGHT      0.0147     18.0237

REM Highest difference peak  2.639,  deepest hole -2.055,  1-sigma level  0.150
Q1    1   0.4689  0.2851  0.6212  11.00000  0.05    2.64
Q2    1   0.5117  0.2383  0.6067  11.00000  0.05    1.21
Q3    1   0.5102  0.2145  0.6278  11.00000  0.05    0.85
Q4    1   0.5081  0.3324  0.6586  11.00000  0.05    0.73
Q5    1   0.5238  0.2833  0.6218  11.00000  0.05    0.69
Q6    1   0.4234  0.1130  0.6976  11.00000  0.05    0.69
Q7    1   0.5550  0.2371  0.6695  11.00000  0.05    0.63
Q8    1   0.6271  0.2983  0.5419  11.00000  0.05    0.60
Q9    1   0.5723  0.2396  0.6129  11.00000  0.05    0.58
Q10   1   0.3789  0.2363  0.5537  11.00000  0.05    0.58
Q11   1   0.4217  0.3702  0.5713  11.00000  0.05    0.56
Q12   1   0.5933  0.3602  0.6967  11.00000  0.05    0.56
Q13   1   0.6042  0.5383  0.6608  11.00000  0.05    0.55
Q14   1   0.4991  0.2728  0.8501  11.00000  0.05    0.54
Q15   1   0.5984  0.2805  0.6826  11.00000  0.05    0.54
Q16   1   0.5689  0.2201  0.6252  11.00000  0.05    0.54
Q17   1   0.4874  0.1966  0.8385  11.00000  0.05    0.52
Q18   1   0.7378  0.2028  0.4213  11.00000  0.05    0.52
Q19   1   0.4289  0.1547  0.6986  11.00000  0.05    0.51
Q20   1   0.6663  0.2376  0.5886  11.00000  0.05    0.51
;
_shelx_res_checksum                     50200

_shelx_hkl_file                         
;
   0  -3   0    0.60    1.90
   0   3   0   -1.50    2.00
   0  -4   0 4698.73  186.08
   0   4   0 4155.48  187.78
   0  -5   0    5.10    2.90
   0   5   0    6.50    2.70
   0  -6   0 4215.38  173.78
   0  -6   0 4023.20  171.88
   0   6   0 4050.49  174.38
   0   7   0   10.50    3.20
   0  -7   0    3.70    5.50
   0  -7   0    5.20    4.30
   0  -8   0 4451.25  182.08
   0   8   0 4189.28  185.68
   0  -9   0   -2.00    6.80
   0   9   0   -4.80    4.00
   0 -10   0 2932.01  127.39
   0 -10   0 3069.99  130.49
   0  10   0 2923.31  132.29
   0 -11   0   -7.60    6.70
   0 -11   0    6.80    8.20
   0  11   0    6.00    6.90
   0 -12   0  160.78   20.90
   0  12   0  170.58   17.60
   0 -13   0    6.90   11.10
   0  13   0    7.00    8.20
   0  14   0  341.67   28.90
   0  16   0   95.09   17.70
   0  17   0   -6.70   13.50
  -1   2   0    0.00    1.40
   1   2   0   -0.30    1.40
  -1  -2   0   -0.70    1.20
  -1   3   0   -1.00    2.10
  -1  -3   0   -0.90    1.90
   1  -3   0   -0.60    1.90
   1   3   0   -0.20    2.20
   1  -4   0   -2.00    2.00
  -1  -4   0    0.50    2.30
  -1   4   0   -1.10    1.60
  -1  -4   0   -1.00    4.10
   1  -5   0    0.70    2.80
  -1  -5   0    1.70    2.80
  -1   5   0    0.50    2.40
  -1  -5   0    3.20    5.10
   1   5   0   -1.80    2.20
  -1   6   0    0.20    2.60
   1  -6   0   -0.80    3.30
  -1  -6   0   -1.00    3.10
   1   6   0    1.40    2.50
  -1  -6   0    4.40    5.50
   1  -7   0   -0.60    3.50
  -1  -7   0    4.20    5.60
   1   7   0    1.30    2.50
  -1   7   0    2.40    2.80
  -1  -7   0    1.80    3.70
  -1   8   0   -1.70    3.20
  -1  -8   0    2.10    6.10
   1   8   0   -1.50    3.60
   1  -9   0   -3.90    7.60
  -1   9   0    3.20    4.80
  -1  -9   0    0.30    5.90
   1   9   0    3.90    4.10
  -1 -10   0    0.20    6.30
   1 -10   0    6.00    6.20
   1 -10   0   14.70    8.20
  -1 -10   0   -2.50    6.00
   1  10   0    2.10    5.10
  -1  10   0    2.20    5.00
   1 -11   0    1.90   13.50
   1  11   0   -2.20    6.10
  -1  11   0   -4.20    5.80
  -1 -11   0  -10.60    8.20
   1 -11   0   12.00    7.60
  -1 -11   0    8.00    7.20
   1  12   0  -10.50    6.90
  -1  12   0    3.40    6.00
  -1 -12   0  -17.90   10.00
  -1  13   0   -9.40    6.50
   1  13   0    1.80    7.60
  -1 -13   0   -3.50   10.40
  -1 -14   0   -5.60   12.70
   1  14   0    6.30    9.60
  -1  14   0  -16.60    8.20
   1  15   0  -19.30    9.40
   1  16   0   -8.00   12.00
  -1  16   0   16.40   12.60
   1  17   0    6.30   13.30
  -1  17   0    0.10   12.30
   2   0   0 2581.84  109.49
  -2  -1   0  257.27   12.50
   2   1   0  248.18   12.40
  -2  -2   0 5670.93  218.98
   2   2   0 4878.61  217.68
  -2  -2   0 5115.89  217.88
   2   3   0  240.28   13.50
  -2  -3   0  232.78   13.20
  -2   3   0  237.08   13.10
  -2  -3   0  246.28   15.50
   2   4   0 6001.90  283.67
  -2  -4   0 6923.51  282.17
  -2   4   0 6715.53  281.77
  -2  -4   0 7317.27  282.37
  -2  -5   0 1396.96   62.49
  -2   5   0 1391.46   61.89
   2   5   0 1368.06   62.39
  -2  -5   0 1408.46   62.09
  -2   6   0 3679.53  162.68
   2   6   0 3844.42  163.48
  -2  -6   0 3844.72  162.88
  -2  -6   0 3898.61  162.68
  -2   7   0  230.08   15.60
   2   7   0  234.38   15.80
  -2  -7   0  227.88   16.10
  -2  -7   0  242.08   17.40
  -2  -8   0 2440.36  106.89
   2   8   0 2445.06  109.09
  -2   8   0 2465.75  108.49
  -2  -9   0  202.08   18.60
   2   9   0  206.08   16.80
  -2  -9   0  224.48   17.80
  -2   9   0  226.18   17.00
   2  10   0 1325.57   64.49
  -2 -10   0 1304.77   61.69
  -2  10   0 1296.37   63.89
  -2 -10   0 1335.57   62.89
   2  11   0  162.68   17.20
  -2 -11   0  154.48   18.10
  -2 -11   0  176.78   19.10
  -2  11   0  160.68   17.20
  -2  12   0  443.86   30.10
  -2 -12   0  439.96   28.20
   2  12   0  486.55   31.20
  -2  13   0  127.69   19.30
   2  13   0  109.69   15.20
  -2 -13   0  124.59   15.40
  -2 -14   0  207.78   25.40
   2  14   0  256.47   25.30
  -2  14   0  273.47   25.50
  -2  15   0   10.40   10.10
  -2 -15   0   40.10   14.00
   2  16   0   25.40   13.70
  -2  16   0   23.70   12.80
   2  17   0  -24.80   12.80
  -2  17   0   13.20   13.10
  -3   0   0    1.40    1.90
   3   0   0    1.20    2.00
  -3   0   0   -3.30    3.40
  -3  -1   0   -2.80    4.50
  -3  -1   0    1.10    2.10
   3   1   0   -2.20    1.80
  -3   1   0    0.60    1.70
  -3  -2   0   -2.90    4.30
  -3  -2   0    1.20    2.00
   3   2   0   -0.50    2.40
  -3  -3   0    1.10    2.80
   3   3   0   -0.30    2.40
  -3  -3   0    0.90    4.70
  -3   4   0   -4.00    2.30
  -3  -4   0   -0.20    2.80
  -3  -4   0   -0.50    5.10
   3   4   0   -3.90    2.10
  -3   5   0    1.20    2.40
  -3  -5   0    0.70    3.30
   3   5   0   -2.00    2.50
  -3  -5   0   -6.20    5.10
  -3  -6   0   -1.40    3.80
  -3   6   0    4.60    3.10
  -3  -6   0   -9.50    5.20
   3   6   0   -2.20    2.80
  -3  -7   0    3.80    4.70
   3   7   0   -3.30    2.90
  -3  -7   0   -5.10    6.70
  -3   7   0   -0.20    2.90
   3   8   0   -4.60    3.40
  -3  -8   0   -7.90    6.00
  -3   8   0   -3.60    3.10
  -3  -8   0   -4.00    6.20
  -3   9   0    6.00    5.20
  -3  -9   0    4.70    5.70
   3   9   0   -4.10    4.40
  -3  -9   0  -16.20    6.40
  -3 -10   0    9.90    7.60
  -3 -10   0   -5.30    6.70
   3  10   0   -1.40    5.10
  -3  10   0   -4.20    5.60
  -3  11   0    3.60    5.70
  -3 -11   0    2.60    7.70
   3  11   0  -10.30    6.20
  -3 -11   0    8.50    9.50
  -3  12   0    1.40    7.00
  -3 -12   0   -6.40    9.30
   3  12   0    4.30    7.60
  -3 -13   0   -9.00    9.70
   3  13   0  -11.30    7.40
  -3  13   0   -9.20    7.00
  -3  14   0    8.40    8.60
   3  14   0   -5.60    9.00
   3  16   0   -1.90   14.10
  -3  16   0  -18.00   10.40
  -3  17   0    2.30   13.80
   3  17   0  -14.40   13.70
  -4   0   0 3017.50  123.59
  -4   0   0 2818.52  122.49
   4   0   0 2818.42  122.69
  -4  -1   0  709.23   32.40
  -4  -1   0  664.73   34.00
  -4   1   0  701.23   33.30
  -4   1   0  700.13   32.20
   4   1   0  690.33   32.20
  -4   2   0 2203.98   94.59
   4   2   0 2174.88   94.89
  -4  -2   0 2169.08   94.99
  -4  -2   0 2287.87   96.79
   4   3   0  335.57   18.50
  -4  -3   0  327.67   20.70
  -4  -3   0  341.87   18.50
   4   4   0  775.72   37.90
  -4  -4   0  805.02   39.80
  -4  -4   0  827.52   38.40
  -4   5   0 1188.28   53.89
  -4  -5   0 1167.78   55.59
   4   5   0 1176.68   54.29
  -4  -5   0 1173.28   54.29
  -4  -6   0 1285.27   59.89
  -4   6   0 1228.58   58.09
   4   6   0 1258.07   58.89
  -4  -6   0 1303.97   58.89
   4   7   0  415.96   24.00
  -4  -7   0  441.06   27.00
  -4  -7   0  408.36   24.70
  -4   7   0  404.96   23.50
  -4   8   0 1330.37   61.99
  -4  -8   0 1328.37   62.79
  -4  -8   0 1337.27   63.19
   4   8   0 1276.67   62.59
  -4  -9   0    9.50    6.50
  -4   9   0    0.00    4.90
   4   9   0    4.60    6.00
  -4  -9   0  -11.00    7.90
   4  10   0  349.37   24.70
  -4 -10   0  336.87   25.80
  -4  10   0  363.66   23.50
  -4 -10   0  331.97   25.00
  -4  11   0    9.60    7.60
   4  11   0   -0.50    6.90
  -4 -11   0    4.10    8.60
   4  12   0  349.57   27.20
  -4 -12   0  345.67   29.00
  -4  12   0  353.46   26.20
   4  13   0  251.17   24.30
  -4  13   0  243.78   23.10
  -4 -13   0  245.58   26.50
   4  14   0  278.57   27.70
  -4  14   0  283.07   26.80
  -4 -15   0   77.79   18.70
   4  15   0   50.69   15.00
  -4  15   0   69.69   14.70
   4  16   0    9.30   13.10
  -4  16   0   15.90   12.50
  -4 -16   0    8.20   17.70
   4  17   0   21.70   14.70
  -4  17   0  -10.10   13.00
   5   0   0    6.00    3.20
  -5   0   0   10.70    5.60
  -5   0   0    6.20    3.00
  -5  -1   0    0.50    2.40
   5   1   0    2.40    2.70
  -5   1   0    0.80    2.70
  -5  -1   0   -2.10    4.90
  -5   1   0    3.30    5.40
  -5  -2   0   -0.60    5.30
   5   2   0    1.60    3.40
  -5  -2   0    3.30    5.20
  -5   2   0   -0.80    5.60
  -5   2   0    2.40    2.60
  -5  -3   0    4.80    3.80
  -5   3   0    5.80    5.70
  -5  -3   0    3.80    6.30
   5   3   0    0.60    3.70
   5   4   0   -2.30    4.60
  -5  -4   0    2.10    3.70
  -5   4   0    8.10    6.20
  -5  -4   0   -2.50    5.70
  -5  -5   0   -1.60    4.40
   5   5   0    7.70    3.30
  -5  -5   0   -0.50    6.00
   5   6   0   -2.30    3.70
  -5   6   0    0.40    3.50
  -5  -6   0    1.40    4.90
  -5  -6   0   -3.80    6.00
  -5  -7   0   -0.10    4.60
   5   7   0   -0.20    3.40
  -5  -7   0   -0.60    7.40
  -5   7   0    0.10    3.40
   5   8   0   -8.60    4.20
  -5   8   0   -5.00    3.70
  -5  -8   0   -1.70    8.40
  -5  -8   0    0.80    5.80
  -5  -9   0   -0.40    6.20
  -5   9   0   -3.40    4.20
   5   9   0   -1.80    4.50
  -5  10   0   -5.00    5.60
  -5 -10   0    9.70    7.60
  -5 -10   0   10.00    9.80
   5  10   0   -4.30    5.50
  -5 -11   0   -2.10   11.20
   5  11   0  -11.90    6.50
  -5 -11   0    5.70    9.30
  -5  11   0    6.10    6.60
  -5 -12   0    7.00   12.00
   5  12   0   -9.00    6.70
  -5  12   0   -4.70    7.10
  -5 -12   0   -4.70   12.00
  -5 -13   0   16.40   14.70
  -5  13   0    1.80    7.90
  -5 -13   0    1.60   11.90
   5  13   0   10.80   10.10
  -5 -14   0   13.80   12.90
  -5  14   0    0.60    9.50
   5  14   0   -2.60    9.80
  -5 -15   0  -26.70   14.10
   5  15   0  -26.40   11.50
  -5  16   0   -0.70   12.00
   5  16   0    1.90   13.30
  -5 -16   0   -3.00   16.10
   5  17   0   10.90   14.70
  -5  17   0  -31.40   12.80
  -5 -17   0   -2.80   17.30
   6   0   0 3886.91  166.68
  -6   0   0 3814.92  166.38
  -6   0   0 4016.80  167.78
  -6   1   0   64.99    9.10
  -6  -1   0   50.29    7.80
  -6  -1   0   50.09    7.50
  -6   1   0   55.49    7.70
  -6   2   0  980.80   46.10
  -6  -2   0  930.81   47.40
   6   2   0  896.11   45.00
  -6   2   0  991.40   45.10
  -6  -2   0 1028.10   45.80
  -6  -3   0    4.60    3.70
  -6  -3   0   -1.90    6.70
  -6   3   0    2.60    6.30
   6   3   0    6.70    3.80
   6   4   0 1821.42   83.69
  -6  -4   0 1874.61   83.99
  -6  -4   0 1942.81   86.49
  -6   4   0 1881.51   82.69
   6   5   0  170.28   13.10
  -6  -5   0  168.48   17.70
  -6   5   0  144.19   16.80
  -6  -5   0  172.18   14.60
  -6  -6   0  896.21   44.20
  -6  -6   0  886.71   46.00
   6   6   0  865.01   43.50
  -6   6   0  849.61   41.70
  -6  -7   0   17.10    7.20
  -6   7   0    5.10    4.50
   6   7   0    9.50    4.10
  -6   8   0  394.86   24.70
   6   8   0  372.56   24.30
  -6   9   0   32.90    7.90
  -6  -9   0   26.30    8.60
  -6  -9   0   33.00   11.30
   6   9   0   31.50    7.20
  -6  10   0  713.53   39.60
   6  10   0  722.03   40.90
  -6 -10   0  691.93   43.40
  -6 -10   0  718.43   41.60
  -6 -11   0   -9.80    8.50
  -6  11   0    1.90    6.20
  -6 -11   0    0.90   11.00
   6  11   0    0.70    6.90
   6  12   0  172.28   19.60
  -6 -12   0  153.98   20.50
  -6 -12   0  197.78   25.20
  -6  12   0  144.09   19.50
  -6  13   0   57.89   12.30
   6  13   0   51.99   11.80
  -6 -13   0   56.99   15.40
  -6 -13   0   13.80   16.50
  -6  14   0  188.58   25.00
   6  14   0  242.18   26.40
  -6 -14   0  240.08   29.60
  -6 -15   0   -0.20   14.50
   6  15   0  -14.40   13.00
  -6  15   0   -7.80    9.50
  -6 -16   0    1.10   15.50
  -6  16   0   17.90   12.20
   6  16   0   15.30   13.80
  -6  17   0   14.60   13.50
  -6 -17   0  -10.50   18.10
   6  17   0   -0.70   15.50
  -7   0   0   -1.30    6.30
   7   0   0    1.10    3.70
  -7   0   0    5.10    4.20
   7   1   0    1.60    3.80
  -7  -1   0   -0.20    6.60
   7  -1   0   -2.10    3.00
  -7   1   0   -2.90    6.30
  -7   1   0    1.80    3.60
  -7  -1   0   -7.50    3.00
  -7   2   0    3.50    3.80
   7   2   0    0.40    3.70
  -7   2   0    3.50    6.20
  -7  -2   0   -7.70    5.80
  -7  -2   0    1.50    3.40
  -7  -3   0   -4.00    6.30
  -7  -3   0   -3.90    4.40
  -7   3   0    1.50    3.70
  -7   3   0   -4.70    6.40
   7   3   0    2.20    4.30
  -7   4   0  -14.00    6.70
  -7  -4   0    3.30    4.40
   7   4   0   -0.30    3.10
  -7  -4   0   -4.80    7.10
  -7  -5   0   -8.70    6.40
   7   5   0    2.10    3.40
  -7   5   0    3.30    7.70
  -7  -5   0    3.40    4.80
  -7   6   0    7.70    8.90
   7   6   0   -2.00    3.50
  -7  -6   0    4.00    5.90
  -7   7   0    9.90    9.80
  -7  -7   0    1.20    9.00
   7   7   0    0.40    4.10
  -7   7   0   -4.00    4.60
  -7  -7   0    7.70    9.20
   7   8   0   -5.60    4.30
  -7  -8   0  -10.00    9.70
  -7   8   0   -5.90    4.90
  -7  -9   0   -2.80    7.80
   7   9   0   -7.30    6.00
  -7  -9   0   11.60   11.70
  -7   9   0   -7.20    5.30
  -7  10   0    3.70    6.60
  -7 -10   0    5.30    9.10
   7  10   0   -8.40    5.90
  -7 -10   0   -3.90   10.10
  -7 -11   0    6.90   10.20
  -7 -11   0    5.40   12.10
  -7  11   0    2.60    7.00
   7  11   0   -3.40    8.20
   7  12   0  -14.20    7.10
  -7 -12   0  -13.00   13.30
  -7 -12   0    1.30   11.30
  -7  12   0    3.60    7.90
   7  13   0  -17.20    8.50
  -7 -13   0   -3.10   12.20
  -7  13   0   -0.30    8.50
  -7  14   0   -6.50   10.60
  -7 -14   0    3.70   13.20
   7  14   0  -15.00   10.00
  -7 -15   0   -3.40   14.70
  -7  15   0   -1.70   11.30
   7  15   0  -31.70   12.60
  -7 -16   0   -0.30   16.60
  -7  16   0    1.80   12.20
   7  16   0  -30.80   14.60
   8   0   0 3838.02  167.98
  -8   0   0 3968.50  169.68
  -8   0   0 3882.71  167.68
  -8   1   0  324.67   22.90
  -8   1   0  295.97   19.80
  -8  -1   0  339.37   23.20
  -8  -1   0  310.87   20.20
   8   1   0  334.27   20.60
   8  -1   0  248.18   18.60
  -8  -2   0 3406.16  146.09
  -8   2   0 3398.06  146.29
  -8  -2   0 3456.15  148.49
  -8   2   0 3294.97  145.39
   8   2   0 3216.98  145.29
  -8   3   0   19.80    8.10
  -8  -3   0   15.80    5.40
  -8   3   0   12.50    5.10
  -8  -3   0    9.70    7.50
  -8   4   0 3521.55  156.78
   8   4   0 3395.76  157.28
  -8  -4   0 3521.15  158.08
  -8  -4   0 4134.79  162.28
  -8  -5   0   11.50    8.40
  -8  -5   0   23.30    7.60
  -8   5   0   19.30    8.50
   8   5   0   28.80    6.10
  -8  -6   0 1932.71   86.59
   8   6   0 1796.62   85.19
  -8   6   0 1839.92   83.29
   8   7   0  151.28   14.90
  -8  -7   0  104.99   15.60
  -8   7   0  204.98   16.90
  -8  -7   0  169.28   19.60
   8   8   0  596.94   34.20
  -8   8   0  561.34   32.70
  -8  -8   0  604.64   40.20
  -8  -8   0  637.14   36.70
  -8   8   0  582.14   34.40
  -8  -9   0  276.87   29.50
  -8   9   0  276.17   21.60
   8   9   0  268.37   22.40
  -8  -9   0  272.97   25.40
  -8 -10   0  627.94   40.60
  -8  10   0  568.04   35.30
  -8 -10   0  596.14   40.10
   8  10   0  589.64   38.00
   8  11   0   27.30    9.30
  -8 -11   0   15.30   12.90
  -8  11   0   12.70    8.30
  -8 -11   0   28.70   13.70
  -8  12   0  406.26   30.30
   8  12   0  422.86   31.40
  -8 -12   0  422.06   36.70
  -8 -12   0  424.56   39.70
  -8 -13   0   14.20   12.90
   8  13   0   -5.60    9.30
  -8  13   0  -12.20    9.10
  -8 -14   0  362.26   37.60
   8  14   0  331.37   32.60
   8  15   0   -6.50   14.30
  -8  15   0   28.60   12.70
  -8 -15   0    3.60   16.00
   8  16   0   86.39   18.20
  -8 -16   0   74.79   19.50
  -8  16   0   77.59   17.80
   9   0   0    1.80    5.10
  -9   0   0   -7.00    6.70
  -9   0   0    5.50    5.00
  -9  -1   0    3.30    4.70
  -9   1   0   -1.10    7.40
   9  -1   0    4.00    3.90
   9   1   0   -0.60    5.30
  -9  -1   0   -2.70    7.30
  -9   1   0    4.30    5.10
  -9   3   0   -7.10    7.50
  -9   3   0   -0.40    4.30
  -9  -3   0   -2.10    5.30
   9   3   0   -6.40    5.20
  -9  -3   0   -5.90    7.60
   9   4   0    0.30    3.50
  -9  -4   0    3.00    5.50
  -9   4   0   -0.80    5.20
  -9   4   0   -3.40    7.70
  -9   5   0    1.80    8.90
  -9  -5   0   -1.90    6.70
   9   5   0    5.90    3.90
  -9  -5   0  -15.80    8.80
  -9  -6   0   -7.50    9.70
  -9  -6   0    4.70    6.50
   9   6   0   -5.70    4.30
  -9   6   0   11.80    8.60
  -9  -7   0   -3.70    8.70
  -9  -7   0   -1.90    7.10
  -9   7   0    7.70   11.30
   9   7   0    7.30    5.30
  -9  -8   0   -4.50   10.00
  -9   8   0   -2.80   11.00
  -9  -8   0   -7.60    8.50
  -9   8   0    3.60    6.70
  -9  -9   0    2.90   11.10
  -9  -9   0    3.80    9.80
  -9   9   0   -1.70    6.40
   9   9   0   -9.00    5.90
  -9 -10   0  -12.90   10.70
  -9 -10   0   -7.70   13.10
  -9  10   0  -12.50    6.40
   9  10   0   -2.30    7.80
  -9  11   0    5.70    9.00
   9  11   0    4.90    8.60
  -9 -11   0   -6.80   12.80
  -9 -11   0    5.00   13.80
  -9 -12   0   -4.30   18.00
   9  12   0  -12.60    8.90
  -9 -12   0   11.70   13.10
  -9  12   0   13.40    9.40
   9  13   0   -6.00    9.50
  -9 -13   0    1.90   13.60
  -9  13   0   -3.50   10.00
  -9 -14   0    9.50   15.90
   9  14   0   -8.10   11.20
  -9  14   0   12.90   10.80
  -9 -15   0   -4.60   16.20
   9  15   0    3.90   13.70
  -9  15   0    4.40   12.60
  -9 -16   0    5.80   16.80
   9  16   0   30.90   16.40
  -9  16   0  -10.20   13.70
 -10   0   0 4158.58  170.78
  10   0   0 3611.44  167.48
 -10   0   0 3785.22  167.58
 -10  -1   0  875.21   45.80
  10   1   0  832.32   45.80
 -10   1   0  856.21   45.20
  10  -1   0  894.81   45.50
 -10   1   0  987.60   48.70
 -10  -1   0  899.31   49.20
  10   2   0 3741.23  166.78
 -10   2   0 3843.52  166.58
 -10  -2   0 3774.82  167.08
 -10   2   0 3921.11  167.88
 -10  -3   0  538.15   37.00
 -10   3   0  550.44   31.80
 -10   3   0  561.34   33.90
 -10  -3   0  564.24   33.60
  10   3   0  558.54   32.00
 -10   4   0 2459.05  105.89
 -10   4   0 2284.07  104.89
  10   4   0 2295.87  105.09
 -10  -4   0 2259.07  109.29
 -10  -4   0 2327.87  106.19
 -10   5   0  263.77   24.10
 -10   5   0  262.27   20.00
 -10  -5   0  233.58   22.40
 -10  -5   0  197.98   24.20
  10   5   0  241.08   17.90
 -10   6   0 2071.29   90.59
  10   6   0 2023.10   92.29
 -10  -6   0 1851.31  103.59
 -10  -6   0 1962.10   96.39
 -10   7   0  540.05   35.10
 -10  -7   0  516.65   37.50
 -10   8   0 1674.63   79.59
  10   8   0 1739.93   83.59
 -10  -8   0 1706.83   87.79
 -10  -8   0 1847.52   85.99
 -10   9   0  305.07   31.60
 -10  -9   0  465.65   34.00
 -10   9   0  416.26   28.80
 -10  -9   0  375.86   35.00
  10   9   0  403.66   29.30
  10  10   0 1011.40   54.79
 -10 -10   0 1008.50   59.29
 -10 -10   0  945.91   57.89
 -10  10   0  998.70   54.59
 -10  11   0  101.09   15.30
  10  11   0  148.49   20.90
 -10 -11   0  125.99   21.70
 -10 -11   0  195.48   26.00
 -10 -12   0  369.46   35.70
 -10 -12   0  308.07   45.50
  10  12   0  388.36   31.00
 -10  12   0  261.17   28.90
 -10  13   0    2.60   11.60
  10  13   0    9.50   12.00
 -10 -13   0   -3.80   12.70
 -10  14   0   43.10   13.10
 -10 -14   0   56.49   18.30
  10  14   0   75.39   18.60
  10  15   0   30.60   18.10
 -10 -15   0    9.60   16.80
 -10  15   0    0.80   13.10
 -11   0   0    7.00   14.40
 -11   0   0   13.10    6.90
  11   0   0    2.70    7.00
 -11   1   0    3.30    9.00
 -11  -1   0    2.70    6.40
  11   1   0   -7.30    5.40
 -11   1   0   -0.70    6.50
 -11  -1   0   -2.90    8.60
 -11  -2   0   -1.50   10.20
 -11   2   0   -2.50    6.00
 -11  -2   0   -7.40    6.30
  11   2   0   -0.30    7.00
 -11   3   0    4.00    6.60
 -11  -3   0   -2.50    9.60
  11   3   0   10.50    5.10
 -11  -3   0   13.10    8.10
 -11  -4   0    0.80   11.10
 -11  -4   0    8.00    8.00
 -11   4   0   -3.50    5.70
 -11   4   0   -8.60    9.50
  11   4   0    0.50    5.00
 -11  -5   0    9.30    9.20
  11   5   0   -5.80    4.60
 -11   5   0    9.20    9.60
 -11  -5   0   -4.90    9.30
 -11   5   0   -2.90    5.80
  11   6   0   -3.50    5.60
 -11  -6   0   -8.30    8.80
 -11   6   0  -13.90   10.90
 -11   6   0    7.40    6.70
 -11  -6   0    0.70   11.20
  11   7   0   -3.50    5.50
 -11  -7   0   19.90   10.80
 -11   7   0   -3.10   10.50
 -11  -7   0   -9.20   10.90
 -11  -8   0   -8.10   12.10
 -11   8   0   -2.30   12.00
 -11  -8   0   -3.30   11.50
  11   8   0  -13.90    6.70
  11   9   0   -4.40    8.00
 -11  -9   0    2.60   11.80
 -11  -9   0   -1.40   13.60
 -11   9   0  -10.60   13.20
 -11   9   0   -3.90    8.40
 -11 -10   0  -14.70   13.60
  11  10   0    5.40    7.70
 -11  10   0    4.10    9.60
 -11 -10   0  -10.50   14.70
  11  11   0   14.10   11.30
 -11 -11   0    1.90   13.40
 -11 -11   0   26.30   20.70
 -11  11   0   -8.80    8.80
 -11  12   0   -1.80   10.50
  11  12   0   -6.20   10.30
 -11 -12   0   21.60   14.40
 -11 -13   0    5.00   14.60
 -11  13   0   -8.60   10.40
  11  13   0  -12.80   12.30
 -11  14   0   -8.10   11.70
  11  14   0  -10.50   14.00
 -11 -14   0  -10.00   16.30
 -11  15   0    0.30   14.30
 -11 -15   0    0.90   17.30
 -12   0   0 3360.56  150.18
  12   0   0 3206.68  146.89
 -12   0   0 3326.97  146.99
 -12   1   0 1422.66   72.99
 -12  -1   0 1426.46   74.09
  12   1   0 1439.96   70.99
 -12   1   0 1434.26   70.29
 -12  -1   0 1489.25   71.39
 -12   2   0 1838.12   88.29
 -12  -2   0 1751.62   89.19
 -12   2   0 1852.11   85.49
 -12  -2   0 1758.32   86.09
  12   2   0 1814.92   86.29
 -12   3   0  746.13   40.20
 -12  -3   0  657.03   44.30
 -12  -3   0  727.43   41.80
  12   3   0  685.33   38.60
 -12   3   0  594.14   46.40
 -12   4   0  992.20   51.39
 -12   4   0  957.90   52.39
 -12  -4   0  972.00   56.49
  12   4   0  903.21   49.99
 -12  -4   0  978.80   53.09
  12   5   0  784.42   43.80
 -12  -5   0  799.12   50.19
 -12   5   0  777.12   43.80
 -12  -5   0  826.82   49.60
  12   6   0  958.00   50.59
 -12  -6   0  962.00   56.59
 -12   6   0  922.21   50.79
 -12   6   0  956.50   52.39
 -12   7   0  541.15   34.50
  12   7   0  485.75   32.70
 -12  -7   0  584.74   39.90
 -12   7   0  459.15   35.60
 -12  -7   0  548.65   41.10
 -12   8   0  759.32   44.20
  12   8   0  745.53   45.10
 -12  -8   0  838.72   50.99
 -12  -8   0  753.52   51.29
 -12  -9   0  465.65   41.40
 -12   9   0  478.55   37.20
 -12  -9   0  462.95   42.20
  12   9   0  518.65   34.60
 -12 -10   0  868.61   57.89
 -12  10   0  775.02   63.19
 -12 -10   0  883.41   60.59
 -12  10   0  938.31   53.29
  12  10   0  957.90   53.19
 -12 -11   0  365.46   53.69
 -12 -11   0  284.47   37.70
  12  11   0  327.57   30.00
 -12  12   0  100.79   27.00
 -12 -12   0   81.99   20.00
  12  12   0  119.69   18.60
 -12 -13   0  116.69   24.10
  12  13   0  116.49   19.20
 -12  13   0   80.59   15.70
 -12 -14   0   38.60   19.10
 -12  14   0   65.49   17.10
 -13   0   0    6.10   10.20
  13   0   0   -0.50    7.10
 -13   0   0   -6.70    7.90
  13   1   0   -8.20    7.30
 -13   1   0    4.80   11.00
 -13   1   0   -9.10    8.10
 -13  -1   0    4.00    8.20
 -13  -1   0   10.40   11.40
 -13   2   0   13.80    8.90
  13   2   0    0.80    9.60
 -13  -2   0   -7.30    8.00
 -13   2   0    7.40   10.50
 -13  -2   0   -9.00   11.40
 -13   3   0   -4.10    6.60
  13   3   0    6.30    6.40
 -13   3   0   -3.70   10.20
 -13  -3   0   13.00   11.10
 -13  -3   0  -10.40   10.00
 -13  -4   0   -8.30   10.30
 -13   4   0  -11.10   11.20
 -13   4   0   11.00    8.20
 -13  -4   0    7.10   10.10
  13   4   0    4.10    6.10
 -13  -5   0  -15.30    9.90
 -13  -5   0   -7.50   12.50
  13   5   0    1.90    5.60
 -13   5   0    9.90    8.30
 -13  -6   0    9.00   13.10
 -13   6   0    0.90   13.20
 -13   6   0   -1.00    8.10
 -13  -6   0   -1.30   12.90
  13   6   0   -3.90    6.50
 -13  -8   0   -6.50   14.20
 -13   8   0   20.10   12.90
  13   8   0    0.50    7.20
 -13   8   0    7.20    9.50
 -13  -8   0    5.90   14.00
 -13   9   0  -19.70   14.80
  13   9   0   -3.20    8.20
 -13   9   0   -4.10    9.60
 -13  -9   0   11.60   19.30
 -13  -9   0  -17.80   14.80
 -13 -10   0   17.00   23.60
  13  10   0    2.20   12.60
 -13  10   0   -2.60   10.80
 -13 -10   0   -0.30   14.40
 -13  10   0   -6.70   16.60
  13  11   0    9.90   11.80
 -13  11   0    4.30   13.10
 -13 -11   0  -10.30   14.70
 -13 -12   0  -16.40   15.10
  13  12   0   -8.40   11.50
 -13  12   0    8.90   13.10
 -13 -13   0   14.00   18.00
 -13  13   0   -6.10   12.50
  13  13   0  -14.90   14.30
 -13 -14   0  -15.10   16.20
 -13  14   0   -3.70   14.80
 -14   0   0 1348.97   67.09
 -14   0   0 1274.17   70.49
  14   0   0 1254.47   66.19
 -14   1   0  483.65   38.10
 -14  -1   0  523.75   39.50
 -14  -1   0  511.55   36.70
  14   1   0  569.44   36.50
 -14   1   0  509.35   36.00
  14   2   0  801.62   47.10
 -14   2   0  772.32   45.80
 -14   2   0  783.72   48.10
 -14  -2   0  755.22   47.20
 -14  -2   0  721.53   49.90
  14   3   0  773.62   45.80
 -14   3   0  884.11   51.29
 -14  -3   0  758.52   51.49
 -14  -3   0  853.51   51.39
 -14   3   0  780.82   46.80
 -14   4   0  227.38   30.50
 -14  -4   0  237.48   30.00
 -14  -4   0  247.18   30.70
 -14   4   0  269.67   25.70
  14   4   0  238.28   22.10
  14   5   0 1160.08   60.59
 -14  -5   0 1133.19   66.79
 -14   5   0 1165.28   61.19
 -14   5   0 1102.89   63.19
 -14   6   0  292.87   33.40
  14   6   0  338.57   26.90
 -14   6   0  304.87   28.00
 -14  -6   0  346.77   37.10
 -14  -6   0  323.97   35.40
 -14  -7   0  290.77   39.50
 -14   7   0  330.47   29.00
  14   7   0  354.86   26.70
 -14  -7   0  311.57   36.00
 -14  -8   0  552.24   46.40
  14   8   0  551.64   38.60
 -14   8   0  566.34   40.80
 -14  -8   0  607.44   49.99
 -14  -9   0  343.37   38.60
 -14  -9   0  379.96   52.59
 -14   9   0  245.08   35.20
 -14   9   0  272.87   31.20
  14   9   0  366.66   32.70
 -14  10   0  465.55   38.70
 -14  10   0  456.85   38.00
  14  10   0  445.76   35.60
 -14 -10   0  314.77   38.70
 -14  10   0  435.76   37.30
 -14 -10   0  477.65   44.30
 -14  11   0  142.79   21.50
  14  11   0  180.58   26.90
 -14 -11   0  142.39   26.10
 -14  11   0  162.08   23.10
 -14 -12   0   58.99   20.50
 -14  12   0   51.09   18.30
  14  12   0   80.09   19.20
 -14  13   0   85.19   19.00
 -14 -13   0  120.39   25.50
  14  13   0   78.99   19.10
  15   0   0   -0.90    9.50
 -15   0   0    2.90   11.10
 -15   0   0    2.90   12.30
  15   1   0    0.70   10.60
 -15   1   0   -4.20   10.50
 -15  -1   0   11.00   12.60
 -15  -1   0    2.50   10.70
 -15   1   0  -14.20   12.50
 -15  -2   0    6.00   11.90
 -15   2   0   -5.70    9.30
 -15  -2   0   13.60   12.20
  15   2   0  -20.70   10.00
 -15   2   0   -4.40   12.00
  15   3   0    0.70    8.10
 -15  -3   0   -8.70   15.70
 -15   3   0   30.80   14.50
 -15   3   0   14.70   11.70
 -15  -3   0   -3.00   11.60
 -15  -4   0  -25.30   11.50
 -15   4   0  -19.50    9.60
 -15   4   0   17.60   13.30
  15   4   0   17.10    9.00
 -15  -4   0  -13.00   14.40
  15   5   0  -11.20    7.30
 -15   5   0    7.50   11.20
 -15  -5   0   -7.80   15.40
 -15  -5   0    4.10   17.20
 -15   5   0   -3.70   12.30
 -15   6   0   -6.60   14.60
  15   6   0  -13.20    8.90
 -15  -6   0    3.90   14.50
 -15   6   0  -12.50    9.90
 -15  -6   0  -29.40   15.50
 -15   7   0   -3.50   10.30
 -15  -7   0    4.70   21.40
 -15   7   0   -0.70   16.40
  15   7   0   11.00    9.00
 -15  -7   0  -13.60   14.50
 -15   8   0   -3.40   11.90
 -15  -8   0   23.70   23.70
 -15  -8   0  -14.20   14.30
 -15   8   0    8.90   19.50
  15   8   0  -12.30   12.30
  15   9   0   -6.20   12.60
 -15  -9   0  -17.00   14.40
 -15   9   0   -9.00   13.80
 -15  -9   0   37.90   30.10
 -15  10   0    5.10   18.60
 -15  10   0  -14.20   14.20
 -15  10   0    7.90   15.50
  15  10   0    1.40   12.20
 -15 -10   0   11.20   17.60
 -15 -11   0  -32.10   18.70
 -15  11   0    2.20   16.60
 -15  11   0    1.30   13.50
  15  11   0   12.60   13.30
 -15 -12   0    3.80   17.30
 -15  12   0   15.90   15.30
  15  12   0  -21.60   15.80
 -15  12   0    6.30   18.40
  15  13   0  -23.30   17.90
 -15 -13   0   -3.40   21.00
 -15  13   0   -6.30   14.30
 -16   0   0  746.63   49.40
 -16   0   0  745.93   51.79
 -16   1   0  440.86   37.30
 -16  -1   0  423.56   40.30
 -16   1   0  422.16   39.70
  16   1   0  491.45   36.90
 -16  -1   0  435.76   39.40
  16   2   0  769.42   50.59
 -16   2   0  753.72   52.29
 -16  -2   0  835.82   55.59
 -16   2   0  818.52   50.89
 -16  -2   0  796.62   54.49
  16   3   0  783.72   45.10
 -16   3   0  756.82   48.30
 -16  -3   0  725.73   52.19
 -16   3   0  653.83   48.10
 -16  -3   0  662.43   60.39
 -16   4   0  601.14   42.30
 -16   4   0  564.54   42.60
 -16  -4   0  578.84   47.40
  16   4   0  619.14   39.10
 -16  -5   0  388.16   41.70
 -16  -5   0  516.35   49.99
 -16   5   0  448.36   37.20
  16   5   0  459.35   32.90
 -16   5   0  355.16   37.80
 -16  -6   0  423.76   41.90
 -16   6   0  377.46   37.90
 -16   6   0  396.26   35.40
 -16  -6   0  418.66   49.90
  16   6   0  395.46   32.90
 -16  -7   0  292.57   38.90
 -16   7   0  342.07   35.90
 -16  -7   0  264.57   30.60
 -16   7   0  307.67   33.50
  16   7   0  331.87   29.40
 -16  -8   0  260.67   33.50
 -16  -8   0  287.47   40.00
 -16   8   0  312.47   34.00
  16   8   0  319.57   33.20
 -16   8   0  340.47   38.70
  16   9   0   75.59   14.50
 -16   9   0   91.69   20.40
 -16   9   0   99.49   22.70
 -16  -9   0   54.19   34.00
 -16  -9   0   84.29   22.90
 -16  11   0  109.69   20.20
  16  11   0   58.39   17.30
 -16 -11   0   56.59   23.60
 -16  11   0   79.09   23.10
 -16 -12   0  104.29   27.20
 -16  12   0   90.29   19.10
  16  12   0  115.19   23.60
 -17   0   0   13.40   15.30
 -17   0   0   -2.40   13.90
 -17   1   0   16.30   16.30
  17   1   0   -4.70   12.30
 -17  -1   0   11.00   19.30
 -17  -1   0    3.30   13.80
 -17   1   0   -2.90   14.40
 -17  -2   0  -16.10   12.60
 -17   2   0   19.80   14.20
  17   2   0   -0.60   13.20
 -17   2   0  -12.00   13.90
 -17  -4   0   -7.90   18.30
 -17   4   0    5.40   15.10
  17   4   0   -1.50   10.70
 -17  -4   0  -11.10   14.30
 -17   4   0   -6.50   14.10
 -17   5   0  -14.40   14.50
  17   5   0   -5.00   11.20
 -17   5   0   19.00   14.70
 -17  -5   0   41.70   21.40
 -17  -5   0    7.40   17.90
 -17   6   0  -16.10   14.70
  17   6   0   -5.70   10.80
 -17  -6   0   12.80   15.10
 -17  -6   0   17.00   24.80
 -17   6   0   12.90   14.80
 -17  -7   0    6.10   29.10
  17   7   0  -14.90   11.70
 -17  -7   0  -25.50   14.60
 -17   7   0   -5.70   16.70
 -17   7   0   20.70   15.70
 -17   8   0    1.30   15.20
 -17   8   0   31.90   18.60
 -17  -8   0   19.50   19.60
 -17  -8   0  -28.70   33.50
  17   8   0   -1.90   13.20
 -17  -9   0    3.80   19.40
 -17   9   0  -28.30   18.90
  17   9   0    0.90   14.70
 -17   9   0   -4.70   17.30
  17  10   0   20.70   16.30
 -17  10   0  -17.10   14.60
 -17  10   0    5.60   25.20
 -17  10   0    2.40   20.20
 -17 -10   0    8.70   19.50
 -17 -11   0  -45.60   18.20
 -17  11   0   14.30   16.50
  17  11   0   -7.90   17.30
 -18   0   0 1123.39   70.19
 -18   0   0 1175.78   70.49
 -18  -1   0  385.46   41.80
 -18   1   0  432.36   43.20
 -18   1   0  359.16   40.00
 -18  -1   0  475.65   55.19
  18   1   0  403.06   36.40
 -18  -2   0  709.03   56.09
 -18   2   0  716.03   53.29
  18   2   0  758.72   51.79
 -18   2   0  773.32   54.69
  18   3   0  622.84   42.70
 -18  -3   0  596.04   59.19
 -18   3   0  603.84   49.60
 -18   3   0  620.84   48.70
 -18  -3   0  607.64   51.29
 -18  -4   0 1002.00   70.09
  18   4   0  927.41   54.99
 -18  -4   0  917.71   64.59
 -18   4   0  905.61   60.69
 -18   4   0  868.81   59.99
  18   5   0  520.25   40.40
 -18   5   0  533.95   45.90
 -18  -5   0  527.65   49.99
 -18  -5   0  519.45   63.69
 -18   5   0  559.24   45.00
 -18  -6   0  643.44   57.19
  18   6   0  671.23   47.10
 -18   6   0  665.13   52.99
 -18  -6   0  738.83   73.79
 -18   6   0  681.83   51.79
 -18  -7   0  358.26   50.49
  18   7   0  333.97   35.40
 -18   7   0  363.46   43.40
 -18   7   0  430.36   45.20
 -18  -7   0  390.66   47.00
 -18   8   0  216.88   29.40
  18   8   0  194.78   27.50
 -18  -8   0  192.58   35.30
 -18   8   0  295.47   40.70
 -18   9   0  129.99   29.00
 -18   9   0  191.78   36.70
 -18  -9   0  157.18   32.90
  18   9   0  190.08   27.80
 -18  10   0  174.68   30.70
  18  10   0  113.29   21.30
 -18 -10   0  125.29   29.30
 -19   0   0  -22.90   24.90
 -19   0   0   19.30   18.40
 -19   1   0   10.00   16.30
 -19   1   0    7.50   21.60
 -19  -1   0  -21.60   15.80
 -19   2   0   -9.10   19.60
 -19  -2   0  -19.70   17.20
 -19  -2   0  -13.10   23.50
  19   2   0   -2.70   15.50
 -19   2   0   12.40   16.40
 -19   3   0   29.50   16.90
 -19  -3   0   11.60   27.20
 -19  -3   0    0.10   17.50
  19   3   0    5.30   13.80
 -19   3   0  -19.30   18.80
 -19  -4   0    3.00   18.30
 -19   4   0  -18.00   19.80
  19   4   0   -5.10   13.00
 -19  -4   0    6.30   25.80
 -19   4   0   35.30   18.50
 -19  -5   0  -22.00   30.40
 -19   5   0    1.00   20.30
 -19   5   0   26.90   19.70
 -19  -5   0   46.60   23.20
  19   5   0   12.80   14.80
  19   6   0   -5.50   15.30
 -19   6   0   -7.40   20.30
 -19   6   0   -2.20   20.00
 -19  -6   0  -74.69   39.40
 -19  -6   0  -13.90   18.60
 -19  -7   0  -20.20   21.40
 -19   7   0   24.70   22.00
 -19   7   0    0.20   19.90
  19   7   0   -3.40   17.60
 -19  -7   0  -15.20   39.20
 -19   8   0    5.80   22.50
 -19  -8   0  -17.80   22.50
  19   8   0  -16.20   19.60
 -19  -9   0   -0.50   20.60
 -19   9   0  -18.10   20.90
  19   9   0    1.80   20.30
 -20   0   0  703.83   56.99
 -20   1   0 1064.49   70.29
 -20   1   0  932.91   81.09
 -20  -1   0 1097.89   71.89
 -20  -1   0 1085.49   79.59
 -20   2   0  538.75   48.60
 -20  -2   0  538.15   69.49
 -20   2   0  445.36   56.79
 -20  -2   0  572.84   52.69
 -20  -3   0  518.15   70.59
 -20  -3   0  481.45   52.09
 -20   3   0  508.55   55.39
 -20   3   0  490.85   47.90
 -20  -4   0  663.73   79.29
 -20  -4   0  582.34   58.19
 -20   4   0  625.64   52.69
 -20   4   0  573.54   60.59
 -20   5   0  605.84   61.79
 -20   5   0  563.24   52.49
 -20  -5   0  559.54   58.89
 -20  -5   0  651.53   93.79
 -20   6   0  419.46   45.80
 -20  -6   0  442.76   54.79
 -20  -6   0  320.37   60.99
 -20  -7   0  489.05   54.99
 -20   7   0  464.35   49.99
 -21   0   0   14.50   31.80
 -21   0   0  -15.90   18.20
 -21  -1   0    7.50   20.00
 -21  -1   0  -13.90   32.00
 -21   1   0   24.70   19.40
 -21  -2   0   37.00   36.60
 -21  -2   0   -4.00   22.30
 -21   2   0  -21.40   19.20
  21   3   0  -22.60   16.50
 -21   3   0   12.40   22.10
 -21  -3   0   -7.60   36.40
 -21  -3   0   -1.40   20.90
 -21  -4   0    8.80   61.89
 -21  -4   0  -41.50   22.10
  21   4   0   29.80   17.60
 -21   4   0  -20.40   19.70
  21   5   0   31.30   18.60
 -21  -5   0  -14.70   20.90
 -21   5   0  -13.10   20.20
 -22   0   0  200.68   34.00
 -22  -1   0 1112.19   79.89
 -22   1   0 1055.09   77.89
 -22   2   0  243.78   35.00
 -22  -2   0  161.18   33.90
   0  -2  -1  952.10   41.00
   0  -2   1  956.30   40.10
   0   2   1  936.41   41.10
   0   2  -1  922.11   40.20
   0   3  -1   -0.10    1.90
   0  -3   1    0.30    1.80
   0  -3  -1    3.50    2.30
   0   3   1    0.10    2.10
   0  -4  -1   28.30    4.30
   0   4  -1   27.40    4.20
   0  -4   1   32.30    4.70
   0  -5   1    2.70    3.60
   0   5  -1   -0.90    2.20
   0  -5  -1   -1.50    2.50
   0   5   1    0.40    2.20
   0  -5   1    0.80    2.60
   0  -6   1  129.59   10.20
   0  -6  -1  135.49   11.20
   0   6   1  130.39   10.40
   0   6  -1  117.39    9.70
   0  -6   1  104.49   11.30
   0  -7  -1    0.90    4.40
   0   7  -1    3.10    2.60
   0   7   1    2.00    3.00
   0  -7   1    3.90    6.00
   0  -7   1   -0.30    3.60
   0  -7  -1   -2.40    5.50
   0  -8   1  489.65   26.40
   0  -8  -1  501.15   25.40
   0   8  -1  529.75   27.20
   0  -8  -1  381.46   32.70
   0   8   1  501.05   27.70
   0   9  -1    2.70    4.40
   0  -9  -1    0.10    6.30
   0   9   1    3.30    4.70
   0  -9   1    4.80    6.70
   0  10   1  760.62   41.90
   0 -10   1  826.32   40.30
   0 -10  -1  794.92   41.30
   0 -10  -1  788.72   38.50
   0  10  -1  797.72   41.80
   0 -10   1  744.43   38.40
   0 -11   1  -10.00    8.40
   0 -11   1   -4.90    6.20
   0  11  -1   -3.40    6.30
   0 -11  -1   -6.30    7.80
   0  11   1   -8.80    5.80
   0 -11  -1    6.30    8.90
   0 -12  -1  786.22   40.50
   0 -12   1  737.83   44.90
   0  12  -1  805.02   43.90
   0 -12   1  765.22   40.20
   0  12   1  836.32   45.00
   0  13   1    0.50    8.20
   0 -13  -1  -15.20   10.70
   0  13  -1    2.20    7.80
   0 -13   1    9.10   11.10
   0  14   1  459.05   33.60
   0  14  -1  417.36   32.40
   0  15  -1  -16.80   10.00
   0  16   1  303.97   33.60
   0  16  -1  303.77   30.70
   0  17  -1   -3.10   12.30
   0  17   1  -21.00   12.80
   1   2   1   42.10    4.50
   1  -2  -1   44.00    4.60
  -1  -2   1   41.10    3.90
  -1   2   1   45.50    4.70
  -1  -2  -1   35.40    4.30
   1   2  -1   45.40    4.10
  -1   3  -1    3.30    2.10
   1   3   1    0.10    1.90
   1  -3  -1    2.40    2.50
  -1  -3   1    1.10    1.90
  -1  -3  -1    0.30    2.40
  -1   3   1    3.30    2.40
   1   3  -1    0.40    2.10
   1  -4  -1    6.90    3.30
  -1  -4   1    5.10    2.40
  -1  -4   1    4.20    4.20
  -1   4  -1    7.20    2.30
   1   4   1    4.50    4.10
   1   4  -1    7.50    2.60
  -1  -4  -1    5.40    2.70
   1  -4   1    9.10    2.50
  -1  -4  -1    9.10    4.10
  -1   4   1    6.00    2.60
  -1   5  -1  114.79    8.40
  -1  -5   1   99.49   10.70
  -1  -5   1  120.09    8.70
   1   5   1   98.29    9.00
   1  -5  -1  100.39    9.30
  -1  -5  -1   80.29   11.10
  -1   5   1  106.19    8.90
  -1  -5  -1  101.99    9.20
   1  -5   1  108.09    8.10
   1   5  -1   92.69    8.20
  -1   6  -1   76.59    7.90
  -1  -6   1   75.59   10.90
  -1  -6   1   74.79    8.70
   1  -6  -1   77.99    9.10
   1   6   1   66.09    7.90
   1   6  -1   92.99    8.30
  -1  -6  -1   96.39    9.40
   1  -6   1   83.79    8.10
  -1  -6  -1   85.49    9.80
  -1   6   1   65.09    7.90
  -1  -7   1  321.67   18.90
   1  -7  -1  286.07   18.40
  -1  -7   1  291.17   17.80
  -1   7  -1  279.37   17.60
   1   7   1  294.67   18.70
   1  -7   1  298.97   17.40
  -1  -7  -1  275.17   19.60
  -1   7   1  311.37   18.50
  -1  -7  -1  310.37   18.90
   1   7  -1  269.77   17.40
   1  -7   1  296.87   17.10
  -1  -8   1    9.40    6.10
  -1   8  -1    5.50    3.70
   1   8   1    3.40    4.00
   1  -8   1    5.60    6.70
  -1  -8  -1    5.40    6.00
  -1   8   1    8.80    4.70
   1   8  -1    9.60    4.50
  -1  -8  -1    6.40    6.00
   1   9   1  199.68   16.00
  -1   9  -1  199.88   15.50
  -1  -9   1  206.78   15.60
  -1   9   1  195.38   16.40
   1  -9   1  197.08   16.90
  -1  -9  -1  164.78   16.80
   1   9  -1  207.28   16.40
  -1  10  -1   -2.50    5.60
   1 -10  -1   -6.90    6.80
   1  10   1    5.50    5.40
  -1 -10   1   -3.60    5.60
  -1 -10   1   -5.90    8.00
   1  10  -1   -2.40    4.80
   1 -10   1    5.80    7.30
  -1 -10  -1    7.70    6.60
  -1  10   1   -7.60    5.10
   1 -10   1    0.60    6.10
  -1 -10  -1   -0.20    6.60
   1 -11  -1  213.78   21.30
  -1 -11   1  256.97   21.00
  -1  11  -1  218.58   19.80
  -1 -11   1  246.38   21.60
   1  11   1  248.18   20.10
   1 -11   1  213.78   22.10
   1  11  -1  244.38   20.80
  -1  11   1  211.48   20.10
  -1 -11  -1  234.98   22.00
   1 -11   1  223.48   19.20
  -1 -11  -1  231.08   18.00
   1  12   1   -1.00    6.00
  -1  12  -1    0.20    5.80
  -1 -12   1   12.20    9.10
  -1 -12  -1    9.20    8.60
   1 -12   1   15.50   10.80
   1  12  -1    8.00    5.90
  -1  12   1    1.80    7.00
  -1 -13   1  283.27   26.70
   1  13   1  307.97   26.90
  -1  13  -1  340.77   26.60
  -1  13   1  363.46   27.80
   1  13  -1  391.96   27.90
  -1 -13  -1  335.77   26.00
  -1  14  -1   -0.10    8.40
  -1 -14   1   29.00   11.90
   1  14   1   15.80    9.30
  -1 -14  -1    8.40   11.80
  -1  14   1   -6.10    8.60
   1  14  -1    0.20    8.90
  -1  15  -1  224.58   26.40
   1  15   1  188.38   26.10
  -1  15   1  153.48   20.60
   1  15  -1  226.98   25.30
  -1  16  -1   -1.30   10.60
   1  16   1   10.00   20.90
  -1  16   1   11.50   12.40
   1  16  -1   -9.80   11.10
  -1  17  -1  288.47   32.00
   1  17   1  286.27   33.20
   1  17  -1  317.57   32.70
  -1  17   1  300.77   32.00
  -2   0   1   -0.80    1.60
  -2   0  -1    1.20    1.20
   2   0  -1    0.60    1.70
  -2  -1   1  417.36   18.80
   2   1   1  407.76   18.80
  -2  -1  -1  401.26   18.80
   2   1  -1  398.46   18.80
  -2  -2   1  438.96   20.70
  -2  -2   1  425.66   22.20
   2   2   1  434.76   21.00
   2   2  -1  455.45   20.80
  -2  -2  -1  466.05   21.20
  -2  -2  -1  430.66   22.20
   2   3   1    6.30    2.70
  -2  -3   1    7.60    5.00
  -2  -3   1    5.10    2.30
  -2  -3  -1    6.40    4.60
   2   3  -1    7.90    3.10
  -2  -3  -1    7.80    3.30
  -2   3   1   12.80    3.60
  -2  -4   1  424.36   23.00
   2   4   1  371.06   23.50
  -2   4  -1  413.46   20.50
  -2  -4   1  424.26   21.10
  -2  -4  -1  444.36   21.90
   2   4  -1  420.46   21.20
  -2   4   1  420.26   21.40
  -2  -4  -1  439.26   22.60
  -2  -5   1   21.50    6.20
   2  -5  -1   23.00    4.80
   2   5   1   27.00    5.30
  -2   5  -1   26.20    4.30
  -2  -5   1   25.50    4.70
  -2   5   1   22.90    4.60
   2   5  -1   27.20    4.80
  -2  -5  -1   35.00    5.90
  -2  -5  -1   22.50    6.70
  -2   6  -1  574.94   28.40
   2  -6  -1  601.84   29.20
  -2  -6   1  557.94   29.70
   2   6   1  565.14   29.50
  -2  -6   1  561.44   28.70
  -2  -6  -1  521.15   29.20
   2   6  -1  561.74   29.00
  -2   6   1  604.94   29.50
  -2  -6  -1  597.54   29.70
   2  -7  -1   65.19    9.70
  -2  -7   1   63.29    9.40
  -2  -7   1   83.29   11.80
   2   7   1   43.60    7.30
  -2   7  -1   59.89    8.10
  -2  -7  -1   77.19   10.30
  -2  -7  -1   60.89    8.80
   2   7  -1   53.09    7.90
  -2   7   1   54.69    8.20
  -2   8  -1  524.15   27.50
   2  -8  -1  490.55   30.30
  -2  -8   1  531.15   28.70
  -2  -8   1  471.15   30.90
   2   8   1  524.55   28.90
  -2   8   1  505.95   28.20
  -2  -8  -1  494.35   28.40
   2   8  -1  494.15   28.00
  -2  -9   1   30.30    7.90
   2  -9  -1   21.60    6.40
  -2  -9   1   14.30    5.80
  -2   9  -1   17.80    5.50
   2   9   1   19.80    6.10
  -2   9   1   17.10    6.20
  -2  -9  -1   18.90    8.80
   2   9  -1   11.50    6.10
  -2 -10   1  877.31   43.90
   2  10   1  849.81   46.10
  -2  10  -1  820.92   44.80
  -2 -10   1  866.61   44.10
   2  10  -1  861.91   45.50
  -2  10   1  844.12   45.80
  -2 -10  -1  942.81   44.00
  -2 -10  -1  924.21   45.60
  -2 -11   1   55.19   10.80
  -2 -11   1   64.39   10.40
   2  11   1   36.20    7.90
  -2  11  -1   46.20    9.40
  -2 -11  -1   72.89   10.60
  -2  11   1   60.69   11.50
   2  11  -1   62.89   11.60
  -2 -11  -1   66.89   11.90
  -2  12  -1 1162.28   58.49
  -2 -12   1 1121.79   55.59
   2  12   1 1096.29   59.49
  -2 -12  -1 1208.98   55.59
   2  12  -1 1145.39   59.09
  -2  12   1 1113.29   58.99
  -2  13  -1   12.00    8.90
  -2 -13   1   -0.20   11.40
   2  13   1   17.30    8.80
  -2  13   1    1.40    7.60
   2  13  -1   12.10    9.40
  -2 -13  -1   38.90   11.70
  -2  14  -1  605.34   39.20
  -2 -14   1  554.64   37.50
   2  14   1  676.93   41.90
  -2  14   1  609.04   40.20
  -2 -14  -1  628.24   38.90
   2  14  -1  644.14   40.90
  -2  15  -1   19.40   11.10
   2  15   1   20.30   12.20
  -2 -15   1   28.50   14.20
   2  15  -1   12.70   12.60
  -2  15   1   15.90   12.00
  -2 -15  -1   11.70   12.70
   2  16   1  508.95   49.99
  -2  16  -1  435.76   36.40
  -2  16   1  487.55   37.70
   2  16  -1  427.16   36.30
   2  17   1   15.00   14.40
  -2  17  -1  -17.30   12.50
  -2  17   1    3.40   12.50
   2  17  -1   20.80   13.50
   3   0  -1   -0.20    2.40
  -3   0  -1    0.40    1.80
  -3   0   1   -6.40    3.40
  -3   0   1   -3.10    2.10
  -3  -1   1   16.30    3.40
   3   1   1    8.70    2.30
  -3  -1   1   13.00    4.90
  -3   1  -1   13.10    2.50
   3   1  -1   16.10    3.20
  -3  -1  -1   17.80    3.10
  -3  -2   1   87.89    9.00
   3   2   1   73.99    6.80
  -3  -2   1   78.29    6.80
  -3  -2  -1   76.29    6.80
  -3  -2  -1   75.19    8.20
   3   2  -1   74.39    6.90
  -3  -3   1  615.54   28.00
  -3  -3   1  563.14   29.30
   3   3   1  574.14   28.20
   3   3  -1  581.24   27.90
  -3  -3  -1  584.74   29.70
  -3  -3  -1  584.34   28.20
  -3  -4   1    2.30    5.50
  -3  -4   1    0.30    2.50
  -3  -4  -1   -0.10    5.40
  -3  -4  -1    2.00    2.70
  -3   4   1    1.90    2.50
   3   4  -1    4.00    2.70
  -3  -5   1  597.74   29.40
   3   5   1  599.54   30.10
  -3  -5   1  589.84   31.30
  -3   5  -1  591.04   28.60
   3   5  -1  588.44   29.50
  -3  -5  -1  587.84   30.00
  -3  -5  -1  603.24   31.40
  -3   5   1  578.84   29.50
  -3  -6   1    0.10    3.30
  -3  -6   1    0.10    6.20
  -3   6  -1   -0.60    2.70
   3   6   1    2.00    2.90
   3   6  -1   -2.40    3.00
  -3   6   1   -2.80    2.60
  -3  -6  -1    7.00    5.60
  -3  -6  -1    5.80    4.40
  -3   7  -1  550.94   28.70
  -3  -7   1  561.34   29.50
  -3  -7   1  568.14   31.00
   3   7   1  546.25   29.90
   3   7  -1  543.75   29.40
  -3  -7  -1  541.65   30.60
  -3   7   1  534.95   29.30
  -3  -7  -1  579.24   30.30
  -3   8  -1    0.10    3.10
   3   8   1   -0.10    4.20
  -3  -8   1   -2.50    6.10
  -3  -8   1   -5.70    4.10
   3   8  -1   -4.90    3.70
  -3  -8  -1   -1.70    6.80
  -3   8   1   -7.80    3.10
  -3   9  -1  571.34   31.60
  -3  -9   1  559.14   31.80
   3   9   1  563.74   32.40
  -3  -9   1  549.05   32.40
  -3  -9  -1  591.34   33.20
  -3   9   1  560.84   32.10
  -3  -9  -1  610.24   33.10
   3   9  -1  561.54   32.30
  -3  10  -1   48.40    7.90
  -3 -10   1   65.79   10.30
   3  10   1   53.49    9.30
  -3 -10   1   52.99   10.10
  -3 -10  -1   59.69   10.20
  -3  10   1   67.29   11.30
   3  10  -1   56.59    9.00
  -3 -10  -1   86.39   12.40
   3  11   1  489.25   30.90
  -3 -11   1  520.25   31.00
  -3  11  -1  480.75   30.20
  -3 -11   1  516.75   30.90
  -3 -11  -1  501.05   30.70
  -3  11   1  467.75   30.50
  -3 -11  -1  477.45   32.00
   3  11  -1  504.15   32.10
   3  12   1    5.10    7.10
  -3  12  -1    5.80    7.40
  -3 -12   1   11.30    9.40
   3  12  -1    2.40    6.80
  -3  12   1   -3.20    6.40
  -3 -12  -1   14.40    9.90
  -3 -12  -1    7.40   10.00
   3  13   1  672.13   41.40
  -3  13  -1  683.43   40.40
  -3 -13  -1  648.44   38.90
   3  13  -1  696.23   41.50
  -3  13   1  620.44   40.50
  -3  15  -1  741.33   43.90
   3  15   1  647.94   44.40
   3  15  -1  523.35   43.20
  -3  15   1  685.43   44.40
   3  16   1  -16.20   15.60
  -3  16  -1    2.20   10.90
  -3 -16  -1    2.80   22.90
   3  16  -1   -9.40   11.50
  -3  16   1  -10.90   12.10
   3  17   1  597.94   46.60
  -3  17  -1  552.64   42.80
  -3  17   1  584.74   43.30
   3  17  -1  521.45   42.90
   4   0  -1   -0.80    2.90
  -4   0  -1    2.70    2.30
  -4   0   1   -0.10    2.60
  -4   0   1    3.20    5.30
  -4  -1   1  115.09   12.10
   4   1   1  116.69    8.50
  -4   1  -1  123.89    8.60
  -4  -1   1  121.19    9.10
  -4   1   1  121.29   12.00
  -4  -1  -1  114.09   12.30
  -4  -1  -1  122.99    8.80
  -4   1   1  110.29    8.80
   4   1  -1  113.79    8.90
   4   2   1    1.20    2.40
  -4  -2   1    2.60    3.00
  -4  -2   1   -0.70    4.90
  -4  -2  -1    3.00    4.80
  -4   2   1    3.30    4.50
  -4  -2  -1    4.00    3.10
   4   2  -1    0.20    3.00
  -4  -3   1  183.08   12.20
  -4  -3   1  204.48   15.30
  -4  -3  -1  187.28   12.50
   4   3  -1  187.98   12.60
  -4  -3  -1  176.08   15.20
  -4  -4   1  228.18   17.00
  -4  -4   1  242.48   14.80
   4   4  -1  220.48   14.30
  -4  -4  -1  240.98   15.40
  -4  -4  -1  237.68   17.40
  -4  -5   1   -1.50    5.80
   4   5   1    3.50    3.30
  -4  -5   1    7.50    4.10
  -4  -5  -1    1.50    3.90
   4   5  -1    1.80    3.00
  -4  -5  -1   -2.50    6.10
  -4   5   1    0.10    2.60
  -4   6  -1  670.93   33.20
   4   6   1  671.43   34.50
  -4  -6   1  709.83   36.80
  -4  -6   1  664.03   34.10
  -4  -6  -1  698.73   35.00
  -4  -6  -1  715.63   36.90
  -4   6   1  636.04   33.90
   4   6  -1  665.33   34.20
   4   7   1   82.49   10.30
  -4  -7   1   89.19   11.60
  -4   7  -1   75.49    8.90
  -4  -7   1   90.49   11.50
  -4  -7  -1  112.49   12.40
  -4   7   1   84.29    9.80
   4   7  -1   97.49   10.50
  -4  -7  -1   96.19   11.90
  -4   8  -1 1097.89   51.79
  -4  -8   1 1150.28   53.79
   4   8   1 1110.79   53.49
  -4  -8   1 1086.69   52.39
  -4  -8  -1 1114.29   53.99
   4   8  -1 1059.09   52.59
  -4  -8  -1  963.70   55.29
  -4   8   1 1067.79   52.59
  -4   9  -1   -2.10    4.50
   4   9   1    3.30    4.70
  -4  -9   1   -8.20    5.30
  -4  -9   1    8.30    7.50
  -4  -9  -1    9.80    6.40
  -4   9   1   -3.70    4.80
   4   9  -1   -3.20    4.30
  -4  -9  -1   -0.40    8.30
  -4 -10   1  603.54   34.70
  -4  10  -1  573.74   33.30
   4  10   1  596.74   35.40
  -4 -10   1  561.04   35.00
  -4 -10  -1  613.04   36.10
  -4 -10  -1  627.14   36.20
  -4  10   1  577.74   34.00
   4  10  -1  611.64   35.10
  -4  12  -1  800.42   44.30
   4  12   1  774.92   46.20
  -4 -12   1  811.62   45.30
  -4  12   1  791.22   45.50
   4  12  -1  828.02   45.70
  -4 -12  -1  793.92   46.80
   4  13   1    0.00    8.70
  -4  13  -1   -4.10    7.50
   4  13  -1  -10.70    9.10
  -4 -13  -1   -3.70   11.40
  -4 -13  -1   -6.40   13.00
  -4  13   1    5.10    8.30
  -4  14  -1  922.71   52.69
  -4 -14   1  907.31   53.99
   4  14   1  943.31   54.89
  -4  14   1  940.21   54.39
   4  14  -1  962.40   54.69
  -4  15  -1   48.60   13.70
  -4 -15   1   67.59   17.90
   4  15   1   46.20   14.10
   4  15  -1   37.00   14.70
  -4  15   1   59.89   14.40
  -4  16  -1  874.21   53.19
  -4 -16   1  729.43   51.49
   4  16  -1  969.10   55.59
  -4  16   1  892.01   54.39
   4  17   1   12.30   15.90
  -4 -17   1    7.60   20.90
  -4  17  -1   17.10   13.50
   4  17  -1   34.10   16.00
  -4  17   1   49.80   17.30
   5   0   1   -2.50    1.70
   5   0  -1    3.10    3.60
  -5   0   1   -0.90    3.00
  -5   0   1    1.30    5.30
  -5   0  -1   -4.90    2.50
  -5  -1   1  242.38   17.60
  -5   1  -1  258.27   14.90
  -5  -1   1  246.38   15.20
   5   1   1  258.37   14.90
   5   1  -1  259.67   15.50
  -5  -1  -1  244.18   17.70
  -5   1   1  248.48   15.10
  -5   1   1  280.77   18.00
  -5  -1  -1  252.77   15.00
   5   2   1   53.59    7.10
  -5  -2   1   41.60    7.60
  -5   2  -1   50.69    6.20
  -5  -2   1   57.09    7.60
  -5  -2  -1   48.20    7.80
  -5   2   1   64.89    8.50
  -5  -2  -1   39.00    5.60
   5   2  -1   49.80    7.40
  -5  -3   1  140.29   11.30
   5   3   1  141.79   11.30
  -5  -3   1  146.99   14.80
  -5  -3  -1  150.88   11.60
  -5  -3  -1  134.39   14.60
  -5   3   1  138.29   13.80
   5   3  -1  116.59   12.80
  -5  -4   1  189.08   13.70
  -5  -4   1  189.28   16.30
   5   4   1  159.68   15.20
  -5  -4  -1  189.88   13.80
   5   4  -1  175.88   12.90
  -5  -4  -1  183.58   17.00
  -5   4   1  195.28   14.40
  -5  -5   1 1147.09   53.89
  -5  -5   1 1196.18   55.89
   5   5   1 1134.09   53.99
   5   5  -1 1134.79   53.79
  -5  -5  -1 1177.58   56.09
  -5  -5  -1 1136.09   54.09
  -5  -6   1   37.90    7.00
  -5   6  -1   36.70    6.20
  -5  -6   1   37.50    9.20
   5   6   1   50.79    8.80
  -5  -6  -1   37.60    7.30
   5   6  -1   22.20    4.80
  -5   6   1   30.30    6.00
  -5  -6  -1   39.20    9.30
  -5   7  -1 1447.16   67.39
  -5  -7   1 1467.35   68.39
  -5  -7   1 1514.45   70.49
   5   7   1 1468.35   68.79
   5   7  -1 1426.46   68.49
  -5  -7  -1 1523.25   70.09
  -5   7   1 1415.96   68.19
  -5  -7  -1 1534.35   69.39
  -5  -8   1   17.00    8.60
   5   8   1   20.80    6.60
  -5   8  -1   15.50    5.50
  -5  -8  -1   11.20    9.00
  -5  -8  -1    8.50    6.50
  -5   8   1   28.10    6.90
   5   8  -1   20.40    5.30
  -5  -9   1  822.82   43.90
   5   9   1  843.12   44.70
  -5   9  -1  841.52   43.40
  -5   9   1  837.02   44.10
  -5  -9  -1  898.81   45.40
   5   9  -1  827.22   44.30
  -5  10  -1   28.80    8.60
   5  10   1   39.40    9.70
  -5 -10   1   67.49   11.20
  -5 -10   1   30.30   10.60
  -5 -10  -1   40.50   10.90
   5  10  -1   37.90    9.20
  -5  10   1   31.90    8.70
   5  11   1  487.45   32.30
  -5  11  -1  507.55   31.20
  -5 -11   1  530.55   34.10
  -5 -11  -1  496.75   35.50
   5  11  -1  511.05   33.20
  -5 -11  -1  537.05   36.20
  -5  11   1  511.85   32.40
   5  12   1   15.10    9.20
  -5 -12   1    6.20   11.10
  -5 -12   1    4.90   11.40
  -5  12  -1    5.60    7.70
   5  12  -1   -0.30    7.40
  -5 -12  -1   13.60   12.60
  -5 -12  -1   26.00   12.50
  -5  12   1   17.20    7.90
  -5 -13   1  886.61   50.39
   5  13   1  908.41   51.59
  -5  13  -1  896.51   49.70
  -5  13   1  892.51   50.59
  -5 -13  -1  920.41   51.29
  -5 -13  -1  820.92   54.49
   5  13  -1  897.01   51.49
  -5 -14   1   39.70   13.50
   5  14   1   39.30   11.80
  -5  14   1   18.80   10.90
  -5 -14  -1   18.30   13.60
   5  14  -1    0.40   11.20
  -5  15  -1  800.22   57.49
  -5 -15   1  958.60   54.79
   5  15   1  832.72   55.19
   5  15  -1  897.91   55.29
  -5 -15  -1  969.10   53.69
   5  16   1   51.19   21.10
  -5 -16   1   23.50   16.20
  -5  16  -1   42.20   13.10
  -5 -16  -1   13.90   18.00
   5  16  -1   51.59   15.10
  -5  16   1   35.40   14.10
  -5  17  -1  659.03   47.30
  -5 -17   1  592.64   47.10
   5  17   1  681.33   50.79
  -5  17   1  702.23   49.00
   5  17  -1  767.22   49.80
  -6   0   1    8.30    5.30
  -6   0   1   -2.40    3.30
  -6   0  -1   -5.80    5.10
   6   0  -1   -3.60    3.10
   6   0   1    4.60    3.20
  -6   0  -1    0.30    3.10
  -6  -1   1    3.30    5.60
   6   1   1    2.60    3.40
  -6   1  -1    0.20    2.70
  -6  -1   1    7.10    4.30
  -6   1   1    2.60    5.70
  -6  -1  -1    3.80    2.90
  -6  -1  -1   21.10    6.80
   6   1  -1    1.30    3.30
  -6   1   1    1.10    3.30
   6   2   1   70.49    8.60
  -6  -2   1   57.39    8.70
  -6  -2   1   46.00    8.40
  -6   2  -1   80.39    8.40
   6   2  -1   71.69    9.00
  -6   2   1   70.19    8.40
  -6  -2  -1   84.19    9.30
  -6   2   1   84.49   10.20
  -6  -2  -1   65.19    9.50
   6   3   1    0.20    3.90
  -6  -3   1   -1.10    5.90
  -6  -3   1    0.00    4.00
  -6  -3  -1    2.40    3.40
  -6  -3  -1   -4.00    6.10
  -6   3   1    7.30    6.10
  -6  -4   1  183.08   17.40
   6   4   1  160.78   12.60
  -6  -4   1  167.88   13.70
  -6  -4  -1  136.39   17.20
   6   4  -1  154.58   12.50
  -6  -4  -1  155.48   13.70
  -6   4   1  163.88   15.60
  -6  -5   1   47.40    7.80
   6   5   1   39.10    7.20
  -6  -5   1   38.40    9.90
   6   5  -1   39.10    6.70
  -6   5   1   46.90    8.90
  -6  -5  -1   32.70    9.10
  -6  -6   1  559.64   34.30
  -6  -6   1  570.34   31.50
   6   6   1  576.74   30.80
  -6   6   1  579.54   31.50
   6   6  -1  564.24   30.90
  -6  -6  -1  561.44   34.40
  -6  -6  -1  593.84   32.10
  -6   7  -1  138.69   17.00
  -6  -7   1  135.49   15.60
   6   7   1  129.59   12.50
  -6   7  -1  121.29   12.00
   6   7  -1  136.59   13.10
  -6  -7  -1  139.99   17.80
  -6  -7  -1  116.59   14.90
  -6   7   1  128.49   12.70
  -6   8  -1  677.13   38.20
  -6  -8   1  774.32   42.60
   6   8   1  740.43   39.80
  -6   8   1  737.23   39.60
  -6  -8  -1  772.12   41.00
   6   8  -1  742.63   39.10
  -6   9  -1   45.10    8.50
  -6  -9   1   67.89   10.90
   6   9   1   46.90    7.70
  -6  -9  -1   62.79   13.40
  -6  -9  -1   42.50    9.00
   6   9  -1   47.10    9.00
  -6   9   1   48.40   10.00
  -6 -10   1  389.46   31.10
  -6  10  -1  361.86   24.40
  -6 -10   1  381.86   27.90
   6  10   1  362.06   26.40
  -6 -10  -1  367.86   31.40
  -6  10   1  356.16   25.90
  -6 -10  -1  397.76   28.70
   6  10  -1  378.56   27.70
  -6 -11   1   25.90    9.80
  -6 -11   1   12.70   11.50
   6  11   1    9.90    7.10
  -6  11  -1   16.20    7.30
  -6  11   1   24.60    8.60
  -6 -11  -1   23.00   11.20
  -6 -11  -1   20.00   10.30
   6  11  -1   15.70    7.60
  -6 -12   1  658.33   44.90
  -6  12  -1  732.83   40.80
   6  12   1  702.93   42.40
  -6 -12   1  715.63   44.00
   6  12  -1  627.64   40.70
  -6 -12  -1  664.83   43.80
  -6 -12  -1  643.54   45.90
  -6  12   1  701.13   41.70
  -6 -13   1   18.40   13.80
   6  13   1   27.20    9.50
  -6 -13   1   18.50   15.50
  -6  13  -1   15.40    9.20
  -6 -13  -1   25.20   13.20
  -6 -13  -1   12.60   17.80
   6  13  -1   28.60   11.30
  -6  13   1   18.10    9.80
  -6  14  -1  626.24   41.40
  -6 -14   1  642.24   42.60
   6  14   1  690.73   42.80
  -6  14   1  510.65   40.20
  -6 -14  -1  595.94   42.20
   6  14  -1  637.44   42.80
  -6  15  -1   52.89   13.70
  -6 -15   1   65.39   16.50
   6  15   1   52.49   16.10
  -6  15   1   54.19   13.80
  -6 -15  -1   70.99   16.00
   6  15  -1   78.99   17.30
  -6  16  -1  688.03   45.70
  -6 -16   1  679.93   48.90
   6  16   1  804.62   52.99
   6  16  -1  709.53   48.90
  -6  16   1  710.53   47.60
  -6 -16  -1  652.53   47.20
   6  17   1   55.99   18.50
  -6 -17   1   31.50   20.40
  -6  17  -1   52.39   14.60
   6  17  -1   20.60   16.10
  -6 -17  -1   30.70   18.50
  -6  17   1   49.10   16.20
  -7   0  -1   -0.30    3.40
   7   0   1    1.00    4.00
  -7   0  -1    0.90    6.70
  -7   0   1   -5.60    3.60
  -7   0   1    3.70    6.80
   7   0  -1   -0.60    4.10
  -7  -1   1    1.20    4.70
   7  -1  -1    1.00    3.90
  -7  -1   1   -1.30    6.10
  -7   1  -1    3.50    6.40
  -7   1  -1   -1.20    3.80
   7   1   1    2.30    4.20
  -7   1   1   -0.60    3.80
   7   1  -1   -3.10    4.30
  -7  -1  -1   -4.00    6.20
  -7   1   1    2.80    7.20
  -7  -1  -1    2.80    3.60
  -7  -2   1   70.49    9.20
   7   2   1   64.09    8.50
  -7   2  -1   56.89   10.20
  -7   2  -1   66.29    8.80
  -7  -2   1   44.90    9.50
  -7   2   1   68.59   10.00
  -7  -2  -1   68.29    9.80
  -7   2   1   61.39    9.10
  -7  -2  -1   54.79   10.40
   7   2  -1   60.19    8.50
  -7  -3   1  197.08   15.20
   7   3   1  187.58   14.70
  -7  -3   1  186.48   18.80
  -7   3  -1  192.58   17.40
  -7   3  -1  183.58   13.60
  -7  -3  -1  180.18   14.70
  -7  -3  -1  161.18   18.50
   7   3  -1  161.68   13.20
  -7   3   1  194.58   14.20
  -7   3   1  182.78   17.50
  -7  -4   1  123.59   16.40
  -7   4  -1  115.49   16.10
   7   4   1  117.19   10.80
  -7  -4  -1  127.99   13.30
  -7  -4  -1  115.19   14.60
   7   4  -1  119.39   11.50
  -7   4   1  124.29   15.80
  -7   5  -1  384.76   24.90
  -7  -5   1  420.66   25.00
  -7  -5   1  443.86   28.10
   7   5   1  385.26   23.50
   7   5  -1  390.26   23.20
  -7   5   1  414.06   26.00
  -7  -5  -1  370.76   28.00
  -7  -5  -1  406.16   24.90
   7   6   1    7.70    3.90
  -7   6  -1    4.70    8.20
  -7  -6   1    4.80    6.50
  -7   6   1    0.50    8.40
   7   6  -1    9.70    4.00
  -7  -6  -1    1.80    6.00
   7   7   1  416.86   26.40
  -7   7  -1  436.66   28.60
  -7  -7   1  516.05   33.00
  -7  -7   1  405.36   31.60
  -7  -7  -1  446.76   28.90
  -7  -7  -1  445.26   31.50
   7   7  -1  483.75   27.50
  -7   7   1  461.95   27.70
   7   8   1   88.89   12.50
  -7  -8   1  110.29   17.70
  -7  -8   1  110.59   14.60
  -7   8  -1   86.89   12.50
   7   8  -1  101.69   12.50
  -7   8   1   99.99   13.10
  -7  -8  -1  118.39   17.30
  -7  -9   1  512.85   37.40
  -7   9  -1  526.25   31.70
  -7  -9   1  575.64   34.80
   7   9   1  541.55   32.70
   7   9  -1  518.65   32.70
  -7  -9  -1  554.64   34.50
  -7  -9  -1  525.05   37.10
  -7   9   1  529.45   32.20
   7  10   1  108.59   16.40
  -7  10  -1  115.59   14.80
  -7 -10   1  120.59   17.10
  -7 -10   1  111.29   16.30
  -7 -10  -1  109.89   17.20
  -7  10   1  111.39   15.90
  -7 -10  -1  128.79   17.40
   7  10  -1   84.49   13.40
  -7  11  -1  614.64   38.00
   7  11   1  668.33   41.10
  -7 -11   1  705.63   42.80
  -7 -11   1  671.83   42.00
  -7  11   1  697.63   40.20
   7  11  -1  676.33   40.20
  -7 -11  -1  636.74   42.30
  -7 -11  -1  688.83   44.80
   7  12   1   38.80   11.50
  -7 -12   1   27.10   14.50
  -7  12  -1   37.70    9.60
  -7 -12   1   38.10   13.20
  -7 -12  -1   38.50   15.60
  -7  12   1   34.50   10.40
  -7 -12  -1   38.50   14.40
   7  12  -1   36.80    9.40
  -7  13  -1  677.13   42.80
   7  13   1  722.43   45.00
  -7 -13   1  664.43   46.10
  -7 -13  -1  692.33   45.30
  -7  13   1  721.93   44.00
  -7 -13  -1  809.62   63.79
   7  13  -1  702.43   44.60
  -7  14  -1  162.18   22.30
  -7 -14   1  120.59   19.90
   7  14  -1  110.99   16.20
  -7 -14  -1  166.98   21.70
  -7  14   1  115.49   17.70
  -7  15  -1  488.75   35.40
  -7 -15   1  442.36   38.80
   7  15   1  335.57   37.50
   7  15  -1  472.95   37.60
  -7  15   1  441.66   36.00
  -7 -15  -1  414.36   39.30
   7  16   1   80.19   18.80
  -7 -16   1   98.29   20.40
  -7  16  -1   86.39   17.20
  -7 -16  -1  108.19   20.20
  -7  16   1   83.09   16.00
   7  16  -1  117.79   19.80
  -8   0   1   -7.50    6.20
   8   0  -1    3.40    5.10
  -8   0  -1   10.40    7.80
   8   0   1    2.30    4.20
  -8   0  -1   -1.00    4.40
  -8   0   1    2.30    4.70
  -8   1  -1   -3.10    3.40
  -8   1  -1    2.90    7.90
  -8  -1   1    4.10    4.60
   8  -1  -1   -2.80    3.70
  -8  -1   1   12.30    8.00
   8   1   1    5.80    5.10
  -8   1   1    0.20    3.60
  -8  -1  -1    8.70    5.20
  -8  -1  -1   20.00    7.80
  -8   1   1    1.00    7.10
   8   1  -1    2.10    4.70
  -8   2  -1   15.10    5.40
   8   2   1   11.20    6.10
  -8  -2   1    3.70    5.60
  -8  -2   1    0.90    7.20
  -8   2  -1   18.90    8.40
  -8   2   1   20.90    8.20
  -8  -2  -1   -2.10    8.00
  -8  -2  -1   10.80    4.70
  -8   2   1   16.20    5.90
   8   2  -1    3.60    4.70
  -8   3  -1  269.27   18.20
   8   3   1  258.17   18.90
  -8  -3   1  284.67   19.80
  -8   3  -1  299.07   21.70
  -8  -3   1  313.77   23.80
  -8  -3  -1  255.67   22.40
  -8   3   1  288.97   18.90
   8   3  -1  254.47   17.70
  -8   3   1  299.47   22.10
  -8  -3  -1  272.37   19.80
   8   4   1  107.49   11.60
  -8   4  -1  137.59   12.60
  -8  -4   1  149.39   15.00
  -8   4  -1  125.59   17.60
  -8  -4  -1  145.69   14.80
   8   4  -1  137.49   12.40
  -8   4   1  109.69   15.70
  -8  -5   1   14.30    8.10
  -8   5  -1   37.50   10.10
   8   5   1   21.40    4.90
  -8  -5   1   25.50    7.10
  -8   5   1   46.90    9.80
  -8  -5  -1   20.20    9.20
   8   5  -1   17.00    4.80
  -8  -5  -1   31.20    7.60
  -8  -6   1  571.54   43.80
   8   6   1  637.24   35.50
  -8   6  -1  677.13   36.20
  -8  -6   1  683.43   37.30
  -8  -6  -1  718.03   37.80
  -8   6   1  623.84   35.70
   8   6  -1  677.23   35.80
  -8  -7   1   -3.40   10.10
  -8   7  -1    1.70    9.60
  -8  -7   1    6.10    7.10
   8   7   1    0.10    4.20
  -8  -7  -1   -2.90    8.20
   8   7  -1    0.80    4.10
  -8   7   1   12.60   10.70
  -8   8  -1  391.16   28.30
  -8  -8   1  456.95   29.40
  -8  -8   1  407.16   34.10
  -8   8  -1  426.06   26.90
   8   8   1  403.76   27.00
  -8   8   1  434.36   28.80
   8   8  -1  421.56   27.10
  -8  -8  -1  432.06   32.20
  -8  -9   1  125.59   18.20
  -8  -9   1  135.69   17.20
   8   9   1  102.89   16.00
  -8   9  -1  126.49   14.60
  -8  -9  -1  172.38   21.60
  -8   9   1  113.49   16.00
   8   9  -1  145.89   16.90
  -8  -9  -1  144.19   19.90
   8  10   1  279.97   23.90
  -8 -10   1  274.17   28.90
  -8  10  -1  276.57   22.00
  -8 -10   1  290.27   28.30
  -8 -10  -1  304.37   29.50
   8  10  -1  280.57   23.50
  -8  10   1  287.07   22.90
  -8 -10  -1  285.37   29.30
  -8 -11   1   78.69   16.20
  -8  11  -1   79.99   11.80
   8  11   1   79.59   14.40
  -8 -11   1   87.49   18.00
  -8 -11  -1   77.09   16.40
  -8  11   1   70.19   12.50
  -8 -11  -1   53.39   14.40
   8  11  -1   47.60   10.80
  -8 -12   1  477.35   41.10
  -8  12  -1  462.45   31.80
   8  12   1  446.36   33.00
  -8 -12   1  459.85   37.10
  -8  12   1  491.35   33.10
  -8 -12  -1  460.25   42.10
   8  12  -1  470.55   34.30
  -8 -12  -1  435.76   37.30
  -8  13  -1  134.99   18.80
   8  13   1  204.88   24.70
  -8 -13   1  253.67   30.00
  -8  13   1  158.08   23.40
  -8 -13  -1  175.78   23.00
   8  13  -1  190.18   25.20
   8  14   1  448.06   35.90
  -8 -14   1  301.47   37.30
  -8 -14  -1  468.65   38.40
   8  14  -1  378.16   34.80
  -8  14   1  432.16   39.60
  -8 -15   1   42.00   16.60
   8  15   1    7.80   15.80
  -8  15  -1   49.80   14.00
   8  15  -1   28.50   14.90
  -8  15   1   59.99   15.70
  -8 -15  -1   52.79   17.00
   8  16   1  559.44   43.40
  -8 -16   1  462.75   43.60
  -8  16  -1  436.66   38.10
  -8 -16  -1  434.36   42.30
   8  16  -1  526.95   43.60
  -8  16   1  491.95   40.20
  -9   0  -1   -1.90    7.10
  -9   0  -1    0.30    4.80
   9   0  -1    5.00    4.70
  -9   0   1   11.50    7.10
   9   0   1   -2.60    4.30
  -9   0   1   -4.60    5.50
   9  -1  -1   -1.30    4.60
  -9  -1   1   -1.60    7.60
  -9   1  -1    7.90    8.10
  -9   1  -1    0.90    4.90
  -9  -1   1    3.30    8.00
   9   1   1   -2.00    5.20
  -9   1   1   -2.10    4.30
  -9   1   1   -3.50    7.20
  -9  -1  -1    0.50    4.90
   9   1  -1    3.70    5.40
  -9  -1  -1    2.20    7.20
   9   2   1   -2.00    5.30
  -9  -2   1    4.10    4.70
  -9   2  -1    5.90    5.00
  -9   2  -1   -9.20    7.40
  -9  -2  -1    2.10    5.00
  -9   2   1    5.30    7.80
   9   2  -1    1.20    5.60
  -9   2   1   -1.50    5.30
  -9  -3   1   20.50    9.20
  -9  -3   1   24.50    7.50
   9   3   1   25.60    7.70
  -9   3  -1   16.50    5.90
  -9   3  -1   30.40    9.70
  -9  -3  -1   18.90    9.00
   9   3  -1   11.90    4.80
  -9  -3  -1    4.90    6.10
  -9   3   1   20.40    8.10
  -9   3   1   15.60    5.60
  -9  -4   1  147.89   16.40
  -9   4  -1  169.78   19.40
  -9   4  -1  151.68   14.20
   9   4   1  179.78   14.40
   9   4  -1  168.88   14.40
  -9   4   1  171.68   19.60
  -9  -4  -1  195.08   18.20
  -9   4   1  138.69   14.70
   9   5   1  273.27   19.30
  -9  -5   1  284.97   25.70
  -9  -5   1  313.67   23.00
  -9   5  -1  259.67   24.10
   9   5  -1  272.37   19.50
  -9  -5  -1  289.17   27.10
  -9   5   1  289.47   25.00
  -9  -5  -1  282.57   22.40
  -9   6  -1   -6.40    9.50
  -9  -6   1    2.80    9.40
  -9  -6   1    8.10    8.00
   9   6   1    4.30    4.60
  -9   6   1    4.40    8.90
   9   6  -1    7.00    4.40
  -9  -6  -1   -3.10   10.30
  -9  -6  -1    0.70    5.40
  -9   7  -1  342.67   26.60
  -9  -7   1  369.26   31.50
   9   7   1  405.46   25.60
  -9  -7  -1  379.36   28.90
   9   7  -1  382.96   25.30
  -9  -7  -1  392.36   30.80
  -9   7   1  363.96   27.10
  -9   8  -1   59.99   12.00
  -9  -8   1   36.70   11.60
  -9  -8   1   39.60    9.80
   9   8   1   27.30    6.40
  -9   8   1   48.10   12.10
   9   8  -1   31.50    7.00
  -9  -8  -1   28.40    8.70
  -9   8   1   46.10   10.60
  -9  -8  -1   37.60   11.70
  -9   9  -1   61.19   11.00
  -9   9  -1  100.19   14.90
  -9  -9   1   84.99   16.40
  -9  -9   1   83.99   15.30
   9   9   1   79.49   13.00
  -9  -9  -1   70.29   13.20
   9   9  -1   74.99   12.10
  -9   9   1   54.79   11.10
  -9  -9  -1   74.79   14.60
  -9 -10   1   86.19   18.10
   9  10   1  121.89   18.10
  -9 -10   1  140.39   18.70
  -9  10  -1   85.79   13.10
  -9  10   1  122.09   17.60
   9  10  -1   67.99   10.70
  -9 -10  -1  133.49   20.30
  -9 -10  -1   85.09   16.40
  -9 -11   1  154.98   21.90
  -9 -11   1  139.19   21.60
  -9  11  -1  127.89   17.80
   9  11  -1  166.98   20.50
  -9 -11  -1  114.39   19.50
  -9  11   1  138.99   20.00
  -9 -11  -1  170.88   23.80
  -9 -12   1  189.68   25.20
   9  12   1  254.47   25.50
  -9 -12   1  299.77   31.00
  -9  12  -1  252.37   24.60
  -9 -12  -1  257.77   31.50
   9  12  -1  300.97   26.40
  -9  12   1  266.47   24.80
  -9 -12  -1  228.58   29.70
  -9 -13   1  247.98   31.30
  -9  13  -1  227.98   25.20
   9  13   1  236.98   28.40
  -9  13   1  183.78   26.20
  -9 -13  -1  177.28   25.20
   9  13  -1  300.17   28.40
  -9 -14   1  110.89   20.70
   9  14   1  168.88   24.00
  -9  14  -1  123.79   18.20
   9  14  -1  174.88   24.90
  -9  14   1  196.48   24.70
  -9 -14  -1  141.09   23.00
   9  15   1  288.57   37.10
  -9  15  -1  275.57   29.80
  -9 -15   1  336.07   39.50
  -9 -15  -1  349.27   39.30
   9  15  -1  423.76   44.20
  -9  15   1  336.57   32.00
  -9  16  -1   41.90   14.50
   9  16   1   -3.80   14.90
  -9 -16   1    5.40   17.70
  -9  16   1   15.30   15.00
   9  16  -1   32.90   16.10
  -9 -16  -1   15.90   17.90
 -10   0   1    0.70    5.90
  10   0   1   -5.00    5.60
 -10   0  -1   -6.60    4.50
  10   0  -1    1.40    5.00
 -10  -1   1   16.00    9.80
 -10   1  -1    8.20    5.90
 -10  -1   1    9.40    5.70
  10   1   1   11.20    5.80
 -10   1   1   11.30    6.70
 -10  -1  -1   24.00    7.40
 -10  -1  -1   -0.20    8.50
 -10   1   1   11.70    8.10
  10   1  -1   10.00    6.60
  10   2   1    6.30    5.80
 -10   2  -1   -3.60    4.70
 -10   2  -1   -7.60    7.70
 -10  -2   1   -2.20    5.50
 -10  -2  -1    1.90    6.60
  10   2  -1    3.00    6.00
 -10   2   1    7.20    5.30
 -10  -2  -1  -15.70   14.80
 -10   2   1   -7.00    7.60
 -10  -3   1   77.59   15.20
 -10   3  -1   61.79   11.00
 -10  -3   1   71.79   10.90
  10   3   1   52.49    9.70
 -10   3  -1   65.19   10.40
  10   3  -1   81.99   11.00
 -10   3   1   84.69   12.80
 -10  -3  -1   58.49   10.20
 -10  -3  -1   71.89   13.80
 -10   3   1   69.59   12.10
  10   4   1  144.99   13.70
 -10  -4   1  119.89   17.20
 -10  -4   1  132.09   18.40
 -10   4  -1  116.59   14.00
 -10   4  -1  145.89   16.40
 -10  -4  -1  102.69   15.90
 -10  -4  -1  132.59   17.60
 -10   4   1  126.49   14.60
  10   4  -1  115.89   12.80
 -10   4   1  144.39   16.30
 -10  -5   1   10.40    8.70
 -10   5  -1    7.60    8.90
 -10   5  -1    5.60    5.20
 -10  -5   1    4.30    7.20
  10   5   1    7.60    4.80
 -10  -5  -1   -7.80    7.60
  10   5  -1    3.50    4.30
 -10   5   1    1.40    5.60
 -10  -5  -1    4.10    8.50
 -10   5   1   -4.70    9.20
 -10  -6   1  268.37   25.80
  10   6   1  278.37   20.40
 -10   6  -1  255.47   24.90
 -10  -6   1  263.27   26.80
 -10  -6  -1  288.97   26.50
  10   6  -1  278.67   20.40
 -10   6   1  255.37   25.20
 -10  -6  -1  266.47   28.00
  10   7   1   -6.80    4.70
 -10  -7   1    8.60    8.70
 -10   7  -1   -6.90   10.30
 -10  -7   1    6.80   10.70
  10   7  -1    4.00    5.10
 -10   7   1   18.90   11.10
 -10  -7  -1    5.50   10.30
 -10  -8   1  234.38   28.00
 -10   8  -1  207.78   23.60
  10   8   1  186.58   18.20
 -10  -8   1  210.58   25.90
 -10   8   1  238.08   19.50
 -10  -8  -1  208.88   25.80
 -10  -8  -1  210.58   26.20
  10   8  -1  189.28   19.40
 -10   8   1  196.28   21.60
 -10   9  -1   41.60   10.30
 -10   9  -1   64.09   15.10
  10   9   1   58.09   11.40
 -10  -9   1   52.29   12.70
 -10  -9   1   59.89   14.60
 -10  -9  -1   69.49   14.80
 -10   9   1   84.89   15.40
 -10   9   1   46.50   10.30
 -10  -9  -1   57.99   14.80
  10   9  -1   74.79   12.50
  10  10   1  212.78   24.10
 -10  10  -1  210.38   22.40
 -10 -10   1  218.18   31.20
 -10 -10   1  273.17   30.90
  10  10  -1  230.48   22.60
 -10 -10  -1  203.58   31.00
 -10  10   1  237.08   23.70
 -10 -10  -1  229.98   29.70
 -10 -11   1  302.97   40.30
  10  11   1  263.67   26.90
 -10  11  -1  268.17   25.20
 -10 -11   1  293.27   32.30
 -10  11   1  248.38   25.30
 -10 -11  -1  310.07   34.10
 -10 -11  -1  332.47   40.40
  10  11  -1  289.27   26.20
  10  12   1  500.45   35.60
 -10  12  -1  391.36   32.90
 -10 -12   1  486.75   40.40
 -10  12   1  468.65   35.50
 -10 -12  -1  421.96   48.90
 -10 -12  -1  459.05   41.30
  10  12  -1  493.05   35.60
  10  13   1  135.59   21.10
 -10  13  -1  121.79   23.40
 -10 -13   1  167.88   24.80
 -10 -13  -1  152.28   23.10
 -10  13   1  111.29   18.70
  10  13  -1  163.18   21.60
 -10  14  -1  221.78   26.60
 -10 -14   1  267.37   35.00
  10  14   1  252.17   31.60
 -10  14   1  187.58   27.30
  10  14  -1  144.19   21.60
 -10 -14  -1  253.07   33.30
  10  15   1   18.10   16.30
 -10 -15   1    2.40   16.40
 -10  15  -1    8.60   13.60
  10  15  -1    0.20   21.60
 -10 -15  -1   30.40   17.30
 -10  15   1   10.80   13.70
 -11   0  -1   10.70    6.70
  11   0  -1   -2.20    5.10
 -11   0  -1    1.90    9.10
 -11   0   1   -0.80    5.70
  11   0   1    0.40    5.60
  11   1   1   -7.70    5.60
 -11  -1   1    1.40    6.60
 -11   1  -1   -5.10    9.90
 -11  -1   1   -4.40   10.30
 -11   1  -1   -2.60    5.90
  11   1  -1    5.00    7.30
 -11   1   1    1.20    6.60
 -11   1   1   -3.80    9.70
 -11  -1  -1    2.00   10.00
 -11  -1  -1    5.00    6.90
 -11  -2   1    8.40   10.40
 -11   2  -1    3.90    6.50
 -11  -2   1   16.70    7.50
 -11   2  -1   -7.20    9.00
  11   2   1    0.90    6.30
 -11  -2  -1    8.60   10.10
 -11  -2  -1   20.10    7.70
 -11   2   1   11.80    7.50
 -11   4  -1    2.00    6.70
 -11   4  -1   10.70   10.20
 -11  -4   1    6.60   10.10
  11   4   1    5.60    4.90
 -11  -4   1    6.70    7.70
  11   4  -1   16.70    5.60
 -11   4   1    7.60    6.30
 -11   4   1    1.10   10.10
 -11  -4  -1    9.90   10.40
 -11  -4  -1   11.00    9.30
 -11   5  -1  138.79   15.80
 -11   5  -1  143.09   17.70
  11   5   1  126.29   14.10
 -11  -5   1  124.99   18.90
 -11  -5   1  155.88   18.80
 -11   5   1  143.49   17.30
 -11  -5  -1  153.78   19.20
 -11  -5  -1  126.79   17.70
  11   5  -1  112.79   13.80
 -11   5   1  141.79   16.70
 -11   6  -1   23.50    7.90
 -11  -6   1   37.60   12.10
 -11   6  -1   39.00   11.30
  11   6   1   27.00    7.40
 -11   6   1   18.10    7.40
 -11  -6  -1    9.00   10.60
 -11   6   1   37.10   12.70
  11   6  -1   48.70   10.00
  11   7   1  194.78   18.80
 -11  -7   1  166.48   24.90
 -11   7  -1  191.38   24.10
 -11  -7   1  189.58   26.40
  11   7  -1  178.88   17.70
 -11  -7  -1  232.88   26.10
 -11   7   1  196.08   23.70
 -11   8  -1  110.79   15.80
 -11  -8   1   77.69   14.50
  11   8   1   76.59   12.20
 -11  -8   1   80.09   17.50
  11   8  -1   76.89   13.60
 -11  -8  -1   83.09   16.20
 -11  -8  -1   89.69   17.70
 -11   8   1  118.49   16.60
 -11   9  -1  123.99   16.10
  11   9   1  126.49   18.10
 -11   9  -1  120.89   17.00
 -11  -9   1  112.49   20.00
 -11  -9   1  104.59   19.40
 -11  -9  -1  104.49   16.80
 -11   9   1  155.08   19.20
 -11  -9  -1  101.89   18.10
 -11   9   1  101.39   15.60
  11   9  -1  106.69   16.70
 -11  10  -1   46.00   11.90
 -11 -10   1   32.70   15.30
  11  10   1   38.20   12.80
 -11  10  -1   32.00   16.80
 -11 -10   1   39.50   15.90
 -11 -10  -1   50.59   16.20
 -11 -10  -1   19.60   16.50
 -11  10   1   32.00   11.70
  11  10  -1   18.00    8.90
 -11 -11   1  224.38   30.90
 -11 -11   1  198.08   26.20
  11  11   1  209.68   24.60
 -11  11  -1  223.68   24.90
  11  11  -1  258.47   25.20
 -11 -11  -1  231.28   31.90
 -11 -11  -1  238.78   32.40
 -11  11   1  199.28   24.20
  11  12   1   98.29   17.10
 -11 -12   1  112.49   23.20
 -11  12  -1   59.79   14.30
  11  12  -1   92.59   16.40
 -11  12   1   48.60   16.00
 -11 -12  -1   84.39   20.70
 -11 -13   1  254.27   30.80
 -11  13  -1  248.48   28.30
  11  13   1  281.77   30.70
 -11  13   1  257.07   29.10
 -11 -13  -1  315.47   36.10
  11  13  -1  234.98   30.30
 -11  14  -1   16.80   11.90
 -11 -14   1   29.80   17.70
  11  14   1   44.70   17.80
 -11  14   1   10.60   13.00
 -11 -14  -1   14.50   17.00
 -11  15  -1  150.38   21.20
 -11 -15   1  130.89   24.00
  11  15   1  155.28   25.10
 -11 -15  -1  129.79   23.90
 -11  15   1  138.99   22.20
  11  15  -1  139.79   21.20
 -12   0  -1   -0.30    7.40
  12   0  -1    5.10    6.60
 -12   0   1   -5.80    6.60
 -12   0   1    5.90   10.90
  12   0   1   -1.10    6.80
 -12   0  -1   -2.60    9.70
 -12  -1   1   -7.30    9.40
 -12   1  -1  -11.60    8.90
  12   1   1   -2.60    6.10
 -12  -1   1   13.00    8.00
 -12   1  -1    3.20    6.60
 -12  -1  -1    8.80    9.40
  12   1  -1   -6.00    7.40
 -12  -1  -1    4.10    7.70
 -12   1   1    6.10    9.60
 -12   1   1   -1.50    8.10
 -12  -2   1  169.78   24.10
 -12  -2   1  146.79   19.80
 -12   2  -1  159.78   20.30
  12   2   1  118.29   18.20
 -12   2  -1  158.18   17.60
 -12  -2  -1  170.98   19.40
 -12   2   1  143.79   19.00
 -12   2   1  137.99   18.40
 -12  -2  -1  171.48   23.70
 -12   3  -1   27.30    8.30
  12   3   1   11.90   15.10
 -12  -3   1   26.80   10.70
 -12  -3   1   15.10   12.00
 -12   3   1   32.00   12.50
 -12  -3  -1   37.30   11.20
 -12   3   1   26.40    8.30
  12   3  -1   32.20    8.20
 -12  -3  -1   24.20   10.50
 -12   4  -1   74.59   13.50
 -12  -4   1   90.69   15.30
  12   4   1   62.69   11.10
 -12   4  -1   73.79   11.90
 -12  -4   1   53.09   12.80
 -12   4   1   90.29   14.00
 -12  -4  -1  107.49   16.50
 -12  -4  -1   67.69   14.60
 -12   4   1  101.49   16.40
  12   4  -1   84.79   12.30
  12   6   1    3.40    7.10
 -12   6  -1   -3.90   10.30
 -12  -6   1    8.60   12.00
 -12   6  -1   11.50    8.10
 -12  -6  -1    9.90   12.60
 -12   6   1    7.10    6.80
 -12  -6  -1   -3.10   10.70
 -12   6   1    9.20   11.90
  12   6  -1    6.80    6.30
 -12  -7   1  120.99   17.90
 -12   7  -1  139.59   16.90
 -12  -7   1  125.99   19.30
  12   7   1  148.29   17.40
 -12   7  -1  139.39   19.70
 -12  -7  -1   97.99   17.50
 -12  -7  -1  163.58   22.10
 -12   7   1  150.78   19.80
  12   7  -1  137.29   16.30
 -12   7   1  169.08   18.20
 -12  -8   1  147.49   19.60
 -12  -8   1  148.99   22.80
 -12   8  -1  181.48   19.40
 -12   8  -1  144.79   20.70
  12   8   1  180.18   18.30
 -12   8   1  161.28   19.30
 -12  -8  -1  129.49   19.20
  12   8  -1  155.38   19.40
 -12  -8  -1  212.08   28.30
 -12  -9   1   66.89   15.90
  12   9   1   74.29   14.00
 -12   9  -1  112.99   17.00
 -12  -9   1   81.79   18.40
 -12   9   1  113.59   17.20
 -12  -9  -1   96.19   22.40
 -12  -9  -1   66.59   18.00
  12   9  -1   80.69   14.40
 -12   9   1   78.39   14.60
 -12  10  -1  464.65   33.90
  12  10   1  477.25   33.90
 -12 -10   1  440.06   45.60
 -12 -10   1  413.76   41.20
 -12  10  -1  368.16   36.40
  12  10  -1  443.16   33.90
 -12 -10  -1  415.76   46.90
 -12 -10  -1  448.16   41.70
 -12  10   1  464.35   35.30
 -12 -11   1  170.78   25.70
  12  11   1  193.28   24.60
 -12 -11   1  144.89   25.20
 -12 -11  -1  165.28   25.60
 -12  11   1  126.39   20.30
 -12 -11  -1  126.59   27.00
  12  11  -1  175.18   23.10
 -12 -12   1  676.93   51.89
  12  12   1  672.33   45.60
  12  12  -1  674.93   46.90
 -12 -12  -1  621.24   51.99
 -12  12   1  683.73   52.39
 -12  13  -1  205.48   27.40
  12  13   1  187.28   25.40
 -12 -13   1  148.39   25.30
 -12 -13  -1  190.98   28.70
 -12  13   1  197.78   28.40
  12  13  -1  146.69   20.80
 -12 -14   1  155.88   26.00
  12  14   1  177.48   27.10
 -12  14  -1  221.28   29.00
  12  14  -1  238.48   34.50
 -12 -14  -1  134.79   24.40
 -12  14   1  144.19   21.40
 -13   0   1   22.50   11.50
 -13   0  -1   -7.90    8.40
  13   0  -1    4.10    7.80
 -13   0  -1   11.00    9.90
 -13   0   1  -13.50    8.30
  13   0   1    2.60    7.40
 -13  -1   1    1.70   11.20
 -13  -1   1    9.40    8.70
 -13   1  -1   17.60   11.90
 -13   1  -1   29.40    9.80
  13   1   1   18.90    8.20
 -13  -1  -1   23.60    9.90
  13   1  -1   20.10    8.80
 -13   1   1   24.80   10.20
 -13  -1  -1   16.10   11.60
 -13   1   1   35.50   13.80
 -13  -2   1    8.80    8.60
  13   2   1    8.90    9.10
 -13   2  -1   -1.40   10.30
 -13   2  -1   16.00    8.40
 -13  -2   1    6.10   11.00
 -13  -2  -1   10.70    9.00
  13   2  -1   15.50    7.40
 -13  -2  -1    7.20   10.60
 -13   2   1   -4.40    8.00
 -13   2   1    9.70   10.70
 -13   3  -1  185.38   20.20
 -13  -3   1  172.18   23.20
 -13   3  -1  178.88   21.90
 -13  -3   1  219.58   24.70
 -13   3   1  179.48   21.20
 -13  -3  -1  175.08   24.40
 -13  -3  -1  130.89   20.10
 -13   3   1  167.18   21.30
  13   3  -1  159.18   18.20
 -13   4  -1   25.40    9.20
 -13  -4   1   28.30   12.50
 -13  -4   1   23.10   13.60
 -13   4  -1   45.10   14.20
  13   4   1   20.20    6.80
  13   4  -1   44.20    8.90
 -13  -4  -1   24.40   10.70
 -13   4   1   29.70   14.30
 -13  -4  -1   16.70   12.10
 -13   4   1   30.80    9.40
 -13   5  -1  141.39   20.30
 -13  -5   1  102.29   18.70
  13   5   1  169.38   16.20
 -13   5  -1  127.29   19.30
 -13   5   1  159.38   24.30
 -13  -5  -1  112.29   18.90
  13   5  -1  137.39   17.30
 -13   5   1  161.08   20.60
 -13  -6   1   48.40   14.80
 -13  -6   1   88.39   18.30
  13   6   1   73.79   11.20
 -13   6  -1   77.99   13.10
 -13   6  -1  103.19   16.30
  13   6  -1  101.99   14.80
 -13  -6  -1   85.39   19.00
 -13   6   1   75.89   15.30
 -13   6   1   78.99   15.90
 -13   7  -1  200.38   23.00
 -13  -7   1  222.78   26.20
  13   7   1  185.88   19.80
 -13  -7   1  191.68   26.70
 -13   7   1  186.88   22.40
 -13  -7  -1  166.58   21.50
 -13  -7  -1  204.58   28.70
  13   7  -1  183.98   19.70
 -13   8  -1   45.90   14.40
  13   8   1   56.19   12.30
 -13  -8   1   31.60   15.40
 -13  -8   1   55.29   20.40
 -13   8  -1   44.40   13.60
 -13   8   1   40.40   15.60
 -13  -8  -1   58.89   17.90
 -13   8   1   52.89   13.00
  13   8  -1   45.70   12.40
 -13  -8  -1   28.10   15.00
 -13  -9   1  275.07   35.30
 -13  -9   1  312.67   44.10
 -13   9  -1  314.27   30.90
  13   9   1  283.57   28.00
 -13   9  -1  257.37   28.40
 -13   9   1  299.87   31.90
 -13  -9  -1  274.57   40.50
  13   9  -1  288.27   28.00
 -13  -9  -1  276.37   35.80
 -13   9   1  318.87   28.90
 -13   9   1  279.47   30.00
 -13 -10   1   20.70   15.00
 -13 -10   1   42.80   23.90
 -13  10  -1   23.60   12.90
  13  10   1   28.20    9.80
 -13  10  -1   30.20   18.20
 -13  10   1   46.30   13.80
  13  10  -1   14.10   10.60
 -13 -10  -1   17.60   20.50
 -13 -10  -1   30.80   16.40
 -13  11  -1  427.66   35.40
 -13 -11   1  420.56   41.80
  13  11   1  371.46   34.30
 -13 -11  -1  401.46   41.90
 -13  11   1  389.56   35.70
 -13 -11  -1  344.57   45.80
  13  11  -1  353.76   33.40
 -13 -12   1  148.49   25.50
 -13  12  -1  152.68   21.40
  13  12   1  154.98   22.70
 -13  12   1  100.99   18.00
 -13 -12  -1  128.99   25.30
  13  12  -1  171.58   24.00
 -13 -13   1  358.16   40.80
  13  13   1  384.26   38.80
 -13  13  -1  358.66   34.10
  13  13  -1  358.86   38.60
 -13 -13  -1  487.95   44.30
 -13  13   1  429.36   37.30
  13  14   1   27.10   17.40
 -13 -14   1   35.90   19.20
 -13  14  -1   60.09   16.90
 -13  14   1   54.79   17.30
 -13 -14  -1   73.59   21.80
  13  14  -1   93.79   24.50
 -14   0   1    5.60    9.80
 -14   0  -1   -8.00   10.50
  14   0   1    9.10    9.40
 -14   0   1    7.40   11.30
  14   0  -1   -4.30    7.50
 -14   0  -1   -0.90    9.40
 -14   1  -1   39.00   10.80
 -14   1  -1   37.60   14.00
 -14  -1   1   49.80   13.70
 -14  -1   1   57.69   14.90
  14   1   1   57.79   12.10
 -14  -1  -1   72.09   14.10
 -14   1   1   53.19   11.90
 -14  -1  -1   52.39   13.10
  14   1  -1   45.40   11.80
 -14   1   1   29.70   13.10
 -14   2  -1   69.09   13.20
 -14  -2   1   62.49   13.70
 -14   2  -1   52.09   15.00
 -14  -2   1   63.49   16.40
  14   2   1   88.39   15.40
  14   2  -1   69.19   11.80
 -14  -2  -1   62.29   15.50
 -14   2   1   53.79   14.90
 -14  -2  -1   51.59   13.20
 -14   2   1   63.09   12.20
 -14   3  -1   51.59   12.70
 -14   3  -1   45.70   13.40
 -14  -3   1   22.20   12.60
 -14  -3   1   20.20   13.10
 -14  -3  -1   41.60   14.80
 -14   3   1   24.40   13.40
 -14  -3  -1   38.30   11.90
  14   3  -1   46.50   10.20
 -14   3   1   37.20   11.00
 -14   4  -1   66.09   12.70
 -14  -4   1   61.59   16.40
 -14   4  -1   54.59   14.10
  14   4   1   69.39   11.10
 -14  -4   1   47.70   16.10
 -14  -4  -1   63.39   14.90
 -14  -4  -1   97.39   21.50
  14   4  -1  103.29   14.70
 -14   4   1   57.89   14.80
 -14   4   1   71.49   15.30
 -14   5  -1  222.78   23.00
 -14   5  -1  217.38   27.60
  14   5   1  151.88   19.00
 -14  -5   1  233.38   33.40
 -14   5   1  211.68   24.50
 -14   5   1  225.78   29.70
 -14  -5  -1  269.37   31.30
 -14  -5  -1  239.18   33.00
  14   5  -1  204.78   21.10
 -14   6  -1  238.98   25.90
 -14   6  -1  226.18   24.10
 -14  -6   1  260.27   35.30
  14   6   1  225.18   22.10
 -14  -6   1  155.98   23.80
 -14  -6  -1  266.17   34.20
 -14   6   1  259.57   31.30
  14   6  -1  236.68   23.10
 -14   6   1  188.48   25.40
 -14  -6  -1  212.98   28.30
 -14  -7   1  241.38   32.50
 -14   7  -1  220.18   28.40
  14   7   1  199.08   22.10
 -14   7  -1  228.98   24.50
 -14  -7   1  194.18   27.10
 -14   7   1  249.88   27.80
 -14  -7  -1  169.68   24.80
 -14  -7  -1  243.78   36.00
  14   7  -1  216.38   23.30
 -14   7   1  235.48   27.40
 -14   8  -1  107.89   16.90
  14   8   1  156.58   21.90
 -14  -8   1  189.58   25.60
 -14  -8   1  117.29   23.70
 -14   8  -1  174.98   22.60
 -14  -8  -1  100.99   21.50
 -14  -8  -1  144.99   23.70
 -14   8   1  110.29   16.80
  14   8  -1  156.08   22.90
  14   9   1   62.59   12.70
 -14  -9   1  107.99   26.70
 -14   9  -1   84.49   16.30
 -14  -9   1   78.89   19.20
 -14   9   1   98.19   17.80
 -14  -9  -1   85.89   20.20
  14   9  -1   56.39   10.50
 -14  -9  -1   71.79   23.40
 -14   9   1   81.49   16.00
 -14  10  -1  489.95   38.60
 -14  10  -1  336.47   38.70
 -14 -10   1  391.46   58.69
 -14  10  -1  375.16   35.70
 -14 -10   1  426.96   43.70
  14  10   1  436.26   36.50
 -14  10   1  375.16   36.10
 -14  10   1  437.76   45.80
 -14 -10  -1  358.66   41.90
  14  10  -1  474.55   36.30
 -14 -10  -1  404.26   43.90
 -14  10   1  431.06   37.20
 -14  11  -1   58.29   17.50
 -14  11  -1   42.60   13.60
  14  11   1   58.59   15.00
 -14 -11   1   54.19   19.60
 -14 -11  -1   69.99   18.60
 -14  11   1   53.09   16.80
  14  11  -1   66.29   16.70
 -14 -12   1  528.55   49.00
 -14  12  -1  511.45   41.10
  14  12   1  426.36   41.70
  14  12  -1  573.34   42.90
 -14  12   1  491.65   41.70
 -14 -12  -1  449.56   48.00
 -14 -13   1  152.88   27.10
 -14  13  -1  167.98   24.50
  14  13   1  199.68   26.60
 -14  13   1  227.68   31.30
 -14 -13  -1  182.38   29.60
  14  13  -1  252.87   37.00
 -15   0   1   -6.00   11.40
  15   0   1   -5.80    9.60
  15   0  -1   -3.10   10.00
 -15   0  -1   -7.00   10.20
 -15   0   1   -3.50   11.80
 -15   0  -1   16.20   13.00
  15   1   1    0.60    9.50
 -15   1  -1   27.20   12.30
 -15   1  -1   -7.00   10.70
 -15  -1   1    3.50   11.80
 -15  -1   1  -19.40   11.60
  15   1  -1   -5.00   10.00
 -15   1   1   11.10   11.50
 -15  -1  -1   15.80   11.90
 -15   1   1  -15.20   11.10
 -15  -1  -1    0.20   10.20
 -15  -2   1   15.70   12.30
 -15  -2   1  -20.60   11.80
 -15   2  -1   23.30   10.60
  15   2   1    5.30   10.60
 -15   2  -1   23.50   12.80
 -15  -2  -1   -5.20   11.90
 -15   2   1   14.30   11.40
 -15   2   1   18.10   13.70
  15   2  -1    2.50    7.00
 -15  -2  -1   20.80   13.20
 -15   3  -1   30.90   11.90
  15   3   1   26.60   13.10
 -15   3  -1   23.80   12.70
 -15  -3   1   30.10   13.40
 -15  -3  -1   20.20   16.70
  15   3  -1   29.60   10.20
 -15  -3  -1    9.30   14.10
 -15   3   1   20.10   13.60
 -15   3   1   19.00   12.10
  15   4   1  166.48   19.60
 -15   4  -1  149.99   20.10
 -15  -4   1  113.39   23.10
 -15   4  -1  108.89   15.80
  15   4  -1  140.39   18.70
 -15  -4  -1   95.59   20.00
 -15  -4  -1   59.69   23.80
 -15   4   1  126.19   20.50
 -15   4   1  126.09   20.90
 -15  -5   1  182.58   25.10
 -15   5  -1  236.88   26.00
 -15  -5   1  164.88   24.90
 -15   5  -1  204.88   26.10
  15   5   1  200.58   22.00
  15   5  -1  240.88   22.10
 -15   5   1  258.47   29.10
 -15   5   1  255.97   30.60
  15   6   1   43.60    9.50
 -15  -6   1   90.99   22.90
 -15  -6   1   33.10   16.00
 -15   6  -1   64.49   14.00
 -15   6  -1  106.69   20.50
 -15  -6  -1   41.10   15.30
  15   6  -1   55.59   12.10
 -15  -6  -1   80.79   21.10
 -15   6   1   65.39   15.80
 -15   6   1   85.19   17.20
 -15   7  -1  205.98   24.00
 -15   7  -1  220.48   27.50
 -15  -7   1  198.78   27.50
 -15  -7   1  184.18   27.20
  15   7   1  245.48   25.30
 -15   7   1  275.07   27.50
 -15   7   1  265.47   29.40
 -15  -7  -1  264.67   35.40
 -15  -7  -1  182.98   26.50
  15   7  -1  219.18   24.90
  15   8   1  151.08   22.20
 -15   8  -1  125.09   21.10
 -15  -8   1  154.58   28.10
 -15  -8   1   91.29   23.50
 -15   8  -1  111.89   18.50
 -15   8   1  100.79   18.90
  15   8  -1   79.09   15.30
 -15  -8  -1   50.99   20.40
 -15  -8  -1  104.79   21.60
 -15   9  -1  218.58   30.50
  15   9   1  227.68   29.70
 -15  -9   1  257.97   36.50
 -15   9  -1  330.67   42.70
 -15  -9   1  289.87   41.10
  15   9  -1  297.57   30.20
 -15  -9  -1  269.17   37.00
 -15  -9  -1  252.67   35.70
 -15   9   1  244.38   33.30
 -15  10  -1   79.89   17.20
 -15 -10   1  102.79   24.00
  15  10   1   81.89   18.30
 -15  10  -1  110.99   19.80
  15  10  -1  124.79   19.70
 -15 -10  -1  116.69   39.30
 -15 -10  -1  135.99   25.60
 -15  10   1   99.39   27.60
 -15  10   1   88.79   18.60
 -15  11  -1  315.37   40.30
 -15  11  -1  262.67   32.60
 -15 -11   1  292.97   42.50
  15  11   1  330.17   32.70
 -15 -11  -1  292.17   42.10
 -15  11   1  326.27   35.70
  15  11  -1  334.87   36.00
 -15  11   1  420.26   42.00
  15  12   1  155.18   22.80
 -15 -12   1  230.98   32.10
 -15  12  -1  181.38   27.20
 -15  12  -1  155.88   23.80
 -15  12   1  130.49   20.90
 -15  12   1  222.88   28.80
 -15 -12  -1  107.09   24.60
  15  12  -1  261.17   34.70
 -15  13  -1  250.57   30.80
  15  13   1  224.18   28.10
 -15 -13   1  162.38   30.10
 -15 -13  -1  272.37   36.70
 -15  13   1  270.07   33.70
 -16   0  -1    1.40   12.60
 -16   0  -1    6.60   14.10
  16   0   1    5.40    9.70
 -16   0   1    0.90   13.20
 -16   0   1    2.10   14.60
 -16   1  -1   -3.30   14.10
 -16  -1   1    2.40   11.90
 -16   1  -1   15.30   11.70
  16   1   1   12.30   10.30
 -16  -1   1   13.50   14.10
 -16  -1  -1   22.50   14.90
 -16   1   1    6.10   13.30
 -16   1   1    9.80   13.30
  16   1  -1   13.70   11.40
 -16  -1  -1    4.60   14.30
 -16  -2   1   54.19   18.90
 -16   2  -1   56.99   17.20
 -16   2  -1   77.39   16.90
  16   2   1   46.60   13.50
 -16  -2   1   36.50   19.30
 -16  -2  -1   33.90   16.20
 -16   2   1   57.59   15.00
 -16   2   1   42.10   15.60
 -16  -2  -1   34.30   15.50
  16   2  -1   55.59    9.30
 -16   3  -1   -6.80   13.30
  16   3   1   18.30   13.00
 -16   3  -1   19.90   12.40
 -16  -3   1    7.30   14.80
 -16   3   1   -9.30   13.00
 -16  -3  -1   -9.80   17.30
 -16   3   1    6.20   12.50
  16   3  -1   20.30    9.00
 -16  -3  -1   10.30   14.80
 -16   4  -1   65.69   15.30
 -16  -4   1   46.00   16.70
 -16   4  -1   44.50   15.80
  16   4   1   67.49   12.80
 -16  -4   1   50.29   18.00
 -16  -4  -1   43.10   17.40
 -16   4   1   72.19   16.90
 -16   4   1   57.99   16.80
  16   4  -1   58.59   11.90
  16   5   1   83.59   13.90
 -16  -5   1   47.60   23.20
 -16   5  -1   59.99   14.50
 -16   5  -1   78.59   19.10
 -16  -5   1   59.39   19.80
  16   5  -1   49.90   10.80
 -16  -5  -1   62.09   20.00
 -16   5   1   40.00   16.50
 -16   5   1   45.90   14.10
 -16  -5  -1   90.39   23.90
 -16  -6   1  150.68   24.80
 -16   6  -1  193.68   27.10
 -16   6  -1  168.08   23.70
 -16  -6   1  230.48   34.70
  16   6   1  113.59   15.40
 -16   6   1  137.09   20.90
 -16  -6  -1  156.58   26.90
  16   6  -1  205.58   23.30
 -16   6   1  199.98   24.60
 -16  -6  -1  219.88   31.60
 -16  -7   1  291.07   37.80
 -16  -7   1  157.48   26.60
  16   7   1  178.78   24.20
 -16   7  -1  270.47   28.50
 -16   7  -1  232.08   28.90
 -16   7   1  227.18   27.40
 -16  -7  -1  290.87   38.60
 -16  -7  -1  186.88   30.40
  16   7  -1  174.08   26.40
 -16   7   1  255.47   27.00
 -16   8  -1  137.19   22.90
 -16  -8   1  113.19   24.30
 -16   8  -1  111.19   20.50
 -16  -8   1  164.08   34.80
  16   8   1  151.28   20.10
 -16  -8  -1  120.19   33.60
 -16   8   1  139.59   22.10
 -16  -8  -1   94.69   21.60
  16   8  -1  128.69   18.20
 -16   8   1  145.29   21.70
 -16   9  -1  182.78   24.60
 -16   9  -1   86.19   19.20
 -16  -9   1  100.59   23.90
 -16  -9   1  107.29   41.20
  16   9   1  114.79   23.00
 -16   9   1  127.89   22.30
 -16  -9  -1  116.19   26.20
  16   9  -1  110.59   19.30
 -16  -9  -1   69.89   35.50
 -16   9   1  123.39   29.40
 -16 -10   1  189.58   31.90
  16  10   1  308.57   33.70
 -16  10  -1  253.27   36.40
 -16 -10  -1  275.87   38.70
 -16  10   1  259.37   38.70
 -16  10   1  234.58   32.20
  16  10  -1  255.57   31.90
 -16  11  -1   32.40   20.30
 -16  11  -1   33.40   14.70
 -16 -11   1   21.40   20.30
  16  11   1   73.39   18.80
 -16  11   1   55.19   16.10
  16  11  -1   77.09   18.80
 -16  11   1   93.19   23.30
 -16 -11  -1   71.39   25.40
 -16 -12   1  105.59   26.50
 -16  12  -1  114.89   20.70
  16  12   1  150.38   23.30
  16  12  -1  179.68   27.40
 -16  12   1  122.79   22.10
 -16 -12  -1  164.18   31.80
 -17   0   1   11.10   16.30
 -17   0  -1   -2.60   13.50
 -17   0   1  -14.50   14.10
 -17   0  -1   -2.40   13.20
 -17   1  -1   12.60   14.40
 -17  -1   1    1.20   15.40
 -17  -1   1   22.70   17.50
  17   1   1   19.80   11.80
 -17   1  -1    2.70   14.30
 -17   1   1  -11.10   13.80
 -17  -1  -1   -6.10   14.60
 -17  -1  -1    7.20   16.60
 -17   1   1   25.40   17.40
  17   1  -1   -8.80   12.00
 -17   2  -1   -1.40   14.40
 -17  -2   1   19.50   19.00
 -17   2  -1   20.60   15.50
 -17  -2   1   16.90   14.70
  17   2   1   16.90   13.80
 -17   2   1   -4.00   14.30
  17   2  -1    6.70    8.80
 -17  -2  -1    1.10   14.00
 -17   2   1   13.50   15.20
 -17  -2  -1   28.50   17.00
 -17   3  -1    6.80   14.00
 -17   3  -1   50.69   17.30
 -17  -3   1   25.80   14.80
 -17  -3   1   26.20   21.40
  17   3   1   22.70   16.90
  17   3  -1   39.40   10.30
 -17  -3  -1   10.80   14.80
 -17  -3  -1   17.10   19.20
 -17   3   1   10.50   15.30
 -17   3   1   48.70   16.90
 -17  -4   1   21.90   20.30
  17   4   1   43.90   13.30
 -17  -4   1   20.40   15.00
 -17   4  -1   59.99   17.20
 -17   4  -1   56.99   16.80
  17   4  -1   65.19   14.50
 -17   4   1   41.80   16.00
 -17  -4  -1   52.99   21.20
 -17  -4  -1   47.50   19.10
 -17   4   1   20.00   15.60
 -17  -5   1  108.59   28.00
 -17  -5   1   83.59   22.80
  17   5   1   68.39   14.70
 -17   5  -1   74.09   17.90
 -17   5  -1   91.59   17.80
  17   5  -1   95.49   16.50
 -17   5   1   99.99   19.70
 -17   5   1   47.40   16.80
 -17  -5  -1  119.39   27.60
 -17  -5  -1   62.69   20.70
 -17   6  -1  130.29   23.40
 -17   6  -1  163.28   22.90
 -17  -6   1  145.29   26.90
  17   6   1  210.88   26.20
 -17  -6   1  197.98   33.00
  17   6  -1  223.18   25.00
 -17  -6  -1  141.99   24.50
 -17   6   1  202.98   26.70
 -17  -6  -1  194.28   33.40
 -17   6   1  185.18   26.10
 -17   7  -1  109.79   20.50
 -17   7  -1   98.59   21.40
 -17  -7   1  116.09   36.70
  17   7   1   88.59   14.20
 -17  -7   1   70.69   21.30
 -17  -7  -1   85.29   20.20
 -17   7   1   88.99   19.60
 -17  -7  -1   74.09   29.10
 -17   7   1   84.79   21.20
  17   7  -1  102.59   18.70
 -17   8  -1  205.08   26.60
 -17   8  -1  220.18   27.30
 -17  -8   1  158.48   27.60
  17   8   1  256.27   31.90
 -17  -8   1  223.58   44.10
 -17  -8  -1  190.58   32.20
  17   8  -1  255.67   35.20
 -17   8   1  149.19   24.40
 -17  -8  -1  213.08   41.60
 -17   8   1  233.68   27.80
 -17   9  -1   71.69   21.40
 -17   9  -1  110.49   22.20
 -17  -9   1  106.59   27.90
  17   9   1  126.49   23.30
 -17   9   1   76.99   22.20
  17   9  -1   58.79   16.80
 -17  -9  -1   88.99   24.20
 -17   9   1   94.99   21.50
  17  10   1  104.69   20.90
 -17  10  -1  150.28   25.20
 -17  10  -1  169.18   26.20
 -17 -10   1  134.39   28.40
 -17 -10  -1  160.78   31.90
 -17  10   1  132.69   25.30
 -17  10   1  136.49   21.90
  17  10  -1  228.08   32.90
 -17  11  -1   55.19   16.90
  17  11   1   31.60   17.90
 -17 -11   1   24.10   23.30
 -17  11   1   27.80   17.10
 -17 -11  -1   22.30   22.60
  17  11  -1   -7.80   18.70
 -18   0  -1  -20.00   16.00
 -18   0  -1   -3.20   14.40
 -18   0   1   21.70   16.50
 -18   0   1    8.10   18.50
 -18   1  -1   -5.00   13.70
  18   1   1   12.80   13.80
 -18  -1   1   42.80   23.80
 -18   1  -1    8.20   17.50
 -18  -1   1   24.10   18.30
 -18  -1  -1   17.80   19.20
  18   1  -1   23.10   14.60
 -18   1   1   15.90   17.80
 -18   1   1   27.60   16.70
 -18  -1  -1   15.10   16.30
 -18   2  -1   -1.70   16.50
 -18   2  -1   -1.70   15.90
  18   2   1   24.60   15.60
 -18  -2   1   17.80   17.40
 -18   2   1  -25.20   15.80
 -18   2   1    9.10   15.20
 -18  -2  -1   -2.00   26.30
 -18  -2  -1   -1.90   15.40
  18   2  -1    5.10   10.10
 -18   3  -1  -16.60   14.50
 -18   3  -1    0.70   15.50
 -18  -3   1   -0.90   22.10
 -18  -3   1    4.90   16.60
  18   3  -1    4.90   10.80
 -18   3   1    5.60   17.10
 -18   3   1    8.30   16.30
 -18  -3  -1    3.80   14.30
 -18   4  -1   -2.20   15.40
 -18  -4   1   16.30   18.10
 -18   4  -1    7.30   15.10
 -18  -4   1    5.00   23.80
  18   4   1   -0.80   12.50
 -18  -4  -1   17.10   25.70
 -18   4   1  -25.70   17.40
 -18   4   1    4.90   17.50
  18   4  -1   30.70   12.50
 -18  -4  -1   -0.80   18.30
 -18  -5   1   62.19   32.20
  18   5   1   63.79   15.40
 -18   5  -1   60.99   19.40
 -18   5  -1   61.79   17.50
 -18  -5   1   76.19   21.60
  18   5  -1   77.99   16.70
 -18  -5  -1   89.79   27.50
 -18   5   1   91.09   19.60
 -18   5   1  100.19   21.40
 -18  -5  -1   50.39   19.70
 -18   6  -1  125.69   23.60
 -18  -6   1  119.59   27.80
 -18  -6   1  139.99   35.80
  18   6   1  194.88   27.90
 -18   6  -1  140.99   24.20
 -18   6   1  137.19   24.20
 -18   6   1  162.28   26.20
 -18  -6  -1  193.48   35.60
 -18  -6  -1  122.69   29.70
  18   6  -1  189.18   26.50
 -18   7  -1  255.87   36.70
 -18  -7   1  143.79   28.00
  18   7   1  133.59   18.30
 -18   7  -1  164.68   24.20
 -18  -7   1  250.47   48.40
 -18   7   1  198.48   27.90
 -18  -7  -1  192.78   38.70
 -18   7   1  169.78   27.10
 -18  -7  -1  163.38   30.70
  18   7  -1  155.58   22.00
 -18   8  -1   96.59   21.50
  18   8   1  166.58   25.80
 -18  -8   1  128.89   26.50
 -18   8  -1  131.79   25.60
 -18  -8  -1  142.39   32.20
  18   8  -1  119.79   21.00
 -18   8   1   94.09   22.40
 -18  -8  -1  107.09   49.60
 -18   8   1  153.38   28.30
 -18   9  -1  100.69   24.80
  18   9   1   87.39   19.40
 -18  -9   1   94.39   29.30
 -18   9  -1   61.19   27.90
 -18   9   1   74.89   36.50
 -18  -9  -1   57.69   25.70
  18   9  -1  109.69   20.20
 -18   9   1   93.09   22.50
 -18 -10   1   53.59   25.30
  18  10   1   40.00   18.10
 -18  10  -1   87.59   23.80
 -18  10   1   47.20   19.10
  18  10  -1   66.39   22.00
 -18 -10  -1   49.10   25.60
 -19   0  -1   19.90   18.30
 -19   0   1   -4.40   15.60
 -19   0  -1    9.30   21.80
 -19   0   1    6.00   21.20
 -19   1  -1  -20.80   15.20
 -19   1  -1  -13.00   18.70
 -19  -1   1   15.30   15.80
 -19   1   1   10.40   16.80
 -19   1   1   -8.80   20.40
 -19  -1  -1  -23.30   16.20
 -19  -3   1  -42.30   24.20
 -19   3  -1    2.20   17.90
 -19   3  -1   32.70   17.60
 -19  -3   1   11.50   17.10
 -19   3   1   -9.80   15.80
 -19   3   1   10.50   20.00
  19   3  -1   21.10   13.40
 -19  -3  -1    9.10   24.40
 -19  -3  -1    8.80   17.50
 -19   4  -1   67.69   21.20
 -19  -4   1   45.60   32.10
 -19   4  -1   84.89   22.10
 -19  -4   1   54.79   23.00
  19   4   1   81.19   15.40
 -19   4   1   18.90   21.60
  19   4  -1   36.80   14.20
 -19  -4  -1   49.80   20.20
 -19   4   1   67.99   22.80
 -19  -4  -1   60.49   30.70
 -19  -5   1  -17.00   31.60
  19   5   1   30.10   15.80
 -19   5  -1   -1.80   18.90
 -19  -5   1   -3.50   20.30
 -19   5  -1   41.90   18.90
 -19  -5  -1   20.40   21.80
 -19  -5  -1   -4.10   33.30
  19   5  -1   14.10   16.20
 -19   5   1   11.40   21.60
 -19   5   1   -1.60   18.90
 -19   6  -1   26.50   20.90
  19   6   1   72.59   18.60
 -19   6  -1   64.59   21.10
 -19  -6   1   53.59   22.70
 -19  -6   1   42.10   45.20
  19   6  -1   97.29   18.00
 -19   6   1   39.40   20.50
 -19  -6  -1   29.50   23.20
 -19  -6  -1   71.69   37.30
 -19   6   1   83.39   24.80
 -19   7  -1   46.60   22.40
 -19  -7   1   65.99   27.50
  19   7   1   66.79   16.90
 -19   7  -1   -5.90   19.70
 -19  -7  -1  -17.10   47.40
 -19  -7  -1   51.49   25.50
 -19   7   1    9.20   24.80
  19   7  -1   61.19   19.80
 -19   7   1   28.00   20.30
 -19  -8   1   68.59   29.10
 -19   8  -1  117.19   25.70
  19   8   1   74.99   21.10
 -19   8   1   95.49   27.70
 -19  -8  -1   85.39   26.70
  19   8  -1  128.69   21.50
  19   9   1    2.60   20.30
 -19  -9   1   36.90   24.10
 -19   9  -1  -17.40   21.70
  19   9  -1    7.80   20.10
 -19  -9  -1   12.30   22.40
 -19   9   1   20.60   24.80
 -20   0   1   12.10   17.30
 -20   0  -1   36.10   48.40
 -20   0  -1  -16.90   17.30
 -20   1  -1   19.10   24.20
 -20   1  -1   13.70   19.70
 -20  -1   1   16.60   18.30
 -20  -1   1  -14.80   26.20
 -20   1   1    5.40   19.00
 -20   1   1   15.40   27.20
 -20  -1  -1   -4.80   17.20
 -20   2  -1   -1.80   17.30
 -20  -2   1  -39.30   28.70
 -20  -2   1  -17.40   18.70
  20   2   1  -21.40   16.10
 -20   2  -1  -55.09   23.20
 -20   2   1   14.20   26.70
  20   2  -1    5.20   17.90
 -20  -2  -1   -9.00   19.30
 -20   2   1    2.50   17.40
 -20  -2  -1   -9.50   26.60
 -20   3  -1   62.59   20.70
 -20  -3   1   65.49   36.30
 -20  -3   1   45.40   21.10
 -20   3  -1   73.49   24.50
  20   3  -1   23.40   14.80
 -20  -3  -1   49.90   21.00
 -20   3   1   64.29   26.50
 -20   3   1   58.29   22.50
 -20  -3  -1   85.89   32.60
 -20   4  -1   41.20   20.70
 -20  -4   1   53.09   38.10
 -20  -4   1   36.40   22.40
 -20   4  -1   -2.40   22.10
  20   4  -1   -8.90   15.50
 -20   4   1  -12.70   19.30
 -20  -4  -1   23.40   40.00
 -20  -4  -1   22.30   20.50
 -20   4   1  -15.80   25.10
 -20  -5   1   84.29   47.50
 -20   5  -1   72.19   21.00
 -20   5  -1   26.20   23.10
  20   5   1   -7.80   16.40
 -20  -5   1   34.50   21.60
 -20  -5  -1   37.90   25.70
 -20   5   1  -15.20   25.10
  20   5  -1    2.50   16.10
 -20   5   1   27.10   19.90
 -20  -5  -1   89.09   42.40
 -20  -6   1  116.39   28.60
 -20  -6   1  120.09   69.39
 -20   6  -1  121.29   25.20
  20   6   1   13.70   18.10
 -20  -6  -1   59.59   26.50
 -20  -6  -1  147.39   55.39
 -20   6   1   76.79   24.20
 -20   7  -1   73.49   25.10
 -20  -7   1   29.50   22.40
  20   7   1    4.80   18.20
  20   7  -1   -1.70   19.60
 -20  -7  -1   16.80   23.90
 -20   7   1    2.20   20.80
 -21  -1   1   -1.30   21.50
 -21  -1   1   24.10   32.10
 -21   1  -1   15.40   20.50
 -21   1   1    5.20   19.80
 -21  -1  -1   25.70   31.80
 -21  -1  -1   39.80   23.00
 -21  -2   1   62.09   39.00
 -21  -2   1    3.40   24.00
 -21   2  -1   15.40   21.10
 -21  -2  -1    1.60   38.70
 -21  -2  -1   18.20   25.10
 -21   2   1   -4.10   20.70
 -21  -3   1  -15.50   22.70
 -21  -3   1   10.70   40.50
  21   3   1   13.20   19.80
 -21   3  -1  -31.40   18.80
  21   3  -1  -31.20   16.90
 -21  -3  -1    0.30   19.80
 -21   3   1    8.50   19.20
 -21  -3  -1   70.39   49.70
  21   4   1   21.10   17.50
 -21   4  -1   11.80   20.40
 -21  -4   1   64.79   27.60
 -21  -4   1   27.10   52.39
 -21   4   1    3.80   19.20
 -21  -4  -1   29.40   22.70
  21   4  -1    7.80   18.50
 -21   5  -1   -0.80   21.40
 -21  -5   1  -10.90   20.90
 -21  -5  -1  -13.60   22.30
 -21   5   1    4.30   20.40
  21   5  -1   -2.60   18.70
 -22   0  -1   37.00   22.70
 -22   0   1    9.00   22.30
 -22   1  -1   40.60   23.90
 -22  -1   1   18.50   22.90
 -22  -1  -1   41.10   23.50
 -22   1   1   35.70   22.20
 -22   2  -1   15.20   20.60
 -22  -2  -1    3.00   25.20
   0   1   2   -0.70    1.40
   0   2  -2   52.79    3.70
   0   2   2   56.69    5.40
   0  -2  -2   63.39    5.50
   0  -2   2   59.29    3.30
   0   3   2   -0.50    2.80
   0  -3   2    0.20    1.50
   0  -3  -2   -1.90    2.30
   0   3  -2    0.80    1.80
   0  -4   2  115.79   10.30
   0  -4  -2  124.59    9.60
   0  -4   2  127.09    7.70
   0   4  -2  125.19    7.90
   0   4   2  109.49   11.20
   0   5  -2    0.00    1.90
   0   5   2   -1.00    2.50
   0  -5   2   -2.70    2.00
   0  -5  -2    1.30    3.00
   0  -5   2   -1.40    5.10
   0  -6   2  160.88   10.30
   0  -6  -2  148.29   12.10
   0   6  -2  129.09   10.10
   0   6   2  135.59   11.20
   0  -6   2  123.89   13.40
   0  -7   2   -3.40    6.00
   0   7  -2    0.50    3.10
   0  -7   2   -0.70    3.10
   0  -7  -2    0.00    5.40
   0   7   2    1.10    3.30
   0  -7  -2   -0.70    4.10
   0   8   2    2.40    4.50
   0  -8  -2   11.60    5.70
   0  -8   2   12.40    6.50
   0   8  -2    5.80    3.70
   0  -8  -2   12.60    6.30
   0   9  -2    4.60    4.70
   0  -9  -2   -8.50    6.20
   0  -9   2   -8.90    6.00
   0   9   2    2.20    4.30
   0  10  -2   -2.50    5.10
   0 -10   2    0.20    5.20
   0 -10  -2   -5.10    6.30
   0  10   2  -11.20    5.00
   0 -10   2   -4.40    6.80
   0 -10  -2   -6.00    6.90
   0 -11  -2   -8.90    8.70
   0 -11   2    2.00    7.90
   0 -11   2   13.20    7.20
   0  11   2    2.80    5.80
   0 -11  -2  -11.10    7.90
   0  11  -2    0.90    5.10
   0  12   2   29.40    9.30
   0 -12   2   37.70    9.40
   0 -12  -2   17.70    9.60
   0 -12   2   31.40    9.80
   0  12  -2   19.90    7.90
   0  13   2   -4.50    7.70
   0  13  -2    7.20    8.90
   0 -13   2   -5.20   10.50
   0  14   2   -2.00   10.30
   0  14  -2   -5.20    8.30
   0  15  -2    3.50   11.10
   0  15   2   -6.80   10.90
   0  16   2    1.10   13.70
   0  16  -2   -4.80   11.50
   0  17   2    5.40   13.20
   0  17  -2    2.80   12.50
  -1  -1   2 9574.64  424.66
  -1  -1  -2 9999.00  446.66
  -1   1   2 9351.26  435.06
   1   1  -2 9366.36  424.26
   1   2   2   92.69    6.90
   1  -2  -2   96.99    7.10
  -1  -2   2   95.89    5.80
  -1  -2  -2  105.99    7.10
  -1   2   2   87.89    7.10
   1   2  -2   92.99    6.00
  -1  -3   2 2095.89   88.99
   1  -3  -2 2125.79   90.29
  -1   3  -2 2100.19   88.39
  -1  -3   2 2077.29   89.89
  -1   3   2 2177.58   90.49
   1   3  -2 2030.20   89.09
  -1  -3  -2 2124.19   90.29
  -1  -4   2   16.10    3.00
   1  -4  -2   19.50    4.50
  -1  -4   2   18.60    4.60
   1   4   2   17.50    4.30
  -1   4  -2   15.10    2.80
  -1  -4  -2   18.10    4.40
   1   4  -2   14.70    3.10
  -1  -4  -2   11.20    4.80
  -1  -5   2 4446.46  191.58
   1  -5  -2 4636.64  193.08
  -1  -5   2 4743.03  192.28
  -1   5  -2 4445.96  191.58
  -1  -5  -2 4586.74  193.28
  -1  -5  -2 4470.75  191.78
  -1   5   2 4525.15  193.38
   1   5  -2 4292.87  191.98
   1  -5   2 4581.04  190.68
   1  -5   2 4874.11  192.08
   1   6   2   -2.40    2.70
   1  -6  -2    0.70    4.10
  -1  -6   2    4.50    5.30
  -1   6  -2    0.20    2.20
  -1  -6   2    1.30    3.20
   1  -6   2   -0.10    2.80
  -1  -6  -2    1.20    4.10
   1  -6   2    0.30    4.90
  -1  -6  -2   -5.90    5.60
   1   6  -2    0.10    2.70
  -1   6   2   -0.30    2.40
   1   7   2 2357.86  107.99
  -1  -7   2 2553.14  105.89
  -1  -7   2 2400.76  105.89
   1  -7  -2 2528.25  107.49
  -1   7  -2 2362.16  107.39
   1  -7   2 2528.45  104.79
   1   7  -2 2370.96  106.79
  -1  -7  -2 2495.85  107.79
   1  -7   2 2512.25  104.89
  -1  -7  -2 2380.06  105.29
  -1   7   2 2409.86  108.09
  -1   8  -2   29.40    5.50
  -1  -8   2   24.70    7.20
   1   8   2   23.30    6.30
  -1  -8   2   31.00    7.00
   1   8  -2   17.40    4.50
  -1  -8  -2   41.30    7.50
  -1  -8  -2   25.90    6.90
   1  -8   2   45.00    7.70
  -1   8   2   25.60    5.20
  -1  -9   2 2607.84  116.49
   1   9   2 2614.64  119.69
   1  -9  -2 2784.12  118.79
  -1  -9   2 2599.94  116.49
  -1   9  -2 2554.64  117.89
   1  -9   2 2607.84  114.89
  -1  -9  -2 2566.94  115.59
   1  -9   2 3039.90  116.29
  -1   9   2 2613.24  119.69
  -1  -9  -2 2884.41  119.39
   1   9  -2 2590.84  118.39
  -1  10  -2   27.90    7.60
   1 -10  -2   15.20    7.10
  -1 -10   2   32.00    9.60
   1  10   2   30.20    8.10
  -1 -10   2   27.30    7.00
  -1 -10  -2   12.10    7.40
   1  10  -2   22.20    6.80
  -1  10   2   13.60    6.60
   1 -10   2    9.30    8.00
  -1 -10  -2   32.90    8.20
   1  11   2  626.54   36.10
  -1 -11   2  593.84   33.80
  -1 -11   2  611.94   33.90
   1 -11  -2  603.84   36.60
  -1  11  -2  579.64   34.30
   1  11  -2  635.94   35.60
   1 -11   2  596.54   33.90
  -1 -11  -2  599.44   36.30
  -1 -11  -2  606.44   31.90
  -1  11   2  609.24   36.30
  -1 -12   2   27.40    9.70
  -1 -12   2   33.20   10.30
   1  12   2   23.30    9.60
  -1  12  -2   31.10    8.30
   1 -12   2   41.90   11.00
  -1  12   2   26.70    8.30
   1  12  -2   21.80    7.60
  -1 -12  -2   30.40    8.30
  -1 -12  -2   28.10   11.30
  -1  13  -2  368.96   26.80
  -1 -13   2  341.47   27.90
   1  13   2  345.37   28.10
   1  13  -2  351.86   27.10
  -1  13   2  376.26   28.40
   1 -13   2  283.77   26.20
  -1 -13  -2  312.77   26.50
  -1 -14   2    4.50   13.90
  -1  14  -2   -5.50    7.70
   1  14   2  -10.80    8.60
  -1 -14   2  -11.70   11.60
   1  14  -2   -6.40    8.50
  -1 -14  -2  -21.80   13.20
  -1  14   2  -10.40    8.70
  -1  15  -2   87.09   15.30
  -1 -15   2  113.69   16.10
   1  15   2  153.18   22.00
   1  15  -2   85.59   15.20
  -1  16  -2   17.00   12.30
  -1  16   2  -15.00   12.20
   1  16  -2   -0.70   11.00
  -1  17  -2   12.50   11.80
   1  17   2   17.80   14.70
   1  17  -2    3.20   12.00
  -1  17   2    1.00   13.80
   2   0   2  207.08   11.10
  -2   0  -2  217.18   10.10
   2   0  -2  203.58   11.20
  -2   0   2  194.68   11.00
  -2  -1   2 1026.40   44.40
   2   1   2  984.50   43.20
  -2  -1   2  997.70   43.40
   2   1  -2  981.40   43.40
  -2  -1  -2 1007.00   43.40
  -2  -2   2    9.30    2.40
   2   2   2   13.60    3.20
  -2  -2   2   15.20    5.00
  -2  -2  -2   11.20    3.00
  -2   2   2   13.50    3.60
   2   2  -2    8.20    2.40
   2   3   2    1.50    2.50
  -2  -3   2    1.20    2.10
  -2  -3   2    1.10    4.10
  -2  -3  -2    0.20    2.40
   2   3  -2   -1.00    2.30
  -2   3   2    1.70    3.00
   2   4   2    5.10    3.90
   2  -4  -2   15.20    4.10
  -2   4  -2   10.30    2.60
  -2  -4   2    7.00    2.80
  -2  -4   2    9.10    4.60
  -2   4   2    4.20    2.50
  -2  -4  -2    7.20    3.40
   2   4  -2    5.30    2.50
  -2  -4  -2   19.30    5.80
  -2  -5   2   11.70    5.70
   2   5   2    8.40    3.20
   2  -5  -2   13.30    4.10
  -2   5  -2   13.20    3.10
  -2  -5   2   14.90    3.70
  -2  -5  -2   21.70    6.60
   2   5  -2   11.50    3.60
  -2  -5  -2   11.60    4.30
  -2   5   2   18.50    4.40
  -2   6  -2    9.80    3.20
   2  -6  -2   12.60    4.70
   2   6   2    5.60    3.70
  -2  -6   2    8.10    3.60
  -2  -6   2    5.10    5.50
  -2  -6  -2   11.20    4.00
  -2   6   2    8.60    4.30
   2   6  -2    5.90    2.90
  -2  -6  -2    9.00    6.50
  -2  -7   2    5.80    3.90
   2  -7  -2   10.70    5.40
  -2   7  -2    5.00    3.10
  -2  -7   2    5.40    5.70
   2   7   2    7.10    4.10
   2   7  -2    4.70    4.00
   2  -7   2   12.40    5.40
  -2  -7  -2    0.10    4.60
  -2   7   2    0.60    3.10
  -2  -7  -2   13.80    6.00
  -2  -8   2   29.00    7.70
   2   8   2   18.20    5.00
   2  -8  -2   40.70    8.90
  -2   8  -2   24.80    5.20
  -2  -8   2   28.00    6.60
  -2   8   2   22.70    5.60
   2  -8   2   26.00    7.30
  -2  -8  -2   27.70    7.60
   2   8  -2   10.60    4.40
  -2  -8  -2   19.50    6.30
  -2  -9   2   60.59    9.10
  -2  -9   2   47.20    7.70
   2  -9  -2   38.80    8.20
  -2   9  -2   38.70    7.30
   2   9   2   41.40    7.60
   2   9  -2   35.20    7.40
   2  -9   2   41.30    8.40
  -2  -9  -2   61.79   10.00
  -2   9   2   33.60    7.80
  -2 -10   2   55.29    9.50
   2 -10  -2   41.10    8.80
  -2 -10   2   52.09    8.40
  -2  10  -2   43.40    8.20
   2  10   2   36.20    8.30
   2  10  -2   66.29   11.00
   2 -10   2   61.89   10.00
  -2 -10  -2   64.59   10.40
  -2 -10  -2   42.40    9.40
  -2  10   2   39.30    7.80
  -2 -11   2    4.30    8.70
  -2 -11   2   -1.20    7.30
   2  11   2   11.50    6.10
   2 -11  -2    2.20    8.40
  -2  11  -2    2.40    5.00
   2 -11   2   -3.90    9.80
  -2 -11  -2   -5.80    7.50
  -2  11   2    3.20    7.30
  -2 -11  -2    9.50    8.40
   2  11  -2    3.60    6.50
   2  12   2   12.00    8.00
  -2  12  -2    1.30    6.00
  -2 -12   2   -6.40   10.00
  -2 -12  -2   10.80    9.90
   2  12  -2   -6.60    6.40
  -2  12   2   -2.40    6.70
  -2 -12  -2   -8.30    9.30
   2  13   2   56.59   12.40
  -2  13  -2   61.79   12.40
  -2 -13   2   91.79   13.50
  -2 -13  -2   31.50   15.90
  -2  13   2   65.59   12.90
  -2 -13  -2  105.09   13.10
   2  13  -2   76.29   13.40
  -2  14  -2    4.60    8.60
  -2 -14   2  -12.00   12.60
   2  14   2   24.00   12.10
  -2 -14  -2  -19.80   11.20
   2  14  -2   10.10    9.40
  -2  14   2    2.30   10.00
  -2 -15   2  -10.70   14.00
  -2  15  -2    1.70   10.70
   2  15   2   -0.50   12.10
  -2  15   2   -0.40   11.50
  -2  16  -2   -0.90   11.10
  -2  16   2    2.40   11.40
   2  16  -2   -8.10   11.40
   2  17   2    2.00   14.90
  -2  17  -2   -3.60   12.60
  -2  17   2   -3.10   13.50
   2  17  -2   -4.10   12.30
  -3   0   2  478.05   22.40
  -3   0  -2  460.25   21.20
   3   0  -2  449.86   22.50
  -3   0   2  440.76   23.10
  -3  -1   2 3018.40  126.39
   3   1   2 2952.00  125.89
  -3   1  -2 2955.70  125.39
  -3  -1   2 3094.89  127.39
   3   1  -2 2973.30  126.49
  -3  -1  -2 2950.80  126.09
  -3  -2   2    0.60    2.30
  -3  -2   2    2.30    4.90
   3   2   2    1.20    2.50
   3   2  -2    2.70    2.40
   3  -2   2    4.10    3.30
  -3  -2  -2    0.70    2.40
  -3  -3   2 3420.66  144.19
  -3  -3   2 3709.43  145.99
   3   3   2 3354.76  144.79
  -3   3   2 3153.78  146.99
  -3  -4   2  223.48   15.80
  -3  -4   2  229.48   13.40
   3   4   2  208.38   14.20
  -3  -4  -2  213.58   14.00
   3   4  -2  220.48   13.30
  -3   4   2  206.38   13.80
  -3  -4  -2  219.08   16.50
  -3  -5   2 3986.50  167.18
  -3  -5   2 3853.51  166.08
   3   5   2 3837.62  167.18
  -3   5  -2 3921.51  165.18
  -3  -5  -2 3926.31  167.08
   3   5  -2 3834.92  166.28
  -3  -5  -2 4025.80  167.38
  -3   5   2 3910.51  167.18
  -3   6  -2  442.66   22.90
  -3  -6   2  451.95   26.00
  -3  -6   2  459.45   24.10
   3   6   2  437.06   24.90
  -3   6   2  442.06   24.80
  -3  -6  -2  460.95   26.10
  -3  -6  -2  465.05   25.40
   3   6  -2  438.36   24.10
  -3   7  -2 2306.47  100.29
   3   7   2 2316.77  102.59
  -3  -7   2 2322.97  101.79
  -3  -7   2 2312.77  100.89
  -3   7   2 2233.38  102.09
   3   7  -2 2241.68  101.49
  -3  -7  -2 2383.16  102.39
  -3  -7  -2 2264.77  101.89
   3   8   2   72.09   10.50
  -3  -8   2   76.99   11.20
  -3   8  -2   73.19    8.60
  -3  -8   2   66.99    9.20
   3   8  -2   81.79    9.30
  -3   8   2   59.19    9.10
  -3  -8  -2   76.49   10.30
  -3  -8  -2   59.89    9.60
  -3   9  -2 1131.49   56.49
  -3  -9   2 1190.58   56.79
   3   9   2 1151.78   58.39
  -3  -9   2 1217.68   57.69
  -3   9   2 1155.98   58.39
   3   9  -2 1152.28   57.69
  -3  -9  -2 1183.78   57.49
  -3  -9  -2 1374.46   59.79
  -3  10  -2   -0.10    3.90
  -3 -10   2   -5.40    6.00
  -3 -10   2   17.10    8.20
   3  10   2   -1.90    6.80
  -3 -10  -2    1.70    8.60
   3  10  -2    2.10    6.80
  -3 -10  -2    6.50    7.00
  -3  10   2   -0.30    6.60
  -3 -11   2  380.96   25.40
  -3  11  -2  327.27   23.70
   3  11   2  338.97   26.00
  -3 -11   2  355.76   26.40
   3  11  -2  361.46   25.40
  -3 -11  -2  350.86   27.80
  -3  11   2  356.16   25.80
  -3 -11  -2  361.76   26.10
  -3  12  -2   52.49   10.60
   3  12   2   64.79   12.90
  -3 -12  -2   77.59   12.60
  -3 -12  -2   84.39   14.30
  -3  12   2   47.40   10.40
   3  12  -2   58.69   11.70
   3  13   2  398.06   30.30
  -3  13  -2  390.86   28.50
  -3 -13  -2  333.47   28.50
  -3 -13  -2  391.56   37.50
  -3  13   2  385.96   29.60
   3  13  -2  395.76   29.50
  -3  14  -2  126.89   18.00
  -3 -14   2  124.29   17.30
   3  14   2   94.89   16.30
  -3 -14  -2  147.79   16.30
   3  14  -2  122.99   17.00
  -3  14   2   99.49   15.90
  -3  15  -2   76.89   14.90
   3  15   2  101.79   19.30
  -3 -15   2   95.79   17.80
   3  15  -2  101.29   18.00
  -3 -15  -2   89.79   17.10
  -3  15   2   73.99   15.60
   3  16   2   -3.00   18.80
  -3  16  -2   33.40   11.70
  -3 -16   2  -18.30   20.60
  -3  16   2   28.30   14.20
   3  16  -2   -6.90   12.50
  -3  17  -2   14.40   13.60
   3  17   2   16.30   15.30
   3  17  -2   29.50   13.20
  -3  17   2    5.50   12.70
  -4   0   2    3.50    3.20
  -4   0  -2    2.70    2.30
  -4   0   2    8.20    5.50
   4   0  -2    0.80    3.10
  -4   1  -2   15.80    3.40
  -4  -1   2   31.40    6.50
   4   1   2   21.70    3.90
  -4  -1   2   22.50    4.50
   4   1  -2   21.80    6.30
  -4  -1  -2   23.30    4.00
  -4   1   2   18.30    6.00
  -4   1   2   13.30    3.50
  -4  -2   2   93.79   12.00
   4   2   2  104.79    8.50
  -4  -2   2   97.89    8.50
  -4   2   2  104.99   11.10
  -4  -2  -2   98.09    8.40
   4   2  -2  101.89    8.70
  -4  -3   2   19.10    4.00
  -4  -3   2   17.90    5.60
   4   3   2   12.00    3.70
  -4  -3  -2   15.60    5.80
  -4  -3  -2   10.10    3.30
   4   4   2  350.76   20.30
  -4  -4   2  351.96   19.50
  -4  -4   2  366.46   22.70
   4   4  -2  345.47   19.50
  -4  -4  -2  336.27   22.40
  -4  -4  -2  368.06   20.40
  -4   4   2  349.96   20.30
  -4  -5   2   -4.20    5.50
  -4  -5   2   -0.50    3.80
   4   5   2   -1.40    2.60
   4   5  -2   -0.50    2.40
  -4  -5  -2   -3.30    3.80
  -4   5   2    2.10    3.00
  -4  -5  -2    3.10    6.70
   4   6   2  202.48   15.10
  -4  -6   2  224.68   15.50
  -4   6  -2  210.38   13.40
  -4  -6   2  216.38   18.30
   4   6  -2  221.48   14.90
  -4  -6  -2  229.98   16.20
  -4  -6  -2  192.58   18.80
  -4   6   2  218.48   15.20
   4   7   2   28.30    5.80
  -4  -7   2   52.79    9.80
  -4   7  -2   28.30    5.10
  -4  -7   2   41.90    7.50
   4   7  -2   37.70    7.10
  -4   7   2   38.80    6.90
  -4  -7  -2   36.80    9.50
  -4  -7  -2   31.00    7.40
  -4  -8   2   32.20    8.80
   4   8   2   18.70    5.50
  -4   8  -2   21.50    5.30
  -4  -8   2   20.40    6.20
   4   8  -2   12.80    4.30
  -4   8   2   17.20    5.60
  -4  -8  -2   16.30    7.70
  -4   9  -2    9.70    5.20
   4   9   2    9.20    4.80
  -4  -9   2   14.30    6.10
  -4  -9   2    6.40    8.40
  -4  -9  -2   11.10    8.50
   4   9  -2   15.00    6.10
  -4  -9  -2    8.40    5.90
  -4   9   2    8.50    6.10
   4  10   2   33.80    9.10
  -4  10  -2   34.60    7.80
  -4 -10   2   36.20    8.90
  -4  10   2   31.20    7.20
   4  10  -2   40.60   10.30
  -4 -10  -2   48.50   11.30
  -4 -10  -2   37.20    9.70
   4  11   2    3.10    5.60
  -4 -11   2    7.80    9.20
  -4  11  -2    4.00    5.20
  -4 -11   2   -2.70    8.30
  -4 -11  -2   17.50   11.10
   4  11  -2   11.50    7.10
  -4 -11  -2    3.00    9.40
  -4  11   2    4.90    6.60
  -4  13  -2    7.90    7.90
  -4 -13   2    1.10   12.10
   4  13   2  -16.50    7.80
  -4 -13  -2    8.40   12.30
  -4 -13  -2   -9.60   13.50
  -4  13   2    4.10    7.80
   4  13  -2   -8.30    9.10
   4  14   2   -1.60   10.70
  -4  14  -2   -1.50    8.60
  -4 -14   2   -6.70   12.70
  -4  14   2   28.80   11.00
   4  14  -2   11.00   10.70
  -4 -14  -2   22.80   13.70
  -4 -15   2   -9.10   15.00
   4  15   2  -15.20   13.20
   4  15  -2   20.40   12.50
  -4  15   2   -4.80   11.60
  -4 -16   2   -9.90   14.70
   4  16   2   27.80   17.50
  -4  16  -2   11.40   11.90
   4  16  -2   -0.30   12.60
  -4  16   2    9.20   12.60
  -4 -17   2    7.50   17.20
   4  17   2  -15.00   16.50
  -4  17  -2   13.10   12.60
   4  17  -2   11.10   13.70
  -4  17   2    8.40   13.60
   5   0  -2  987.90   46.90
  -5   0  -2  984.80   45.60
  -5   0   2 1061.49   47.90
  -5  -1   2 3337.37  145.29
  -5   1  -2 3349.66  144.39
   5   1   2 3351.56  144.49
  -5  -1   2 3585.64  146.79
   5  -1   2 3344.67  143.99
  -5   1   2 3527.95  145.69
   5   1  -2 3382.16  145.59
  -5   1   2 3342.27  145.39
  -5  -1  -2 3437.16  144.89
  -5  -2   2   56.19    7.60
   5   2   2   53.29    7.00
  -5  -2   2   45.80    7.40
  -5   2  -2   59.19    6.50
  -5   2   2   62.89    8.20
   5   2  -2   56.69    7.80
  -5  -2  -2   53.99    7.30
  -5  -3   2 2593.74  111.39
  -5  -3   2 2651.63  113.59
   5   3   2 2457.75  111.19
  -5  -3  -2 2628.64  113.59
  -5   3   2 2526.35  110.19
   5   3  -2 2568.54  111.49
  -5  -3  -2 2603.94  111.59
  -5  -4   2  750.22   36.60
   5   4   2  718.53   37.40
  -5  -4   2  741.53   39.20
  -5  -4  -2  764.92   37.30
  -5  -4  -2  780.12   39.60
   5   4  -2  734.03   36.50
  -5   4   2  773.82   35.80
  -5  -5   2 1928.61   85.69
   5   5   2 1777.12   83.49
  -5  -5   2 1903.21   83.49
   5   5  -2 1873.51   83.39
  -5   5   2 1841.82   84.09
  -5  -5  -2 1862.41   83.99
  -5  -5  -2 1910.81   85.69
   5   6   2  176.18   13.50
  -5  -6   2  190.48   18.30
  -5  -6   2  158.58   14.10
  -5  -6  -2  165.58   14.70
  -5  -6  -2  168.48   18.10
   5   6  -2  167.88   13.30
  -5   6   2  166.58   14.00
  -5  -7   2 1672.23   74.99
  -5   7  -2 1501.55   71.19
  -5  -7   2 1542.55   73.19
   5   7   2 1547.65   73.29
   5   7  -2 1557.04   72.79
  -5  -7  -2 1602.54   73.89
  -5   7   2 1540.35   73.19
  -5  -7  -2 1692.83   75.29
  -5  -8   2   13.10    8.30
   5   8   2    7.60    5.40
  -5   8  -2   19.50    5.40
  -5  -8  -2    8.80    7.40
  -5  -8  -2    4.50    8.20
  -5   8   2    8.90    5.80
  -5   9  -2  946.31   47.70
  -5  -9   2  951.10   48.40
   5   9   2  934.71   49.30
  -5  -9  -2  992.00   50.39
  -5   9   2  912.91   49.10
  -5  -9  -2 1070.79   51.39
   5   9  -2  923.41   48.90
  -5 -10   2   66.99   13.00
  -5 -10   2   46.10    9.20
  -5  10  -2   41.00    8.50
   5  10   2   56.99   11.50
   5  10  -2   43.50   10.50
  -5 -10  -2   63.89   12.60
  -5  10   2   40.60    8.80
   5  11   2  400.46   28.30
  -5 -11   2  395.26   28.30
  -5  11  -2  372.46   25.50
  -5 -11   2  384.36   31.20
  -5 -11  -2  430.66   31.50
  -5  11   2  410.66   28.20
  -5 -11  -2  371.26   31.70
   5  11  -2  396.66   27.50
  -5 -12   2   55.89   13.00
   5  12   2   33.40   10.10
  -5  12  -2   52.89   10.40
  -5 -12  -2   42.90   14.70
  -5 -12  -2   41.90   14.40
   5  12  -2   40.60   10.00
  -5  12   2   42.80    9.80
  -5 -13   2  270.07   29.20
   5  13   2  286.97   27.00
  -5  13  -2  275.97   23.80
  -5 -13  -2  321.57   36.40
   5  13  -2  282.47   26.20
  -5 -13  -2  271.07   29.40
  -5  13   2  300.57   26.20
  -5 -14   2  100.29   17.10
   5  14   2   93.69   16.50
   5  14  -2  105.29   15.60
  -5 -14  -2  101.69   17.30
  -5  14   2   93.89   17.30
  -5 -15   2   49.80   17.20
  -5  15  -2   55.89   13.20
   5  15   2   67.99   17.30
   5  15  -2   80.09   15.60
  -5 -15  -2   80.99   16.70
  -5  15   2   61.69   18.00
  -5 -16   2  -10.30   15.90
  -5  16  -2   10.70   11.80
  -5 -16  -2  -25.10   15.70
  -5  16   2   17.00   13.70
   5  16  -2   -4.00   12.70
  -5  17  -2   13.50   13.10
  -5 -17   2  -13.20   17.30
   5  17   2   10.80   18.10
   5  17  -2   23.70   15.10
  -5 -17  -2   -4.10   17.50
  -5  17   2   21.20   14.50
   6   0  -2   17.70    5.00
  -6   0  -2   21.00    4.30
  -6   0   2   25.90    6.90
  -6   0   2   11.20    4.00
  -6  -1   2    5.00    3.50
  -6  -1   2    5.20    6.00
  -6   1  -2   12.40    4.10
   6   1   2   12.60    4.30
  -6   1   2    4.20    6.20
  -6  -1  -2    5.20    3.20
   6  -1   2   12.40    3.60
  -6   1   2    9.30    4.60
   6   1  -2   10.80    4.90
   6   2   2   23.90    5.10
  -6  -2   2   16.80    6.40
  -6  -2   2   21.60    5.00
  -6   2  -2   21.00    4.70
  -6   2   2   15.70    4.40
  -6  -2  -2   37.40    8.10
  -6   2   2   36.80    7.70
   6   2  -2   11.50    4.20
  -6  -2  -2   27.10    8.10
  -6  -3   2   28.80    6.30
  -6  -3   2   19.60    6.80
   6   3   2   26.60    8.40
   6   3  -2   23.70    5.00
  -6   3   2   31.40    7.40
  -6  -3  -2   30.80    8.60
  -6  -3  -2   21.00    4.90
  -6  -4   2  637.74   35.50
  -6  -4   2  661.13   32.50
   6   4   2  557.64   34.50
  -6   4   2  630.04   31.80
   6   4  -2  614.04   31.80
  -6  -4  -2  627.54   35.30
   6   5   2   -0.50    3.60
  -6  -5   2    2.60    3.90
  -6  -5   2    4.70    7.70
  -6  -5  -2   -2.20    4.20
  -6   5   2    1.20    7.00
   6   5  -2    7.40    2.90
  -6  -5  -2  -10.70    6.10
  -6  -6   2  271.87   23.10
  -6  -6   2  255.77   18.50
   6   6   2  259.17   17.70
  -6   6   2  265.17   18.70
   6   6  -2  252.37   17.50
  -6  -6  -2  269.77   22.80
  -6  -6  -2  267.77   19.30
   6   7   2    9.90    5.60
  -6  -7   2    4.10    6.50
  -6   7  -2   12.80    4.60
  -6  -7  -2   12.40    8.80
  -6   7   2    3.60    3.80
  -6  -7  -2   -0.50    6.00
   6   7  -2   11.80    5.70
  -6  -8   2   26.70    9.30
  -6   8  -2   12.60    4.90
   6   8   2   10.10    5.00
   6   8  -2   14.30    5.00
  -6   8   2   11.80    5.80
  -6  -8  -2   23.70    8.50
  -6  -9   2   -0.90    6.60
  -6   9  -2   -4.20    3.90
   6   9   2   -2.90    4.50
  -6  -9  -2   -4.30    7.80
   6   9  -2    1.70    5.90
  -6   9   2   -8.50    6.90
  -6  -9  -2    4.30    9.40
  -6 -10   2   -3.70    9.60
  -6  10  -2    1.70    5.30
   6  10   2  -11.10    5.90
  -6 -10   2   -9.80    7.50
  -6 -10  -2   11.90   11.90
  -6 -10  -2    6.90    9.20
  -6  10   2    5.60    6.50
   6  10  -2   -1.20    5.60
  -6  11  -2    2.30    6.20
  -6 -11   2    5.00    8.90
  -6 -11   2   -3.30    9.90
   6  11   2   -2.60    7.00
  -6 -11  -2    2.60   10.50
  -6 -11  -2    9.30   11.60
   6  11  -2   -2.30    6.50
  -6  11   2   -3.80    6.40
  -6 -12   2   16.30   11.80
   6  12   2   15.70   10.60
  -6 -12   2    5.30   12.60
  -6  12  -2    7.10    7.30
  -6 -12  -2   16.80   13.80
  -6  12   2    6.30    8.90
   6  12  -2    4.80    8.80
  -6 -12  -2    1.80   11.60
  -6  13  -2   -0.80    7.00
   6  13   2   -3.60    9.40
  -6 -13   2  -15.30   11.00
  -6 -13  -2  -12.10   12.10
  -6 -13  -2  -10.50   16.60
   6  13  -2   19.20   10.00
  -6  13   2    2.60    9.80
  -6  14  -2   23.30   10.10
   6  14   2   20.80   12.00
  -6 -14   2   18.60   13.20
  -6 -14  -2   23.10   13.30
   6  14  -2   16.70   11.20
  -6  15  -2    1.60    9.90
  -6 -15   2   21.20   14.70
   6  15   2   11.60   14.70
  -6  15   2   -2.60   11.30
  -6 -15  -2   -8.80   14.00
   6  15  -2    4.00   14.70
  -6  16  -2   11.90   10.80
  -6 -16   2  -22.40   15.90
  -6  16   2    1.00   13.50
   6  16  -2   -6.60   13.00
  -6 -16  -2   -2.10   15.60
  -6 -17   2   18.50   18.10
   6  17   2   11.30   16.10
  -6  17  -2    6.50   12.50
  -6 -17  -2  -24.00   17.30
  -6  17   2    3.60   14.40
   6  17  -2   29.80   16.80
   7   0  -2 1318.17   63.29
  -7   0   2 1438.66   64.59
  -7   0   2 1326.97   62.69
  -7   0  -2 1366.46   61.99
   7   1   2 2141.09   99.99
  -7  -1   2 2349.17  103.09
  -7  -1   2 2304.37  101.29
  -7   1  -2 2256.17  100.29
  -7   1   2 2379.86  102.29
  -7   1   2 2332.37  101.49
  -7  -1  -2 2285.67  100.69
  -7  -1  -2 2369.76  103.69
   7  -1   2 2199.58   99.79
   7   1  -2 2324.87  101.89
  -7  -2   2  199.18   15.30
  -7   2  -2  210.58   14.50
  -7  -2   2  207.08   18.80
   7   2   2  188.28   14.20
   7   2  -2  170.28   15.40
  -7  -2  -2  205.88   15.20
  -7   2   2  188.88   17.30
  -7   2   2  206.68   15.20
  -7  -2  -2  180.08   18.30
  -7  -3   2 3391.56  146.49
   7   3   2 3286.47  145.79
  -7  -3   2 3421.46  149.19
  -7   3  -2 3383.06  144.89
  -7   3   2 3427.86  146.19
  -7  -3  -2 3480.95  149.29
   7   3  -2 3274.67  145.99
  -7  -3  -2 3366.56  146.39
  -7   3   2 3382.76  145.59
  -7  -4   2   44.30    9.50
  -7  -4   2   68.69    9.50
  -7  -4  -2   41.30    6.90
  -7  -4  -2   75.19   12.00
  -7   4   2   82.09   10.70
   7   4  -2   55.49    8.30
  -7  -5   2 3679.53  159.48
  -7  -5   2 4197.18  163.58
   7   5   2 3484.35  159.08
  -7  -5  -2 3616.54  159.78
   7   5  -2 3468.25  158.98
  -7   5   2 3646.84  156.78
  -7  -5  -2 3670.23  162.18
  -7  -6   2  122.39   14.30
   7   6   2   96.19   10.90
  -7  -6   2   93.89   14.10
   7   6  -2   92.19   10.20
  -7   6   2  125.89   12.40
  -7  -6  -2  104.49   14.50
  -7  -7   2  994.60   48.10
  -7  -7   2  924.21   55.69
   7   7   2  943.71   47.40
   7   7  -2  896.01   46.90
  -7  -7  -2  911.31   51.19
  -7  -7  -2  953.80   48.60
  -7   7   2  877.51   47.70
  -7   8  -2  320.57   22.10
  -7  -8   2  322.17   23.90
  -7  -8   2  313.27   28.80
   7   8   2  317.77   22.70
  -7  -8  -2  332.27   30.80
  -7  -8  -2  367.16   26.10
  -7   8   2  330.97   23.70
   7   8  -2  320.97   22.40
  -7  -9   2  708.93   41.10
   7   9   2  734.83   40.50
  -7   9  -2  737.73   39.10
  -7  -9   2  707.33   43.90
  -7  -9  -2  716.23   42.30
   7   9  -2  737.03   41.10
  -7  -9  -2  700.33   43.30
  -7   9   2  698.33   39.80
  -7 -10   2   37.00   12.80
   7  10   2   37.30   10.70
  -7  10  -2   38.90    8.50
  -7 -10   2   36.80   11.00
  -7 -10  -2   32.50   12.20
  -7  10   2   25.60    8.80
   7  10  -2   18.50    6.00
  -7 -10  -2   34.40   12.20
  -7 -11   2  476.65   36.00
  -7 -11   2  494.65   35.90
  -7  11  -2  524.35   31.60
   7  11   2  542.25   33.70
  -7  11   2  486.65   32.80
  -7 -11  -2  458.95   38.70
   7  11  -2  465.25   32.60
  -7 -11  -2  493.15   36.10
   7  12   2    3.70    9.30
  -7 -12   2    2.80   11.70
  -7 -12   2    2.30   13.30
  -7  12  -2   -7.50    6.80
   7  12  -2   -9.80    7.30
  -7 -12  -2   16.80   13.70
  -7 -12  -2   26.00   16.20
  -7  12   2    2.70    8.60
  -7 -13   2  286.37   31.90
   7  13   2  305.07   29.60
  -7  13  -2  287.47   26.10
  -7 -13  -2  346.57   48.50
  -7 -13  -2  303.07   32.90
  -7  13   2  302.87   28.00
   7  13  -2  342.17   28.70
  -7 -14   2   29.30   14.80
   7  14   2   17.20   12.90
  -7  14  -2   17.20    9.80
   7  14  -2   11.80   11.80
  -7 -14  -2   27.30   15.10
  -7  14   2    8.00   10.50
  -7 -15   2   82.19   18.30
   7  15   2   61.99   18.20
  -7  15  -2   95.99   15.70
   7  15  -2  126.09   19.00
  -7  15   2  128.89   20.50
  -7 -15  -2  128.39   20.70
  -7 -16   2   13.70   17.10
  -7  16  -2    3.30   12.80
   7  16   2   15.50   18.00
  -7 -16  -2   13.70   16.50
  -7  16   2   -2.30   12.60
   7  16  -2   17.80   13.00
  -8   0   2   21.50    7.60
   8   0  -2   25.80    7.40
  -8   0  -2   22.30    8.10
  -8   0  -2   36.80    7.10
  -8   0   2   34.90    7.70
   8   1   2    4.10    4.30
  -8  -1   2    1.20    6.70
  -8  -1   2    1.20    4.90
  -8   1  -2   -1.10    4.00
   8   1  -2   10.80    6.00
  -8  -1  -2   19.30    8.00
  -8   1   2    7.50    4.30
   8  -1   2    1.30    3.90
  -8  -1  -2    9.30    5.20
  -8   1   2    4.80    7.00
  -8   2  -2    2.30    4.40
  -8  -2   2  -17.50    6.90
   8   2   2    7.30    5.10
  -8  -2   2   -2.00    4.70
  -8  -2  -2    0.50    8.20
  -8   2   2   -0.50    4.10
  -8   2   2   -2.00    7.30
  -8  -2  -2   -1.00    4.70
   8   3   2   -6.80    4.80
  -8  -3   2   11.50    6.30
  -8   3  -2    3.00    4.40
  -8  -3   2    7.50    7.00
  -8  -3  -2    7.80    5.20
  -8   3   2   -1.60    7.30
   8   3  -2    4.80    4.30
  -8   3   2    7.80    4.90
  -8  -3  -2    2.30    7.00
  -8  -4   2   48.60    8.90
  -8   4  -2   40.00    6.80
  -8  -4  -2   50.59    8.70
   8   4  -2   28.10    5.60
  -8   4   2   65.09   10.10
  -8  -5   2    3.20    6.30
   8   5   2    1.00    4.60
  -8  -5   2    1.90    8.50
   8   5  -2    6.90    3.50
  -8  -5  -2    4.30    6.40
  -8   5   2   -4.70    7.50
  -8  -5  -2   -0.20    9.40
  -8  -6   2   48.20   13.50
   8   6   2   59.89    8.90
  -8  -6   2   48.90   10.50
  -8  -6  -2   66.49   11.00
  -8   6   2   66.09   11.20
  -8   7  -2    7.70   10.00
   8   7   2   12.00    4.70
  -8  -7   2    3.40    9.50
  -8  -7  -2    3.50    9.30
  -8   7   2    0.70    9.20
  -8  -7  -2    2.10    9.60
  -8   7   2    1.00    6.00
   8   7  -2    7.00    5.00
  -8  -9   2   31.80   10.10
  -8  -9   2   46.90   13.20
  -8   9  -2   22.80    7.30
  -8   9  -2   44.90   12.90
   8   9   2   36.20    7.60
  -8  -9  -2   57.99   14.50
  -8  -9  -2   35.10   12.70
  -8   9   2   30.50    9.60
   8   9  -2   17.40    7.00
  -8 -10   2    1.20   10.50
   8  10   2   -5.70    6.30
  -8 -10   2    2.70   11.20
  -8  10  -2   -8.90    5.30
  -8 -10  -2   -0.50    9.90
   8  10  -2    5.20    6.70
  -8 -10  -2    3.10   11.10
  -8  10   2    4.40    6.50
   8  11   2   16.80    7.50
  -8 -11   2   -1.00   12.20
  -8 -11   2   20.20   12.00
  -8  11  -2   15.20    7.50
  -8 -11  -2   21.00   12.40
   8  11  -2    5.80    7.90
  -8 -11  -2   18.80   12.90
  -8  11   2   19.00    8.50
  -8 -12   2   21.20   16.20
   8  12   2   13.20    9.50
  -8  12  -2   21.10    9.00
  -8 -12   2   -2.90   11.60
  -8 -12  -2   14.10   15.80
  -8  12   2   13.20    8.80
   8  12  -2   -9.50    8.20
  -8 -12  -2    7.10   12.60
   8  13   2    7.00    9.50
  -8 -13   2  -16.30   12.20
  -8 -13  -2   14.80   13.60
  -8  13   2   20.60   11.80
   8  13  -2  -15.40    9.80
  -8 -14   2  -11.60   14.80
   8  14   2   11.10   12.10
  -8  14  -2  -11.90   12.00
  -8 -14  -2   24.90   14.10
  -8  14   2    1.90   10.90
   8  14  -2  -18.00   12.00
  -8  15  -2   -0.10   10.60
  -8 -15   2  -14.30   15.60
  -8 -15  -2    7.20   15.90
  -8  15   2  -10.90   11.90
  -8 -16   2   19.10   17.60
   8  16   2   23.40   17.50
  -8  16  -2    2.90   12.80
  -8  16   2   29.80   14.00
  -8 -16  -2  -22.20   16.90
  -9   0   2  620.84   35.70
  -9   0  -2  591.54   32.50
   9   0  -2  579.54   33.80
  -9   0   2  572.34   32.90
  -9   0  -2  624.14   35.80
  -9   1  -2 3492.25  152.68
  -9   1  -2 3562.04  155.08
   9   1   2 3495.95  152.98
  -9  -1   2 3415.36  153.38
  -9  -1   2 3506.35  155.78
   9  -1   2 3309.47  153.18
  -9  -1  -2 3394.46  153.08
  -9  -1  -2 3983.50  157.58
   9   1  -2 3551.24  154.48
  -9   1   2 3440.56  153.58
  -9   1   2 3600.44  154.98
  -9   2  -2  338.27   21.80
   9   2   2  347.67   22.10
  -9  -2   2  332.47   22.90
  -9   2  -2  360.46   25.30
  -9   2   2  353.36   23.30
  -9   2   2  354.46   25.60
  -9  -2  -2  335.17   22.70
   9   2  -2  317.57   24.00
  -9   3  -2 2818.22  124.09
  -9  -3   2 2781.12  125.49
  -9   3  -2 2907.91  125.89
   9   3   2 2825.02  124.69
  -9  -3   2 2763.02  128.19
  -9   3   2 2772.32  125.09
  -9   3   2 2871.71  125.19
  -9  -3  -2 2817.82  125.39
  -9  -3  -2 2858.21  128.89
   9   3  -2 2843.72  125.19
  -9   4  -2  216.88   17.10
  -9   4  -2  231.48   21.70
  -9  -4   2  243.58   19.90
  -9  -4   2  206.18   26.90
   9   4   2  207.38   17.30
  -9  -4  -2  261.17   20.10
   9   4  -2  232.78   17.00
  -9   4   2  286.57   22.50
  -9   4   2  234.88   18.60
  -9  -5   2 2648.33  115.39
  -9  -5   2 2605.64  118.49
   9   5   2 2466.15  114.09
  -9   5  -2 2572.24  113.59
  -9  -5  -2 2563.54  115.29
  -9  -5  -2 2639.44  118.89
   9   5  -2 2426.26  113.89
  -9   5   2 2505.85  112.69
  -9  -6   2  156.58   19.40
   9   6   2  175.08   14.80
  -9   6  -2  181.98   20.60
  -9  -6   2  180.18   23.40
  -9  -6  -2  165.78   19.30
   9   6  -2  156.38   15.00
  -9  -6  -2  176.18   21.60
  -9   6   2  140.99   20.00
   9   7   2 1767.72   84.49
  -9  -7   2 1874.71   89.49
  -9  -7   2 1905.61   86.19
  -9   7  -2 1732.83   82.89
  -9  -7  -2 1822.72   89.09
  -9   7   2 1722.63   81.19
   9   7  -2 1816.42   84.79
   9   8   2  342.47   24.40
  -9   8  -2  291.77   26.80
  -9  -8   2  371.86   28.20
  -9  -8   2  376.66   30.40
  -9  -8  -2  332.47   30.30
   9   8  -2  322.97   24.30
  -9   8   2  327.77   25.60
  -9   8   2  335.87   28.40
  -9  -8  -2  387.66   28.80
  -9  -9   2 1185.88   61.29
  -9  -9   2 1168.28   64.39
  -9   9  -2 1097.29   57.19
  -9   9  -2 1163.48   58.99
   9   9   2 1195.98   60.49
   9   9  -2 1181.88   60.49
  -9  -9  -2 1149.29   63.49
  -9   9   2 1187.38   61.39
  -9  -9  -2 1182.88   62.79
  -9  10  -2   61.09   11.40
   9  10   2   75.79   12.60
  -9 -10   2   92.89   17.10
  -9 -10   2   88.09   16.70
  -9 -10  -2   79.09   16.20
  -9  10   2   89.19   14.50
  -9 -10  -2   89.59   15.60
   9  10  -2   59.09   11.10
  -9 -11   2  465.55   40.30
   9  11   2  445.16   33.60
  -9  11  -2  441.36   30.50
  -9 -11   2  474.15   36.80
   9  11  -2  449.95   32.40
  -9 -11  -2  456.65   41.50
  -9 -11  -2  432.96   37.60
  -9  11   2  438.26   33.10
  -9 -12   2   27.10   14.50
  -9 -12   2   12.70   16.50
  -9  12  -2   17.80    9.50
   9  12   2  -13.80   10.70
  -9 -12  -2   -5.80   11.70
   9  12  -2   12.30    9.30
  -9 -12  -2   35.10   18.60
  -9  12   2    3.80    9.90
   9  13   2  136.39   19.90
  -9  13  -2  162.18   21.50
  -9 -13   2  125.99   22.00
  -9 -13  -2  152.68   22.80
  -9  13   2  115.09   20.10
   9  13  -2  184.48   24.30
  -9  14  -2    9.00    9.90
   9  14   2   -0.40   12.00
  -9 -14   2   10.70   14.60
   9  14  -2   -2.10   11.80
  -9 -14  -2   13.60   15.80
  -9  14   2    4.20   11.70
  -9 -15   2   60.19   19.30
  -9  15  -2   51.89   13.10
   9  15   2    8.90   18.30
   9  15  -2   62.79   28.50
  -9  15   2  101.39   18.90
  -9 -15  -2  111.29   21.70
  -9 -16   2    3.30   17.60
   9  16   2    4.30   16.70
  -9  16  -2   -5.10   12.30
  -9  16   2  -20.30   14.20
  -9 -16  -2   28.10   18.10
   9  16  -2   44.60   18.00
  10   0   2    1.10    4.00
  10   0  -2   14.50    7.20
 -10   0   2    8.40    6.80
 -10   0  -2   -4.40    9.60
 -10   0  -2   14.70    5.70
 -10   1  -2  181.38   16.10
  10   1   2  175.98   16.50
 -10  -1   2  172.38   17.50
 -10  -1   2  181.28   21.20
 -10   1   2  209.98   17.60
  10   1  -2  164.58   17.70
 -10  -1  -2  166.78   21.20
 -10  -1  -2  189.78   17.20
  10  -1   2  161.18   17.50
 -10  -2   2    3.60    5.90
  10   2   2   -1.90    4.90
 -10   2  -2    8.70    8.80
 -10   2  -2    3.00    5.20
  10   2  -2   11.30    5.00
 -10   2   2   -4.60    8.80
 -10   2   2    3.50    6.20
 -10  -2  -2    4.90    9.00
 -10  -2  -2    1.10    5.90
 -10  -3   2   24.90    7.90
 -10  -3   2    4.10    8.80
 -10   3  -2   14.20    9.30
  10   3   2    7.20    7.10
 -10   3  -2    9.40    5.10
  10   3  -2   19.80    6.10
 -10  -3  -2    3.60    9.80
 -10   3   2    6.10    5.30
 -10   3   2   12.90    9.10
 -10  -3  -2    6.00    7.20
 -10  -4   2   -3.80    8.60
 -10   4  -2    7.30    8.60
 -10  -4   2    3.90    6.70
  10   4   2   -1.70    3.50
 -10  -4  -2   -5.40    6.80
 -10  -4  -2   14.30   10.40
 -10   4   2  -11.40    5.70
  10   4  -2    7.30    4.30
 -10   4   2   15.70    9.40
 -10   5  -2   18.60   11.90
 -10   5  -2   12.70    6.50
 -10  -5   2   -0.50    8.50
 -10  -5   2    7.30    8.10
  10   5   2   20.90    6.50
  10   5  -2   20.40    7.30
 -10   5   2   16.80    7.10
 -10  -5  -2   22.60    9.50
 -10  -5  -2   25.20   10.10
 -10   5   2   17.90    9.30
  10   6   2   14.00    5.80
 -10  -6   2    5.60   10.80
 -10   6  -2    9.60   10.70
 -10  -6   2   14.00    9.80
 -10   6   2    2.70   11.30
 -10  -6  -2   15.30   11.80
 -10  -6  -2   14.40    9.70
  10   6  -2    6.90    4.50
 -10   7  -2   19.20   11.60
 -10  -7   2   25.20   11.60
 -10  -7   2   33.70   10.90
  10   7   2   19.00    5.50
  10   7  -2   51.19    9.40
 -10  -7  -2    3.80   10.10
 -10  -7  -2   36.00   11.70
 -10   7   2   30.90   10.90
 -10  -8   2   32.30   11.50
 -10   8  -2    6.50   11.80
 -10  -8   2  -10.50    9.20
  10   8   2    4.90    5.70
 -10  -8  -2   -0.30   11.10
  10   8  -2   10.30    7.60
 -10  -8  -2   11.00   10.60
 -10   8   2   11.40    8.30
 -10   8   2    5.90   12.40
 -10  -9   2   75.19   16.20
 -10   9  -2  109.49   14.30
  10   9   2   75.99   12.20
 -10   9  -2   90.89   13.90
 -10  -9   2   81.79   14.90
 -10  -9  -2  125.29   19.20
 -10   9   2   88.39   13.40
 -10   9   2  104.89   24.20
  10   9  -2   96.29   14.90
 -10  -9  -2   77.69   15.70
 -10  10  -2    1.50    8.40
  10  10   2   -3.80    7.10
 -10  10  -2   10.00   15.30
 -10 -10   2    6.90   12.50
 -10 -10   2    0.50   12.70
 -10  10   2    7.70    9.70
  10  10  -2    7.70    8.40
 -10 -10  -2   -8.70   11.40
 -10 -10  -2  -10.20   13.80
  10  11   2    0.90   10.60
 -10 -11   2    3.70   15.90
 -10 -11   2    6.70   12.00
 -10  11  -2    6.40    8.50
 -10  11   2   -9.20    8.70
  10  11  -2  -13.30    7.90
 -10 -11  -2   -4.80   17.70
 -10 -11  -2   -0.90   13.40
  10  12   2   -0.10   10.70
 -10 -12   2   16.90   14.30
 -10  12   2  -11.50   10.20
 -10 -12  -2   10.20   22.30
 -10 -12  -2   26.70   16.30
  10  12  -2    5.30    9.20
  10  13   2   16.40   11.70
 -10 -13   2   47.00   16.20
 -10  13   2   29.00   13.00
 -10 -13  -2    5.10   13.90
  10  13  -2   22.20   11.50
 -10 -14   2   -3.80   14.40
  10  14   2   11.30   14.00
 -10  14  -2   -9.20   10.20
 -10  14   2    4.90   11.10
 -10 -14  -2    4.30   15.50
  10  15   2   11.40   16.30
 -10  15  -2   -5.10   12.00
 -10 -15   2  -17.50   17.30
 -10 -15  -2   18.40   18.80
 -10  15   2   -1.20   12.80
  10  15  -2   34.30   15.30
 -11   0   2 1135.29   69.89
 -11   0  -2 1175.98   58.29
 -11   0   2 1201.78   59.09
 -11   0  -2 1191.78   62.49
  11   0  -2 1166.08   59.69
 -11  -1   2 2733.23  121.79
  11   1   2 2711.33  118.39
 -11  -1   2 2567.24  118.39
 -11   1  -2 2707.13  117.89
 -11  -1  -2 2591.34  118.29
 -11   1   2 2554.44  120.09
 -11   1   2 2609.04  118.29
 -11  -1  -2 2674.43  121.89
  11  -1   2 2417.26  122.29
  11   1  -2 2646.14  119.29
 -11   2  -2  527.35   30.40
  11   2   2  490.55   30.90
 -11  -2   2  543.15   32.60
 -11   2  -2  478.95   34.70
 -11  -2   2  522.75   35.60
 -11  -2  -2  501.35   35.50
 -11  -2  -2  508.45   32.10
 -11   2   2  489.35   31.20
  11   2  -2  486.85   30.20
  11   3   2 2676.73  124.79
 -11   3  -2 2707.53  124.39
 -11   3  -2 3164.58  127.89
 -11  -3   2 2724.83  129.19
 -11  -3   2 2741.93  126.29
  11   3  -2 2621.94  125.29
 -11  -3  -2 2762.52  129.89
 -11   3   2 2738.33  125.79
 -11  -3  -2 2686.23  125.89
 -11   3   2 3114.99  127.29
 -11  -4   2  429.16   33.00
 -11   4  -2  389.36   26.50
 -11  -4   2  412.96   30.80
  11   4   2  388.36   25.50
 -11   4   2  462.75   31.30
 -11  -4  -2  436.16   30.90
 -11  -4  -2  422.66   32.50
  11   4  -2  429.56   26.50
 -11   4   2  391.86   27.60
 -11   5  -2 1835.72   86.19
  11   5   2 1749.03   84.79
 -11   5  -2 1788.12   84.69
 -11  -5   2 1866.21   90.89
  11   5  -2 1766.12   85.39
 -11  -5  -2 1902.61   87.79
 -11   5   2 1821.92   84.99
 -11  -5  -2 1814.92   90.89
 -11   5   2 1807.42   85.89
 -11   6  -2  269.07   26.50
  11   6   2  276.67   21.20
 -11   6  -2  262.67   21.60
 -11  -6   2  277.87   28.90
 -11  -6  -2  274.97   29.40
 -11   6   2  278.47   23.10
  11   6  -2  231.08   20.70
 -11   6   2  252.17   27.20
 -11  -6  -2  283.37   28.60
 -11   7  -2 1361.76   67.39
 -11  -7   2 1394.96   74.19
  11   7   2 1378.86   68.29
 -11  -7   2 1383.16   70.99
 -11  -7  -2 1437.56   74.89
 -11   7   2 1314.97   66.59
  11   7  -2 1348.17   68.09
 -11  -8   2  253.87   29.10
 -11  -8   2  228.98   28.90
 -11   8  -2  252.87   28.30
  11   8   2  272.37   22.20
 -11   8   2  250.47   27.80
 -11  -8  -2  317.57   32.10
 -11  -8  -2  271.17   29.60
  11   8  -2  264.57   23.60
 -11   9  -2  788.82   45.80
 -11  -9   2  860.11   52.49
  11   9   2  841.52   47.70
 -11  -9   2  841.42   54.29
 -11  -9  -2  854.71   53.09
 -11   9   2  759.12   45.70
 -11   9   2  796.42   48.80
 -11  -9  -2  867.51   52.39
  11   9  -2  843.02   48.80
 -11 -10   2  391.36   39.20
 -11 -10   2  344.47   35.90
  11  10   2  328.17   29.10
 -11  10  -2  346.37   27.20
 -11  10  -2  302.37   32.80
  11  10  -2  313.67   28.00
 -11  10   2  335.47   29.30
 -11 -10  -2  415.46   39.60
 -11 -10  -2  330.27   35.10
 -11  11  -2  594.64   39.20
  11  11   2  619.24   41.50
 -11 -11   2  512.75   44.60
 -11 -11   2  572.24   52.49
 -11 -11  -2  617.44   55.89
  11  11  -2  612.54   39.80
 -11 -11  -2  582.84   46.40
 -11  11   2  611.44   41.20
 -11  12  -2   74.39   14.80
 -11 -12   2   65.39   17.50
  11  12   2  108.09   17.30
 -11  12   2   50.99   15.40
 -11 -12  -2   50.49   16.80
  11  12  -2   91.49   17.60
 -11  13  -2   93.09   16.80
  11  13   2  107.19   19.20
 -11 -13   2   64.39   18.20
 -11 -13  -2   90.79   20.90
  11  13  -2  100.99   18.60
 -11  13   2   73.89   17.40
  11  14   2   19.00   13.10
 -11  14  -2   -0.10   10.40
 -11 -14   2   32.90   17.20
 -11 -14  -2   20.80   16.40
 -11  14   2   10.40   13.60
  11  14  -2   11.10   14.20
  11  15   2   33.30   17.60
 -11 -15   2   26.20   18.80
 -11  15  -2   43.10   14.20
 -11  15   2   35.60   14.50
  11  15  -2   35.30   18.80
 -11 -15  -2   66.99   19.60
  12   0  -2   42.20   11.00
 -12   0   2   32.20    9.00
 -12   0  -2   46.40   10.10
 -12   0   2   32.50   12.80
 -12   0  -2   40.30   13.80
 -12  -1   2    4.10    7.90
 -12   1  -2   -9.30   10.40
 -12  -1   2   -5.80    9.40
 -12   1  -2    9.60    8.00
  12   1   2   -1.40    6.30
 -12   1   2    4.30   10.30
 -12   1   2   -7.70    7.40
  12   1  -2    3.70    8.00
 -12  -1  -2    6.70    7.20
 -12  -1  -2   -7.70    9.20
 -12   2  -2   -6.00    9.90
  12   2   2   14.50    7.30
 -12  -2   2    9.40    8.10
 -12   2  -2    3.20    6.80
 -12  -2   2    9.40    9.60
 -12  -2  -2    2.40    7.40
 -12   2   2   -7.00    7.90
  12   2  -2    4.10    5.90
 -12   2   2  -11.30   10.30
 -12  -2  -2   -1.90   10.30
 -12   3  -2   16.80    6.80
 -12  -3   2   15.80   10.50
 -12   3  -2   23.80   12.00
 -12  -3   2   19.20   10.90
  12   3   2    8.40    6.90
 -12  -3  -2    0.10    8.80
 -12   3   2   16.30   12.60
 -12  -3  -2   23.10   11.50
  12   3  -2   23.30    6.20
 -12   3   2   27.20    9.50
  12   4   2    8.70    5.20
 -12  -4   2    8.00   10.80
 -12   4  -2   23.10   12.10
 -12   4  -2    4.00    6.30
 -12  -4   2   -2.20   11.00
 -12  -4  -2    6.80    8.90
 -12  -4  -2   14.20   10.20
 -12   4   2    6.50   10.80
 -12   4   2   18.90    7.50
  12   4  -2   14.30    7.00
 -12  -5   2   15.10   11.70
 -12  -5   2    1.30   11.60
  12   5   2    6.90    5.30
 -12   5  -2    0.10   11.60
 -12   5  -2    1.80    6.80
 -12  -5  -2    6.50   12.60
  12   5  -2    9.10    6.10
 -12  -5  -2   -2.30   10.70
 -12   5   2    9.00    9.00
 -12  -7   2   -7.50   11.70
 -12   7  -2   -1.70   11.50
  12   7   2    8.60    8.40
 -12   7  -2    3.90    8.60
 -12  -7   2    4.80   12.70
 -12   7   2   -2.90   12.00
 -12  -7  -2   -6.50   11.10
  12   7  -2    4.50    6.60
 -12  -7  -2   -3.50   10.60
 -12   7   2    2.30    8.70
 -12  -8   2   50.79   15.30
 -12   8  -2   51.19   12.00
 -12   8  -2   80.29   15.70
  12   8   2   58.69   10.50
 -12  -8   2   65.29   16.90
  12   8  -2   45.90   10.60
 -12  -8  -2   69.69   17.80
 -12   8   2   99.49   15.20
 -12  -8  -2   93.29   18.90
 -12  -9   2  -14.80   14.50
 -12  -9   2   17.10   15.00
  12   9   2   -8.90    8.30
 -12   9  -2    9.00   14.30
 -12   9   2    4.80   10.50
  12   9  -2    5.00    7.10
 -12  -9  -2   -3.30   13.80
 -12   9   2   22.20   15.00
 -12  -9  -2  -12.60   11.70
 -12 -10   2   22.70   16.20
 -12 -10   2   32.10   20.60
 -12  10  -2   30.10   16.30
  12  10   2   17.20   11.10
 -12  10  -2   20.40    9.70
 -12 -10  -2   62.89   20.40
  12  10  -2   30.10   10.50
 -12  10   2   18.50   11.70
 -12 -10  -2   27.40   16.10
  12  11   2   13.20   10.30
 -12 -11   2   15.80   15.90
 -12 -11  -2    5.00   24.50
 -12  11   2   -1.70   10.90
  12  11  -2   12.10   11.50
 -12 -11  -2    9.30   14.90
 -12  12  -2   23.40   14.60
  12  12   2   15.50   11.70
 -12 -12   2    0.20   14.90
 -12 -12  -2   17.10   16.20
 -12  12   2   26.90   12.90
  12  12  -2   27.30   13.20
  12  13   2   -1.10   12.60
 -12  13  -2   12.80   11.80
 -12 -13   2    2.70   15.70
  12  13  -2   -0.10   14.20
 -12  13   2   15.70   13.30
 -12 -13  -2   17.70   18.40
 -12 -14   2   27.80   17.80
 -12  14  -2   19.10   13.80
 -12  14   2   28.00   14.10
  12  14  -2   16.60   15.20
 -12 -14  -2  -11.20   16.50
  13   0  -2  899.81   50.39
 -13   0  -2  929.11   49.90
 -13   0   2  875.51   52.69
 -13   0  -2  864.31   52.59
 -13   0   2  933.91   50.29
 -13  -1   2 2007.60   92.89
 -13   1  -2 1966.50   95.09
 -13   1  -2 1938.71   91.29
 -13  -1   2 1950.80   95.99
  13   1   2 1939.71   91.49
  13   1  -2 1812.92   94.59
 -13  -1  -2 1943.01   92.19
 -13  -1  -2 1956.50   96.19
 -13   1   2 1882.51   94.29
 -13   1   2 1929.81   91.99
 -13  -2   2  640.64   40.70
 -13   2  -2  672.63   38.60
  13   2   2  616.04   38.90
 -13   2  -2  573.54   41.40
 -13  -2   2  680.63   44.50
 -13   2   2  650.03   39.50
 -13  -2  -2  646.24   43.60
  13   2  -2  646.64   38.40
 -13  -2  -2  663.23   40.40
 -13   2   2  609.04   41.80
 -13  -3   2 1131.19   60.19
 -13   3  -2 1120.79   56.29
 -13   3  -2 1090.09   59.49
  13   3   2 1089.49   57.39
 -13  -3   2  989.10   61.19
 -13   3   2 1068.49   57.49
 -13  -3  -2 1049.59   59.19
 -13   3   2 1144.79   59.99
 -13  -3  -2 1056.79   61.99
  13   3  -2 1077.49   56.79
  13   4   2  656.83   38.60
 -13   4  -2  713.43   43.90
 -13  -4   2  669.23   45.70
 -13   4  -2  692.63   39.40
 -13  -4   2  513.85   52.39
 -13  -4  -2  692.13   46.70
 -13   4   2  689.23   41.50
 -13   4   2  676.73   44.30
  13   4  -2  642.74   39.30
 -13  -4  -2  676.43   44.00
 -13   5  -2  815.02   45.50
  13   5   2  782.52   45.00
 -13  -5   2  792.32   51.89
 -13   5  -2  815.92   49.30
 -13   5   2  803.22   51.09
  13   5  -2  778.12   45.20
 -13  -5  -2  794.72   52.59
 -13   5   2  834.32   47.40
 -13  -5  -2  853.71   51.29
  13   6   2  534.05   33.80
 -13  -6   2  517.15   42.30
 -13   6  -2  510.95   34.50
 -13  -6   2  529.55   41.20
 -13   6   2  558.84   37.00
  13   6  -2  532.65   34.50
 -13  -6  -2  542.95   43.20
 -13   7  -2  856.91   51.59
 -13  -7   2  862.21   54.89
 -13   7  -2  806.52   48.20
 -13  -7   2  872.51   56.79
  13   7   2  846.02   48.20
 -13   7   2  829.12   49.60
 -13   7   2  864.21   50.79
  13   7  -2  899.71   49.50
 -13  -7  -2  932.91   56.99
 -13  -7  -2  872.51   54.69
 -13   8  -2  345.77   29.90
 -13  -8   2  381.16   37.50
  13   8   2  386.06   28.30
 -13  -8   2  431.96   40.20
 -13  -8  -2  332.67   35.90
 -13  -8  -2  354.96   40.30
  13   8  -2  385.56   30.70
 -13   8   2  381.86   32.50
 -13   8   2  348.07   31.30
 -13   9  -2  609.94   40.40
 -13  -9   2  601.24   48.20
 -13  -9   2  651.73   54.69
 -13   9  -2  518.65   41.60
  13   9   2  605.44   40.40
 -13   9   2  669.23   42.50
 -13  -9  -2  539.95   50.79
 -13  -9  -2  632.54   48.50
  13   9  -2  622.34   39.80
 -13   9   2  590.34   42.50
 -13   9   2  686.33   42.70
  13  10   2  285.47   29.60
 -13  10  -2  202.28   26.80
 -13 -10   2  299.57   35.90
 -13  10  -2  279.97   31.70
 -13 -10   2  331.07   38.70
 -13  10   2  297.37   30.80
 -13 -10  -2  248.68   31.80
  13  10  -2  270.27   28.30
 -13 -10  -2  291.17   36.50
 -13  11  -2  304.07   30.90
  13  11   2  281.67   30.90
 -13 -11   2  308.37   38.60
 -13 -11  -2  283.57   38.10
 -13 -11  -2  292.17   36.80
  13  11  -2  274.17   30.00
 -13  11   2  323.97   33.40
 -13  12  -2   85.39   16.90
  13  12   2   98.39   18.80
 -13 -12   2   74.49   19.40
  13  12  -2   51.79   15.20
 -13 -12  -2  102.29   22.40
 -13  12   2   92.29   18.40
  13  13   2   62.89   18.60
 -13  13  -2   67.89   15.40
 -13 -13   2   69.19   21.10
 -13  13   2   83.19   18.70
  13  13  -2   49.20   16.60
 -13 -13  -2   58.69   19.50
 -13  14  -2   84.49   16.40
  13  14   2   57.99   21.10
 -13 -14   2   34.50   20.20
 -13  14   2   71.09   18.00
  13  14  -2   56.89   23.90
 -13 -14  -2   92.19   24.60
 -14   0   2  100.89   17.50
 -14   0   2   96.49   17.10
 -14   0  -2   61.79   15.30
  14   0  -2   56.79   12.50
 -14   0  -2  107.39   16.40
  14   1   2   -7.90    9.20
 -14  -1   2   -1.50    8.60
 -14   1  -2   -9.30    8.80
 -14  -1   2    0.20   11.30
 -14   1  -2    1.80   11.60
 -14  -1  -2    3.90   10.10
  14   1  -2   -1.10   11.30
 -14   1   2   -8.20   10.90
 -14  -1  -2   14.20    9.70
 -14   1   2   -7.90    9.60
 -14   2  -2   41.00   13.40
  14   2   2   71.09   13.30
 -14  -2   2   36.50   13.60
 -14   2  -2   38.50    9.90
 -14  -2   2   43.70   14.00
 -14  -2  -2   47.00   12.30
 -14   2   2   63.29   14.20
 -14  -2  -2   47.40   14.40
  14   2  -2   39.80   11.00
 -14   2   2   62.29   15.30
 -14  -3   2   20.00   12.70
 -14   3  -2   27.80   10.00
 -14   3  -2   28.50   12.30
  14   3   2   23.00   10.90
 -14  -3   2   40.00   18.40
 -14   3   2   52.99   14.80
 -14  -3  -2   25.20   12.30
 -14  -3  -2   53.99   15.80
 -14   3   2   25.90   12.00
  14   3  -2   27.70    8.60
  14   4   2   71.29   11.50
 -14   4  -2   37.10   10.60
 -14   4  -2   57.89   14.20
 -14  -4   2   54.19   15.00
 -14  -4  -2   65.59   15.20
 -14   4   2   73.69   15.40
 -14  -4  -2   72.29   18.00
  14   4  -2   63.99   10.80
 -14   4   2   39.30   12.80
 -14   5  -2    8.60   12.00
 -14   5  -2   -0.20    8.40
 -14  -5   2    5.10   14.50
  14   5   2   -2.70    6.80
 -14  -5   2   -6.30   13.10
 -14   5   2   26.30   13.60
  14   5  -2    8.40    9.40
 -14  -5  -2   -8.90   12.10
 -14   5   2    3.40   10.60
 -14  -5  -2    1.90   16.40
 -14   6  -2   42.20   12.10
 -14  -6   2   62.99   18.20
 -14  -6   2   84.99   18.80
  14   6   2   52.49   11.30
 -14   6  -2   59.49   17.00
 -14   6   2   41.40   18.50
 -14  -6  -2   33.70   14.80
 -14   6   2   32.20   12.70
  14   6  -2   49.20   12.00
 -14  -6  -2   66.29   16.50
 -14  -7   2  -16.10   17.20
 -14  -7   2  -11.30   12.60
 -14   7  -2   -0.50    9.90
 -14   7  -2    4.10   13.60
  14   7   2   -8.90    7.70
 -14   7   2    4.20   15.50
 -14   7   2    7.90   10.70
 -14  -7  -2   42.10   18.00
 -14  -7  -2   15.40   14.20
  14   7  -2    4.90    9.40
 -14  -8   2   10.60   15.50
  14   8   2   34.50   10.30
 -14   8  -2   25.00   13.00
 -14  -8   2    4.40   12.80
 -14   8  -2   20.10   22.80
 -14  -8  -2   13.00   15.80
 -14   8   2   22.60   13.10
  14   8  -2   37.70   11.90
 -14  -8  -2   30.90   21.30
 -14  10  -2   82.49   17.80
 -14  10  -2   77.19   17.80
 -14 -10   2   56.59   21.20
 -14  10   2   49.70   16.60
  14  10  -2   34.60   11.60
 -14  10   2   50.59   16.40
 -14 -10  -2   29.20   17.50
 -14 -10  -2   67.79   29.80
  14  11   2   11.60   13.50
 -14 -11   2   -4.50   16.90
 -14  11  -2   -1.60   12.80
 -14  11  -2   -4.00   14.30
  14  11  -2   28.20   12.40
 -14 -11  -2   -8.20   15.20
 -14  11   2    7.50   18.70
 -14  12  -2   30.90   13.60
  14  12   2   15.10   14.30
 -14 -12   2    8.50   17.80
  14  12  -2    1.60   14.90
 -14  12   2   45.50   15.50
 -14 -12  -2   -4.90   16.80
  14  13   2    2.10   17.20
 -14  13  -2  -16.30   13.20
 -14 -13   2  -13.20   18.10
 -14  13   2  -14.10   15.20
  14  13  -2   -6.90   15.10
 -14 -13  -2   -4.60   17.50
 -15   0   2  543.15   40.60
 -15   0   2  549.95   42.10
 -15   0  -2  575.84   43.10
 -15   0  -2  561.74   39.60
  15   0  -2  554.14   38.90
 -15  -1   2  814.72   51.69
 -15   1  -2  860.11   49.30
 -15  -1   2  830.52   53.09
 -15   1  -2  811.12   52.29
  15   1   2  771.92   47.70
 -15  -1  -2  826.82   50.79
 -15   1   2  881.11   52.39
 -15   1   2  822.12   51.19
 -15  -1  -2  777.02   53.49
 -15  -2   2  761.62   51.89
 -15  -2   2  759.72   51.09
 -15   2  -2  718.73   49.20
 -15   2  -2  751.22   46.40
  15   2   2  779.12   47.20
  15   2  -2  736.53   45.30
 -15   2   2  809.02   50.39
 -15   2   2  780.92   48.30
 -15  -2  -2  766.92   49.20
 -15  -2  -2  741.73   51.29
 -15  -3   2  581.84   46.40
 -15  -3   2  641.84   47.30
  15   3   2  612.34   42.20
 -15   3  -2  635.44   45.10
 -15   3  -2  647.04   41.60
 -15   3   2  674.63   44.70
 -15   3   2  670.63   43.30
 -15  -3  -2  660.73   47.80
  15   3  -2  663.73   39.60
 -15  -3  -2  580.44   46.30
 -15  -4   2  893.71   58.89
 -15  -4   2  924.71   59.99
 -15   4  -2  836.82   54.89
  15   4   2  930.51   51.49
 -15   4  -2  883.61   51.69
 -15   4   2  899.31   54.69
  15   4  -2  967.10   52.39
 -15  -4  -2  850.21   59.39
 -15  -4  -2  994.90   60.99
 -15   4   2  941.41   54.49
 -15   5  -2  562.24   37.40
 -15  -5   2  494.55   44.50
 -15   5  -2  533.05   40.70
  15   5   2  531.25   35.40
 -15  -5   2  596.54   46.90
 -15   5   2  525.05   39.70
 -15  -5  -2  535.55   46.40
 -15   5   2  526.15   42.20
  15   5  -2  507.35   36.00
 -15   6  -2  548.75   38.60
 -15  -6   2  521.65   46.40
  15   6   2  567.94   37.10
 -15   6  -2  590.44   41.30
 -15  -6   2  564.84   48.80
 -15   6   2  504.95   40.70
  15   6  -2  583.84   37.70
 -15  -6  -2  550.74   46.40
 -15   6   2  491.15   42.50
 -15  -6  -2  603.84   48.20
 -15   7  -2  508.15   41.20
 -15  -7   2  465.75   43.20
 -15   7  -2  493.45   36.30
  15   7   2  467.95   35.10
 -15  -7   2  505.05   49.40
 -15  -7  -2  516.95   47.60
  15   7  -2  444.16   35.70
 -15   7   2  428.76   41.20
 -15  -7  -2  490.05   44.00
 -15   7   2  475.45   38.80
 -15  -8   2  265.47   32.70
 -15   8  -2  337.17   39.80
 -15  -8   2  257.07   37.20
  15   8   2  331.27   28.50
 -15   8  -2  343.57   31.90
 -15  -8  -2  334.07   38.70
 -15  -8  -2  322.87   45.30
  15   8  -2  338.57   33.50
 -15   8   2  310.07   35.30
 -15  -9   2  359.26   42.90
  15   9   2  463.65   37.20
 -15   9  -2  407.26   38.10
 -15  -9   2  450.95   48.50
 -15  -9  -2  405.56   42.80
 -15  -9  -2  431.56   61.39
  15   9  -2  408.16   36.90
 -15   9   2  460.65   40.20
  15  10   2  244.48   28.20
 -15  10  -2  183.68   23.80
 -15 -10   2  175.38   28.00
 -15 -10  -2  147.79   33.90
 -15  10   2  180.78   25.70
 -15 -10  -2  217.08   31.00
  15  10  -2  203.28   28.80
  15  11   2  110.89   19.30
 -15  11  -2   87.19   17.20
 -15 -11   2  103.99   26.00
 -15  11  -2  123.89   22.10
  15  11  -2   69.89   17.90
 -15 -11  -2  108.39   26.60
 -15  11   2  162.18   26.40
 -15  11   2   79.09   18.10
 -15  12  -2  129.09   25.00
 -15 -12   2  109.59   26.10
 -15  12  -2  131.59   21.80
 -15 -12  -2   80.49   22.40
 -15  12   2   98.39   26.20
  15  12  -2  154.58   23.00
 -15  12   2  128.79   21.10
 -15 -13   2   40.30   23.90
  15  13   2   63.69   22.30
 -15  13  -2   58.99   15.40
 -15 -13  -2   41.50   22.00
  15  13  -2  100.59   20.50
 -15  13   2   45.80   19.20
 -16   0   2   94.59   17.00
 -16   0  -2   69.49   18.40
 -16   0   2   99.39   20.60
 -16   0  -2   97.39   17.50
 -16   1  -2   18.60   15.10
 -16   1  -2   41.50   12.90
 -16  -1   2   41.00   15.80
  16   1   2   38.70   13.00
 -16  -1   2   28.00   17.20
 -16   1   2   23.20   13.60
 -16  -1  -2   15.40   14.70
 -16   1   2   24.00   15.00
 -16  -1  -2   36.20   17.80
 -16   2  -2   37.20   13.30
  16   2   2   49.30   13.50
 -16   2  -2   83.39   19.10
 -16  -2   2   59.79   18.00
 -16  -2   2   41.50   18.50
 -16   2   2   42.90   14.80
  16   2  -2   62.69   13.10
 -16  -2  -2   59.79   17.20
 -16   2   2   44.80   15.40
 -16  -2  -2   27.90   16.50
 -16   3  -2   86.69   16.20
 -16   3  -2   83.49   17.10
  16   3   2   75.79   16.90
 -16  -3   2   71.79   18.90
 -16   3   2   82.19   18.20
 -16  -3  -2   58.19   17.50
 -16  -3  -2   56.19   18.30
  16   3  -2   59.59   11.40
 -16   3   2   45.70   15.50
 -16  -4   2  133.79   25.10
 -16   4  -2   90.59   16.80
 -16  -4   2   63.29   19.60
 -16   4  -2   45.80   14.90
  16   4   2  101.89   15.90
 -16  -4  -2   77.39   20.40
 -16   4   2   66.49   17.80
 -16   4   2   36.60   15.20
 -16  -4  -2   91.39   22.80
  16   4  -2   60.99   14.60
  16   5   2  134.89   17.80
 -16  -5   2  102.79   22.20
 -16   5  -2  130.69   19.70
 -16  -5   2   98.89   23.00
 -16   5  -2   81.09   14.70
 -16  -5  -2   95.29   22.00
 -16   5   2   89.39   17.30
  16   5  -2   92.89   17.30
 -16   5   2  112.29   21.30
 -16  -5  -2   83.79   20.90
 -16   6  -2   68.49   19.00
  16   6   2   56.19   13.40
 -16  -6   2   74.49   22.30
 -16  -6   2   68.09   22.90
 -16   6  -2   77.59   15.30
 -16   6   2   58.69   15.70
 -16  -6  -2   62.09   21.00
 -16  -6  -2   75.59   20.50
 -16   6   2   48.80   17.40
  16   6  -2   35.80   10.70
 -16  -7   2   14.10   16.10
 -16   7  -2   68.29   19.00
  16   7   2   34.20   12.20
 -16   7  -2   52.49   14.70
 -16  -7   2   72.59   29.50
 -16   7   2   30.20   17.20
  16   7  -2   13.10   12.10
 -16  -7  -2   59.69   21.40
 -16   7   2   63.79   18.70
 -16  -7  -2   33.10   18.40
 -16   8  -2   33.50   16.90
 -16  -8   2   12.30   17.10
 -16   8  -2   31.00   15.00
  16   8   2    2.50   12.10
 -16  -8   2   18.80   29.30
 -16  -8  -2   22.00   17.10
 -16   8   2   27.20   19.30
  16   8  -2   17.60   13.90
 -16   8   2   39.00   18.20
 -16  -8  -2  -27.90   24.90
 -16   9  -2  -13.20   14.50
 -16  -9   2   -6.20   17.60
  16   9   2  -18.40   11.90
 -16   9  -2    5.30   17.60
 -16   9   2   -3.80   16.00
  16   9  -2   11.50   13.80
 -16  -9  -2   26.40   34.00
 -16  -9  -2   13.00   17.30
  16  10   2   -7.80   15.80
 -16 -10   2  -26.30   16.50
 -16  10  -2   27.80   17.20
 -16  10   2   14.30   18.70
 -16  10   2   19.60   16.90
 -16 -10  -2   17.30   20.60
  16  10  -2   -4.60   13.80
 -16 -11   2  -11.20   18.60
 -16  11  -2   13.20   20.60
 -16  11  -2   13.40   14.90
  16  11   2    7.80   15.90
 -16 -11  -2    7.30   21.20
  16  11  -2   17.90   16.30
 -16  11   2   14.40   17.30
 -16  11   2   27.10   20.00
  16  12   2   19.70   18.20
 -16 -12   2   -6.10   18.50
 -16  12  -2  -14.30   14.40
 -16  12   2   29.10   18.30
  16  12  -2    1.50   19.40
 -16 -12  -2   -6.80   20.90
 -17   0  -2  675.83   50.19
 -17   0  -2  737.03   49.10
 -17   0   2  627.14   49.50
 -17   0   2  666.63   50.19
 -17  -1   2  358.56   48.10
  17   1   2  412.46   34.90
 -17   1  -2  479.15   39.40
 -17  -1   2  412.96   40.40
 -17   1  -2  420.86   40.20
 -17   1   2  448.36   40.40
 -17  -1  -2  442.66   42.20
 -17  -1  -2  363.96   42.00
 -17   1   2  465.75   42.40
  17   2   2  774.52   49.60
 -17   2  -2  801.82   53.69
 -17  -2   2  718.33   54.39
 -17   2  -2  742.13   50.89
 -17  -2  -2  744.53   55.29
 -17   2   2  768.32   53.89
 -17   2   2  771.72   53.69
 -17  -2  -2  835.72   59.79
  17   2  -2  824.22   48.30
 -17  -3   2  600.54   48.20
  17   3   2  536.55   42.90
 -17  -3   2  602.54   53.09
 -17   3  -2  601.34   43.20
 -17   3  -2  564.14   44.10
 -17  -3  -2  532.95   48.00
  17   3  -2  528.35   38.10
 -17   3   2  567.64   46.40
 -17   3   2  576.94   45.70
 -17   4  -2  682.73   46.00
 -17  -4   2  617.64   51.69
 -17  -4   2  675.53   56.09
  17   4   2  643.34   42.60
 -17   4  -2  621.24   47.80
  17   4  -2  641.74   43.00
 -17  -4  -2  682.73   52.99
 -17   4   2  623.64   48.50
 -17   4   2  622.74   48.50
 -17  -5   2  682.83   59.69
 -17  -5   2  575.74   51.39
 -17   5  -2  619.74   47.20
 -17   5  -2  622.64   44.10
  17   5   2  633.44   41.50
  17   5  -2  597.74   42.70
 -17   5   2  614.74   46.30
 -17  -5  -2  572.94   51.49
 -17   5   2  579.44   47.70
 -17  -5  -2  582.14   56.99
 -17   6  -2  401.76   41.90
 -17   6  -2  451.05   38.40
 -17  -6   2  450.35   56.79
  17   6   2  438.76   35.80
 -17  -6   2  485.35   46.20
  17   6  -2  485.45   37.20
 -17  -6  -2  443.56   57.59
 -17   6   2  374.36   41.80
 -17   6   2  507.75   43.60
 -17  -6  -2  530.25   45.80
 -17   7  -2  424.26   40.00
 -17  -7   2  356.16   47.80
 -17   7  -2  370.46   36.60
 -17  -7   2  372.86   44.40
  17   7   2  394.96   35.10
  17   7  -2  413.86   38.30
 -17  -7  -2  425.96   45.30
 -17  -7  -2  474.25   48.30
 -17   7   2  358.56   40.20
 -17   7   2  409.66   43.40
 -17   8  -2  229.58   33.70
 -17  -8   2  226.58   40.50
  17   8   2  268.87   30.40
 -17  -8   2  156.78   28.00
 -17   8  -2  229.88   28.00
 -17   8   2  185.98   25.90
 -17  -8  -2  200.48   40.90
 -17   8   2  239.78   26.80
 -17  -8  -2  182.18   33.40
  17   8  -2  287.17   31.60
 -17  -9   2  140.79   28.00
  17   9   2  191.88   23.80
 -17   9  -2  106.79   20.80
 -17   9  -2  176.98   24.60
 -17   9   2  129.29   27.40
 -17  -9  -2   84.89   23.60
  17   9  -2  101.79   22.00
 -17   9   2  155.78   24.90
 -17  -9  -2  138.69   48.30
 -17  10  -2  154.28   26.70
 -17 -10   2  121.79   29.00
 -17  10  -2  145.99   24.30
  17  10   2   92.39   20.60
  17  10  -2   98.59   19.50
 -17  10   2  134.49   29.80
 -17 -10  -2  174.68   32.50
 -17  10   2  149.49   23.90
 -17 -11   2   50.09   26.80
 -17  11  -2   76.59   18.90
  17  11   2  109.69   21.10
 -17  11   2  109.69   23.00
  17  11  -2  118.29   23.30
 -17 -11  -2  107.59   30.10
 -18   0  -2   28.40   18.40
 -18   0  -2    8.70   15.80
 -18   0   2   -0.90   17.00
 -18   2  -2   21.40   14.90
 -18   2  -2   -1.40   16.90
 -18  -2   2    0.90   20.70
 -18  -2   2   -7.50   16.30
  18   2   2    6.00   13.20
 -18   2   2    4.10   18.70
 -18  -2  -2   -1.70   23.20
 -18  -2  -2   -5.60   15.70
 -18   2   2  -31.70   15.10
  18   2  -2   18.50   11.70
 -18  -3   2   96.49   27.30
 -18  -3   2   24.00   17.50
 -18   3  -2   49.80   18.60
  18   3   2   54.79   18.80
 -18   3  -2   49.30   16.80
  18   3  -2   69.09   13.30
 -18   3   2   62.89   20.90
 -18   3   2   60.69   19.80
 -18  -3  -2   65.49   17.60
 -18  -4   2    1.90   17.00
 -18  -4   2   26.30   23.90
 -18   4  -2   21.00   16.90
  18   4   2   32.90   12.10
 -18   4  -2   46.50   17.70
 -18   4   2  -15.40   20.30
  18   4  -2   -1.70   11.00
 -18  -4  -2   30.60   19.70
 -18   4   2   26.00   17.70
 -18  -4  -2   -6.50   23.90
  18   5   2   68.19   13.90
 -18  -5   2   60.59   26.80
 -18  -5   2   82.79   21.70
 -18   5  -2  106.39   21.30
 -18   5  -2   71.89   20.60
 -18  -5  -2   81.59   29.40
 -18   5   2  106.59   22.80
  18   5  -2   90.09   17.10
 -18   5   2   98.49   22.50
 -18  -5  -2   48.70   18.60
 -18   6  -2    5.80   16.10
 -18  -6   2   27.20   21.90
 -18  -6   2  -22.70   30.60
  18   6   2    3.00   13.30
 -18   6  -2    4.10   14.90
  18   6  -2  -17.80   13.20
 -18   6   2   -2.60   17.90
 -18  -6  -2  -48.90   28.00
 -18   6   2    8.10   19.70
 -18  -6  -2   11.20   18.00
 -18   7  -2    8.10   18.80
 -18  -7   2   10.90   43.90
 -18  -7   2   11.90   18.60
 -18   7  -2   34.40   17.60
  18   7   2    3.60   13.40
 -18   7   2  -11.30   17.00
  18   7  -2   17.50   16.70
 -18  -7  -2   20.70   20.40
 -18   7   2   39.70   20.80
 -18  -7  -2   18.20   37.10
 -18   8  -2   21.70   19.60
 -18  -8   2   10.90   19.70
 -18   8  -2   21.80   18.10
  18   8   2    5.70   16.30
 -18   8   2   12.30   18.70
 -18  -8  -2   -5.50   38.30
 -18   8   2   35.10   23.00
  18   8  -2   15.50   15.70
 -18  -8  -2   18.10   19.80
  18   9   2    3.80   20.00
 -18   9  -2   31.70   18.70
 -18   9  -2   58.39   23.70
 -18  -9   2   11.80   20.50
 -18  -9  -2   -4.10   23.20
 -18   9   2   62.09   23.50
  18   9  -2    7.40   17.40
 -18 -10   2   -7.50   22.00
  18  10   2   15.60   17.40
 -18  10  -2  -37.40   31.40
  18  10  -2   -7.50   20.50
 -18  10   2    5.10   16.80
 -18 -10  -2  -28.50   20.50
 -19   0   2  751.92   58.49
 -19   0  -2  735.13   57.79
 -19   0  -2  872.81   63.39
 -19  -1   2  464.15   47.80
 -19   1  -2  523.85   48.40
 -19   1  -2  588.54   49.99
 -19  -1   2  613.14   59.29
 -19   1   2  454.65   69.79
 -19  -1  -2  520.65   48.30
 -19  -1  -2  477.85   56.89
 -19   1   2  506.35   47.80
 -19   2  -2  679.13   53.19
 -19  -2   2  611.04   54.89
 -19   2  -2  685.53   54.49
 -19  -2   2  695.63   63.79
  19   2   2  646.74   48.00
 -19  -2  -2  772.82   57.59
  19   2  -2  703.43   46.70
 -19   2   2  736.13   61.29
 -19   2   2  703.83   54.39
 -19  -3   2  471.75   47.30
 -19   3  -2  448.26   43.80
 -19  -3   2  476.05   65.09
  19   3   2  431.16   41.50
 -19   3  -2  349.07   44.10
 -19  -3  -2  404.36   57.99
 -19   3   2  366.96   42.70
 -19  -3  -2  447.66   46.60
  19   3  -2  433.06   35.70
 -19   3   2  409.46   51.59
 -19   4  -2  509.65   49.00
 -19   4  -2  429.56   44.80
  19   4   2  572.14   39.20
 -19  -4   2  413.06   44.90
 -19  -4   2  508.55   49.60
 -19   4   2  526.75   48.10
 -19  -4  -2  571.64   50.29
 -19   4   2  531.85   54.59
 -19  -4  -2  528.15   68.19
  19   4  -2  470.95   38.80
 -19   5  -2  408.66   44.80
  19   5   2  452.75   39.40
 -19  -5   2  535.35   50.89
 -19   5  -2  460.05   47.90
 -19  -5   2  605.34   61.29
 -19  -5  -2  494.05   52.09
 -19   5   2  550.94   53.39
  19   5  -2  506.05   40.90
 -19  -5  -2  556.04   73.39
 -19   5   2  477.25   48.10
 -19   6  -2  472.75   47.80
 -19  -6   2  471.25   56.89
 -19   6  -2  508.85   48.40
  19   6   2  338.57   37.80
 -19  -6   2  454.75   51.09
 -19  -6  -2  547.85   60.59
 -19   6   2  416.16   52.19
 -19  -6  -2  402.66   51.79
 -19   6   2  468.65   46.40
  19   6  -2  507.35   43.50
 -19  -7   2  200.08   35.40
 -19   7  -2  234.08   39.50
 -19   7  -2  300.27   42.40
 -19  -7  -2  314.07   54.69
 -19   7   2  197.68   33.90
  19   7  -2  254.57   38.10
 -19  -7  -2  216.78   37.90
 -19   7   2  247.58   30.10
 -19   8  -2  326.17   44.20
 -19  -8   2  233.38   36.90
 -19   8   2  386.36   43.00
  19   8  -2  296.57   43.20
 -19  -8  -2  300.37   43.70
 -19   9  -2  144.69   28.50
 -19  -9   2   85.59   24.80
 -19   9   2  148.59   27.80
  19   9  -2  114.59   22.30
 -19  -9  -2  117.79   30.60
 -20   0  -2  136.79   30.40
 -20   0  -2  129.99   27.00
 -20   0   2  157.28   29.80
 -20   0   2  140.39   26.60
 -20   1  -2   12.70   22.80
 -20  -1   2   18.90   19.70
 -20   1  -2   -0.50   18.20
 -20  -1   2  -41.60   25.60
 -20  -1  -2    6.70   16.40
 -20  -1  -2    1.20   26.80
 -20   1   2  -25.00   17.90
 -20   2  -2   39.90   19.20
 -20  -2   2   58.49   22.90
 -20   2  -2   97.79   25.70
 -20  -2   2  112.49   31.40
  20   2  -2   13.60   14.40
 -20  -2  -2   80.49   23.90
 -20   2   2   64.49   21.00
 -20   2   2  122.89   30.90
 -20  -2  -2   37.50   31.90
  20   3   2  -15.30   17.00
 -20  -3   2  -31.10   17.30
 -20   3  -2  -22.40   20.70
 -20  -3   2  -54.09   29.90
 -20   3  -2  -14.80   16.90
  20   3  -2  -24.40   14.20
 -20   3   2   11.60   27.70
 -20   3   2   -3.80   19.80
 -20  -3  -2   77.39   30.30
 -20  -3  -2    4.30   19.30
  20   4   2  -16.50   14.20
 -20   4  -2   44.50   22.60
 -20   4  -2  -21.60   18.60
 -20  -4   2  -19.90   38.00
 -20  -4   2   -9.20   20.00
  20   4  -2  -10.80   15.40
 -20  -4  -2   32.30   23.70
 -20   4   2  -19.10   20.20
 -20   4   2  -25.80   26.90
 -20  -4  -2    7.20   36.90
 -20  -5   2  -21.90   19.10
 -20   5  -2  -36.30   21.30
  20   5   2   38.20   17.00
 -20   5  -2   16.30   19.20
 -20  -5   2   46.70   53.79
 -20   5   2   19.60   35.70
 -20  -5  -2  -38.70   38.30
  20   5  -2  -12.70   15.00
 -20  -5  -2    5.00   21.50
 -20   5   2   -7.20   18.10
 -20   6  -2   22.20   21.50
 -20  -6   2    1.20   21.60
  20   6   2   31.00   17.60
 -20  -6  -2   75.99   49.70
 -20   6   2   15.40   19.40
  20   6  -2    4.20   17.60
 -20  -6  -2   16.70   22.90
  20   7   2  -41.70   18.50
 -20  -7   2  -11.50   21.70
 -20   7  -2   -6.00   20.80
 -20  -7  -2   16.90   21.00
 -20   7   2   15.40   20.60
  20   7  -2   41.50   23.00
 -21   0   2  914.91   84.19
 -21   0  -2  850.81   89.59
 -21   0   2  875.01   66.79
 -21   0  -2  894.71   67.49
 -21  -1   2  246.08   35.80
 -21   1  -2  210.28   32.10
 -21  -1   2  266.27   49.10
 -21   1   2  339.67   44.10
 -21  -1  -2  218.88   32.90
 -21   1   2  262.57   45.90
 -21   2  -2  633.24   54.79
 -21  -2   2  570.14   57.99
 -21  -2   2  687.13   85.19
 -21   2   2  545.95   53.89
 -21  -2  -2  568.34   58.89
 -21  -2  -2  397.86   57.59
 -21  -3   2  223.18   38.50
 -21   3  -2  335.87   45.10
 -21  -3   2  353.86   58.09
 -21   3   2  284.07   37.00
 -21  -3  -2  303.07   41.80
 -21  -4   2  438.36   54.19
 -21  -4   2  517.75   68.09
 -21   4  -2  535.25   50.69
 -21  -4  -2  496.95   55.99
 -21   4   2  467.95   49.10
 -21  -5   2  225.68   36.70
 -21  -5  -2  331.37   45.10
 -22   0  -2  -10.30   22.00
 -22   0   2   -2.50   23.40
 -22   1  -2    3.60   22.60
 -22  -1   2   42.80   26.10
 -22   1   2    5.00   22.20
 -22  -1  -2   12.20   24.00
   0   0  -3    0.70    1.10
   0   1   3    0.30    1.50
   0   1  -3    0.80    0.90
   0   1  -3    0.70    0.80
   0  -1  -3    0.60    1.50
   0   2   3  288.57   15.00
   0   2  -3  274.97   12.60
   0  -2   3  303.57   16.30
   0  -2  -3  278.37   14.80
   0  -3   3    4.60    4.30
   0   3  -3    0.00    1.70
   0  -3  -3   -0.30    2.70
   0   3   3    0.30    3.10
   0  -3   3   -0.20    1.10
   0   4  -3    6.60    2.30
   0   4   3    6.80    3.40
   0  -4   3   11.80    4.70
   0  -4   3    8.60    2.10
   0  -4  -3    5.50    3.00
   0   5  -3    1.80    1.80
   0  -5   3    0.80    2.10
   0   5   3    3.50    3.40
   0  -5  -3   -1.10    3.30
   0  -5   3   -1.50    4.90
   0  -6   3  701.63   31.50
   0   6   3  675.03   34.70
   0  -6  -3  694.03   33.30
   0   6  -3  672.53   32.60
   0  -6   3  699.43   33.40
   0  -6  -3  673.03   34.50
   0  -7   3    0.50    5.50
   0  -7   3    5.50    3.40
   0   7   3   -1.90    3.40
   0   7  -3    2.10    2.90
   0  -7  -3   -0.50    5.70
   0  -7  -3    2.40    4.70
   0  -8   3  703.83   35.00
   0   8  -3  727.53   35.40
   0   8   3  710.53   37.60
   0  -8  -3  685.23   40.10
   0  -8  -3  706.33   35.30
   0   9   3    0.80    3.80
   0  -9  -3   -2.40    6.60
   0  -9   3  -11.60    6.20
   0   9  -3   -1.30    3.60
   0 -10   3  286.57   21.50
   0 -10   3  281.67   18.70
   0 -10  -3  268.47   22.60
   0  10   3  280.67   22.20
   0  10  -3  297.77   20.40
   0 -10  -3  248.08   18.90
   0 -11  -3   -3.00    8.60
   0 -11   3   -8.30    6.10
   0 -11  -3   -0.70    7.40
   0 -11   3  -16.90    7.80
   0  11   3   -4.90    5.60
   0  11  -3   -5.80    5.20
   0 -12  -3  330.17   26.20
   0  12  -3  391.36   26.60
   0 -12   3  428.66   27.60
   0 -12  -3  399.86   31.40
   0  12   3  379.66   28.50
   0 -13   3   -2.40   11.90
   0  13  -3   -4.10    7.20
   0  13   3    4.60    8.60
   0  14  -3  512.45   34.50
   0  14   3  553.14   37.60
   0 -14   3  461.65   34.80
   0  15   3    0.20   12.00
   0  15  -3    6.00    9.90
   0  16  -3  303.57   30.10
   0  17  -3   -4.80   12.20
   0  17   3   13.00   15.10
   1   0   3   -1.00    0.90
  -1   0  -3   -0.50    1.00
   1  -1  -3  516.35   23.70
  -1  -1   3  498.05   22.40
  -1   1   3  519.65   23.70
   1   1  -3  505.65   22.60
  -1  -1  -3  501.85   23.10
  -1  -2   3    9.30    4.00
   1  -2  -3    4.60    2.20
  -1  -2   3    9.70    2.00
   1   2   3    9.40    2.90
  -1  -2  -3    8.60    2.50
  -1   2   3    9.30    3.00
   1   2  -3    5.90    2.00
   1   3   3  110.89    8.80
  -1   3  -3  108.19    5.80
  -1  -3   3  102.39   10.10
   1  -3  -3  110.59    9.00
  -1  -3   3  111.09    6.80
  -1  -3  -3  115.59    8.80
   1   3  -3  114.09    7.30
  -1   3   3  101.49    9.00
   1  -3   3   99.69    9.30
   1  -4  -3   28.40    5.30
   1   4   3   23.00    5.10
  -1  -4   3   26.30    6.00
  -1  -4   3   23.50    3.30
  -1   4  -3   18.40    2.80
   1   4  -3   25.30    3.60
  -1  -4  -3   22.40    4.50
   1  -4   3   16.40    5.10
   1   5   3  286.97   17.40
   1  -5  -3  290.57   17.50
  -1   5  -3  276.07   14.80
  -1  -5   3  298.37   15.20
  -1  -5   3  274.27   17.60
   1  -5   3  288.97   17.30
  -1  -5  -3  303.07   17.70
  -1   5   3  282.27   17.40
   1   5  -3  273.87   15.40
   1   6   3  217.28   15.10
  -1   6  -3  206.38   13.00
   1  -6  -3  235.98   16.10
  -1  -6   3  237.68   15.90
  -1  -6   3  206.98   13.00
   1   6  -3  217.08   13.60
  -1  -6  -3  211.88   16.80
  -1   6   3  220.98   14.90
  -1  -6  -3  234.18   16.20
   1  -6   3  245.18   16.10
  -1  -7   3  607.24   28.90
   1   7   3  556.34   31.20
  -1  -7   3  599.44   30.70
  -1   7  -3  593.64   29.30
   1  -7  -3  566.74   31.30
   1   7  -3  564.34   29.70
  -1   7   3  588.04   31.60
  -1  -7  -3  578.54   31.00
  -1  -7  -3  592.64   31.80
   1  -7   3  641.44   30.30
  -1   8  -3   10.10    3.70
  -1  -8   3    7.00    7.10
  -1  -8   3    9.70    5.70
   1   8   3   13.90    4.90
  -1  -8  -3   10.50    6.60
   1  -8   3    8.60    6.50
  -1  -8  -3   12.70    6.50
   1   8  -3    6.20    3.50
  -1   8   3   10.50    4.60
   1   9   3  977.40   49.40
  -1  -9   3  983.90   47.90
  -1  -9   3 1003.70   46.10
  -1   9  -3  940.41   47.30
   1  -9   3  968.80   46.20
   1   9  -3  988.50   48.00
  -1   9   3  986.40   49.70
  -1  -9  -3  943.41   46.80
   1  10   3    4.60    6.40
  -1 -10   3   -5.10    5.70
  -1 -10   3   -9.10    7.60
   1 -10  -3  -11.70    5.90
  -1  10  -3    4.20    5.00
  -1 -10  -3   -7.50    7.60
  -1  10   3   -6.70    4.90
   1  10  -3   -7.30    5.10
   1 -10   3   -2.70    8.30
  -1 -10  -3    4.10    7.70
   1 -11  -3 1591.44   77.49
  -1  11  -3 1614.24   76.19
   1  11   3 1629.04   78.79
  -1 -11   3 1666.63   74.49
  -1 -11   3 1559.94   73.59
  -1 -11  -3 1569.44   72.69
   1  11  -3 1650.03   76.99
  -1 -11  -3 1632.34   77.99
  -1  11   3 1697.53   79.09
   1 -11   3 1588.94   72.99
  -1 -12   3   -8.30    9.50
   1 -12  -3    2.00   11.80
  -1 -12   3   20.70    8.60
   1  12   3   -0.10    6.90
  -1  12  -3    5.30    6.10
   1 -12   3    7.20   10.20
   1  12  -3    2.20    6.00
  -1  12   3   -0.80    7.10
  -1 -12  -3    8.50    8.80
  -1 -12  -3   21.00   11.20
   1  13   3 1142.49   59.99
  -1  13  -3 1109.49   57.09
  -1 -13   3 1053.29   54.49
  -1 -13  -3 1101.59   61.89
  -1  13   3 1140.09   59.59
   1 -13   3 1019.40   53.09
  -1 -13  -3 1032.70   52.79
   1  13  -3 1122.49   57.69
   1  14   3   17.50    9.70
  -1 -14   3   24.70   13.10
  -1  14  -3   22.00    9.60
  -1  14   3   25.80   10.40
   1  14  -3   21.40    8.60
   1  15   3  721.73   47.30
  -1 -15   3  682.43   42.70
  -1  15  -3  677.43   43.50
   1  15  -3  760.72   45.40
  -1  15   3  603.74   45.20
  -1  16  -3   26.90   12.10
   1  16   3   40.70   17.70
  -1  16   3   34.60   17.40
   1  16  -3   48.70   13.60
  -1  17  -3  555.44   41.80
   1  17   3  623.44   46.80
  -1  17   3  542.15   45.30
   1  17  -3  542.55   42.10
  -2   0   3   -2.20    2.80
   2   0   3    0.10    1.20
   2   0   3   -0.60    3.30
   2   0  -3    0.60    2.10
  -2   0  -3    0.10    1.40
  -2   0   3    0.40    2.10
   2   1   3  144.19   10.90
  -2  -1   3  150.58    8.80
  -2  -1   3  140.69   10.70
  -2   1  -3  146.59    6.90
   2   1  -3  133.69    8.90
   2  -1   3  172.48   10.40
  -2  -1  -3  146.99    8.70
  -2  -2   3  234.98   12.50
   2   2   3  239.28   13.30
  -2  -2   3  233.78   14.60
  -2   2   3  253.97   14.30
   2   2  -3  239.18   12.70
   2  -2   3  247.98   13.90
  -2  -2  -3  245.48   13.40
   2   3   3  506.65   24.70
  -2  -3   3  487.65   25.10
   2  -3  -3  524.65   24.90
  -2  -3   3  487.45   23.10
  -2   3   3  506.75   25.10
   2  -3   3  466.65   23.80
  -2  -3  -3  470.25   24.30
   2  -4  -3  242.08   14.90
   2   4   3  230.08   14.90
  -2  -4   3  236.78   13.10
  -2  -4   3  247.88   16.00
   2   4  -3  230.28   13.30
   2  -4   3  223.08   15.00
  -2   4   3  236.08   14.60
  -2  -4  -3  242.08   14.90
  -2   5  -3    3.90    2.10
   2  -5  -3    2.30    3.90
  -2  -5   3    1.70    5.00
   2   5   3    6.00    5.40
  -2  -5   3    3.50    2.80
  -2   5   3    1.70    3.40
  -2  -5  -3    3.90    3.60
   2   5  -3    3.90    2.40
  -2  -5  -3   11.00    6.10
   2  -5   3    6.40    5.30
  -2  -6   3   22.50    6.20
  -2  -6   3   33.10    5.30
   2  -6  -3   31.90    6.10
   2   6   3   29.50    5.50
  -2   6  -3   38.90    5.40
  -2  -6  -3   33.20    6.70
   2   6  -3   36.70    5.70
  -2   6   3   35.00    5.70
  -2  -6  -3   34.00    7.80
   2  -6   3   26.60    6.60
  -2   7  -3    3.70    3.10
   2  -7  -3    5.60    5.60
   2   7   3    8.00    3.50
  -2  -7   3    7.80    6.30
  -2  -7   3    6.30    3.70
  -2   7   3    4.20    4.10
  -2  -7  -3   10.20    5.90
   2  -7   3    1.70    6.40
  -2  -7  -3    2.60    6.40
   2   7  -3   -2.20    2.70
  -2  -8   3  458.65   26.70
  -2  -8   3  447.26   25.00
   2   8   3  445.76   27.30
  -2   8  -3  459.85   24.70
   2  -8  -3  478.45   28.70
  -2  -8  -3  433.36   25.70
   2  -8   3  478.75   26.40
   2   8  -3  455.05   25.40
  -2  -8  -3  468.05   28.20
  -2   8   3  474.05   27.30
  -2  -9  -3   18.30    8.40
  -2 -10   3  420.76   25.10
   2 -10  -3  471.45   29.30
  -2 -10   3  437.96   27.20
   2  10   3  393.26   27.80
  -2  10  -3  450.55   25.90
  -2 -10  -3  465.45   29.50
  -2  10   3  431.06   27.90
   2  10  -3  421.66   27.10
   2 -10   3  397.26   25.90
  -2 -10  -3  413.26   27.20
  -2 -11   3    1.70    6.90
   2 -11  -3    3.80    8.70
  -2  11  -3    6.20    6.20
  -2 -11   3   -1.80    9.40
   2  11   3    1.20    8.10
  -2 -11  -3   -1.80    8.60
   2  11  -3    5.40    6.60
   2 -11   3    5.60   10.10
  -2 -11  -3   -3.30    9.00
  -2  11   3    1.30    7.00
   2  12   3  462.35   31.20
  -2  12  -3  444.56   28.50
  -2 -12   3  412.76   28.70
  -2 -12   3  434.36   30.00
  -2  12   3  410.96   29.90
  -2 -12  -3  431.86   29.00
   2 -12   3  394.46   28.00
   2  12  -3  444.16   29.20
  -2 -12  -3  440.76   34.50
  -2 -13   3    3.30   10.50
  -2  13  -3    6.10    7.10
   2  13   3    2.80    8.30
  -2 -13  -3   10.50   14.20
   2  13  -3    3.50    8.70
  -2  13   3   -1.90    7.80
  -2 -13  -3    0.40    9.70
  -2  14  -3  437.56   31.40
   2  14   3  485.85   35.20
  -2  14   3  461.45   34.30
   2  14  -3  470.05   32.90
  -2 -14  -3  367.66   29.10
   2  15   3   11.80   13.50
  -2  15  -3   18.60   10.40
   2  15  -3   11.70   10.40
   2  16   3  313.67   36.90
  -2  16  -3  398.76   32.50
  -2  16   3  419.56   35.60
   2  16  -3  383.96   33.80
  -2  17  -3   -8.00   12.00
   2  17   3   18.00   16.20
   2  17  -3   -3.90   13.10
  -2  17   3   18.80   15.00
  -3   0   3    1.70    3.90
  -3   0   3    4.60    2.70
   3   0  -3    4.20    3.20
   3   0   3   -0.70    1.60
  -3   1  -3   28.80    3.80
  -3  -1   3   19.60    3.60
  -3  -1   3   16.40    5.30
  -3  -1  -3   25.00    3.80
  -3   1   3   30.30    5.00
   3  -1   3   16.90    4.80
   3   1  -3   19.80    3.90
  -3  -2   3    2.10    4.20
  -3  -2   3    1.50    2.10
   3   2   3    1.50    2.60
  -3  -2  -3   -1.00    2.50
   3  -2   3    2.70    4.20
   3   2  -3    2.10    2.80
  -3  -3   3  751.42   36.40
  -3  -3   3  766.62   34.40
   3   3   3  743.63   35.20
   3   3  -3  701.13   34.60
  -3   3   3  701.73   36.30
  -3  -3  -3  783.62   35.50
   3  -3   3  777.32   35.00
   3   4   3    0.60    4.00
  -3  -4   3   11.70    5.60
  -3  -4   3    1.70    2.40
   3   4  -3    1.60    2.60
   3  -4   3   -1.10    5.00
  -3  -4  -3   -0.70    3.30
  -3   4   3    3.90    3.60
  -3  -5   3  213.38   16.30
  -3  -5   3  209.08   13.10
   3   5   3  194.38   13.90
  -3   5  -3  190.38   11.20
  -3  -5  -3  195.28   16.80
  -3   5   3  185.88   13.70
   3  -5   3  206.68   14.40
   3   5  -3  179.48   12.40
  -3  -5  -3  218.38   14.80
  -3   6  -3  128.09    9.30
  -3  -6   3  136.89   14.60
   3   6   3  127.19   11.60
  -3  -6   3  126.29   10.90
  -3   6   3  137.89   11.60
  -3  -6  -3  152.18   13.20
   3  -6   3  122.79   13.80
   3   6  -3  123.49   10.50
  -3  -6  -3  133.99   15.30
  -3  -7   3  443.96   24.60
  -3   7  -3  366.26   20.60
  -3  -7   3  392.86   22.00
   3   7   3  368.76   22.90
   3  -7   3  354.36   21.80
  -3  -7  -3  398.56   25.30
  -3  -7  -3  389.76   23.90
   3   7  -3  385.16   22.20
  -3   7   3  374.36   23.40
  -3  -8   3  264.67   20.60
  -3   8  -3  265.67   16.90
  -3  -8   3  283.07   18.40
   3   8   3  272.77   19.50
  -3   8   3  290.47   19.20
   3  -8   3  269.47   19.20
  -3  -8  -3  298.27   22.40
  -3  -8  -3  268.07   22.50
   3   8  -3  250.47   17.80
   3   9   3 1172.18   57.29
  -3  -9   3 1182.88   56.29
  -3   9  -3 1166.28   54.69
  -3  -9   3 1160.18   54.49
   3  -9   3 1103.99   52.49
  -3   9   3 1143.09   57.19
   3   9  -3 1129.89   55.99
  -3  -9  -3 1144.79   55.49
  -3 -10   3   50.49   10.50
  -3  10  -3   34.10    7.40
   3  10   3   29.30    8.00
  -3 -10   3   35.60    8.10
   3  10  -3   25.10    7.90
  -3  10   3   34.00    9.70
  -3 -10  -3   41.50   10.70
   3 -10   3   53.49    9.40
  -3 -10  -3   54.69   11.00
   3  11   3  838.82   46.80
  -3 -11   3  823.22   44.50
  -3  11  -3  834.22   43.20
  -3 -11   3  837.72   42.90
  -3 -11  -3  838.12   44.50
  -3  11   3  782.02   45.40
   3  11  -3  830.72   44.50
   3 -11   3  821.12   41.50
  -3 -11  -3  760.32   45.90
  -3  12  -3   -4.30    5.70
   3  12   3   10.50    8.20
   3  12  -3  -10.60    6.00
  -3 -12  -3    3.70    9.30
  -3  12   3   -3.90    6.70
  -3 -12  -3   -5.20   10.10
  -3 -13   3 1040.40   56.19
  -3  13  -3 1076.09   54.69
   3  13   3 1064.69   57.69
  -3  13   3 1020.60   57.29
   3  13  -3 1015.50   55.79
  -3 -13  -3 1036.30   53.49
  -3 -13  -3  994.20   61.19
  -3  14  -3  149.79   20.40
   3  14   3  139.99   19.60
  -3 -14  -3  134.89   16.30
   3  14  -3  142.09   20.90
  -3  14   3  157.38   21.10
  -3  15  -3  465.95   42.70
   3  15   3  487.95   38.70
  -3 -15   3  380.26   47.90
   3  15  -3  503.25   37.00
  -3  15   3  407.36   37.70
  -3 -15  -3  387.56   31.90
   3  16   3  132.49   22.40
  -3  16  -3  100.79   17.70
  -3 -16   3   97.29   25.30
  -3  16   3  155.48   22.40
   3  16  -3   66.29   16.10
   3  17   3  468.65   43.70
  -3  17  -3  500.35   39.50
   3  17  -3  552.74   41.60
  -3  17   3  435.96   40.10
  -4   0   3    2.50    4.80
   4   0  -3   -0.80    3.50
  -4   0   3    0.00    2.50
   4   0   3    0.30    2.10
  -4   0  -3    2.40    2.30
  -4  -1   3   29.20    4.70
  -4  -1   3   49.40    7.50
  -4   1  -3   42.80    5.20
  -4   1   3   26.10    4.60
  -4  -1  -3   28.90    4.20
   4   1  -3   36.80    5.80
  -4   1   3   43.00    6.30
  -4  -2   3    6.10    2.80
  -4  -2   3    5.70    5.00
   4   2   3   10.70    3.30
  -4  -2  -3    4.90    3.00
  -4   2   3   13.00    5.20
   4   2  -3   12.00    3.90
  -4  -3   3   46.60    6.80
   4   3   3   60.19    7.70
  -4  -3   3   56.79    7.70
   4  -3   3   59.39    7.40
   4   3  -3   51.79    6.30
  -4  -3  -3   57.49    7.60
  -4  -4   3  659.73   34.50
  -4  -4   3  652.73   31.90
   4   4   3  655.13   32.90
  -4   4   3  635.84   33.20
   4   4  -3  632.84   31.90
  -4  -4  -3  688.73   33.20
   4  -4   3  684.73   32.10
  -4  -5   3   45.10    6.50
   4   5   3   51.09    7.50
  -4  -5   3   33.10    7.30
  -4   5   3   47.20    7.30
   4  -5   3   58.59    7.10
  -4  -5  -3   52.69    7.60
  -4  -5  -3   62.99    9.70
   4   5  -3   43.40    6.50
  -4  -6   3  274.57   20.20
  -4   6  -3  253.57   15.20
   4   6   3  267.77   17.70
  -4  -6   3  267.07   17.20
   4   6  -3  253.77   16.80
  -4  -6  -3  284.57   18.90
  -4   6   3  264.27   17.90
  -4  -6  -3  257.97   21.50
   4  -6   3  299.97   18.00
  -4  -7   3   58.09   10.20
  -4   7  -3   55.59    7.10
   4   7   3   42.10    6.70
  -4  -7   3   57.39    8.50
  -4  -7  -3   73.89   11.40
   4  -7   3   71.49    8.90
  -4   7   3   69.09    9.90
  -4  -7  -3   47.80    7.90
   4   7  -3   76.19    9.10
  -4   8  -3  698.63   34.70
   4   8   3  682.03   37.40
  -4  -8   3  702.33   38.10
   4   8  -3  693.63   36.00
  -4  -8  -3  675.03   41.10
  -4   8   3  711.53   37.20
   4  -8   3  658.53   34.00
  -4  -8  -3  672.13   38.30
  -4  -9   3    5.50    8.20
   4   9   3   19.80    6.10
  -4   9  -3   16.90    5.30
  -4  -9   3   25.20    7.00
  -4   9   3   26.40    8.10
   4  -9   3   18.20    8.60
   4   9  -3   22.40    7.70
  -4  -9  -3   29.90    8.80
  -4  10  -3  486.25   28.90
  -4 -10   3  494.25   29.90
   4  10   3  496.05   31.80
  -4 -10  -3  521.65   33.50
  -4  10   3  446.56   30.90
   4  10  -3  525.55   30.70
  -4 -10  -3  539.35   33.00
   4  11   3   83.49   14.30
  -4 -11   3   82.09   13.60
  -4  11  -3   72.69   10.50
  -4  11   3   64.49   11.30
   4  11  -3   46.80    9.00
  -4 -11  -3   75.19   13.00
  -4 -11  -3   69.29   13.50
  -4  12  -3  500.95   31.70
   4  12   3  503.85   35.00
  -4 -12  -3  553.04   38.80
  -4  12   3  526.15   34.60
   4  12  -3  550.74   34.00
   4  13   3   45.30   12.20
  -4 -13   3   56.49   14.00
  -4  13  -3   54.69   11.10
   4  13  -3   80.49   13.70
  -4 -13  -3   56.09   16.30
  -4  13   3   60.39   13.40
  -4  14  -3  493.85   36.20
  -4 -14   3  635.74   41.50
   4  14   3  544.25   39.90
  -4  14   3  620.54   40.50
   4  14  -3  627.94   39.70
  -4 -14  -3  542.95   38.50
   4  15   3   -1.20   13.20
  -4  15  -3   -7.70   11.20
  -4 -15   3    1.90   14.70
  -4 -15  -3    5.30   16.50
  -4  15   3    7.30   12.80
   4  15  -3   -4.20   11.70
  -4  16  -3  435.66   34.30
  -4 -16   3  393.16   38.30
   4  16   3  395.66   38.90
   4  16  -3  442.46   36.00
  -4  16   3  414.56   37.60
  -4 -16  -3  283.67   37.50
   4  17   3  -27.60   15.70
  -4 -17   3  -17.80   18.30
  -4  17  -3   26.90   12.80
   4  17  -3    1.90   14.10
  -4  17   3   19.50   15.80
  -5   0   3   -5.40    5.00
  -5   0   3    2.40    2.70
   5   0  -3    1.10    3.30
  -5   0  -3   -1.20    2.40
   5   0   3    0.50    2.60
  -5  -1   3   18.10    5.50
   5   1   3    4.70    2.40
  -5   1  -3   11.50    3.60
  -5  -1   3    5.70    3.60
  -5  -1  -3   12.20    3.70
   5  -1   3   11.30    3.00
  -5   1   3   15.90    5.80
  -5   1   3    9.00    4.00
   5   1  -3   11.60    4.50
   5   2   3   27.10    4.50
  -5  -2   3   34.30    7.70
  -5   2  -3   32.20    4.70
  -5  -2   3   40.90    6.30
  -5   2   3   38.90    6.90
  -5  -2  -3   34.10    5.30
   5   2  -3   34.00    6.50
   5   3   3   16.50    4.70
  -5  -3   3    0.90    3.50
  -5  -3   3    2.80    5.50
   5   3  -3    4.00    3.50
  -5  -3  -3    4.20    3.60
  -5   3   3   -3.50    5.10
   5   4   3   90.09   10.50
  -5  -4   3   70.29    9.70
  -5  -4   3   94.49   10.00
  -5  -4  -3  117.39   14.90
  -5   4   3   79.79    8.90
   5   4  -3   89.09    8.80
  -5  -4  -3   81.59   10.90
  -5  -5   3  286.97   21.30
  -5  -5   3  294.67   18.20
   5   5   3  286.37   18.20
  -5   5   3  260.97   18.20
   5   5  -3  294.17   17.90
  -5  -5  -3  287.37   22.40
  -5  -5  -3  297.17   19.20
  -5  -6   3  171.88   18.00
   5   6   3  187.78   14.30
  -5  -6   3  176.28   14.20
   5   6  -3  162.98   13.10
  -5  -6  -3  177.48   15.30
  -5  -6  -3  164.58   18.50
  -5   6   3  172.98   14.40
   5   7   3  893.21   45.40
  -5   7  -3  863.91   42.50
  -5  -7   3  902.01   46.70
  -5  -7  -3  969.00   47.90
  -5   7   3  883.91   45.40
  -5  -7  -3  913.91   46.10
   5   7  -3  880.91   44.40
   5   8   3  126.39   13.80
  -5   8  -3  123.59   11.50
   5   8  -3  122.49   12.50
  -5  -8  -3  111.89   15.40
  -5   8   3  108.29   13.40
  -5  -9   3  482.45   31.60
   5   9   3  432.66   28.00
  -5   9  -3  438.46   26.60
  -5  -9   3  466.05   27.80
  -5  -9  -3  536.45   31.80
  -5   9   3  453.45   28.80
   5   9  -3  416.86   28.00
  -5  -9  -3  471.05   30.30
   5  10   3    5.40    5.80
  -5 -10   3    6.00    7.00
  -5  10  -3   -0.50    4.70
  -5  10   3   -3.30    5.70
   5  10  -3    0.40    4.90
  -5 -10  -3   11.20    8.10
  -5  11  -3  532.65   31.70
  -5 -11   3  571.84   36.50
   5  11   3  534.05   36.20
   5  11  -3  542.25   33.90
  -5 -11  -3  525.75   37.70
  -5  11   3  558.04   35.40
  -5 -11  -3  592.14   38.80
  -5 -12   3   28.30   12.30
  -5  12  -3   23.70    7.70
   5  12   3   15.00    9.90
  -5  12   3   30.20   10.10
  -5 -12  -3   24.80   13.80
   5  12  -3   30.20    9.30
  -5 -12  -3   14.60   19.30
   5  13   3  692.73   43.30
  -5  13  -3  643.24   39.40
  -5 -13   3  688.33   43.60
  -5 -13  -3  694.93   44.90
   5  13  -3  709.63   42.10
  -5 -13  -3  661.43   49.60
  -5  13   3  650.73   42.50
   5  14   3  121.79   18.40
  -5 -14   3  178.68   21.00
  -5  14  -3   79.39   15.70
   5  14  -3  129.99   18.10
  -5  14   3  125.39   19.40
  -5 -14  -3  137.09   18.40
  -5  15  -3  555.64   37.90
   5  15   3  565.04   43.70
  -5 -15   3  503.45   40.90
   5  15  -3  555.54   40.10
  -5 -15  -3  525.25   41.00
  -5  15   3  571.24   45.40
   5  16   3   51.79   16.30
  -5 -16   3   60.99   18.00
  -5  16  -3   53.69   14.10
  -5  16   3   41.10   16.00
   5  16  -3   65.89   16.70
  -5 -16  -3   45.90   17.50
  -5 -17   3  397.86   42.60
   5  17   3  549.15   46.40
  -5  17  -3  478.35   38.20
   5  17  -3  481.65   42.30
  -5  17   3  539.55   43.30
   6   0  -3   -1.20    4.50
  -6   0   3    3.00    6.50
  -6   0   3    0.00    3.60
  -6   0  -3   -1.40    3.20
  -6   1  -3    1.30    3.10
  -6  -1   3   12.50    6.50
   6   1   3    5.10    2.90
  -6  -1   3    0.40    3.80
  -6   1   3    1.20    6.20
   6   1  -3    5.90    4.90
  -6   1   3    6.10    4.40
  -6  -1  -3    9.40    4.00
   6  -1   3    9.00    3.20
  -6   2  -3   29.80    5.20
   6   2   3   24.00    5.00
  -6  -2   3   34.00    7.00
  -6  -2   3   30.00    8.40
  -6   2   3   31.40    8.20
  -6   2   3   29.40    5.40
  -6  -2  -3   35.40    6.10
  -6  -3   3   37.90    8.20
   6   3   3   21.80    4.70
  -6  -3   3   30.30    5.80
   6   3  -3   24.20    4.90
  -6  -3  -3   27.10    5.40
  -6   3   3   42.00    8.00
  -6  -4   3  579.24   32.90
   6   4   3  567.64   30.00
  -6  -4   3  587.24   30.10
  -6  -4  -3  555.64   30.00
   6   4  -3  519.15   28.90
  -6  -4  -3  588.44   33.40
  -6   4   3  518.35   29.00
  -6  -5   3   33.60    7.20
   6   5   3   17.60    5.60
  -6  -5   3   14.70    8.20
  -6   5   3   16.20    7.70
  -6  -5  -3   25.70    6.70
   6   5  -3   14.30    4.30
  -6  -5  -3    6.60    7.80
  -6  -6   3  188.28   15.30
   6   6   3  185.58   14.60
  -6  -6   3  205.38   19.50
   6   6  -3  164.88   14.00
  -6  -6  -3  177.88   19.90
  -6   6   3  158.28   14.90
  -6  -6  -3  194.78   16.60
   6   7   3   13.70    5.20
  -6  -7   3   17.60    6.10
  -6  -7  -3   10.30    7.60
  -6   7   3   11.70    5.50
   6   7  -3    9.10    4.40
  -6  -8   3  512.35   33.10
  -6  -8   3  526.45   29.60
   6   8   3  480.15   29.50
  -6   8  -3  472.85   27.50
  -6  -8  -3  499.95   32.60
   6   8  -3  504.45   29.50
  -6   8   3  482.35   30.10
  -6  -9   3  103.59   15.40
  -6   9  -3   88.19   10.40
   6   9   3   84.39   12.80
  -6  -9   3   72.49   14.20
   6   9  -3   93.59   13.20
  -6  -9  -3  102.29   15.00
  -6   9   3   64.49   12.10
  -6  -9  -3   87.39   14.00
   6  10   3  896.21   49.60
  -6 -10   3  936.81   51.09
  -6  10  -3  904.51   46.30
  -6 -10   3  920.41   48.20
  -6  10   3  899.41   49.40
  -6 -10  -3  914.01   51.49
  -6 -10  -3  904.51   50.29
   6  10  -3  900.61   47.90
  -6 -11   3   45.30   11.10
   6  11   3   43.30   11.10
  -6 -11   3   57.29   12.30
  -6  11  -3   33.00    8.20
  -6 -11  -3   30.40   13.50
  -6 -11  -3   20.00   11.70
  -6  11   3   17.70    7.60
   6  11  -3   45.20   11.40
  -6 -12   3  833.62   48.60
   6  12   3  852.41   48.70
  -6  12  -3  802.92   45.00
  -6 -12  -3  868.51   49.80
  -6  12   3  817.32   48.00
  -6 -12  -3  793.32   52.89
   6  12  -3  820.92   47.20
  -6 -13   3   16.40   12.10
  -6  13  -3   14.90    7.60
   6  13   3   13.50   10.30
   6  13  -3    3.50    9.40
  -6 -13  -3   28.90   19.10
  -6  13   3    6.70    9.90
  -6 -13  -3   22.30   13.60
  -6 -14   3  534.35   38.30
  -6  14  -3  517.85   34.70
   6  14   3  549.54   39.60
  -6 -14  -3  465.05   37.50
   6  14  -3  486.45   37.00
  -6  14   3  405.76   36.40
   6  15   3   73.29   18.50
  -6 -15   3   69.79   17.70
  -6  15  -3   71.59   14.50
   6  15  -3  109.49   20.00
  -6  15   3   49.70   19.20
  -6 -15  -3   79.39   18.10
   6  16   3  245.88   33.00
  -6  16  -3  207.18   27.20
  -6 -16   3  237.28   27.20
  -6  16   3  225.08   31.10
  -6 -16  -3  221.98   25.20
   6  16  -3  263.77   30.80
  -6 -17   3   36.60   19.30
  -6  17  -3   58.49   14.30
   6  17   3   58.09   19.20
   6  17  -3   65.39   17.80
  -6 -17  -3   38.70   18.20
  -6  17   3   34.90   16.70
   7   0  -3    3.20    4.60
  -7   0  -3   -1.80    3.70
  -7   0   3   11.50    7.00
  -7   0   3    9.50    4.90
   7   1   3   10.60    4.60
  -7  -1   3   21.50    8.10
  -7   1  -3    7.60    3.90
  -7  -1   3   12.70    5.50
  -7   1   3    2.90    5.20
  -7  -1  -3    9.00    4.30
   7  -1   3   11.50    4.00
  -7   1   3   17.50    7.50
   7   1  -3    4.40    8.00
  -7  -2   3   86.39   12.80
  -7  -2   3   88.69   11.10
  -7   2  -3   73.59    9.30
   7   2   3   66.39    9.20
  -7   2   3   81.39   11.20
  -7   2   3   73.39   10.50
  -7  -2  -3   78.59   10.40
   7   2  -3   78.79    9.20
  -7  -3   3    4.80    4.90
  -7   3  -3    1.70    3.90
   7   3   3    1.50    3.60
  -7  -3   3   -3.90    7.20
  -7  -3  -3   -3.60    6.90
  -7   3   3  -10.20    6.70
   7   3  -3   -0.90    3.70
  -7  -3  -3    4.70    4.70
  -7   3   3    5.50    4.10
   7   4   3    1.40    5.30
  -7  -4   3   -8.30    6.50
  -7  -4   3   -0.30    4.60
   7   4  -3    2.30    2.70
  -7  -4  -3    3.00    7.70
  -7  -4  -3    2.80    5.10
  -7   4   3   -6.30    7.20
   7   5   3  458.35   26.20
  -7  -5   3  447.06   26.90
   7   5  -3  443.86   25.90
  -7   5   3  466.95   26.50
  -7  -5  -3  453.45   27.30
  -7  -6   3    1.90    6.40
  -7  -6   3   13.50    9.30
   7   6   3    7.20    4.30
   7   6  -3   -2.40    3.80
  -7   6   3   -0.10    4.50
  -7  -6  -3   -2.00    5.50
  -7   6   3  -11.30    8.40
  -7  -7   3 1087.99   49.50
   7   7   3  903.41   47.70
  -7  -7  -3  903.91   51.79
  -7  -7  -3  961.40   49.70
   7   7  -3  922.51   47.60
  -7   7   3  914.51   49.10
  -7  -8   3   21.30    7.20
  -7   8  -3   28.80    7.60
   7   8   3   29.80    6.70
  -7  -8   3   23.60   10.60
   7   8  -3   41.30    8.90
  -7   8   3   32.80    8.00
  -7  -8  -3   31.70    9.00
  -7  -8  -3   34.80   13.90
  -7  -9   3  307.47   24.10
  -7   9  -3  273.17   20.50
  -7  -9   3  263.97   26.30
   7   9   3  340.17   22.90
   7   9  -3  311.97   22.60
  -7   9   3  275.57   21.90
  -7  -9  -3  270.07   26.80
  -7  -9  -3  296.27   25.80
  -7 -10   3   80.49   13.00
   7  10   3   85.29   12.80
  -7 -10   3   73.39   14.40
  -7  10  -3   94.19   12.60
  -7  10   3  116.99   16.60
  -7 -10  -3  111.19   16.40
   7  10  -3   99.89   15.10
  -7 -10  -3  113.19   16.50
   7  11   3  627.14   40.20
  -7  11  -3  649.93   36.60
  -7 -11   3  596.44   40.30
  -7 -11   3  742.33   43.50
   7  11  -3  662.53   39.90
  -7  11   3  603.14   38.80
  -7 -11  -3  663.83   43.40
  -7 -11  -3  624.44   42.90
   7  12   3   44.30   11.30
  -7 -12   3   51.39   13.90
  -7  12  -3   53.09   10.30
  -7 -12   3   49.20   15.60
   7  12  -3   49.20   11.00
  -7 -12  -3   66.99   15.20
  -7  12   3   53.29   11.50
  -7 -12  -3   48.10   16.80
  -7 -13   3  652.63   43.00
  -7  13  -3  612.74   38.50
   7  13   3  613.14   42.20
  -7 -13  -3  627.64   44.20
  -7 -13  -3  568.24   54.09
  -7  13   3  634.84   41.20
   7  13  -3  629.64   40.70
   7  14   3   70.19   15.50
  -7 -14   3   70.99   17.00
  -7  14  -3   45.90   13.60
  -7  14   3   37.20   13.10
   7  14  -3   56.09   14.40
  -7 -14  -3   13.30   14.20
  -7  15  -3  598.34   39.80
   7  15   3  609.04   47.30
  -7 -15   3  581.74   44.50
   7  15  -3  607.14   56.19
  -7  15   3  615.24   43.90
  -7 -15  -3  583.04   43.90
  -7 -16   3   44.60   18.40
  -7  16  -3   44.10   14.30
   7  16  -3   56.49   17.10
  -7  16   3   34.80   14.80
  -7 -16  -3   19.00   18.10
  -8   0   3    6.00    5.60
   8   0  -3    1.40    4.40
  -8   0   3   -9.60    6.30
  -8   0  -3    2.10    4.60
  -8  -1   3   19.80    6.00
   8   1   3   23.30    5.70
  -8  -1   3   30.30    9.50
  -8   1  -3   25.40    6.00
  -8   1   3   47.00   10.20
   8   1  -3   23.10    8.20
  -8   1   3   19.00    5.20
  -8  -1  -3   38.50    7.60
   8  -1   3   27.20    5.70
  -8   2  -3   73.39   10.00
   8   2   3   91.19   10.70
  -8  -2   3   64.89   11.20
  -8  -2   3   90.29   12.20
  -8  -2  -3   89.79   11.90
  -8   2   3   85.89   12.00
  -8  -2  -3   80.89   13.40
  -8   2   3   78.09   11.30
   8   2  -3   86.69   10.00
   8   3   3    6.30    4.30
  -8   3  -3   10.70    4.70
  -8  -3   3    6.30    4.40
  -8   3   3    6.60    5.90
  -8   3   3    2.00    8.30
   8   3  -3    9.20    4.00
  -8  -3  -3    7.20    5.20
   8   4   3   85.79   12.50
  -8  -4   3   86.79   14.40
  -8  -4   3   69.09    9.80
  -8   4  -3   82.09   10.50
  -8   4   3   97.19   11.20
   8   4  -3   69.19    9.30
  -8  -4  -3   94.19   12.10
  -8  -5   3   50.49   15.80
  -8  -5   3   50.99   10.30
   8   5   3   50.59    8.60
  -8   5   3   43.50    9.40
  -8  -5  -3   39.80    7.70
   8   5  -3   32.60    6.00
  -8  -5  -3   41.60   11.60
   8   6   3   29.70    6.40
  -8  -6   3   15.40    9.50
  -8  -6  -3   28.60   11.70
  -8   6   3   29.50   10.10
  -8  -6  -3   21.90    7.50
   8   7   3    8.40    5.40
  -8  -7   3   22.80   10.40
  -8   7   3    1.10    9.40
   8   7  -3   13.00    5.10
  -8  -7  -3   11.30    8.40
  -8  -7  -3    3.90   10.70
  -8   7   3    7.80    7.00
   8   8   3  108.49   14.20
  -8  -8   3  110.89   16.80
  -8  -8   3  138.89   18.20
  -8   8   3   85.39   13.00
  -8  -8  -3  114.89   16.60
  -8  -9   3   16.50   10.70
  -8   9  -3   13.20    6.20
   8   9   3   13.70    7.10
  -8  -9   3   26.50   10.10
  -8  -9  -3   14.30   10.60
   8   9  -3   26.90    8.10
  -8   9   3   12.30    9.50
  -8  -9  -3   16.30    9.40
  -8  10  -3  469.95   33.70
   8  10   3  519.55   33.60
  -8 -10   3  477.45   34.80
  -8 -10   3  532.75   37.00
  -8  10  -3  455.95   29.60
  -8 -10  -3  498.45   37.10
  -8 -10  -3  501.85   36.20
   8  10  -3  503.95   33.30
  -8  10   3  523.35   33.70
  -8 -11   3    4.70   11.90
  -8  11  -3   -8.80    6.70
  -8 -11   3    7.80   12.10
   8  11   3   11.50    8.50
  -8  11   3    8.70    8.00
   8  11  -3   19.30    8.50
  -8 -11  -3   14.40   12.40
  -8 -11  -3   16.10   12.60
  -8 -12   3  487.75   39.50
  -8 -12   3  492.15   42.00
   8  12   3  562.54   38.60
  -8  12  -3  572.34   34.80
   8  12  -3  577.04   37.20
  -8 -12  -3  493.25   46.20
  -8 -12  -3  571.94   42.80
  -8  12   3  583.64   37.70
   8  13   3   87.89   15.50
  -8  13  -3   64.89   14.10
  -8 -13   3  107.59   19.40
  -8 -13  -3  124.39   20.70
   8  13  -3  125.29   17.70
  -8  13   3  128.89   18.90
   8  14   3  322.97   32.50
  -8 -14   3  303.27   34.90
  -8  14  -3  276.67   27.00
  -8  14   3  341.97   32.20
  -8 -14  -3  338.07   35.90
   8  14  -3  271.67   30.40
  -8  15  -3  177.08   23.80
  -8 -15   3  138.99   22.20
   8  15   3  171.18   25.40
   8  15  -3  129.59   25.20
  -8 -15  -3  147.19   23.50
  -8  15   3  155.18   22.60
  -8  16  -3  185.28   26.20
  -8 -16   3  179.38   27.30
   8  16   3  212.58   37.70
  -8 -16  -3  182.48   26.10
   8  16  -3  137.89   20.90
  -8  16   3  215.48   31.40
   9   0  -3    3.70    5.30
  -9   0   3    6.90    4.70
  -9   0   3    0.30    8.10
  -9   0  -3    0.20    5.20
  -9   1  -3   31.40    7.10
  -9  -1   3   28.50    7.30
   9   1   3   27.90    7.00
   9  -1   3   29.20    6.00
  -9   1   3   13.50    5.30
  -9   1   3   43.50   10.00
  -9  -1  -3   25.70    6.30
   9   1  -3   16.40    8.50
  -9  -2   3   19.50    7.00
  -9   2  -3   14.10    5.50
   9   2   3   12.60    4.90
  -9   2   3   18.40    9.00
  -9  -2  -3   27.30    7.60
  -9   2   3   26.60    7.30
  -9  -2  -3   15.10   10.60
   9   2  -3   20.50    6.60
  -9  -3   3  179.58   22.30
  -9  -3   3  171.68   17.00
  -9   3  -3  156.98   14.60
   9   3   3  187.88   16.00
  -9  -3  -3  176.88   16.90
  -9   3   3  176.58   20.00
  -9  -3  -3  165.38   22.80
  -9   3   3  188.48   16.50
   9   3  -3  183.78   15.10
  -9  -4   3  156.38   22.10
   9   4   3  170.58   16.30
  -9   4  -3  145.39   13.90
  -9  -4   3  164.78   17.60
  -9  -4  -3  118.89   17.50
  -9   4   3  157.48   15.30
   9   4  -3  161.08   13.80
  -9  -4  -3  147.49   17.00
  -9   4   3  156.78   19.70
  -9  -5   3  166.48   22.50
  -9   5  -3  151.38   13.80
  -9  -5   3  159.18   19.00
   9   5   3  158.08   14.40
   9   5  -3  164.18   14.30
  -9  -5  -3  147.79   18.00
  -9  -5  -3  167.28   20.30
  -9   5   3  158.48   16.10
  -9  -6   3    7.70    9.20
   9   6   3    6.70    4.90
  -9  -6   3   12.90    7.90
  -9  -6  -3   32.80    9.50
  -9   6   3   10.50    8.40
  -9  -6  -3   12.30   11.60
   9   6  -3   18.10    6.60
   9   7   3  335.27   23.60
  -9  -7   3  379.36   27.40
  -9  -7   3  344.67   30.70
  -9   7   3  340.17   26.70
  -9  -7  -3  382.06   29.80
  -9   7   3  401.86   27.40
   9   7  -3  351.56   24.00
  -9  -7  -3  331.27   31.00
  -9  -8   3   28.20   10.00
  -9  -8   3   34.00   11.70
   9   8   3   38.50    9.00
  -9   8   3   12.60   13.00
   9   8  -3   33.30    8.30
  -9  -8  -3   27.40   12.30
  -9   8   3   19.90    8.40
   9   9   3  761.12   43.50
  -9   9  -3  713.43   43.10
  -9   9  -3  773.02   41.90
  -9  -9   3  803.42   45.50
  -9  -9   3  751.52   48.10
  -9  -9  -3  815.42   47.60
  -9   9   3  777.02   45.20
   9   9  -3  762.62   44.50
  -9  -9  -3  740.53   47.70
  -9 -10   3   55.49   13.40
  -9 -10   3   34.20   12.40
   9  10   3   41.00   12.20
  -9  10  -3   58.39   15.90
  -9  10  -3   32.00    8.40
  -9  10   3   39.20   10.10
  -9 -10  -3   62.59   15.00
  -9 -10  -3   31.20   13.60
   9  10  -3   59.79   11.70
   9  11   3  664.23   40.90
  -9 -11   3  582.14   43.50
  -9 -11   3  649.04   46.50
  -9  11  -3  594.84   37.30
  -9  11   3  644.54   41.30
  -9 -11  -3  657.63   45.20
   9  11  -3  652.43   39.80
  -9 -11  -3  628.54   47.80
  -9 -12   3  146.49   22.80
   9  12   3  153.18   23.00
  -9  12  -3  149.59   20.20
   9  12  -3  153.18   22.40
  -9  12   3  159.88   23.00
  -9 -12  -3  167.98   23.90
  -9 -12  -3  106.59   21.20
  -9  13  -3  769.02   44.90
  -9 -13   3  766.72   51.59
   9  13   3  812.32   49.30
  -9 -13  -3  725.73   51.19
   9  13  -3  792.02   48.00
  -9  13   3  626.44   46.70
  -9 -14   3   64.79   17.20
   9  14   3   50.29   14.10
  -9  14  -3   32.50   11.40
  -9 -14  -3   43.90   17.90
  -9  14   3   65.99   14.40
   9  15   3  432.26   41.60
  -9 -15   3  529.35   44.90
  -9  15  -3  445.06   35.40
  -9 -15  -3  479.45   42.80
   9  15  -3  502.75   40.80
  -9  15   3  495.35   40.80
   9  16   3   24.00   17.80
  -9 -16   3   16.80   17.10
  -9  16  -3   32.60   12.20
  -9 -16  -3   36.40   18.80
  -9  16   3   11.70   16.70
   9  16  -3   44.50   15.10
 -10   0   3  -11.10    8.00
  10   0  -3    3.20    6.10
 -10   0   3   -7.90    6.60
 -10   0  -3   -5.80    8.20
 -10   0  -3   -3.30    4.90
 -10  -1   3   18.30    7.90
  10   1   3   14.70    6.30
 -10  -1   3   10.80    9.90
 -10   1  -3    2.50    5.20
 -10  -1  -3   10.90    6.30
 -10   1   3   14.20    7.70
  10  -1   3    6.60    4.70
 -10  -1  -3   -1.00    9.50
 -10  -2   3   32.40    8.60
 -10  -2   3    6.20   10.40
  10   2   3   13.90    5.40
 -10   2  -3   15.90    6.30
 -10  -2  -3   15.40   12.70
 -10   2   3    9.60    5.50
 -10  -2  -3   23.70    8.30
  10   2  -3   18.30    6.50
 -10   2   3   16.70    9.70
  10   3   3   20.20    7.50
 -10   3  -3   24.00    6.70
 -10  -3   3    8.00   10.10
 -10  -3   3   24.40    8.40
 -10   3   3   20.10    9.60
  10   3  -3   14.40    5.40
 -10  -3  -3   35.60    8.80
 -10   3   3   15.40    6.20
 -10  -3  -3   34.30   10.80
 -10  -4   3   38.90   11.80
 -10  -4   3   46.60    9.70
  10   4   3   44.20    9.60
 -10   4  -3   49.60    9.10
 -10   4   3   54.99   10.40
 -10   4   3   56.09   12.50
 -10  -4  -3   47.10   12.60
 -10  -4  -3   46.90    8.90
  10   4  -3   71.39   10.80
 -10  -5   3   91.59   16.40
 -10   5  -3  120.49   14.00
  10   5   3  130.79   13.40
 -10   5   3  118.49   14.70
 -10  -5  -3  111.69   17.80
 -10   5   3  124.89   16.10
  10   5  -3  105.19   11.80
 -10   6  -3  258.87   19.20
 -10  -6   3  233.78   26.50
  10   6   3  272.07   19.60
 -10   6  -3  282.17   25.50
 -10  -6  -3  270.97   25.00
 -10  -6  -3  241.08   26.60
 -10   6   3  226.28   24.80
  10   6  -3  244.28   20.00
 -10  -7   3  227.78   26.10
 -10   7  -3  185.18   23.00
 -10  -7   3  185.88   22.70
  10   7   3  180.28   17.40
  10   7  -3  188.78   17.60
 -10   7   3  169.78   22.80
 -10  -7  -3  194.08   26.60
 -10  -7  -3  203.08   26.40
 -10  -8   3  162.78   23.40
 -10   8  -3  234.28   21.60
 -10  -8   3  147.99   20.70
  10   8   3  178.38   18.00
 -10   8   3  157.58   20.20
 -10  -8  -3  178.78   24.10
 -10  -8  -3  168.08   24.50
 -10   8   3  169.38   23.40
  10   8  -3  170.38   19.00
 -10   9  -3   87.49   16.70
 -10  -9   3   77.49   15.70
  10   9   3   84.09   14.00
 -10  -9   3  100.29   18.20
 -10   9   3   80.59   13.90
 -10  -9  -3   87.09   17.40
  10   9  -3   83.99   14.20
 -10  -9  -3   88.29   17.00
 -10  10  -3   68.59   12.00
 -10 -10   3   70.89   15.80
 -10 -10   3   67.89   17.00
  10  10   3   80.19   14.90
 -10  10  -3  103.29   16.40
 -10 -10  -3   45.70   14.20
 -10  10   3   77.39   13.70
  10  10  -3   67.19   12.50
 -10 -10  -3   47.50   16.50
 -10 -11   3   47.60   19.90
 -10  11  -3   18.40    9.00
 -10 -11   3   42.50   14.30
  10  11   3   24.80    9.20
 -10 -11  -3   31.90   15.20
 -10  11   3   24.00   10.80
  10  11  -3   19.20    9.60
 -10 -11  -3   20.30   16.60
 -10 -12   3  157.08   23.80
  10  12   3  175.48   25.00
 -10 -12  -3  194.78   31.20
 -10 -12  -3  137.29   23.20
  10  12  -3  164.18   24.00
 -10  12   3  226.38   26.60
  10  13   3   90.99   15.70
 -10 -13   3   82.09   19.70
 -10  13  -3   77.89   18.50
 -10  13   3   79.59   17.60
  10  13  -3   56.79   13.90
 -10 -13  -3   68.19   17.50
 -10 -14   3  195.08   27.70
 -10  14  -3  200.98   25.70
  10  14   3  267.27   31.70
  10  14  -3  230.68   28.00
 -10  14   3  258.57   29.90
 -10 -14  -3  275.87   35.00
 -10  15  -3   62.69   14.00
  10  15   3   14.40   20.30
 -10 -15   3   46.90   19.50
 -10 -15  -3   44.60   18.30
 -10  15   3   62.29   15.40
  10  15  -3   74.69   16.60
 -11   0  -3    5.50    6.00
 -11   0  -3    5.90   10.00
  11   0  -3    5.70    6.90
 -11   0   3    0.20   10.10
 -11   0   3    6.20    6.30
 -11   1  -3   23.30   15.80
  11   1   3   11.00    6.40
 -11  -1   3   18.80    8.40
 -11   1  -3   -0.20    5.10
 -11  -1   3   11.20   10.10
 -11   1   3    8.80   10.10
 -11  -1  -3   11.50    6.90
 -11  -1  -3   -3.90    9.70
  11   1  -3    0.50    6.40
  11  -1   3   14.60    5.80
 -11   1   3    8.80    6.60
 -11   2  -3   10.50   10.50
 -11   2  -3    6.10    6.10
 -11  -2   3   20.30   11.10
 -11  -2   3    8.20    8.30
  11   2   3   17.40    7.10
 -11  -2  -3    8.30    6.30
 -11   2   3   15.60    6.90
  11   2  -3   11.70    6.40
 -11   2   3    9.20    9.60
 -11  -2  -3   25.60   11.60
  11   3   3  185.08   19.30
 -11  -3   3  207.38   21.50
 -11   3  -3  195.48   23.30
 -11   3  -3  219.88   18.40
 -11  -3   3  215.48   25.40
 -11  -3  -3  219.28   25.70
 -11   3   3  242.98   21.20
 -11  -3  -3  214.58   20.70
  11   3  -3  209.18   17.60
 -11   4  -3  109.99   14.80
 -11  -4   3   84.49   15.00
 -11  -4   3  123.89   16.40
  11   4  -3  129.79   14.40
 -11   4   3  120.89   17.50
 -11   4   3   98.49   15.70
 -11  -4  -3  137.19   18.80
 -11  -4  -3  111.59   18.60
 -11   5  -3  223.78   19.30
 -11  -5   3  274.07   26.00
 -11  -5   3  203.18   26.80
  11   5   3  222.48   19.00
 -11  -5  -3  255.57   27.60
 -11   5   3  243.98   25.40
 -11   5   3  234.38   21.80
  11   5  -3  233.48   19.70
 -11  -5  -3  265.47   24.80
  11   6   3   11.00    5.40
 -11   6  -3   10.50   11.40
 -11   6  -3   10.10    7.50
 -11  -6   3    7.60    9.10
 -11  -6   3    4.90    9.80
 -11   6   3   27.60   11.00
 -11  -6  -3    6.40   11.30
  11   6  -3    0.10    5.10
 -11   6   3    9.30    7.60
 -11  -6  -3   16.80   10.00
 -11   7  -3  229.88   23.20
 -11  -7   3  144.29   19.80
 -11   7  -3  202.68   18.90
 -11  -7   3  218.18   26.40
  11   7   3  193.78   18.80
 -11   7   3  176.78   24.60
  11   7  -3  178.38   18.50
 -11  -7  -3  190.28   27.20
 -11  -8   3  154.98   21.30
  11   8   3  160.08   17.90
 -11  -8   3  134.29   20.70
 -11   8  -3  151.08   19.40
  11   8  -3  155.68   18.80
 -11   8   3  199.78   18.50
 -11  -8  -3  145.99   22.50
 -11   8   3  132.59   20.50
 -11  -8  -3  174.98   22.90
 -11   9  -3  284.57   29.20
 -11  -9   3  292.47   31.90
 -11  -9   3  266.57   32.10
  11   9   3  298.77   24.80
 -11  -9  -3  296.67   33.70
 -11  -9  -3  280.57   31.60
 -11   9   3  265.67   26.90
 -11   9   3  233.98   31.60
  11   9  -3  311.07   24.50
 -11  10  -3  146.09   16.70
 -11 -10   3   90.89   18.60
 -11 -10   3  114.49   22.10
  11  10   3  140.59   20.00
 -11  10  -3  113.69   15.90
 -11  10   3  148.99   22.30
  11  10  -3  148.99   20.40
 -11 -10  -3  119.19   20.70
 -11 -10  -3   93.59   17.80
 -11  11  -3  833.32   49.00
 -11 -11   3  775.92   54.69
 -11 -11   3  810.72   57.79
  11  11   3  892.21   51.99
 -11 -11  -3  902.71   63.69
 -11 -11  -3  821.72   55.59
  11  11  -3  907.21   54.79
 -11  11   3  895.31   52.79
 -11 -12   3  338.47   36.50
 -11  12  -3  313.27   28.40
  11  12   3  312.97   30.50
  11  12  -3  358.76   31.50
 -11 -12  -3  291.37   45.20
 -11 -12  -3  352.86   38.50
 -11 -13   3  676.93   50.59
 -11  13  -3  660.43   42.90
  11  13   3  648.84   46.60
 -11 -13  -3  575.14   49.00
 -11  13   3  571.74   48.80
  11  13  -3  723.23   46.80
 -11  14  -3   95.39   15.70
 -11 -14   3  130.09   22.90
  11  14   3   71.09   18.10
 -11 -14  -3  131.99   22.40
 -11  14   3  104.09   19.80
  11  14  -3  126.59   22.60
 -11 -15   3  319.37   38.10
 -11  15  -3  243.48   27.50
  11  15   3  205.58   27.90
 -11  15   3  241.68   33.80
 -11 -15  -3  212.28   28.80
  11  15  -3  287.27   36.20
  12   0  -3   -0.50    8.20
 -12   0   3   -0.90    7.80
 -12   0  -3    7.40    6.60
 -12   0  -3    0.00   10.40
 -12   0   3   10.10    9.80
 -12   1  -3   20.10   13.30
  12   1   3   -2.50    6.70
 -12  -1   3   -5.70    9.60
 -12  -1   3    2.30    7.50
 -12   1  -3    9.30    7.50
 -12   1   3   -6.70    9.30
 -12  -1  -3    0.00    7.70
  12   1  -3    5.60    5.20
 -12  -1  -3    1.70    9.50
 -12   1   3   -3.30    6.00
 -12   2  -3   -7.40    6.40
 -12  -2   3   -2.70    9.00
 -12  -2   3   -0.80    9.40
 -12   2  -3   -5.50   11.30
  12   2   3   -3.60    6.00
 -12  -2  -3    6.90    8.20
 -12   2   3   -2.60    6.30
  12   2  -3    0.90    6.20
 -12  -2  -3    0.90    9.70
 -12   2   3  -12.30   10.50
 -12  -3   3   14.80   10.30
 -12   3  -3   32.00   15.20
 -12  -3   3   -7.30    9.00
  12   3   3   15.60    8.60
 -12   3  -3    3.60    6.60
 -12  -3  -3    5.40    8.50
 -12   3   3    5.00   11.10
 -12  -3  -3   12.20   11.20
  12   3  -3    2.10    5.20
 -12   3   3    8.60    8.10
 -12   4  -3   99.59   14.70
 -12  -4   3   63.19   14.60
 -12  -4  -3   67.19   13.00
 -12  -4  -3   77.69   16.30
 -12   4   3   75.39   12.00
  12   4  -3   91.59   13.70
 -12   4   3  102.69   17.20
 -12   5  -3   53.79   15.40
 -12   5  -3   51.69   10.50
 -12  -5   3   49.10   13.50
  12   5   3   43.90    9.70
 -12  -5  -3   57.69   14.70
 -12   5   3   38.90   11.90
 -12  -5  -3   97.59   17.60
  12   5  -3   50.29   11.30
  12   6   3   90.09   13.50
 -12  -6   3  109.69   17.60
 -12   6  -3   69.59   11.50
 -12  -6   3   62.39   15.80
 -12   6   3   70.99   13.60
  12   6  -3   81.29   13.00
 -12   6   3  104.09   16.20
 -12  -6  -3   68.89   17.20
 -12  -7   3  154.98   20.40
 -12  -7   3   98.69   18.30
 -12   7  -3  142.39   19.00
  12   7   3  131.59   15.80
  12   7  -3  124.99   18.10
 -12   7   3  142.09   16.90
 -12  -7  -3  128.79   21.40
 -12   7   3  160.88   21.80
  12   8   3  233.28   21.80
 -12   8  -3  230.28   29.10
 -12   8  -3  228.38   23.40
 -12  -8   3  254.37   32.40
 -12  -8   3  236.18   30.40
  12   8  -3  257.37   23.90
 -12  -8  -3  261.77   32.60
 -12  -8  -3  211.18   32.40
 -12   8   3  205.78   28.50
 -12  -9   3   34.70   17.30
  12   9   3   33.70    9.60
 -12   9  -3   51.89   15.10
 -12  -9   3   32.40   14.60
 -12  -9  -3   44.10   17.50
 -12   9   3   30.40   16.90
 -12   9   3   33.20   12.40
 -12  -9  -3   19.60   14.10
  12   9  -3   18.00    9.10
 -12 -10   3  190.18   27.00
 -12  10  -3  145.09   21.40
  12  10   3  167.38   22.20
 -12  10  -3  192.58   21.00
 -12 -10   3  124.09   22.60
 -12 -10  -3  151.98   22.90
 -12  10   3  184.68   24.80
 -12 -10  -3  221.78   30.40
  12  10  -3  167.68   23.50
 -12  11  -3   62.59   14.30
 -12 -11   3   13.20   13.60
  12  11  -3   69.79   13.50
 -12 -11  -3   50.59   16.80
 -12 -11  -3   65.79   26.30
 -12  11   3   57.19   15.70
  12  12   3  184.68   26.20
 -12  12  -3  175.68   24.70
 -12 -12   3  183.08   27.80
 -12 -12  -3  192.08   27.40
  12  12  -3  224.28   27.10
 -12  12   3  147.89   21.60
  12  13   3   10.50   14.10
 -12 -13   3    9.80   16.30
 -12  13  -3   45.20   14.00
  12  13  -3   52.19   17.90
 -12  13   3   38.90   16.30
 -12 -13  -3   48.40   19.30
 -12  14  -3  183.88   26.20
 -12 -14   3  171.18   25.10
  12  14   3  151.48   23.90
  12  14  -3  214.08   42.10
 -12  14   3  123.69   19.90
 -12 -14  -3  140.39   25.60
 -13   0   3   -2.00    8.50
 -13   0  -3   13.10    9.70
  13   0  -3    3.30    9.60
 -13   0  -3   -4.30   10.30
 -13   0   3   -0.50   10.90
 -13   1  -3   66.99   12.10
 -13  -1   3   62.49   15.00
 -13  -1   3   79.39   14.30
 -13   1  -3   71.49   15.50
  13   1   3   79.29   12.30
 -13  -1  -3   31.60   12.50
 -13   1   3   65.49   14.40
 -13   1   3   57.49   11.10
  13   1  -3   44.70    8.50
 -13  -1  -3   59.79   13.20
 -13   2  -3    8.50    8.40
 -13   2  -3    1.90   11.00
 -13  -2   3   -8.80   11.10
  13   2   3    4.50    7.40
 -13  -2   3   12.50   10.40
 -13  -2  -3  -12.30   10.30
 -13  -2  -3   -3.30    7.70
 -13   2   3    3.10   10.20
  13   2  -3   13.50    7.50
 -13   2   3   -3.90    8.90
 -13   3  -3   59.19   14.20
 -13   3  -3   63.39   11.80
  13   3   3   67.29   12.30
 -13  -3   3   60.39   16.00
 -13  -3   3   82.79   15.90
  13   3  -3   68.19   10.60
 -13   3   3   84.59   14.90
 -13  -3  -3   74.59   14.70
 -13   3   3   62.49   14.70
 -13  -3  -3   81.89   17.30
 -13   4  -3  120.29   17.30
 -13  -4   3  106.79   16.50
 -13  -4   3  121.79   20.60
 -13   4  -3  165.98   20.90
 -13   4   3  146.09   21.90
 -13  -4  -3  157.68   21.30
 -13  -4  -3  111.69   19.10
  13   4  -3  135.19   16.60
 -13   4   3  107.39   17.00
 -13  -5   3   28.90   13.90
 -13   5  -3   55.29   15.60
  13   5   3   21.40    8.30
 -13  -5   3   35.00   14.00
 -13   5  -3   28.90    9.90
 -13   5   3   40.20   16.50
 -13   5   3   39.30   12.50
  13   5  -3   56.39   11.00
 -13  -5  -3   27.30   13.10
 -13  -5  -3   53.59   15.30
 -13  -6   3   71.49   16.60
  13   6   3  130.89   15.80
 -13   6  -3  108.39   19.20
 -13  -6   3  125.19   19.90
 -13   6  -3   98.69   14.40
 -13  -6  -3   95.29   16.00
  13   6  -3  113.39   16.10
 -13   6   3   92.19   14.20
 -13  -6  -3   78.29   17.40
  13   7   3  137.49   16.50
 -13  -7   3  109.39   19.70
 -13  -7   3  105.19   18.50
 -13   7  -3  136.59   20.70
 -13   7  -3  136.39   18.00
 -13  -7  -3  147.39   24.00
  13   7  -3  100.49   14.60
 -13   7   3  142.89   18.00
 -13  -7  -3  129.59   21.60
 -13   7   3  116.19   16.70
 -13  -8   3   90.49   21.10
 -13   8  -3   70.09   12.80
  13   8   3  119.09   16.30
 -13  -8   3   91.49   16.90
  13   8  -3   69.69   15.80
 -13  -8  -3   82.79   18.20
 -13   8   3  106.19   16.90
 -13  -8  -3  116.39   22.30
 -13   8   3  140.69   18.70
 -13  -9   3  163.88   24.40
  13   9   3  247.08   25.20
 -13   9  -3  247.98   30.40
 -13  -9   3  232.48   28.00
 -13   9  -3  236.08   27.00
 -13  -9  -3  240.08   41.10
 -13  -9  -3  263.07   33.80
  13   9  -3  243.08   26.40
 -13   9   3  259.47   23.30
 -13   9   3  234.68   27.80
  13  10   3  113.29   18.20
 -13  10  -3  132.49   19.70
 -13 -10   3   85.69   20.80
 -13 -10   3  114.89   29.30
 -13 -10  -3  135.89   29.50
 -13  10   3  102.09   18.40
 -13 -10  -3  105.89   22.00
  13  10  -3  113.09   17.20
 -13 -11   3  594.04   49.20
  13  11   3  677.83   45.10
 -13  11  -3  556.04   55.79
 -13 -11  -3  568.34   49.70
 -13  11   3  658.63   47.20
 -13 -11  -3  631.74   72.89
  13  11  -3  589.94   43.40
 -13 -12   3  194.08   28.50
  13  12   3  247.18   29.80
 -13  12  -3  295.97   29.00
 -13  12   3  299.47   32.40
  13  12  -3  278.87   32.50
 -13 -12  -3  253.87   33.30
  13  13   3  220.08   27.20
 -13 -13   3  224.48   31.20
 -13  13  -3  228.48   26.80
 -13 -13  -3  233.08   31.10
 -13  13   3  269.67   33.70
  13  13  -3  149.09   24.50
  13  14   3  190.78   27.50
 -13 -14   3   91.79   23.70
 -13  14  -3  148.19   19.80
  13  14  -3  150.78   24.80
 -13 -14  -3  115.19   25.90
 -13  14   3  105.79   21.60
 -14   0  -3   11.70   12.30
  14   0  -3  -13.70    8.90
 -14   0  -3   10.50    8.90
 -14   0   3  -10.70    8.90
 -14   0   3    2.10   11.90
 -14   1  -3    6.40    9.20
 -14  -1   3   26.20   12.60
 -14   1  -3  -11.90   10.30
  14   1   3    9.30    8.50
 -14  -1   3   18.40   13.00
 -14  -1  -3    0.60   10.50
  14   1  -3    3.40    7.60
 -14   1   3   18.30    8.80
 -14   1   3   14.00   11.80
 -14  -1  -3   -3.70    9.90
 -14  -2   3    1.80   11.30
 -14   2  -3    9.90    9.40
 -14  -2   3    4.50   11.70
  14   2   3    5.20    9.20
 -14   2  -3  -14.60   11.30
 -14   2   3    5.40    9.20
 -14   2   3    8.20   11.70
 -14  -2  -3   -3.80   11.10
  14   2  -3   14.50    7.30
 -14  -2  -3   -8.40   10.70
 -14   3  -3    8.90   12.30
  14   3   3   11.90    9.60
 -14  -3   3   34.60   14.10
 -14   3  -3   14.60    9.40
 -14  -3   3   38.60   12.80
 -14  -3  -3   16.50   12.30
  14   3  -3   35.30    8.70
 -14   3   3   35.60   13.50
 -14   3   3   29.40   13.20
 -14  -3  -3   31.50   12.90
 -14  -4   3   70.49   17.00
 -14   4  -3   47.70   11.20
 -14   4  -3   78.59   15.60
 -14   4   3   62.99   13.10
  14   4  -3   53.49   11.00
 -14  -4  -3   52.19   15.00
 -14   4   3   62.99   15.40
 -14  -4  -3   53.49   15.00
 -14  -5   3   33.10   14.50
  14   5   3   27.50    8.10
 -14  -5   3   63.39   18.40
 -14   5  -3   42.70   14.60
 -14   5  -3   46.70   11.70
  14   5  -3   24.10    8.40
 -14   5   3   -5.70   12.90
 -14  -5  -3   10.70   12.80
 -14   5   3   13.20   12.00
 -14  -5  -3   33.70   22.30
  14   6   3  140.69   17.70
 -14   6  -3   98.29   15.40
 -14  -6   3   96.19   19.90
 -14  -6   3   95.39   19.70
 -14   6  -3   94.99   17.70
 -14  -6  -3  103.29   21.40
 -14   6   3   94.29   17.00
 -14   6   3  118.79   21.20
  14   6  -3  109.59   15.80
 -14   7  -3    3.90   10.20
 -14  -7   3   -2.30   13.50
 -14   7  -3   -6.30   13.10
 -14  -7   3   -2.00   15.90
  14   7   3  -14.40    8.00
 -14   7   3   19.40   11.50
 -14  -7  -3    3.60   14.90
 -14   7   3   -1.70   13.70
 -14  -7  -3    8.90   15.80
  14   7  -3   -4.20    9.50
  14   8   3  214.58   22.20
 -14   8  -3  181.28   27.50
 -14  -8   3  184.98   26.00
 -14  -8   3  241.78   33.20
 -14   8  -3  202.88   25.80
 -14  -8  -3  293.87   43.00
 -14   8   3  173.38   23.60
 -14  -8  -3  170.78   26.20
  14   8  -3  194.28   27.10
  14   9   3   27.90   11.30
 -14  -9   3    7.00   14.50
 -14   9  -3   15.60   17.00
 -14   9  -3   -5.60   12.00
 -14  -9   3   21.00   24.50
 -14  -9  -3    5.70   14.30
 -14   9   3  -26.90   18.20
  14   9  -3    8.30   11.30
 -14   9   3   10.10   13.40
 -14  -9  -3   37.10   19.80
 -14   9   3    2.90   12.00
 -14 -10   3  173.38   28.60
 -14  10  -3  268.07   35.00
 -14  10  -3  219.48   32.20
  14  10  -3  203.98   27.20
 -14  10   3  205.18   25.50
 -14 -10  -3  223.08   36.60
 -14 -10  -3  207.38   30.70
 -14  11  -3   95.29   20.40
 -14 -11   3   90.49   22.70
  14  11   3   92.69   15.50
 -14  11  -3  102.19   18.10
 -14 -11  -3   78.59   20.30
 -14  11   3   76.69   21.90
  14  11  -3  129.69   22.30
 -14  12  -3  173.48   25.50
 -14 -12   3  157.08   29.10
 -14  12  -3  154.38   20.80
  14  12   3  170.38   23.70
  14  12  -3  136.49   19.90
 -14  12   3  170.68   25.00
 -14 -12  -3  158.08   28.20
  14  13   3  110.89   24.10
 -14 -13   3   86.59   21.80
 -14  13  -3  113.19   17.80
 -14 -13  -3  104.39   24.60
  14  13  -3  112.19   24.30
 -14  13   3  109.29   20.80
 -15   0   3  -14.60   12.70
 -15   0   3   17.10   12.90
 -15   0  -3    3.00   10.00
 -15   1  -3    0.10   11.50
 -15   1  -3   21.40    9.80
  15   1   3  -10.70    8.10
 -15  -1   3   11.60   13.40
 -15  -1   3    4.20   12.30
 -15   1   3   -9.10   11.50
  15   1  -3    7.80    7.30
 -15   1   3    0.20   12.10
 -15  -1  -3    8.20   12.50
 -15  -1  -3   -8.00   13.00
  15   2   3   76.49   14.00
 -15   2  -3   99.89   18.60
 -15  -2   3   44.50   17.00
 -15  -2   3   67.49   17.50
 -15   2  -3   79.59   14.10
 -15  -2  -3   67.89   14.60
  15   2  -3   67.59   10.60
 -15  -2  -3   75.59   18.00
 -15   2   3   83.49   16.70
 -15   2   3   99.89   19.40
 -15   3  -3   72.59   17.20
 -15   3  -3   93.29   15.30
 -15  -3   3   34.50   16.00
  15   3   3   55.79   13.60
 -15   3   3   55.59   13.40
 -15  -3  -3   69.49   17.20
 -15  -3  -3   85.39   19.20
 -15   3   3   54.69   16.30
  15   3  -3   61.39   13.00
 -15  -4   3   49.60   17.50
 -15   4  -3   34.40   11.30
 -15  -4   3   17.70   14.80
 -15   4  -3   16.90   14.30
 -15   4   3   32.60   12.30
 -15  -4  -3   13.20   13.40
 -15  -4  -3   48.50   15.90
  15   4  -3   11.90    8.50
 -15   4   3   14.60   14.50
  15   5   3   58.29   10.90
 -15  -5   3   62.39   18.60
 -15   5  -3   80.99   17.60
 -15   5  -3   50.29   11.90
 -15  -5   3   61.19   19.50
 -15  -5  -3   54.59   19.00
  15   5  -3   70.39   13.50
 -15  -5  -3   38.70   15.50
 -15   5   3   62.19   15.00
 -15   5   3   70.19   17.60
 -15  -6   3  113.29   22.60
  15   6   3  174.38   21.10
 -15   6  -3  187.18   22.80
 -15   6  -3  181.18   22.90
 -15  -6   3  147.09   24.20
 -15  -6  -3  163.08   27.10
 -15  -6  -3  169.58   26.50
  15   6  -3  185.28   22.20
 -15   6   3  160.08   22.90
 -15   6   3  135.79   22.00
 -15   7  -3   31.10   18.50
  15   7   3   40.90   10.80
 -15  -7   3   88.49   23.40
 -15  -7   3   49.30   17.10
 -15   7  -3   64.29   18.20
 -15  -7  -3   27.60   16.50
  15   7  -3   37.10   11.20
 -15   7   3   30.00   16.40
 -15   7   3   43.40   14.80
 -15  -7  -3   36.30   19.30
 -15  -8   3  176.28   26.80
 -15   8  -3  250.77   31.30
  15   8   3  177.38   23.40
 -15  -8   3  187.58   29.40
 -15   8  -3  217.38   28.00
 -15   8   3  174.18   24.20
 -15  -8  -3  216.38   29.70
 -15   8   3  213.78   34.80
 -15  -8  -3  161.88   27.70
  15   8  -3  225.08   25.80
  15   9   3  205.08   27.00
 -15   9  -3  193.28   28.40
 -15  -9   3  192.38   34.80
 -15   9  -3  188.08   25.20
 -15  -9   3  134.49   23.90
  15   9  -3  191.28   28.60
 -15  -9  -3  226.08   36.90
 -15  -9  -3  184.48   28.60
 -15   9   3  188.38   25.50
 -15  10  -3   21.60   17.10
 -15  10  -3   30.90   20.70
  15  10   3   28.20   15.90
 -15 -10   3   27.20   19.40
  15  10  -3   47.00   16.50
 -15 -10  -3   31.50   35.10
 -15  10   3   24.40   18.10
 -15 -10  -3   26.70   17.90
 -15  10   3   29.70   19.30
 -15  11  -3  218.68   29.40
 -15 -11   3  282.17   38.40
 -15  11  -3  227.68   28.70
  15  11   3  209.38   32.30
  15  11  -3  253.57   33.70
 -15  11   3  247.68   32.80
 -15 -11  -3  198.28   31.20
 -15  11   3  237.38   30.40
  15  12   3   76.59   18.30
 -15  12  -3  106.99   24.50
 -15 -12   3  109.39   28.50
 -15  12  -3   86.79   18.30
 -15 -12  -3  117.79   27.00
  15  12  -3   92.89   22.80
 -15  12   3   92.89   21.20
 -15  13  -3  187.48   27.60
 -16   0  -3   -6.80   11.60
  16   0   3    8.60   10.30
 -16   0   3   -8.30   14.60
 -16   0   3  -11.60   13.10
 -16   0  -3   15.60   12.70
 -16   1  -3  -15.00   12.70
 -16   1  -3    5.90   11.90
 -16  -1   3    1.00   14.00
  16   1   3    1.60    9.40
  16   1  -3   -2.20    8.10
 -16  -1  -3   -9.90   12.80
 -16   1   3   -0.90   16.30
 -16   1   3   10.70   14.70
 -16  -1  -3    1.00   13.10
 -16   2  -3   38.00   16.30
  16   2   3   10.80   11.90
 -16   2  -3   22.80   12.60
 -16  -2   3   13.90   15.10
 -16  -2  -3   14.50   14.70
 -16  -2  -3   35.00   15.70
  16   2  -3   27.20   11.10
 -16   2   3   17.30   15.70
 -16   2   3    6.60   15.60
 -16   3  -3   48.10   14.60
 -16  -3   3   21.70   16.90
  16   3   3   40.90   15.40
 -16   3  -3   44.00   13.80
 -16  -3   3   31.40   16.60
  16   3  -3   47.50   12.00
 -16  -3  -3   26.90   15.20
 -16   3   3   45.00   16.70
 -16  -3  -3   38.90   19.70
 -16   3   3   75.89   17.80
 -16  -4   3   28.70   19.20
 -16  -4   3   50.69   16.90
 -16   4  -3   44.50   14.10
 -16   4  -3   42.60   16.30
 -16  -4  -3   23.00   14.50
 -16   4   3   67.19   16.20
  16   4  -3   31.00   10.00
 -16   4   3   51.29   14.60
 -16   5  -3   14.80   10.80
 -16   5  -3   38.30   15.20
 -16  -5   3   12.00   15.20
  16   5   3   40.10   12.00
 -16  -5   3   30.60   20.70
 -16   5   3   32.50   16.50
  16   5  -3   22.40   10.20
 -16  -5  -3  -14.80   13.20
 -16   5   3   17.30   13.50
 -16   6  -3   64.09   17.20
 -16  -6   3   56.39   19.90
 -16   6  -3   81.79   15.80
 -16  -6   3   72.99   21.20
  16   6   3   60.59   13.30
 -16  -6  -3   21.20   17.90
  16   6  -3   58.19   15.30
 -16  -6  -3   28.80   20.70
 -16   6   3   41.70   17.30
 -16   6   3   42.80   15.70
  16   7   3   22.80   11.00
 -16  -7   3   12.90   17.90
 -16  -7   3   13.30   24.50
 -16   7  -3   34.60   14.50
 -16   7  -3    2.80   15.30
 -16  -7  -3   46.50   19.20
 -16  -7  -3   35.00   24.00
 -16   7   3   11.60   15.90
  16   7  -3   18.80   14.50
 -16   7   3   31.50   16.90
 -16  -8   3  170.48   28.60
 -16   8  -3  111.19   19.30
 -16   8  -3  152.58   24.00
 -16  -8   3  152.88   39.20
  16   8   3  107.69   15.90
 -16   8   3  128.79   23.50
 -16  -8  -3  109.39   21.30
 -16   8   3  160.58   25.90
  16   8  -3  213.78   28.70
 -16  -8  -3  172.28   31.80
 -16  -9   3  103.09   24.00
 -16   9  -3  100.39   20.10
  16   9   3   84.89   17.40
 -16   9  -3  107.29   20.70
 -16  -9  -3   95.99   24.40
 -16   9   3   99.69   20.30
 -16   9   3   76.79   17.90
  16   9  -3  103.59   17.50
 -16  -9  -3  141.09   38.50
 -16 -10   3  201.58   29.70
 -16  10  -3  315.17   40.60
 -16  10  -3  257.27   35.60
  16  10   3  282.57   32.50
 -16  10   3  270.37   34.40
  16  10  -3  298.27   35.00
 -16 -10  -3  258.87   35.20
 -16  10   3  197.78   29.10
 -16 -11   3   95.89   25.30
  16  11   3  159.18   24.50
 -16  11  -3  141.89   22.20
 -16  11  -3  161.68   28.40
  16  11  -3  159.28   25.30
 -16 -11  -3   87.59   26.40
 -16  11   3  177.58   40.60
 -16  11   3  104.49   20.30
 -16 -12   3  114.39   29.90
  16  12   3  162.88   22.10
 -16  12  -3  120.79   19.90
 -16  12   3   76.99   21.20
 -16 -12  -3  128.19   30.30
  16  12  -3  105.99   25.60
 -17   0   3   -7.00   14.90
 -17   0   3   19.20   18.10
 -17   0  -3    4.50   14.70
 -17   0  -3   -1.60   14.70
 -17   1  -3    1.50   14.90
 -17   1  -3   18.50   14.60
 -17  -1   3   17.40   16.40
  17   1   3    8.20   11.00
 -17   1   3   -2.10   15.80
  17   1  -3   13.60   10.70
 -17  -1  -3   17.60   15.40
 -17   1   3    3.60   19.10
 -17  -1  -3   -5.40   15.80
 -17  -2   3   -8.90   14.90
 -17   2  -3   -3.40   15.60
  17   2   3   16.70   13.10
 -17  -2   3   16.30   16.90
 -17  -2  -3  -17.50   16.80
  17   2  -3    9.00   10.10
 -17  -2  -3   17.10   16.10
 -17   2   3   -4.30   15.00
 -17   2   3    1.60   18.30
 -17  -3   3   17.70   15.70
 -17  -3   3    9.00   17.20
 -17   3  -3    5.90   12.30
  17   3   3  -12.30   14.10
 -17   3  -3  -18.70   14.30
 -17   3   3   -4.20   14.70
 -17   3   3    1.50   15.10
  17   3  -3   -7.40   10.60
 -17  -3  -3   -3.70   14.40
 -17  -3  -3    4.80   20.10
 -17   4  -3   75.69   20.50
 -17  -4   3   22.40   21.00
 -17   4  -3   80.69   16.60
 -17  -4   3   51.99   18.70
  17   4  -3   93.69   16.80
 -17   4   3   48.40   18.20
 -17   4   3   60.59   19.60
 -17  -4  -3   57.89   20.80
 -17   5  -3   30.40   13.00
 -17  -5   3   28.40   15.70
 -17   5  -3   37.10   15.60
 -17  -5   3   52.09   23.50
  17   5   3   45.60   13.30
 -17  -5  -3   44.40   19.60
 -17  -5  -3   43.60   21.90
  17   5  -3   43.50   13.20
 -17   5   3   41.20   17.40
 -17   5   3   44.70   17.50
 -17   6  -3  100.59   18.90
 -17  -6   3  124.59   28.30
  17   6   3   70.39   14.80
 -17   6  -3   54.69   15.40
 -17  -6   3   85.79   24.20
  17   6  -3   62.69   15.00
 -17   6   3  105.69   22.20
 -17  -6  -3   85.69   28.50
 -17  -6  -3   81.89   19.00
 -17   6   3   58.69   19.30
  17   7   3  105.29   16.90
 -17   7  -3   82.19   17.30
 -17  -7   3   91.59   23.90
 -17   7  -3  104.69   21.90
 -17  -7   3   97.29   32.50
  17   7  -3   96.99   18.20
 -17  -7  -3   92.09   22.90
 -17   7   3  137.99   21.90
 -17   7   3   94.39   20.40
 -17  -7  -3   68.09   28.30
 -17  -8   3   90.59   22.30
 -17   8  -3   98.09   22.10
 -17   8  -3  103.69   20.60
 -17   8   3  102.29   22.40
 -17   8   3  124.19   25.90
 -17  -8  -3  148.89   37.60
 -17  -8  -3   84.69   25.20
 -17  -9   3  136.39   27.10
 -17   9  -3  235.88   34.40
 -17   9  -3  217.18   26.60
  17   9   3  168.78   25.90
 -17  -9  -3  159.28   29.30
 -17  -9  -3  140.59   42.70
 -17   9   3  223.58   28.20
  17   9  -3  125.09   20.30
 -17   9   3  143.99   27.20
 -17  10  -3   35.10   23.00
 -17 -10   3   18.40   21.90
 -17  10  -3   36.00   20.90
  17  10   3   25.70   16.20
 -17 -10  -3   18.80   21.30
  17  10  -3   36.50   18.20
 -17  10   3   16.20   16.90
 -17 -11   3   91.59   25.30
  17  11   3  189.98   24.60
 -17  11  -3  134.09   19.70
 -17 -11  -3  140.79   31.00
  17  11  -3  167.78   26.50
 -17  11   3  146.29   24.60
 -18   0  -3    7.90   16.10
 -18   0   3  -24.40   16.00
 -18   0  -3   17.50   16.90
 -18   1  -3    3.50   13.60
 -18   1  -3    3.80   16.30
 -18  -1   3   -9.60   18.60
 -18  -1   3  -10.70   15.50
 -18   1   3   16.50   16.70
 -18  -1  -3   -4.60   13.70
 -18  -1  -3   -3.20   18.90
 -18  -2   3   12.60   21.20
 -18   2  -3   27.20   15.10
 -18  -2   3    7.20   17.30
 -18   2  -3   20.40   14.60
  18   2   3   21.80   14.00
 -18   2   3   25.60   20.90
  18   2  -3  -12.40   10.70
 -18  -2  -3  -11.10   18.90
 -18   2   3   18.60   16.20
 -18  -2  -3   -2.80   15.60
  18   3   3    2.10   15.70
 -18   3  -3   24.40   15.80
 -18  -3   3   38.80   24.00
 -18  -3   3   22.00   16.20
 -18   3  -3   18.40   17.70
 -18  -3  -3   14.10   15.20
 -18   3   3   33.90   19.60
  18   3  -3   36.00   13.10
 -18  -3  -3   48.80   25.10
 -18   3   3   41.40   17.90
  18   4   3   28.00   23.10
 -18   4  -3   16.50   15.70
 -18  -4   3   -1.60   24.40
 -18  -4   3   35.20   17.10
 -18   4  -3   39.30   16.60
 -18   4   3   21.20   18.60
 -18  -4  -3   13.80   19.10
 -18   4   3   11.60   18.30
 -18  -4  -3   17.90   24.20
  18   4  -3   23.80   13.50
 -18   5  -3   42.30   18.30
 -18  -5   3   53.29   20.30
 -18   5  -3   70.29   18.30
  18   5   3   91.49   16.30
 -18  -5   3   87.89   31.90
 -18   5   3   62.09   22.90
  18   5  -3   82.79   15.40
 -18  -5  -3   59.09   19.80
 -18  -5  -3  124.09   32.10
 -18   5   3   73.59   20.00
 -18  -6   3   16.10   37.20
 -18   6  -3    8.70   15.20
 -18   6  -3    6.40   18.00
 -18  -6   3  -13.80   18.20
  18   6   3    1.40   12.90
 -18   6   3    4.50   17.60
  18   6  -3   -3.20   15.70
 -18  -6  -3   30.70   32.90
 -18  -6  -3   27.60   17.40
 -18   6   3    7.50   21.70
  18   7   3   62.29   17.40
 -18  -7   3   44.60   20.40
 -18   7  -3   97.69   21.10
 -18  -7   3   54.79   40.50
 -18   7  -3   66.09   21.20
 -18  -7  -3   62.99   32.60
 -18   7   3  124.99   21.50
 -18  -7  -3   48.70   20.60
 -18   7   3   96.99   25.00
  18   7  -3  111.69   23.90
 -18   8  -3   85.49   21.80
  18   8   3   72.19   16.40
 -18  -8   3   40.10   20.40
 -18   8  -3  103.89   22.80
 -18  -8  -3   58.99   24.50
  18   8  -3   68.19   20.00
 -18  -8  -3   67.09   42.30
 -18   8   3   71.39   21.90
 -18   8   3  103.09   25.20
 -18   9  -3  156.48   24.40
  18   9   3  130.89   23.10
 -18   9  -3   94.69   23.50
 -18  -9   3   71.29   23.20
 -18   9   3  130.79   24.90
  18   9  -3  122.79   24.30
 -18  -9  -3   88.69   27.90
 -18  10  -3  128.89   27.80
 -18 -10   3  109.29   25.70
  18  10   3   73.69   20.00
 -18 -10  -3  144.19   32.10
 -18  10   3   73.39   22.60
  18  10  -3   67.59   21.00
 -19   0   3   13.70   17.10
 -19   0  -3  -22.90   14.20
 -19   0   3  -13.70   23.50
 -19   0  -3   -3.30   19.00
 -19  -1   3   39.10   25.40
 -19   1  -3   11.70   17.60
 -19  -1   3   -6.70   15.70
 -19   1  -3   -0.80   17.90
 -19  -1  -3   -1.40   22.30
 -19   1   3    5.20   16.20
 -19  -1  -3   -2.30   18.40
  19   2   3    5.60   16.40
 -19  -2   3  -11.90   14.80
 -19   2  -3   30.50   18.40
 -19  -2   3    2.90   23.60
 -19   2  -3   51.59   21.00
  19   2  -3    8.80   12.60
 -19   2   3   38.40   17.80
 -19  -2  -3   17.50   39.80
 -19  -2  -3   -3.60   16.10
 -19  -3   3  -17.20   30.80
 -19  -3   3  -12.80   16.20
 -19   3  -3  -10.80   17.00
  19   3   3    3.30   16.30
 -19   3  -3  -34.70   17.10
 -19   3   3    0.00   17.50
 -19   3   3   -9.80   24.70
  19   3  -3   17.50   13.30
 -19  -3  -3  -17.30   17.40
 -19   4  -3   33.00   18.50
  19   4   3  -10.10   17.00
 -19  -4   3   29.30   29.70
 -19  -4   3   25.40   20.40
 -19   4  -3   46.90   20.10
 -19   4   3   -5.30   17.60
 -19  -4  -3   43.30   31.10
  19   4  -3   35.40   15.10
 -19   4   3   43.40   25.50
 -19  -4  -3   27.20   19.90
 -19  -5   3  125.79   27.90
  19   5   3   87.59   17.30
 -19   5  -3  107.79   22.50
 -19  -5   3  123.29   43.60
 -19   5  -3   91.69   23.70
 -19  -5  -3   79.69   22.30
 -19   5   3  122.79   22.90
 -19  -5  -3  139.99   37.60
 -19   5   3  100.59   26.90
  19   5  -3   92.99   16.00
 -19  -6   3   90.79   26.60
 -19   6  -3   65.19   22.10
 -19   6  -3   75.89   22.30
 -19  -6   3   42.00   40.60
 -19  -6  -3   25.20   32.90
 -19  -6  -3   55.09   23.60
 -19   6   3   76.89   20.30
 -19   6   3   63.19   26.30
  19   6  -3   86.79   21.60
 -19   7  -3  207.68   28.50
 -19  -7   3  180.08   30.40
 -19   7  -3  259.27   39.20
  19   7  -3  179.08   22.20
 -19   7   3  234.18   28.50
 -19  -7  -3  221.68   47.30
 -19  -7  -3  235.98   39.00
 -19   7   3  231.68   49.60
 -19  -8   3   78.19   27.30
 -19   8  -3  121.69   25.60
 -19  -8  -3   63.59   26.30
  19   8  -3  111.09   24.40
 -19   8   3  149.59   27.20
 -19   9  -3  107.09   25.60
 -19  -9  -3  109.49   27.10
 -20   0   3  -24.20   27.40
 -20   0  -3  -15.40   25.40
 -20   0   3    8.70   20.50
 -20   0  -3  -15.40   18.80
 -20  -1   3  -31.60   28.70
 -20  -1   3   30.20   21.00
 -20   1  -3    7.30   18.00
 -20   1  -3   35.40   32.20
 -20   1   3   17.30   17.90
 -20  -1  -3    9.40   49.30
 -20   1   3  -14.00   25.10
 -20  -1  -3   24.80   19.80
 -20   3  -3   10.40   17.40
  20   3   3   -2.90   17.40
 -20  -3   3   22.10   20.00
 -20   3  -3   26.30   21.40
 -20  -3   3   26.20   31.60
 -20   3   3   -4.60   18.00
 -20   3   3   67.09   33.10
  20   3  -3   -2.30   14.30
 -20  -3  -3   66.09   32.90
 -20  -3  -3    6.90   21.00
 -20  -4   3  -75.19   38.10
 -20  -4   3  -17.50   19.90
 -20   4  -3  -28.70   19.30
 -20   4  -3    2.00   17.40
  20   4   3   -8.50   19.10
 -20  -4  -3   22.60   36.60
 -20  -4  -3   15.60   21.20
  20   4  -3   15.00   16.70
 -20   4   3  -63.99   29.00
 -20   5  -3   26.50   19.80
  20   5   3   -7.00   16.50
 -20   5  -3   44.30   23.20
 -20  -5   3   47.80   54.29
 -20  -5   3   42.80   23.60
  20   5  -3   33.30   16.00
 -20  -5  -3   11.90   40.90
 -20   5   3   44.90   20.20
 -20  -5  -3   42.80   23.30
  20   6   3  -11.10   17.30
 -20   6  -3   40.60   20.60
 -20  -6   3    8.10   24.20
 -20  -6  -3  100.79   51.09
  20   6  -3   48.30   18.70
 -20   6   3    5.50   19.30
 -20  -6  -3  -18.10   22.10
 -20  -7   3   89.19   25.70
 -20   7  -3   96.49   23.20
 -20   7   3   68.69   25.50
 -20  -7  -3   50.39   26.80
  20   7  -3   81.99   23.50
 -21   0   3   63.89   21.70
 -21   0  -3    0.60   18.00
 -21   0   3   -0.90   31.00
 -21  -1   3    8.10   19.90
 -21   1  -3    1.60   19.20
 -21  -1   3   -4.80   37.50
 -21   1   3   13.20   19.30
 -21  -1  -3  -11.80   17.80
 -21   1   3  -29.20   32.10
 -21   2  -3   13.50   19.30
 -21  -2   3   32.90   22.50
 -21  -2   3  -40.60   42.60
  21   2   3   13.70   20.00
 -21  -2  -3   29.20   22.70
 -21   2   3   53.99   22.70
 -21   3  -3   17.90   18.50
 -21  -3   3   -0.10   52.99
 -21  -3   3    7.80   24.60
  21   3   3   -9.60   17.90
 -21   3   3    4.60   20.80
  21   3  -3   27.80   16.00
 -21  -3  -3   10.00   21.30
 -21   4  -3   76.39   23.20
 -21  -4   3   71.29   24.60
 -21  -4   3  131.49   55.29
 -21   4   3   27.50   20.40
  21   4  -3   44.50   19.50
 -21  -4  -3   78.69   26.30
 -21   5  -3    6.30   19.40
  21   5   3   13.60   19.40
 -21  -5   3   -5.30   21.20
 -21   5   3   23.60   21.10
 -21  -5  -3   17.10   24.20
  21   5  -3   30.70   19.70
 -22   0   3   -8.10   23.20
 -22   0  -3   -4.80   23.90
 -22   1  -3  -21.40   23.60
 -22  -1   3    5.70   23.10
 -22   1   3   30.50   23.50
 -22  -1  -3   28.00   25.00
   0   0   4 3393.86  139.69
   0   0  -4 3327.37  138.59
   0   0   4 3222.68  138.59
   0   1  -4   -0.30    1.30
   0   1  -4    0.60    1.40
   0   1   4   -0.40    3.20
   0  -1   4    0.60    0.80
   0  -1  -4   -0.60    2.00
   0  -1   4   -0.30    3.70
   0  -1   4    0.50    0.90
   0   1   4   -0.60    1.50
   0   2   4 1033.90   47.80
   0   2  -4 1015.90   45.20
   0  -2  -4 1051.69   47.80
   0  -2   4 1217.88   48.60
   0  -3  -4    0.40    2.90
   0   3  -4   -0.10    1.60
   0   3   4   -0.70    2.40
   0  -3   4   -1.80    4.50
   0  -4   4 2590.14  108.49
   0  -4  -4 2557.44  109.29
   0   4  -4 2437.16  106.29
   0   4   4 2517.85  109.39
   0  -5  -4    1.50    3.80
   0  -5   4   -4.60    5.00
   0  -5   4   -0.90    1.60
   0   5   4   -1.90    2.70
   0   5  -4   -0.20    1.60
   0  -6   4 2660.23  113.39
   0   6   4 2728.93  118.49
   0  -6   4 2773.32  116.39
   0   6  -4 2559.14  115.19
   0  -6  -4 2769.12  118.09
   0  -7  -4   -3.50    4.70
   0   7  -4   -1.10    2.40
   0  -7   4   -2.80    5.60
   0  -7  -4    3.60    6.90
   0   7   4    1.70    3.00
   0  -7   4   -0.20    2.90
   0   8  -4 1649.63   72.69
   0   8   4 1634.44   75.69
   0  -8  -4 1694.93   76.49
   0  -8  -4 1605.04   70.89
   0  -8   4 1656.63   72.69
   0  -8   4 1457.75   71.39
   0 -10   4  589.94   32.40
   0  10   4  564.84   34.90
   0  10  -4  578.44   31.90
   0 -10  -4  573.74   35.30
   0 -10  -4  603.64   30.30
   0 -11   4   -9.00    8.40
   0  11  -4    0.40    4.80
   0 -11  -4    0.00    9.40
   0 -11  -4   -3.30    7.90
   0  11   4  -11.40    5.10
   0 -12  -4  284.57   24.30
   0  12   4  382.56   28.60
   0  12  -4  369.66   25.20
   0 -12  -4  382.06   32.00
   0 -12   4  402.96   26.60
   0  13   4    2.40    7.90
   0  13  -4   -0.30    7.30
   0 -13   4    4.30   11.70
   0 -13  -4    4.40   13.80
   0 -14   4  218.18   27.30
   0  14   4  262.87   27.40
   0  14  -4  263.67   24.20
   0  15  -4    1.90   10.30
   0  15   4  -18.20   12.20
   0 -15   4   27.20   21.90
   0  16  -4    3.70   10.30
   0  16   4    2.20   16.40
   0  17  -4    9.20   13.10
   0  17   4   27.60   17.40
   1   0   4  165.78   11.30
   1   0  -4  157.68    9.30
  -1   0   4  162.28   11.10
   1   0   4  158.58    8.10
  -1   0  -4  159.88    8.30
  -1   0   4  157.98    9.10
  -1  -1   4  134.29    7.70
  -1  -1   4  131.89    7.50
   1   1   4  132.79   10.50
   1  -1  -4  134.49    8.80
  -1  -1   4  125.09   10.40
  -1   1   4  130.09    8.80
   1  -1   4  129.69   10.70
   1   1  -4  130.59    8.00
  -1  -1  -4  132.79    8.20
   1  -2  -4  150.18   10.10
   1   2   4  148.69   11.60
  -1  -2   4  138.39   11.50
   1   2   4  148.69    9.70
  -1  -2   4  143.39    7.60
   1   2  -4  143.69    8.10
   1  -2   4  136.49   11.50
  -1   2   4  145.09   10.10
  -1  -2  -4  152.38    9.80
  -1  -3   4    3.60    1.70
   1  -3  -4    4.30    2.90
  -1  -3   4   12.40    5.00
   1   3   4    4.50    3.30
   1  -3   4    0.00    4.00
  -1  -3  -4    1.80    2.50
  -1   3   4    2.20    3.30
   1  -4  -4   52.19    7.60
  -1  -4   4   42.40    6.80
  -1  -4   4   38.10    4.30
  -1   4  -4   42.60    3.70
   1   4   4   36.90    6.10
   1  -4   4   45.00    7.00
   1   4  -4   36.80    4.60
  -1  -4  -4   25.00    4.30
  -1   4   4   24.20    6.00
   1   5   4    6.30    3.30
   1  -5  -4    7.40    4.30
  -1   5  -4    2.50    1.90
  -1  -5   4    4.90    5.50
  -1  -5   4    5.00    2.40
   1  -5   4    2.60    5.10
  -1  -5  -4   -1.10    3.50
  -1   5   4    3.70    3.30
   1   5  -4    4.40    2.30
  -1  -6   4   -0.20    2.60
  -1   6  -4    1.80    2.30
   1   6   4    0.40    3.20
   1  -6  -4   -3.10    4.10
  -1  -6   4    3.00    5.40
  -1   6   4    2.40    2.50
  -1  -6  -4    1.50    4.50
   1   6  -4    0.00    2.50
   1  -6   4   -4.50    5.20
  -1  -7   4   20.30    7.80
  -1   7  -4   19.40    4.30
  -1  -7   4   19.40    4.10
   1  -7  -4   19.20    6.60
  -1   7   4    9.50    4.10
  -1  -7  -4   22.80    7.40
  -1  -7  -4   18.20    7.30
   1  -7   4   19.30    6.90
   1   7  -4   15.50    4.00
   1   8   4   -3.10    4.50
  -1  -8   4   -2.60    4.40
  -1   8  -4    4.70    3.10
  -1  -8   4   -5.20    6.80
  -1   8   4    1.40    4.30
   1  -8   4    1.80    6.20
   1   8  -4    7.00    3.80
  -1  -8  -4    5.80    7.30
  -1  -8  -4    3.90    7.10
  -1  -9   4  139.99   16.10
  -1   9  -4  110.59   11.70
   1   9   4  104.99   12.50
  -1  -9   4  117.79   11.80
   1  -9   4  142.29   12.90
   1   9  -4  113.59   12.30
  -1  -9  -4  111.49   15.10
  -1   9   4  123.29   13.40
  -1 -10   4  104.09   12.60
  -1 -10   4  110.59   12.60
   1  10   4   97.29   14.10
   1 -10  -4   85.29   12.40
  -1  10  -4   99.49   11.20
  -1 -10  -4  118.49   12.20
  -1 -10  -4  107.99   14.10
   1 -10   4  131.79   12.10
   1  10  -4   91.49   11.70
   1 -11  -4   -3.20    8.20
  -1 -11   4   -3.00    8.90
  -1 -11   4    0.10    5.90
  -1  11  -4    2.80    5.50
   1  11   4   -1.80    7.00
   1 -11   4   -8.60    9.00
   1  11  -4    0.10    5.10
  -1  11   4   11.10    6.30
  -1 -11  -4   -2.60    7.70
  -1 -11  -4   -3.30    8.50
   1 -12  -4   -7.90   11.50
   1  12   4   -9.00    7.40
  -1 -12   4   15.90   10.10
  -1  12  -4   -3.70    5.70
  -1 -12   4    0.30    7.30
  -1  12   4   -5.20    7.10
   1  12  -4    1.90    6.50
   1 -12   4  -10.90   10.60
  -1 -12  -4   -6.80   10.30
  -1 -12  -4   -0.30    8.70
  -1 -13   4  -26.20   10.60
   1 -13  -4   -2.20   14.60
  -1  13  -4    9.70    7.00
   1  13   4    6.50    9.70
  -1 -13  -4   11.00   15.40
  -1 -13  -4   -0.90   10.40
   1  13  -4    6.80    7.70
  -1  13   4   -8.00    7.70
   1 -13   4   -9.20   11.80
  -1 -14   4   20.70   12.70
  -1  14  -4   25.30    9.90
   1  14   4   16.40   10.00
   1  14  -4   12.90    9.10
  -1  14   4   27.00   12.50
   1 -14   4   18.70   12.80
  -1 -15   4   10.90   14.60
  -1  15  -4   10.80    9.20
   1  15   4   26.00   13.40
  -1  15   4   16.00   11.50
   1  15  -4    4.20   10.60
  -1  16  -4    1.60   10.00
   1  16   4    8.50   12.60
   1  16  -4   -9.20   10.30
  -1  17  -4    9.80   12.00
   1  17   4   14.40   16.10
  -1  17   4    5.10   15.70
   1  17  -4    5.50   13.10
  -2   0   4 4101.29  170.68
   2   0   4 4148.48  168.98
   2   0   4 3972.30  171.08
  -2   0  -4 4008.80  169.18
   2   0  -4 4075.39  170.78
  -2  -1   4    9.40    4.70
  -2   1  -4    9.20    1.40
  -2  -1   4    5.10    2.30
   2   1   4    9.70    3.80
   2  -1   4    5.40    3.80
  -2  -1  -4   11.20    2.70
   2   1  -4    9.30    3.20
  -2   1   4    8.40    4.40
  -2   1   4    2.60    2.50
  -2  -2   4 3453.55  140.29
   2  -2  -4 3414.16  140.19
  -2  -2   4 3283.67  138.09
   2   2   4 3262.97  139.09
  -2   2   4 3414.76  140.19
   2  -2   4 2916.81  138.99
  -2  -2  -4 3286.77  139.29
   2   2  -4 3294.47  138.39
   2   3   4    7.30    3.00
  -2  -3   4   10.30    2.70
   2  -3  -4    1.30    2.90
  -2  -3   4   12.80    5.30
   2  -3   4    7.80    4.50
   2   3  -4    8.20    2.20
  -2   3   4    8.80    4.10
  -2  -3  -4    7.60    2.90
   2  -4  -4 4521.25  189.98
  -2  -4   4 4345.57  187.38
   2   4   4 4514.75  189.88
  -2  -4   4 4672.53  189.88
  -2  -4  -4 4451.65  189.78
  -2   4   4 4445.26  190.28
   2  -4   4 4522.15  188.38
   2   4  -4 4303.27  187.88
   2  -5  -4  148.29   12.40
  -2  -5   4  119.99   12.30
  -2   5  -4  138.09    8.10
  -2  -5   4  140.59    9.60
   2   5   4  133.89   11.10
  -2   5   4  136.29   11.60
   2   5  -4  139.59    9.60
   2  -5   4  137.99   13.60
  -2  -5  -4  139.39   11.90
  -2   6  -4 2583.14  109.19
   2  -6  -4 2620.84  112.69
   2   6   4 2567.44  112.89
  -2  -6   4 2561.94  109.59
  -2  -6   4 2585.64  111.99
  -2  -6  -4 2577.44  112.79
  -2   6   4 2429.56  112.49
   2  -6   4 2578.64  110.19
   2   6  -4 2534.65  110.59
   2   7   4    0.10    3.30
   2  -7  -4   11.70    6.20
  -2  -7   4    7.60    6.10
  -2  -7   4    2.30    3.50
  -2   7  -4    3.20    2.80
   2   7  -4    3.70    3.10
  -2  -7  -4    4.00    5.50
  -2  -7  -4    5.60    7.10
  -2   7   4    5.10    3.50
   2  -7   4   17.10    6.80
  -2   8  -4 1555.54   70.49
   2   8   4 1576.14   74.09
   2  -8  -4 1631.14   75.39
  -2  -8   4 1563.64   69.99
  -2  -8   4 1562.24   72.59
  -2  -8  -4 1544.05   71.79
  -2   8   4 1515.65   73.69
   2  -8   4 1655.63   70.49
  -2  -8  -4 1592.34   74.09
   2   8  -4 1532.85   71.59
  -2  10  -4  600.94   32.20
  -2 -10   4  633.04   32.00
   2  10   4  588.74   35.60
  -2 -10   4  596.64   35.10
   2 -10  -4  622.14   36.00
   2 -10   4  597.94   32.30
  -2  10   4  587.04   35.50
  -2 -10  -4  582.14   34.30
   2  10  -4  572.54   33.10
  -2 -10  -4  638.24   36.90
  -2 -11   4    8.00   10.00
  -2 -11   4    4.10    6.60
  -2  11  -4    7.70    5.70
   2 -11  -4   13.70   10.10
   2  11   4    8.80    9.30
  -2 -11  -4    8.70    9.30
  -2  11   4   13.30    7.60
   2  11  -4   10.40    7.30
   2 -11   4   -5.50    9.60
  -2 -11  -4    9.00    9.00
  -2 -12   4  384.16   28.00
  -2 -12   4  359.36   25.70
  -2  12  -4  369.76   24.80
   2  12   4  350.26   27.50
   2 -12   4  340.57   26.70
  -2  12   4  368.76   27.30
   2  12  -4  391.96   26.40
  -2 -12  -4  303.37   32.60
  -2 -12  -4  358.06   25.50
  -2  14  -4  329.37   25.80
  -2 -14   4  269.47   33.70
   2  14   4  288.57   28.30
  -2 -14  -4  263.37   26.30
  -2  14   4  290.47   28.10
   2  14  -4  260.47   25.60
  -2  15  -4    4.60   11.00
  -2 -15   4   -3.90   14.50
   2  15   4    2.40   11.80
   2  15  -4    4.80   11.30
  -2  15   4  -14.20   10.30
  -2  16  -4   21.50   11.60
   2  16   4   11.10   12.80
  -2  16   4   17.90   15.20
   2  16  -4   25.60   12.20
  -2  17  -4    9.30   12.00
   2  17   4  -14.70   15.70
  -2  17   4    7.80   14.70
   2  17  -4    2.20   13.90
   3   0   4   58.69    4.60
   3   0  -4   47.60    7.10
  -3   0   4   45.40    6.50
   3   0   4   38.50    5.80
  -3   0   4   51.79    6.70
  -3   0  -4   53.59    4.90
  -3  -1   4 1682.33   74.49
  -3   1  -4 1726.33   71.59
  -3  -1   4 1675.83   73.39
  -3  -1  -4 1709.43   72.89
  -3   1   4 1692.43   73.69
   3   1  -4 1739.63   74.09
   3  -1   4 1622.94   74.09
   3   2   4   80.69    7.50
  -3  -2   4   88.39    7.20
  -3  -2   4   76.29   10.90
  -3   2   4   73.79    9.80
  -3   2   4   74.69    9.00
   3   2  -4   78.29    7.80
  -3  -2  -4   79.99    7.70
   3  -2   4   79.29   10.60
  -3  -3   4  155.08   10.30
  -3  -3   4  139.59   12.90
   3   3   4  151.88   11.10
  -3   3   4  176.98   12.90
   3   3  -4  158.28   10.10
   3  -3   4  134.29   12.70
  -3  -3  -4  160.68   11.40
  -3  -4   4  454.75   23.70
   3   4   4  483.65   25.60
  -3  -4   4  512.65   26.70
  -3   4   4  493.15   26.00
   3  -4   4  491.55   25.30
   3   4  -4  474.55   24.10
  -3  -5   4   11.30    3.90
   3   5   4   13.00    4.30
  -3  -5   4   17.60    6.30
   3   5  -4   13.00    3.60
  -3  -5  -4   15.90    5.70
  -3   5   4   10.10    3.80
   3  -5   4   16.70    6.50
   3  -6  -4    7.30    5.00
  -3  -6   4    7.10    6.20
  -3  -6   4    2.40    3.50
   3   6   4    6.60    4.10
  -3   6  -4    2.60    2.30
   3   6  -4    2.40    2.50
   3  -6   4   16.20    6.80
  -3  -6  -4    0.80    6.90
  -3  -6  -4   10.70    4.70
  -3   6   4    5.00    3.60
  -3   7  -4   -0.50    2.70
  -3  -7   4   -0.10    4.20
  -3  -7   4    1.80    6.60
   3  -7  -4   -3.30    5.10
   3   7   4   -3.80    4.20
  -3   7   4    2.00    3.90
   3  -7   4    1.80    5.90
  -3  -7  -4  -10.10    7.00
  -3  -7  -4    2.60    5.10
   3   7  -4    5.70    3.30
   3  -8  -4   36.50    8.70
   3   8   4   21.20    5.50
  -3  -8   4   26.50    8.20
  -3   8  -4   31.10    5.40
  -3  -8  -4   25.40    7.10
  -3  -8  -4   26.70    9.00
   3   8  -4   37.20    6.30
   3  -8   4   27.40    7.60
  -3   8   4   31.90    7.10
   3   9   4  320.07   22.30
  -3  -9   4  340.87   20.50
  -3  -9   4  305.07   23.10
  -3   9  -4  310.97   19.70
  -3  -9  -4  318.17   25.60
   3  -9   4  327.77   22.20
  -3   9   4  312.17   22.60
   3   9  -4  310.57   21.20
  -3 -10   4   68.29   11.40
  -3  10  -4   53.29    8.30
  -3 -10   4   61.29    9.30
   3  10   4   37.80    7.90
  -3 -10  -4   67.89   10.90
  -3 -10  -4   56.29   10.30
   3 -10   4   60.09   10.20
   3  10  -4   41.30    7.20
  -3  10   4   59.69   10.20
  -3  12  -4    8.90    6.10
  -3 -12   4    1.80   11.40
   3  12   4   -3.20    8.10
  -3 -12   4   22.10   10.80
   3  12  -4    6.70    7.50
  -3 -12  -4   15.60   10.70
  -3  12   4    1.40    7.40
   3 -12   4   -7.90   11.70
  -3 -12  -4   -4.50   10.70
   3  13   4    4.30    8.00
  -3  13  -4    3.60    7.10
  -3 -13  -4    0.60   14.70
  -3  13   4   11.60   10.00
   3  13  -4   -0.10    7.60
  -3 -13  -4    6.30   11.00
  -3  14  -4   12.00    9.10
   3  14   4   20.30   11.10
  -3 -14   4   21.10   14.80
  -3 -14  -4   18.90   12.70
  -3  14   4   25.00   12.10
   3  14  -4   38.00   11.80
  -3 -15   4   13.80   15.20
   3  15   4   23.60   13.60
  -3 -15  -4   41.80   14.00
  -3  15   4    1.50   13.20
   3  15  -4   15.90   11.60
  -3  16  -4   66.69   14.00
  -3 -16   4   86.89   17.40
   3  16   4   50.39   17.30
   3  16  -4   50.79   14.10
  -3  16   4   41.40   15.00
  -3  17  -4   14.50   12.80
   3  17   4   -9.10   14.50
  -3 -17   4  -24.70   20.10
  -3  17   4   11.60   14.50
   3  17  -4    5.90   14.10
  -4   0  -4 5099.69  215.08
  -4   0   4 5193.48  216.98
  -4   0   4 5422.86  217.18
   4   0   4 5127.69  214.88
   4   0  -4 4874.11  217.08
  -4  -1   4   51.79    7.70
  -4   1  -4   42.90    5.20
  -4  -1   4   50.99    6.70
   4   1  -4   40.10    6.00
  -4  -1  -4   43.00    6.00
  -4   1   4   38.50    6.80
   4  -1   4   41.50    4.30
   4  -1   4   50.69    7.20
  -4   1   4   37.40    5.40
  -4  -2   4 4625.64  196.88
  -4  -2   4 4599.84  195.38
  -4   2  -4 4360.06  193.08
   4   2   4 4447.96  194.98
   4  -2   4 5168.58  196.28
  -4  -2  -4 4464.85  195.38
  -4   2   4 4773.32  195.08
  -4  -3   4  135.39   10.20
  -4  -3   4  117.79   13.20
   4   3   4  128.49   10.40
  -4   3   4  143.29   12.50
   4  -3   4  124.49   12.10
  -4  -3  -4  138.19   10.90
  -4   3   4  131.89   11.10
   4   3  -4  132.39   10.00
  -4  -4   4 3299.77  140.29
  -4  -4   4 3210.88  137.99
   4   4   4 3213.28  139.19
  -4   4   4 3258.37  140.19
   4  -4   4 3396.46  138.09
  -4  -4  -4 3212.48  139.39
   4   4  -4 3040.10  138.09
  -4  -5   4   41.00    6.00
   4   5   4   47.70    7.20
  -4  -5   4   46.80    7.90
   4   5  -4   40.40    6.10
  -4   5   4   24.90    4.80
   4  -5   4   38.80    7.20
  -4  -6   4 3086.09  132.29
  -4  -6   4 3206.38  134.99
   4   6   4 2980.00  134.19
  -4   6   4 3041.00  134.69
   4  -6   4 3172.18  131.49
   4   6  -4 2876.01  132.59
  -4  -6  -4 3091.09  134.49
  -4  -6  -4 3124.99  134.89
   4   7   4   16.80    5.80
  -4  -7   4   -3.50    6.60
  -4   7  -4    7.40    3.40
  -4  -7  -4   12.00    6.10
  -4  -7  -4    0.30    7.80
   4  -7   4    9.40    6.80
  -4   7   4   13.70    5.20
   4   7  -4    8.60    4.00
  -4   8  -4 2358.26  106.19
  -4  -8   4 2472.85  109.99
   4   8   4 2378.76  110.09
  -4  -8   4 2668.53  107.89
  -4  -8  -4 2404.56  110.29
   4  -8   4 2376.76  105.49
  -4  -8  -4 2442.96  109.69
  -4   8   4 2418.86  110.09
   4   8  -4 2427.06  108.49
  -4  -9   4   56.49    8.70
  -4   9  -4   71.49    9.80
   4   9   4   40.10    7.40
   4  -9   4   66.19    9.30
  -4   9   4   66.89   11.10
  -4  -9  -4   50.99   11.80
   4   9  -4   62.29    9.60
  -4  10  -4  831.92   42.20
  -4 -10   4  834.52   42.60
  -4 -10   4  848.32   45.70
   4  10   4  836.42   45.90
   4 -10   4  754.82   41.40
   4  10  -4  806.32   43.30
  -4 -10  -4  874.81   47.00
  -4 -10  -4  853.61   44.70
  -4  10   4  820.12   46.00
  -4  11  -4    2.60    4.60
   4  11   4  -12.00    7.90
  -4 -11  -4   -1.80    9.90
   4  11  -4   -1.50    6.90
   4 -11   4   -8.30   10.40
  -4  11   4    0.10    6.30
  -4 -11  -4    6.50   11.70
  -4 -12   4  408.56   32.60
   4  12   4  417.96   31.00
  -4  12  -4  403.36   26.10
  -4 -12  -4  362.26   34.90
  -4  12   4  370.66   29.00
   4  12  -4  378.76   28.00
  -4 -13   4   20.20   13.80
  -4  13  -4   11.40    8.00
   4  13   4   22.60    8.90
   4  13  -4   15.40    9.10
  -4  13   4   31.30   11.90
  -4 -13  -4   19.90   15.40
   4  14   4  265.07   27.60
  -4 -14   4  204.08   28.70
  -4 -14  -4  233.88   28.90
  -4  14   4  251.97   27.50
   4  14  -4  246.08   25.70
  -4  15  -4   17.50   10.70
  -4 -15   4    3.50   13.80
   4  15   4   -5.30   12.60
   4  15  -4   14.80   10.80
  -4 -15  -4   45.40   16.30
  -4  15   4   17.00   13.60
  -4 -16   4    8.50   15.90
   4  16   4   38.70   17.80
  -4  16  -4   47.10   12.80
   4  16  -4   22.40   12.30
  -4 -16  -4   23.90   15.30
  -4  16   4    4.90   13.70
  -4 -17   4   -5.40   16.90
  -4  17  -4   10.50   12.40
   4  17   4   -6.40   15.70
  -4  17   4  -16.30   14.80
   4  17  -4   20.20   14.00
   5   0   4  112.19    8.40
  -5   0   4  109.69   10.40
   5   0  -4  111.89   11.20
  -5   0  -4  103.79    8.50
  -5   0   4  120.89   12.30
  -5   1  -4  126.49    9.30
  -5  -1   4  129.29   10.80
  -5  -1   4  128.29   13.50
  -5   1   4  124.19   13.00
   5  -1   4  125.89    8.30
  -5   1   4  124.19   10.90
   5   1  -4  129.29   11.90
  -5  -1  -4  117.79    9.60
  -5   2  -4   23.90    3.80
   5   2   4   34.20    5.50
  -5  -2   4   27.60    7.20
  -5  -2   4   23.00    4.70
  -5  -2  -4   33.00    5.70
  -5   2   4   25.00    6.40
   5   2  -4   24.20    5.00
  -5  -3   4  410.96   22.90
   5   3   4  435.36   23.10
  -5  -3   4  423.16   25.70
  -5   3   4  414.66   23.40
   5   3  -4  431.36   22.90
  -5  -3  -4  440.76   23.60
  -5  -4   4  317.97   18.30
  -5  -4   4  258.77   20.60
   5   4   4  292.07   18.80
  -5   4   4  281.07   18.90
  -5  -4  -4  312.77   19.10
  -5   4   4  301.97   18.90
   5   4  -4  286.37   17.50
   5  -4   4  287.07   19.30
  -5  -5   4  996.60   50.09
   5   5   4  970.60   48.20
  -5  -5   4 1052.49   47.80
  -5   5   4  987.80   49.30
   5  -5   4 1029.80   47.50
   5   5  -4  986.40   47.50
  -5  -5  -4 1012.30   48.90
  -5  -6   4   52.99    9.20
  -5  -6   4   68.69    9.20
   5   6   4   63.79    9.50
   5   6  -4   62.69    9.10
  -5  -6  -4   58.89    9.10
  -5   6   4   70.39    9.70
   5  -6   4   69.29    9.40
  -5  -6  -4   78.99   12.40
   5   7   4   22.20    5.80
  -5  -7   4   24.20    8.30
  -5   7  -4   17.90    4.30
  -5  -7   4   28.30    6.70
  -5  -7  -4   29.40    8.10
  -5  -7  -4   28.00    9.80
   5   7  -4   19.30    5.10
  -5   7   4   29.60    6.60
   5  -7   4   24.30    8.10
  -5   8  -4    0.50    4.00
  -5  -8   4    3.60    5.20
   5   8   4   -7.20    3.80
  -5  -8  -4   -0.40    7.30
   5  -8   4  -13.10    8.10
  -5   8   4    3.40    5.10
   5   8  -4   -1.50    4.60
  -5  -8  -4   -5.10    8.70
  -5  -9   4   -1.30    5.90
  -5   9  -4   -5.70    4.50
  -5  -9   4   -6.30    8.30
   5   9   4   -0.30    5.10
   5   9  -4   -1.30    5.00
  -5   9   4    0.70    5.00
  -5 -10   4   34.50   12.30
   5  10   4   30.00    8.30
  -5  10  -4   37.90    7.40
  -5 -10   4   28.20    8.20
  -5 -10  -4   35.50   11.40
  -5  10   4   30.90    8.00
   5  10  -4   26.20    7.80
   5  11   4   40.20   10.50
  -5 -11   4   62.59   13.00
  -5  11  -4   36.40    7.80
  -5 -11  -4   67.89   15.20
  -5 -11  -4   59.09   13.80
   5  11  -4   29.80    8.80
  -5  11   4   75.79   13.20
  -5 -12   4  -10.70    9.50
   5  12   4  -11.00    8.20
  -5  12  -4    7.50    6.80
  -5 -12  -4   14.00   14.70
  -5  12   4    2.40    8.60
   5  12  -4   -5.90    7.80
  -5 -12  -4  -25.80   12.90
  -5  13  -4   77.79   11.80
  -5 -13   4   90.69   17.20
  -5  13   4   92.79   16.60
  -5 -13  -4   77.69   21.10
  -5 -13  -4  110.19   17.60
   5  13  -4   94.49   15.90
  -5 -14   4    5.80   13.60
  -5  14  -4   -7.40    8.90
   5  14   4   10.60   11.50
  -5  14   4    0.60   11.40
  -5 -14  -4   26.00   13.30
   5  14  -4    0.60   11.20
  -5  15  -4   20.60   10.40
   5  15   4   -9.00   14.40
  -5 -15   4   39.00   15.60
  -5 -15  -4   25.20   15.70
  -5  15   4   41.60   13.30
   5  15  -4   24.10   14.30
  -5 -16   4   -2.60   15.30
   5  16   4  -10.60   14.90
  -5  16  -4   -5.40    9.80
  -5 -16  -4  -10.30   15.60
  -5  16   4  -18.10   13.80
   5  16  -4    2.10   12.60
  -5 -17   4    3.30   17.70
   5  17   4   34.60   19.20
  -5  17  -4   18.20   12.30
   5  17  -4   15.50   14.10
  -5  17   4   -2.70   16.00
  -6   0   4 2843.92  125.19
   6   0   4 2785.52  123.19
  -6   0   4 2970.80  126.09
  -6   0  -4 2896.81  123.69
   6   0  -4 2919.31  126.09
  -6  -1   4  917.31   44.20
  -6   1  -4  951.20   42.70
  -6  -1   4  977.00   46.20
   6   1  -4  854.21   45.40
  -6  -1  -4  912.21   43.20
  -6   1   4  913.11   44.80
   6  -1   4  928.41   42.00
  -6   1   4  920.21   44.40
  -6  -2   4 3940.01  166.88
   6   2   4 3662.13  165.38
  -6   2  -4 3894.81  164.78
  -6  -2   4 4068.19  168.88
   6   2  -4 3864.11  167.08
  -6  -2  -4 3821.62  166.18
  -6   2   4 3896.71  166.98
  -6   2   4 3992.90  166.38
   6   3   4  162.18   12.90
  -6   3  -4  159.38   11.00
  -6  -3   4  125.89   16.40
  -6  -3   4  152.68   13.00
  -6   3   4  158.28   15.70
  -6  -3  -4  161.68   13.50
   6   3  -4  161.18   12.40
  -6  -4   4 3589.94  152.08
  -6  -4   4 3427.56  149.19
   6   4   4 3345.57  149.39
  -6   4   4 3494.65  147.59
   6   5   4  400.56   24.10
  -6  -5   4  417.46   24.60
  -6  -5   4  435.86   28.00
  -6  -5  -4  416.56   25.50
  -6   5   4  424.16   25.70
  -6   5   4  420.36   24.50
   6   5  -4  426.86   24.20
  -6  -5  -4  467.45   29.20
   6   6   4 1975.50   92.39
  -6  -6   4 2026.00   91.79
  -6  -6  -4 2100.09   95.49
  -6   6   4 1994.40   93.69
  -6  -6  -4 2124.69   93.59
   6   6  -4 2063.89   92.19
  -6  -7   4  194.18   21.20
   6   7   4  196.28   15.80
  -6  -7   4  200.88   16.80
  -6   7   4  162.68   15.30
   6   7  -4  195.38   15.00
  -6  -7  -4  192.28   18.90
  -6   8  -4 1475.25   68.89
  -6  -8   4 1520.15   70.59
   6   8   4 1537.15   72.29
   6   8  -4 1574.04   71.89
  -6  -8  -4 1561.94   74.49
  -6   8   4 1525.15   72.99
  -6  -8  -4 1343.37   80.49
  -6   9  -4  328.37   20.70
  -6  -9   4  354.96   28.30
   6   9   4  323.17   23.20
  -6  -9   4  340.47   23.70
  -6  -9  -4  327.87   26.30
  -6   9   4  320.27   25.20
   6   9  -4  354.06   24.10
  -6  -9  -4  328.47   29.80
   6  10   4  903.21   49.30
  -6 -10   4  868.11   47.40
  -6  10  -4  918.11   45.80
  -6 -10   4  911.51   51.09
  -6  10   4  878.41   49.50
  -6 -10  -4  903.01   50.69
  -6 -10  -4  960.90   51.29
   6  10  -4  890.51   48.40
  -6  11  -4   39.30    8.20
   6  11   4   42.90   10.50
  -6 -11   4   48.10   13.10
  -6  11   4   47.30   10.50
   6  11  -4   25.70    8.60
  -6 -11  -4   60.49   13.40
  -6 -11  -4   29.60   14.60
  -6  12  -4  526.95   32.30
   6  12   4  537.35   36.80
  -6 -12   4  575.24   38.40
  -6  12   4  499.35   35.60
  -6 -12  -4  465.15   43.80
  -6 -12  -4  584.34   40.20
   6  12  -4  538.75   34.90
   6  13   4   69.29   14.80
  -6  13  -4   58.89   11.70
  -6 -13   4   74.79   15.30
  -6  13   4   54.59   14.40
  -6 -13  -4   64.89   16.70
  -6 -13  -4   75.89   22.50
   6  13  -4   51.19   12.20
   6  14   4  231.68   28.50
  -6  14  -4  209.88   22.00
  -6 -14   4  209.18   24.60
   6  14  -4  156.88   19.60
  -6  14   4  156.28   22.30
  -6 -14  -4  213.58   23.80
  -6  15  -4   -0.20   10.20
   6  15   4   10.70   13.70
  -6 -15   4    6.90   15.40
  -6 -15  -4   18.40   15.40
   6  16   4   79.59   19.50
  -6 -16   4   53.89   18.30
  -6  16  -4   62.29   13.60
  -6 -16  -4   66.89   18.10
  -6  16   4   63.19   18.00
   6  16  -4   50.79   15.10
  -6  17  -4  -15.20   11.70
  -6 -17   4   12.00   17.70
   6  17   4    8.20   16.90
  -6 -17  -4  -10.90   17.20
   6  17  -4    4.40   14.30
  -6  17   4   13.60   16.60
   7   0   4  224.58   14.80
  -7   0   4  240.88   19.80
  -7   0   4  215.48   16.40
  -7   0  -4  221.18   15.10
   7   0  -4  218.68   17.50
  -7  -1   4   79.39   12.10
  -7   1  -4   72.39    9.10
  -7  -1   4   90.19   11.30
  -7   1   4   77.39   11.10
  -7   1   4   73.39   10.30
  -7  -1  -4   82.89    9.80
   7  -1   4   87.39    8.70
  -7  -2   4   42.50    9.30
   7   2   4   32.90    5.60
  -7   2  -4   38.60    6.10
  -7  -2   4   31.40    5.70
  -7   2   4   58.19   10.10
   7   2  -4   67.19   11.50
  -7   2   4   53.69    8.80
  -7  -2  -4   51.69    7.60
   7   3   4  116.99   12.00
  -7  -3   4  120.59   12.90
  -7   3  -4  127.99   10.60
  -7  -3   4  158.78   17.90
   7   3  -4  126.39   11.60
  -7   3   4  135.39   14.80
  -7  -3  -4  125.69   12.90
   7   4   4    8.00    5.50
  -7  -4   4    6.00    5.20
  -7  -4   4    4.60    7.00
  -7  -4  -4    8.80    5.30
  -7   4   4    4.80    7.30
   7   4  -4    6.40    3.70
  -7  -5   4  208.28   17.20
   7   5   4  201.18   15.30
  -7  -5  -4  229.78   18.10
  -7   5   4  208.58   18.40
   7   5  -4  205.48   15.40
  -7  -6   4   63.39   13.50
   7   6   4   74.39   10.60
   7   6  -4   59.79    9.30
  -7   6   4   53.99    9.80
  -7  -6  -4   46.60    7.60
  -7  -6  -4   70.19   12.40
  -7   6   4   76.29   10.60
   7   7   4   49.00    8.20
  -7  -7   4   58.19   12.50
  -7  -7  -4   67.59   10.90
  -7   7   4   53.09    9.20
  -7  -7  -4   55.79   13.90
   7   7  -4   86.69   10.40
  -7  -8   4  133.89   15.90
  -7  -8   4   79.09   13.90
  -7   8  -4   95.49   13.20
   7   8   4   97.59   13.60
  -7  -8  -4  116.99   15.90
  -7  -8  -4  114.29   18.40
  -7   8   4   98.69   14.90
   7   8  -4  126.49   14.00
  -7   9  -4    3.80    5.20
   7   9   4   15.20    6.20
  -7  -9   4   -5.00    9.00
  -7  -9   4   13.80    7.60
   7   9  -4    2.30    7.90
  -7   9   4    3.90    5.60
  -7  -9  -4  -11.60   10.20
  -7  -9  -4    0.00    8.00
   7  10   4   -0.30    6.60
  -7 -10   4    6.40    8.70
  -7 -10   4   -3.50    9.60
  -7  10  -4   -0.20    5.40
  -7  10   4   -2.10    7.00
  -7 -10  -4    9.50   10.00
   7  10  -4   -2.10    6.50
  -7 -10  -4   -3.50   10.40
  -7 -11   4   29.80   12.60
  -7  11  -4   17.40    7.40
  -7 -11   4   35.30   11.90
   7  11   4   18.00   10.40
  -7 -11  -4    1.60   13.20
   7  11  -4   16.90    7.60
  -7 -11  -4   36.80   13.20
  -7  11   4   11.20    8.10
   7  12   4   35.00   11.00
  -7  12  -4   17.00    8.00
  -7 -12   4   21.90   12.10
  -7  12   4   19.30   11.20
   7  12  -4   22.40   10.40
  -7 -12  -4   20.20   16.70
  -7 -12  -4   17.40   12.50
   7  13   4   29.90   11.20
  -7 -13   4   38.00   14.70
  -7  13  -4   13.80    8.70
  -7 -13  -4   13.40   19.50
   7  13  -4    4.20    9.50
  -7 -13  -4    4.00   13.20
  -7  13   4   13.70   10.00
   7  14   4   11.20   11.80
  -7 -14   4   34.80   15.10
  -7  14   4   25.70   13.40
  -7 -14  -4   10.90   14.30
   7  14  -4  -13.90   10.10
  -7 -15   4   12.60   15.40
  -7  15  -4   14.00   10.60
   7  15   4   -0.30   13.90
  -7  15   4   14.60   13.50
   7  15  -4  -14.80   12.90
  -7 -15  -4   -4.70   15.20
  -7  16  -4   14.70   11.80
   7  16   4   28.10   16.10
  -7 -16   4   -0.60   18.10
   7  16  -4   -7.90   14.40
  -7 -16  -4    6.40   18.00
  -7  16   4   30.60   15.30
  -8   0  -4 2549.24  114.49
   8   0  -4 2585.04  116.89
  -8   0   4 2705.93  117.59
  -8   0   4 2621.54  115.99
   8   0   4 2629.54  114.29
  -8   1  -4  549.85   29.40
  -8  -1   4  569.74   31.40
  -8  -1   4  581.84   34.00
  -8   1   4  585.14   33.20
  -8   1   4  542.25   31.30
   8  -1   4  545.15   28.70
   8   1  -4  562.74   32.00
  -8  -1  -4  549.35   30.00
  -8   2  -4 2328.67  100.69
   8   2   4 2265.17  100.89
  -8  -2   4 2364.16  105.09
  -8  -2   4 2229.58  102.19
   8   2  -4 2252.67  102.69
  -8  -2  -4 2276.97  101.69
  -8   2   4 2348.36  102.79
  -8   2   4 2228.88  102.29
  -8  -3   4  630.74   34.20
  -8   3  -4  630.94   32.10
   8   3   4  611.44   32.90
  -8   3   4  618.84   34.30
  -8  -3  -4  620.74   33.70
  -8   3   4  660.03   35.80
   8   3  -4  608.64   33.30
  -8  -4   4 2660.43  114.19
   8   4   4 2458.05  112.89
  -8   4  -4 2504.35  111.09
  -8  -4   4 2494.35  116.69
  -8  -4  -4 2703.83  118.19
   8   4  -4 2516.95  113.39
  -8   4   4 2528.25  112.19
  -8  -4  -4 2561.04  113.99
   8   5   4  517.15   28.40
  -8  -5   4  522.45   30.10
   8   5  -4  486.75   28.00
  -8  -5  -4  505.65   30.30
  -8  -5  -4  456.05   38.40
  -8   5   4  454.55   28.70
  -8  -6   4 2033.40   93.69
  -8  -6   4 2003.30   90.29
   8   6   4 1882.91   89.49
  -8   6   4 1994.20   92.29
  -8   6   4 1893.81   86.79
   8   6  -4 1871.31   89.39
  -8  -6  -4 1957.90   90.89
  -8  -6  -4 2027.10   94.69
  -8  -7   4  513.95   31.30
   8   7   4  501.85   30.30
  -8  -7   4  484.65   34.90
  -8  -7  -4  549.54   36.80
  -8  -7  -4  510.65   32.80
   8   7  -4  520.65   30.20
  -8   7   4  464.05   31.20
  -8   7   4  515.55   32.40
  -8  -8   4 1400.96   68.99
   8   8   4 1431.16   69.39
  -8  -8   4 1478.35   72.89
   8   8  -4 1435.26   69.29
  -8  -8  -4 1405.06   70.99
  -8  -8  -4 1396.66   73.19
  -8   8   4 1366.26   70.69
  -8   9  -4  182.58   16.30
   8   9   4  151.88   16.80
  -8  -9   4  187.68   24.80
  -8  -9   4  173.68   20.80
  -8  -9  -4  182.88   22.60
  -8  -9  -4  173.18   23.60
  -8   9   4  172.08   20.30
   8   9  -4  179.78   19.20
  -8  10  -4  683.83   38.10
   8  10   4  718.73   41.90
  -8 -10   4  720.93   45.40
  -8 -10   4  680.73   42.60
   8  10  -4  660.83   40.40
  -8 -10  -4  720.13   45.50
  -8 -10  -4  684.53   44.50
  -8  10   4  721.23   42.60
  -8  11  -4   14.50    8.00
  -8 -11   4   20.70   13.10
  -8  11  -4   51.69   23.40
   8  11   4   19.30   12.70
  -8 -11   4   14.60   12.50
   8  11  -4   32.30    9.30
  -8 -11  -4   36.40   13.00
  -8  11   4   16.40    8.50
  -8 -11  -4    2.30   12.50
  -8 -12   4  190.08   23.60
  -8 -12   4  161.38   21.50
   8  12   4  201.58   23.50
  -8  12  -4  215.58   19.70
  -8 -12  -4  202.68   27.30
  -8 -12  -4  142.59   21.00
   8  12  -4  193.88   23.30
  -8  12   4  200.58   23.80
  -8 -13   4   77.59   18.10
  -8  13  -4   98.39   15.30
   8  13   4  103.29   17.00
   8  13  -4  176.58   22.70
  -8 -13  -4  109.59   19.70
  -8  13   4  106.39   16.80
  -8  14  -4   81.59   13.20
   8  14   4   70.79   15.20
  -8 -14   4   77.29   19.10
   8  14  -4   97.09   20.60
  -8  14   4   79.19   17.10
  -8 -14  -4   59.89   16.90
   8  15   4   11.60   18.20
  -8  15  -4   20.00   11.90
  -8 -15   4    3.50   15.80
  -8  15   4    0.90   12.90
  -8 -15  -4    2.20   16.70
   8  15  -4   36.30   14.70
  -8  16  -4    7.60   11.80
  -8 -16   4   -5.10   17.40
   8  16  -4   23.80   14.10
  -8 -16  -4  -14.40   17.30
  -8  16   4   -4.60   13.90
  -9   0  -4  257.07   18.10
  -9   0   4  218.88   22.40
   9   0  -4  253.77   20.70
   9   0   4  235.48   17.00
  -9   0   4  242.08   19.00
  -9  -1   4   67.59   10.60
  -9   1  -4   57.69    8.90
   9  -1   4   44.20    6.90
   9   1  -4   55.79    8.90
  -9   1   4   47.20    9.40
  -9  -1  -4   36.60    7.60
  -9   1   4   44.10   10.10
  -9  -2   4   44.70   11.50
  -9  -2   4   23.20    7.60
  -9   2  -4   18.80    5.90
   9   2   4   31.70    7.00
  -9   2   4   33.30    7.70
   9   2  -4   22.00    6.30
  -9  -2  -4   28.00    7.00
  -9   2   4   27.90    9.30
  -9  -3   4    0.60    4.80
   9   3   4    1.40    4.50
  -9   3  -4    6.50    4.90
  -9   3   4    9.90    8.70
  -9  -3  -4   -4.20    6.30
  -9   3   4    5.10    5.90
   9   3  -4    4.80    4.20
  -9  -4   4    4.20    6.80
   9   4   4    7.40    6.10
  -9   4  -4   -3.10    4.10
  -9  -4   4    2.10    9.00
  -9  -4  -4    3.50    6.30
  -9   4   4    5.40    8.10
  -9  -4  -4   -0.40    9.20
  -9   4   4    5.10    5.80
   9   4  -4   -1.70    3.70
  -9  -5   4    2.90    8.70
  -9  -5   4   16.00    9.70
   9   5   4    0.80    3.60
  -9   5  -4   -5.10    4.60
  -9  -5  -4    7.60    7.00
  -9  -5  -4   -9.20    9.60
   9   5  -4    2.60    4.70
  -9   5   4   -1.50    8.30
  -9  -6   4    6.10    8.70
   9   6   4    4.30    4.00
  -9  -6  -4    1.30    6.80
  -9  -6  -4   -1.70    8.80
   9   6  -4    2.30    4.80
  -9  -7   4    8.40    8.10
   9   7   4    6.40    4.70
  -9  -7   4    2.00    9.90
  -9   7   4   18.40   10.70
  -9  -7  -4  -21.20    9.30
   9   7  -4   -2.50    5.00
  -9  -7  -4   -0.70    8.30
  -9   7   4  -12.00    5.90
  -9  -8   4   39.60   12.90
   9   8   4   30.30    7.30
  -9  -8   4   48.30   10.90
  -9   8   4   69.19   14.50
  -9   8   4   22.00    7.60
  -9  -8  -4   49.90   14.40
   9   8  -4   39.90    9.50
   9   9   4   -5.30    5.90
  -9  -9   4   -4.90   10.00
  -9  -9   4   11.20   10.10
  -9   9  -4    3.20    6.20
  -9  -9  -4  -15.50   10.50
   9   9  -4   -6.40    5.30
  -9   9   4    4.90    7.20
  -9  -9  -4   16.60   12.20
  -9 -10   4   74.09   13.50
  -9  10  -4   71.99   11.50
   9  10   4   44.10   10.40
  -9  10  -4   94.49   14.30
  -9 -10   4   58.89   14.20
  -9 -10  -4   94.79   18.40
  -9  10   4   81.59   14.50
   9  10  -4   80.59   13.70
  -9 -10  -4   71.79   16.00
  -9 -11   4   -4.70   12.60
   9  11   4  -11.00    9.70
  -9 -11   4   11.60   13.90
  -9  11  -4   -1.50    7.40
  -9  11  -4   -5.10   22.70
  -9  11   4   -8.50    8.60
   9  11  -4   -5.10    7.40
  -9 -11  -4   11.50   12.90
  -9 -11  -4   -4.10   15.30
   9  12   4   -5.20    9.00
  -9 -12   4   -8.80   12.00
  -9  12  -4   -4.70    7.70
  -9 -12  -4   14.20   17.70
   9  12  -4    4.20   10.00
  -9  12   4   -0.20   10.60
  -9 -12  -4    3.40   14.00
  -9 -13   4  -15.00   13.60
   9  13   4   15.20   11.60
  -9  13  -4    5.00    9.20
  -9 -13  -4   -7.70   14.10
   9  13  -4    9.80   10.50
  -9 -14   4  -18.50   15.40
  -9  14  -4    9.30   10.50
   9  14   4   10.90   13.00
  -9 -14  -4   16.20   16.60
   9  14  -4    0.70   11.30
  -9  14   4   25.40   15.50
  -9 -15   4  -21.40   14.70
   9  15   4    2.60   14.20
  -9  15  -4    3.20   11.30
  -9  15   4    3.90   13.60
  -9 -15  -4  -17.60   16.90
   9  15  -4   21.80   13.70
   9  16   4   -5.90   23.20
  -9 -16   4   -2.00   18.90
   9  16  -4    2.40   14.40
  -9  16   4   21.40   16.40
  -9 -16  -4    2.10   18.50
  10   0  -4 1929.21   93.99
 -10   0   4 1941.21   91.09
  10   0   4 2058.09   89.69
 -10   0   4 2030.20   94.19
 -10   0  -4 1922.71   89.99
 -10   1  -4  548.75   30.00
 -10  -1   4  522.95   31.80
 -10  -1   4  516.05   42.20
  10  -1   4  504.95   28.60
 -10   1   4  534.95   31.90
  10   1  -4  515.45   30.90
 -10  -1  -4  504.55   30.40
 -10  -2   4 2591.94  117.29
 -10   2  -4 2547.45  111.69
 -10  -2   4 2527.45  113.79
  10   2   4 2398.46  111.59
 -10  -2  -4 2516.75  113.19
 -10   2   4 2560.04  114.49
 -10  -2  -4 2514.15  117.79
 -10   2   4 2506.75  113.79
  10   2  -4 2456.75  113.89
 -10  -3   4  448.76   32.80
  10   3   4  408.86   26.40
 -10  -3   4  421.36   28.50
 -10   3  -4  430.36   26.00
 -10  -3  -4  431.16   28.20
 -10   3   4  453.95   30.40
 -10  -3  -4  417.46   32.10
  10   3  -4  395.66   25.80
 -10   3   4  427.96   27.80
  10   4   4 1892.01   89.09
 -10  -4   4 1969.40   91.09
 -10   4  -4 1928.61   88.09
 -10  -4   4 2015.10   94.49
 -10  -4  -4 2016.20   95.59
 -10  -4  -4 1948.61   90.69
  10   4  -4 1785.32   89.39
 -10   4   4 1945.71   89.69
 -10   4   4 1970.60   90.59
  10   5   4  330.67   22.50
 -10  -5   4  329.27   30.20
 -10   5  -4  349.37   22.50
 -10  -5   4  357.66   26.80
 -10  -5  -4  348.47   26.70
 -10  -5  -4  308.67   30.00
  10   5  -4  310.17   23.30
 -10   5   4  381.06   26.60
 -10   5   4  319.27   24.90
 -10  -6   4 1267.27   66.49
 -10   6  -4 1225.18   59.29
  10   6   4 1233.38   60.99
 -10  -6   4 1269.37   63.09
 -10  -6  -4 1224.68   63.29
 -10  -6  -4 1240.18   66.99
 -10   6   4 1230.38   60.39
  10   6  -4 1182.98   60.99
 -10  -7   4   95.89   15.90
 -10  -7   4  102.89   15.40
  10   7   4  100.69   13.50
 -10   7   4  128.29   15.70
 -10   7   4   96.99   16.00
 -10  -7  -4  101.19   18.70
  10   7  -4  103.79   14.70
 -10  -8   4  847.32   49.80
  10   8   4  851.21   47.80
 -10  -8   4  950.50   53.99
 -10  -8  -4 1021.40   53.09
  10   8  -4  789.82   47.60
 -10   8   4  874.51   50.59
 -10  -8  -4  936.21   55.09
 -10   8   4  835.02   47.10
 -10  -9   4  158.18   19.60
 -10  -9   4  193.18   25.40
 -10   9  -4  174.88   17.50
  10   9   4  184.98   18.10
 -10   9   4  138.69   19.60
 -10  -9  -4  166.68   22.80
  10   9  -4  154.78   18.80
 -10  -9  -4  226.38   29.60
 -10 -10   4  528.25   40.10
 -10 -10   4  461.55   38.90
  10  10   4  547.55   35.50
 -10  10  -4  479.65   31.60
 -10  10  -4  497.25   37.20
 -10 -10  -4  499.75   43.30
 -10 -10  -4  442.46   38.50
 -10  10   4  476.05   35.30
  10  10  -4  490.55   34.60
 -10 -11   4  103.09   19.70
 -10 -11   4  110.19   22.70
 -10  11  -4  132.89   17.60
  10  11   4   73.19   13.10
 -10  11  -4   93.89   24.90
  10  11  -4  127.39   17.90
 -10 -11  -4  140.59   20.80
 -10 -11  -4   70.09   19.10
 -10  11   4  149.69   22.50
 -10 -12   4  167.28   24.10
 -10  12  -4  164.38   20.30
  10  12   4  208.58   25.80
 -10 -12  -4  235.38   33.40
 -10 -12  -4  204.88   32.00
  10  12  -4  199.18   24.40
 -10  12   4  209.78   26.90
  10  13   4   58.89   15.40
 -10  13  -4   40.00   12.60
 -10 -13   4   73.79   19.00
 -10  13   4   86.39   18.40
  10  13  -4   58.79   14.80
 -10 -13  -4  104.59   21.40
 -10 -14   4   50.89   18.00
  10  14   4   44.90   16.40
 -10  14  -4   53.19   13.10
 -10  14   4   31.80   15.90
 -10 -14  -4   36.70   18.70
  10  14  -4   26.40   15.80
  10  15   4    2.50   18.00
 -10  15  -4    8.00   11.40
 -10 -15   4   36.90   18.70
 -10  15   4   15.30   14.30
 -10 -15  -4   19.70   18.40
  10  15  -4   21.70   14.40
 -11   0  -4  184.18   18.10
  11   0   4  167.08   16.10
 -11   0  -4  186.98   24.10
 -11   0   4  171.98   24.70
 -11   0   4  189.48   19.30
 -11  -1   4   36.60   12.00
 -11  -1   4   37.30   10.00
 -11   1  -4   32.30    8.50
  11  -1   4   30.70    7.10
 -11   1   4    8.00   12.90
 -11  -1  -4   27.40    8.50
 -11  -1  -4   27.00   12.10
  11   1  -4   33.30    8.50
 -11   1   4   38.60   10.10
 -11  -2   4    1.70   10.60
 -11   2  -4    9.80    7.10
 -11  -2   4   24.50    9.20
  11   2   4    4.50    5.70
  11   2  -4   18.30    5.70
 -11   2   4   -1.30    9.60
 -11  -2  -4    5.40    6.30
 -11  -2  -4   13.80   10.40
 -11   2   4    7.10    6.60
 -11  -4   4   45.30   12.20
  11   4   4   31.80    8.30
 -11   4  -4   45.60    8.80
 -11  -4  -4   17.70   10.90
  11   4  -4   29.90    6.80
 -11   4   4   33.80   11.20
 -11   4   4   16.60   10.50
 -11  -4  -4   29.80    8.30
 -11  -5   4   43.70   13.10
  11   5   4   27.00    6.90
 -11   5  -4   23.60    7.20
 -11   5   4   27.00   11.80
 -11   5   4   32.20   10.10
 -11  -5  -4   56.69   12.20
  11   5  -4   28.40    7.70
 -11  -5  -4    8.30   11.10
  11   6   4    3.00    6.00
 -11  -6   4   -0.30   10.00
 -11   6  -4    1.90    7.10
 -11  -6   4    1.80   10.30
 -11   6   4    6.50    8.60
 -11  -6  -4    3.20   10.10
  11   6  -4   -0.30    5.30
 -11  -6  -4   10.60   13.00
 -11   6   4    4.00   10.20
 -11   7  -4    5.90   12.80
 -11  -7   4    0.50   11.50
 -11  -7   4   19.30   11.80
  11   7   4    0.30    6.00
 -11   7  -4   13.40    8.50
 -11  -7  -4    3.80   10.70
 -11   7   4   22.80   12.70
 -11  -7  -4  -18.70    9.60
  11   7  -4    0.60    6.40
 -11  -8   4   -2.90   12.40
  11   8   4   17.90    7.40
 -11  -8   4    7.40   11.20
 -11   8  -4   23.00   13.30
 -11   8   4  -16.40   13.40
 -11   8   4   10.40    9.10
  11   8  -4    3.10    6.50
 -11  -8  -4    9.20   13.50
 -11  -8  -4    2.10   11.70
 -11  -9   4   -3.30   12.80
 -11  -9   4   19.40   13.60
  11   9   4   22.50    8.60
 -11   9  -4   40.30   14.90
 -11  -9  -4   18.90   14.70
 -11   9   4   45.80   17.70
 -11  -9  -4   27.60   16.40
  11   9  -4   22.80   10.90
 -11   9   4   13.50   10.20
 -11  10  -4    8.10    8.70
 -11  10  -4   17.10   22.60
  11  10   4   13.00   11.20
 -11 -10   4   26.40   17.30
 -11 -10   4  -11.90   13.00
  11  10  -4   19.70    8.40
 -11 -10  -4    6.00   12.00
 -11  10   4   -5.90   11.00
 -11 -10  -4   16.50   17.50
 -11  11  -4    1.40    8.40
 -11 -11   4    8.70   15.10
 -11  11  -4   -1.30   19.70
  11  11   4   -2.70    7.80
  11  11  -4   13.90    9.00
 -11 -11  -4   -4.00   18.10
 -11  11   4  -12.50   10.00
 -11 -11  -4  -13.10   12.30
  11  12   4   58.09   14.90
 -11  12  -4   88.89   15.10
 -11 -12   4   72.39   19.60
  11  12  -4   59.39   15.80
 -11 -12  -4   64.09   20.30
 -11 -12  -4   78.59   29.70
 -11 -13   4   18.00   16.70
 -11  13  -4   18.00   10.60
  11  13   4   -8.60   12.20
  11  13  -4   14.10   12.90
 -11 -13  -4    3.40   16.20
 -11  13   4  -10.40   18.40
 -11 -14   4   22.20   16.20
 -11  14  -4    6.00    9.80
  11  14   4   -2.30   13.80
 -11  14   4   -7.10   13.80
 -11 -14  -4    2.80   17.80
 -11 -15   4    3.00   17.40
 -11  15  -4   -3.70   11.00
 -11 -15  -4  -16.20   16.80
  11  15  -4    7.90   15.00
 -11  15   4   15.00   15.30
 -12   0  -4 1158.88   62.79
 -12   0   4 1139.59   62.29
 -12   0   4 1128.99   58.89
  12   0   4 1142.99   56.79
 -12   0  -4 1137.09   57.89
 -12   1  -4  531.45   38.10
 -12  -1   4  585.04   35.40
 -12   1  -4  566.54   33.20
 -12  -1   4  521.25   38.90
 -12   1   4  572.64   35.20
 -12  -1  -4  580.94   39.50
 -12   1   4  536.55   38.70
 -12  -1  -4  500.85   34.20
  12   1  -4  541.85   34.10
 -12  -2   4 1960.20   94.29
 -12  -2   4 1995.90   97.79
 -12   2  -4 1934.81   96.09
 -12   2  -4 2027.80   91.99
  12   2   4 1913.81   92.09
  12   2  -4 1991.10   93.89
 -12   2   4 1953.50   93.69
 -12  -2  -4 2102.79   99.39
 -12   2   4 1952.60   95.59
 -12  -2  -4 2012.70   93.99
 -12  -3   4  328.77   29.50
  12   3   4  321.37   25.30
 -12   3  -4  312.87   30.50
 -12  -3   4  368.86   32.20
 -12   3  -4  316.47   24.00
 -12  -3  -4  385.06   28.10
 -12  -3  -4  378.26   32.80
  12   3  -4  389.36   25.80
 -12   3   4  328.87   26.90
 -12   3   4  314.87   39.00
 -12  -4   4 1751.92   85.79
 -12   4  -4 1784.62   82.29
  12   4   4 1743.43   83.49
 -12  -4   4 1710.83   88.59
 -12   4  -4 1751.12   86.29
 -12   4   4 1738.63   84.59
 -12   4   4 1737.83   84.99
 -12  -4  -4 1821.42   90.39
 -12  -4  -4 1771.32   85.19
  12   4  -4 1655.33   83.49
 -12  -5   4  485.05   34.20
 -12  -5   4  414.96   35.90
 -12   5  -4  421.16   29.20
  12   5   4  449.06   29.00
 -12   5   4  412.46   32.00
  12   5  -4  444.96   30.10
 -12  -5  -4  467.15   35.00
 -12  -5  -4  527.95   38.30
 -12  -6   4 1414.06   76.69
 -12   6  -4 1406.46   71.59
 -12   6  -4 1378.46   68.39
 -12  -6   4 1419.66   73.19
  12   6   4 1391.16   69.59
 -12  -6  -4 1415.26   73.99
  12   6  -4 1443.96   71.09
 -12   6   4 1381.06   71.79
 -12  -6  -4 1460.15   77.79
 -12   6   4 1428.76   70.29
 -12  -7   4  215.98   30.00
 -12   7  -4  231.68   23.30
 -12  -7   4  222.68   30.90
  12   7   4  246.68   21.20
  12   7  -4  234.98   23.10
 -12  -7  -4  222.58   30.30
 -12   7   4  245.38   26.10
 -12   7   4  272.37   28.60
 -12  -8   4  712.03   46.90
 -12   8  -4  712.83   41.70
  12   8   4  665.93   41.50
 -12  -8   4  725.83   49.00
 -12  -8  -4  692.23   49.70
 -12   8   4  659.63   41.70
  12   8  -4  728.53   44.20
 -12   8   4  729.03   45.60
 -12  -8  -4  647.54   48.70
 -12  -9   4  194.08   26.30
  12   9   4  223.48   21.70
 -12   9  -4  240.58   23.50
 -12  -9   4  264.87   29.00
 -12   9   4  247.98   32.60
 -12   9   4  265.67   27.70
 -12  -9  -4  217.28   29.30
 -12  -9  -4  275.57   36.70
  12   9  -4  221.78   24.10
 -12 -10   4  237.08   32.80
 -12  10  -4  239.78   31.50
 -12 -10   4  299.77   43.70
  12  10   4  279.97   27.80
 -12  10  -4  270.97   27.20
 -12 -10  -4  284.27   34.60
  12  10  -4  279.27   26.70
 -12 -10  -4  397.76   46.10
 -12  10   4  346.27   30.70
 -12  11  -4   61.29   13.80
 -12  11  -4   97.59   26.20
 -12 -11   4   94.49   21.00
  12  11   4   53.49   12.10
 -12  11   4   90.29   17.60
 -12 -11  -4  107.79   30.10
 -12 -11  -4   95.89   22.10
  12  11  -4   72.69   15.20
 -12 -12   4  313.57   37.60
 -12  12  -4  251.87   27.20
  12  12   4  257.37   30.80
  12  12  -4  374.46   32.80
 -12 -12  -4  268.57   36.90
 -12  12   4  305.47   33.80
 -12 -13   4    3.20   15.20
 -12  13  -4   41.40   12.80
  12  13   4   43.10   16.00
 -12 -13  -4   37.70   18.50
 -12  13   4   32.50   16.20
 -12 -14   4   76.69   22.00
 -12  14  -4   80.69   16.10
  12  14   4  100.59   22.30
 -12 -14  -4  101.69   24.70
  12  14  -4  108.49   22.20
 -12  14   4   53.69   15.90
 -13   0   4   80.19   17.90
  13   0   4  113.29   15.20
 -13   0   4  137.49   18.40
 -13   0  -4  112.79   19.60
 -13   0  -4  116.19   15.80
 -13   1  -4  249.78   30.00
 -13  -1   4  276.87   31.50
 -13   1  -4  280.27   23.70
 -13  -1   4  283.77   27.40
  13   1  -4  278.07   23.30
 -13  -1  -4  266.87   30.00
 -13  -1  -4  298.67   25.60
 -13   1   4  307.97   31.10
 -13   1   4  269.97   26.40
 -13   2  -4    9.70   12.50
  13   2   4   -2.70    7.70
 -13  -2   4    0.00   10.50
 -13  -2   4   -0.40    9.10
 -13   2  -4   -0.90    7.60
 -13   2   4   -5.10   10.40
 -13   2   4    0.40    9.30
 -13  -2  -4   -1.80   11.60
 -13  -2  -4  -10.30    9.00
  13   2  -4   19.40    6.80
 -13   3  -4   24.10   12.30
 -13  -3   4   22.60   12.20
  13   3   4    8.60    8.50
 -13  -3   4   -1.10   11.70
 -13   3  -4   16.40    8.50
  13   3  -4    2.00    7.30
 -13   3   4   -3.20   11.00
 -13  -3  -4   22.20   10.30
 -13   3   4    4.90    9.40
 -13  -3  -4    2.00   12.60
 -13  -5   4    7.00   11.60
 -13   5  -4   -5.20   13.70
  13   5   4   11.00    6.50
 -13   5  -4    5.10    8.60
 -13  -5   4   -6.30   11.00
  13   5  -4   21.50    9.50
 -13   5   4  -16.90   13.50
 -13  -5  -4   11.90   14.00
 -13   5   4   -3.40    8.50
 -13  -5  -4   12.80   13.40
  13   6   4    1.60    6.10
 -13  -6   4   10.50   11.80
 -13  -6   4    0.90   13.60
 -13   6  -4   -8.90   14.70
 -13   6  -4   11.10    9.40
  13   6  -4   13.80    8.60
 -13  -6  -4   -4.10   11.80
 -13  -6  -4   -6.90   12.70
 -13   6   4   13.90   10.80
 -13  -7   4   96.69   19.40
 -13  -7   4   82.89   18.80
 -13   7  -4   79.39   13.90
 -13   7  -4   76.69   20.20
  13   7  -4   64.49   12.60
 -13  -7  -4   82.39   20.20
 -13   7   4  101.69   21.10
 -13   7   4  111.79   17.30
 -13  -7  -4   85.99   18.60
 -13   8  -4   -6.30   10.30
 -13  -8   4   29.30   13.20
 -13   8  -4   -5.60   14.90
  13   8   4   -0.90    8.80
 -13  -8   4    6.00   14.60
 -13   8   4  -10.10   10.80
 -13   8   4  -10.80   11.20
 -13   8   4   15.40   16.80
  13   8  -4   -0.30    8.10
 -13  -8  -4  -13.90   14.00
 -13  -8  -4   -4.30   15.10
  13  10   4   28.50   12.60
 -13  10  -4   28.10   14.20
 -13 -10   4   -2.10   12.80
 -13 -10   4   22.60   24.10
 -13  10  -4   40.10   16.80
 -13  10   4   43.20   15.10
 -13 -10  -4   27.00   22.70
  13  10  -4   41.00   13.40
 -13 -10  -4   42.30   17.90
  13  11   4   23.90   14.00
 -13 -11   4   14.50   15.50
 -13  11  -4   -6.10   30.00
 -13 -11  -4   45.40   35.50
 -13 -11  -4   34.40   18.70
 -13  11   4   -6.20   13.70
  13  11  -4   41.50   14.50
 -13 -12   4   -3.90   15.00
 -13  12  -4    6.40   11.50
  13  12   4   -9.80   12.20
 -13 -12  -4   -7.70   15.80
 -13  12   4   -5.70   13.90
  13  12  -4  -29.10   13.10
 -13 -13   4   -2.90   16.30
  13  13   4   12.80   14.70
 -13  13  -4    5.70   11.90
  13  13  -4    6.60   15.20
 -13 -13  -4   20.30   18.80
 -13  13   4   16.90   15.40
 -13 -14   4   18.10   18.70
 -13  14  -4   15.80   12.30
  13  14   4   24.70   18.40
  13  14  -4    5.30   17.60
 -13  14   4    2.90   15.60
 -13 -14  -4  -34.60   17.90
 -14   0  -4 1365.36   70.99
 -14   0   4 1412.96   72.89
  14   0   4 1414.46   69.19
 -14   0  -4 1401.06   75.79
 -14   0   4 1403.86   75.39
 -14   1  -4  706.83   47.40
 -14   1  -4  742.43   42.90
 -14  -1   4  694.93   45.70
 -14  -1   4  712.53   48.30
 -14  -1  -4  709.03   44.30
 -14   1   4  754.02   45.20
 -14  -1  -4  723.53   49.20
  14   1  -4  714.73   42.90
 -14   1   4  693.63   47.70
 -14  -2   4 1379.46   77.09
 -14   2  -4 1440.06   71.29
  14   2   4 1426.36   72.19
 -14   2  -4 1427.56   76.39
  14   2  -4 1390.26   72.19
 -14   2   4 1474.65   73.89
 -14  -2  -4 1418.36   78.19
 -14  -2  -4 1439.36   74.49
 -14   2   4 1459.95   75.49
 -14   3  -4  754.62   43.40
 -14   3  -4  767.42   48.40
  14   3   4  720.73   44.60
 -14  -3   4  759.52   50.89
 -14  -3  -4  772.22   51.29
 -14   3   4  694.93   48.00
  14   3  -4  770.32   44.20
 -14  -3  -4  762.12   47.50
 -14   3   4  761.32   46.70
 -14   4  -4 1178.08   63.39
 -14  -4   4 1116.29   65.09
  14   4   4 1088.19   60.49
 -14  -4   4 1073.49   65.99
 -14   4  -4 1102.49   58.59
 -14   4   4 1155.48   63.69
 -14  -4  -4 1221.48   68.99
  14   4  -4 1127.09   60.89
 -14   4   4 1095.09   62.19
 -14  -4  -4 1175.98   64.89
  14   5   4  552.24   34.10
 -14   5  -4  494.35   34.90
 -14  -5   4  542.45   42.20
 -14   5  -4  527.95   41.30
 -14  -5   4  483.15   42.40
  14   5  -4  541.95   35.20
 -14  -5  -4  470.55   43.30
 -14   5   4  492.05   39.20
 -14  -5  -4  532.55   42.40
 -14   5   4  531.35   39.10
 -14   6  -4  745.43   51.09
  14   6   4  862.71   47.00
 -14  -6   4  912.91   57.29
 -14  -6   4  713.43   55.39
 -14   6  -4  843.52   47.70
 -14   6   4  846.72   51.19
 -14   6   4  842.92   51.09
  14   6  -4  833.92   48.80
 -14  -6  -4  796.92   56.19
 -14   7  -4  374.86   36.10
 -14   7  -4  363.06   28.60
 -14  -7   4  359.46   41.30
  14   7   4  351.06   28.10
 -14  -7   4  357.06   38.20
 -14   7   4  333.57   33.90
 -14  -7  -4  363.16   38.90
 -14   7   4  338.67   35.50
 -14  -7  -4  362.86   41.30
  14   7  -4  307.67   29.30
  14   8   4  526.85   37.60
 -14  -8   4  543.95   46.60
 -14   8  -4  600.04   44.20
 -14   8  -4  590.54   39.40
 -14  -8   4  562.84   53.89
  14   8  -4  626.54   40.90
 -14  -8  -4  688.53   54.49
 -14  -8  -4  598.74   49.60
 -14   8   4  588.34   43.80
  14   9   4  425.46   31.30
 -14   9  -4  349.07   33.60
 -14  -9   4  374.46   53.39
 -14  -9   4  398.06   40.30
 -14   9   4  375.06   34.40
 -14  -9  -4  312.77   47.30
 -14   9   4  314.27   37.40
  14   9  -4  350.36   32.70
 -14   9   4  296.67   37.60
 -14  -9  -4  349.87   39.30
 -14  10  -4  301.47   33.50
  14  10   4  267.97   30.30
  14  10  -4  363.26   33.00
 -14  10   4  351.26   39.80
 -14 -10  -4  295.37   38.10
 -14 -10  -4  279.07   39.10
 -14 -11   4  101.99   23.70
 -14  11  -4   97.19   16.80
  14  11   4   85.29   17.10
 -14 -11  -4  100.09   21.80
  14  12   4  219.88   27.70
 -14  12  -4  184.68   27.20
 -14  12  -4  197.28   26.30
 -14 -12   4  162.78   28.70
 -14  12   4  190.38   26.20
  14  12  -4  222.88   29.90
 -14 -12  -4  168.78   28.70
 -14  13  -4   59.79   15.90
 -14 -13   4   58.69   21.30
  14  13   4   30.80   20.20
 -14 -13  -4   58.89   22.10
 -14  13   4   69.49   20.70
  14  13  -4   60.69   19.10
 -15   0   4    7.90   13.40
 -15   0  -4  -15.80   12.80
 -15   0   4  -15.60   12.20
  15   0   4    6.50    8.00
 -15   0  -4   10.10   10.30
 -15  -1   4  252.87   32.30
 -15   1  -4  285.97   27.30
 -15   1  -4  207.88   30.50
 -15  -1   4  272.67   35.80
  15   1  -4  276.57   24.30
 -15  -1  -4  237.18   29.30
 -15  -1  -4  234.18   32.50
 -15   1   4  218.78   30.30
 -15   1   4  241.38   31.50
 -15   2  -4   27.60   15.10
 -15  -2   4   31.00   15.20
 -15   2  -4   12.30   10.40
  15   2   4   19.40   10.30
 -15  -2   4   -6.00   12.20
 -15  -2  -4    8.00   12.70
 -15   2   4   24.40   11.30
  15   2  -4   24.80    9.10
 -15   2   4    5.90   14.20
 -15  -2  -4    4.80   13.60
  15   3   4   58.99   14.10
 -15   3  -4   59.69   11.80
 -15  -3   4   47.80   16.50
 -15   3  -4   56.99   17.50
 -15  -3   4   96.29   20.20
 -15  -3  -4   77.69   16.70
  15   3  -4   73.69   13.10
 -15   3   4   66.29   14.10
 -15   3   4   52.69   16.60
 -15  -3  -4   37.00   16.90
 -15  -4   4   18.30   16.00
 -15   4  -4   30.80   12.30
  15   4   4   20.10   12.70
 -15   4  -4   12.20   13.70
 -15  -4   4   30.50   15.40
 -15  -4  -4   18.40   14.40
 -15   4   4   25.20   12.70
 -15   4   4   -1.30   13.20
 -15  -4  -4   26.60   14.50
  15   4  -4   23.30   10.00
 -15   5  -4   99.29   15.30
 -15   5  -4  102.29   19.10
 -15  -5   4   82.69   18.20
  15   5   4   88.09   13.10
 -15  -5   4   70.09   19.20
 -15   5   4  106.09   17.90
 -15  -5  -4   58.79   28.80
 -15  -5  -4   68.39   19.20
  15   5  -4   86.69   14.20
 -15   5   4   70.19   16.70
 -15   6  -4   17.20   13.90
 -15  -6   4   16.10   20.60
 -15  -6   4   40.90   17.70
  15   6   4   32.50    9.80
 -15   6  -4    8.90   10.60
 -15  -6  -4   14.50   16.50
 -15   6   4   15.70   14.80
  15   6  -4   11.40   10.30
 -15   6   4    9.90   12.50
 -15  -6  -4    1.80   13.40
 -15  -7   4   80.09   24.50
 -15   7  -4   42.20   13.10
  15   7   4   12.30   10.20
 -15   7  -4   59.99   17.60
 -15  -7   4   45.10   17.00
 -15   7   4   31.30   16.00
 -15   7   4   38.40   18.10
  15   7  -4   59.39   13.20
 -15  -7  -4   37.00   17.20
 -15  -7  -4   25.00   16.40
 -15  -8   4  -20.10   21.60
 -15   8  -4  -16.40   16.30
  15   8   4    4.40   10.30
 -15  -8   4   -5.10   15.40
 -15   8  -4   -2.60   12.60
 -15   8   4  -19.50   15.50
 -15  -8  -4   -8.00   16.00
 -15   8   4   14.80   23.50
  15   8  -4    9.40   11.90
 -15  -8  -4  -17.80   23.50
 -15   9  -4  115.49   20.60
  15   9   4  120.19   18.20
 -15  -9   4  129.99   25.40
 -15   9  -4  124.69   20.00
 -15  -9  -4  155.98   32.60
 -15  -9  -4  118.89   24.60
 -15   9   4  142.59   23.50
  15   9  -4  100.59   16.60
 -15 -10   4   -6.40   14.90
  15  10   4    2.80   12.90
 -15  10  -4   -5.80   15.20
 -15  10   4   29.40   20.90
 -15  10   4  -29.30   14.40
 -15 -10  -4   14.10   33.20
 -15 -10  -4    8.40   15.70
  15  10  -4  -22.60   14.20
 -15  11  -4   44.40   14.70
 -15 -11   4   36.10   21.70
 -15  11  -4   58.49   22.50
  15  11   4   53.99   18.00
 -15 -11  -4   60.79   21.90
 -15  11   4   66.19   22.80
 -15  11   4   56.09   17.00
  15  11  -4   59.19   16.00
 -15  12  -4   32.70   14.90
 -15 -12   4   63.99   23.40
  15  12   4   47.80   16.10
 -15  12  -4   66.99   15.10
 -15  12   4   16.30   15.70
 -15 -12  -4   28.90   20.60
  15  12  -4  -16.90   18.10
 -16   0  -4  549.85   40.60
 -16   0   4  518.65   48.80
 -16   0  -4  518.35   44.00
  16   0   4  509.95   34.40
 -16   0   4  458.45   42.20
 -16   1  -4  959.40   60.69
 -16  -1   4 1007.20   62.19
 -16  -1   4  954.80   61.49
 -16   1  -4  947.71   56.29
 -16  -1  -4  966.70   62.79
 -16  -1  -4  973.20   58.49
  16   1  -4 1031.40   55.59
 -16   1   4 1013.60   60.89
 -16   1   4  884.81   59.29
 -16   2  -4  573.24   44.70
  16   2   4  563.54   39.80
 -16  -2   4  565.44   46.20
 -16   2  -4  571.84   39.80
 -16   2   4  568.24   45.90
 -16  -2  -4  514.85   45.20
 -16   2   4  591.14   46.10
  16   2  -4  608.54   38.20
 -16  -2  -4  588.54   46.40
  16   3   4  666.83   45.20
 -16  -3   4  721.53   51.59
 -16   3  -4  724.23   44.00
 -16  -3   4  674.13   52.39
 -16   3  -4  551.44   46.90
 -16   3   4  690.23   48.10
 -16  -3  -4  675.13   51.59
 -16   3   4  677.53   48.40
  16   3  -4  652.43   42.90
 -16  -3  -4  739.23   50.99
 -16  -4   4  690.93   52.59
 -16   4  -4  729.83   44.40
 -16   4  -4  660.93   48.30
  16   4   4  681.43   46.90
 -16  -4   4  688.43   56.09
 -16   4   4  734.43   50.59
 -16  -4  -4  705.13   54.49
  16   4  -4  731.63   45.40
 -16  -4  -4  793.52   58.29
 -16   4   4  627.04   48.30
 -16  -5   4  565.14   51.39
  16   5   4  640.64   38.90
 -16   5  -4  510.55   38.60
 -16  -5   4  533.05   47.60
 -16   5  -4  552.54   44.30
 -16  -5  -4  542.25   48.00
  16   5  -4  594.54   39.50
 -16   5   4  480.15   43.20
 -16   5   4  572.24   45.00
 -16  -6   4  675.03   53.79
 -16  -6   4  727.43   61.69
 -16   6  -4  683.73   44.50
 -16   6  -4  689.23   46.90
  16   6   4  691.23   43.50
 -16  -6  -4  673.03   58.09
 -16   6   4  703.23   48.10
 -16   6   4  670.83   49.70
  16   6  -4  667.13   47.00
 -16  -6  -4  719.13   56.39
 -16  -7   4  482.95   46.30
 -16   7  -4  548.55   45.20
 -16  -7   4  485.25   63.39
  16   7   4  564.54   38.20
 -16   7  -4  568.94   40.50
 -16  -7  -4  525.55   56.19
 -16   7   4  482.25   43.60
 -16   7   4  590.64   46.40
  16   7  -4  517.25   43.20
 -16  -7  -4  532.95   49.40
 -16   8  -4  538.15   40.30
  16   8   4  475.15   37.70
 -16  -8   4  492.95   47.20
 -16   8  -4  539.65   42.10
 -16  -8   4  558.34   68.79
 -16  -8  -4  520.05   48.30
  16   8  -4  494.05   40.70
 -16   8   4  490.15   45.00
 -16   8   4  487.35   47.10
 -16  -8  -4  442.66   60.29
 -16   9  -4  453.75   41.90
 -16   9  -4  379.96   42.90
  16   9   4  414.56   37.30
 -16  -9   4  411.66   45.10
 -16  -9  -4  516.45   48.00
 -16   9   4  475.65   43.80
 -16   9   4  434.96   49.30
 -16  -9  -4  409.76   50.29
  16   9  -4  465.45   39.20
 -16   9   4  416.46   47.20
 -16  10  -4  121.99   24.80
 -16 -10   4   98.89   21.80
  16  10   4  189.78   25.40
 -16  10  -4  164.28   23.70
 -16 -10  -4  144.69   26.20
 -16  10   4  200.78   31.60
 -16  10   4   97.49   20.00
  16  10  -4  107.29   21.40
  16  11   4  248.28   33.70
 -16  11  -4  156.68   22.10
 -16  11  -4  164.78   26.40
 -16 -11   4  156.68   30.90
  16  11  -4  242.68   36.20
 -16  11   4  163.18   25.30
 -16 -11  -4  151.98   32.00
  16  12   4  117.79   20.40
 -16 -12   4  137.79   28.10
 -16  12  -4   78.69   16.20
 -16  12   4   51.99   22.10
  16  12  -4   83.49   24.80
 -16 -12  -4  126.59   29.20
 -17   0   4   22.50   16.00
 -17   0  -4   19.40   15.30
 -17   0  -4   37.60   15.60
 -17   0   4   65.69   19.90
 -17   1  -4   45.40   16.40
 -17  -1   4   75.29   19.60
 -17   1  -4   47.60   16.90
 -17  -1  -4   22.40   16.20
  17   1  -4   55.19   12.80
 -17  -1  -4   69.09   18.10
 -17   1   4   34.50   20.00
 -17   1   4   68.29   20.40
 -17  -2   4   33.60   19.70
 -17   2  -4   21.50   13.10
 -17  -2   4   23.90   14.90
  17   2   4   15.70   12.30
 -17   2  -4   -2.30   14.90
 -17   2   4   19.30   16.50
  17   2  -4   23.60   11.00
 -17  -2  -4   14.00   15.90
 -17   2   4    5.80   18.30
 -17  -2  -4   32.30   16.20
 -17  -3   4   54.09   21.50
  17   3   4   21.70   13.80
 -17  -3   4   39.90   18.50
 -17   3  -4   18.30   16.10
 -17   3  -4   63.99   14.70
  17   3  -4   38.30   10.90
 -17  -3  -4   51.89   19.90
 -17  -3  -4   53.59   20.90
 -17   3   4   61.69   17.70
 -17   3   4   35.30   18.10
 -17   4  -4  214.08   26.70
  17   4   4  264.27   31.70
 -17  -4   4  161.18   29.20
 -17   4  -4  233.08   29.60
 -17  -4   4  180.38   29.80
 -17  -4  -4  221.58   33.70
 -17  -4  -4  151.68   27.50
 -17   4   4  234.08   28.10
 -17   4   4  167.48   26.00
  17   4  -4  228.28   26.50
 -17   5  -4   33.70   16.80
 -17  -5   4   15.50   16.80
 -17  -5   4   32.50   20.90
 -17   5  -4   26.10   14.10
  17   5   4   44.00   11.80
 -17  -5  -4   48.20   22.30
 -17  -5  -4   37.20   16.90
 -17   5   4   28.20   16.80
  17   5  -4   27.90   12.40
 -17   5   4   22.60   16.80
 -17  -6   4  137.19   26.60
 -17   6  -4  206.28   26.60
  17   6   4  189.48   25.50
 -17   6  -4  135.79   19.60
 -17  -6   4  158.18   31.10
 -17  -6  -4  105.39   22.90
 -17   6   4  163.98   22.90
 -17  -6  -4  216.18   33.90
 -17   6   4  153.88   27.20
  17   6  -4  198.08   29.20
 -17  -7   4   16.30   19.80
 -17  -7   4    2.10   31.50
  17   7   4   16.60   11.40
 -17   7  -4   16.50   16.60
 -17   7  -4   20.50   14.40
 -17   7   4   22.00   19.50
 -17  -7  -4   31.20   19.40
  17   7  -4   12.30   12.20
 -17  -7  -4  -14.30   26.00
 -17   7   4   17.10   17.90
 -17   8  -4    1.70   17.30
  17   8   4   -1.10   13.80
 -17  -8   4  -28.70   15.00
 -17   8  -4  -27.00   14.00
 -17   8   4  -12.40   18.90
  17   8  -4   10.80   15.60
 -17   8   4    0.00   20.10
 -17  -8  -4    6.00   30.60
 -17  -8  -4   -2.10   15.80
  17   9   4  -27.50   15.70
 -17  -9   4    1.20   18.40
 -17   9  -4  -19.60   19.20
 -17   9  -4   -2.60   17.00
 -17   9   4   -7.60   21.60
 -17   9   4  -14.70   21.60
  17   9  -4   -7.90   16.70
 -17   9   4   20.70   17.30
 -17  -9  -4   12.90   20.70
 -17  -9  -4  -14.90   45.00
  17  10   4   22.70   19.20
 -17  10  -4   30.50   23.30
 -17 -10   4   30.90   23.60
 -17  10  -4   20.60   21.60
 -17 -10  -4   20.20   24.20
 -17  10   4   81.99   19.50
  17  10  -4   10.90   18.20
  17  11   4  -26.70   17.60
 -17 -11   4  -17.20   20.80
 -17  11  -4  -12.20   13.90
  17  11  -4    7.80   19.80
 -17 -11  -4  -17.60   22.70
 -17  11   4   -2.40   18.60
 -18   0  -4  440.86   44.40
 -18   0  -4  453.75   45.60
 -18   0   4  469.35   45.30
 -18   1  -4 1048.10   62.99
 -18  -1   4 1084.59   68.29
 -18   1  -4 1043.60   67.29
  18   1   4  990.40   59.69
 -18  -1   4  989.30   68.19
 -18  -1  -4 1001.60   66.89
 -18  -1  -4 1061.69   68.99
 -18   1   4 1044.20   66.59
 -18  -2   4  460.95   52.09
 -18  -2   4  461.15   47.00
 -18   2  -4  448.46   43.40
 -18   2  -4  494.05   42.50
 -18   2   4  442.86   44.00
 -18  -2  -4  512.45   52.39
  18   2  -4  487.15   36.80
 -18  -2  -4  468.35   46.10
 -18   2   4  362.96   51.99
 -18   3  -4  766.62   51.69
 -18   3  -4  764.42   56.49
  18   3   4  764.82   50.99
 -18  -3   4  801.92   58.39
 -18  -3   4  828.42   67.19
  18   3  -4  784.22   49.20
 -18   3   4  609.84   53.69
 -18  -3  -4  836.52   90.39
 -18  -3  -4  745.63   57.79
 -18   3   4  851.31   61.39
 -18   4  -4  254.37   33.70
  18   4   4  292.37   35.80
 -18   4  -4  331.17   39.30
 -18  -4   4  274.57   38.60
 -18  -4   4  266.37   37.30
 -18  -4  -4  278.77   37.20
 -18   4   4  317.27   45.60
  18   4  -4  263.17   31.10
 -18   4   4  274.87   37.40
 -18  -5   4  579.24   67.59
 -18   5  -4  566.04   44.50
 -18  -5   4  549.74   51.29
 -18   5  -4  542.65   47.40
  18   5   4  602.84   40.80
 -18  -5  -4  563.54   54.39
 -18  -5  -4  535.75   63.69
 -18   5   4  596.04   54.89
 -18   5   4  609.64   47.50
  18   5  -4  602.94   44.80
  18   6   4  302.77   31.20
 -18  -6   4  371.46   51.09
 -18   6  -4  264.17   36.10
 -18  -6   4  302.17   42.10
 -18   6  -4  298.57   38.30
 -18  -6  -4  332.97   44.10
 -18  -6  -4  340.57   56.79
  18   6  -4  349.47   36.30
 -18   6   4  286.67   39.10
 -18   6   4  326.07   47.20
  18   7   4  321.77   35.10
 -18   7  -4  342.77   38.60
 -18  -7   4  396.66   46.20
 -18   7  -4  328.57   42.40
 -18   7   4  343.77   40.50
 -18  -7  -4  320.77   45.20
  18   7  -4  352.76   38.10
 -18  -7  -4  381.16   47.60
 -18   7   4  381.66   49.60
  18   8   4  222.78   33.10
 -18  -8   4  237.88   34.70
 -18   8  -4  270.47   31.50
 -18   8  -4  267.57   38.60
 -18  -8  -4  172.68   46.90
  18   8  -4  292.47   36.70
 -18  -8  -4  360.76   47.30
 -18   8   4  311.67   32.10
 -18   8   4  220.28   30.30
 -18   9  -4  236.28   29.10
 -18  -9   4  197.88   32.70
 -18   9  -4  276.57   39.80
 -18   9   4  262.27   30.90
 -18  -9  -4  209.68   34.00
 -18   9   4  278.77   39.40
  18   9  -4  267.37   37.80
 -18  10  -4  126.49   25.90
 -18 -10   4   78.49   24.40
 -18  10   4  151.48   24.70
 -18 -10  -4   87.89   27.20
  18  10  -4   96.19   23.70
 -19   0  -4  126.59   23.70
 -19   0   4  133.49   26.30
 -19   0   4  121.49   30.00
 -19   0  -4  115.09   25.50
 -19  -1   4   62.19   21.10
 -19   1  -4   88.69   23.40
 -19  -1   4    1.70   24.20
 -19   1  -4   44.30   19.40
  19   1   4   50.39   16.10
 -19   1   4   29.00   17.70
 -19  -1  -4   57.39   21.90
 -19  -1  -4   46.60   22.80
 -19   1   4   32.60   23.50
  19   2   4   79.09   28.10
 -19   2  -4   41.70   20.40
 -19   2  -4   64.09   20.10
 -19  -2   4   47.70   20.00
 -19  -2   4   44.60   25.70
 -19  -2  -4   39.30   25.00
 -19  -2  -4   41.80   19.60
  19   2  -4   56.29   16.50
 -19   2   4   37.70   18.40
 -19   3  -4   26.50   18.20
 -19  -3   4   -4.10   17.20
 -19  -3   4  -23.10   27.90
 -19   3  -4  -11.50   15.00
  19   3   4    8.90   17.70
  19   3  -4   -2.20   13.60
 -19  -3  -4  -19.60   18.50
 -19   3   4    6.50   17.30
 -19   3   4   18.40   33.30
 -19  -4   4   40.70   31.70
  19   4   4   -9.60   16.90
 -19   4  -4   14.80   17.20
 -19  -4   4   -3.70   17.80
 -19   4  -4   10.10   16.50
 -19   4   4   14.70   17.40
 -19   4   4   23.60   27.80
 -19  -4  -4   41.70   21.10
  19   4  -4   20.60   14.60
 -19  -4  -4    8.60   29.50
 -19   5  -4    2.10   17.80
 -19  -5   4   15.50   39.10
  19   5   4   27.20   13.90
 -19  -5   4    2.10   19.50
 -19   5  -4   -4.70   15.80
 -19   5   4  -16.80   17.00
 -19  -5  -4   17.60   34.40
  19   5  -4   25.20   14.80
 -19   5   4   17.50   25.80
 -19  -5  -4   19.50   21.10
  19   6   4    5.60   14.80
 -19   6  -4   39.60   21.50
 -19  -6   4   47.20   23.10
 -19   6  -4   14.20   18.10
  19   6  -4   12.20   18.30
 -19  -6  -4   42.00   22.10
 -19   6   4   17.40   20.50
 -19   6   4   22.70   27.10
 -19  -6  -4   36.10   37.40
  19   7   4   11.90   15.20
 -19  -7   4   36.40   21.20
 -19   7  -4   52.39   21.50
 -19   7  -4   11.90   19.00
 -19  -7  -4   -4.60   42.50
 -19   7   4   -8.90   19.80
  19   7  -4   57.99   21.60
 -19  -7  -4   28.10   22.30
 -19   8  -4   13.70   19.60
 -19  -8   4   39.40   24.90
 -19  -8  -4   44.40   54.39
  19   8  -4   78.99   18.70
 -19   8   4  100.39   24.80
 -19  -8  -4   80.39   28.80
 -20   0   4  367.36   44.10
 -20   0  -4  317.37   41.10
 -20   0  -4  378.26   52.59
 -20   0   4  374.96   44.90
 -20  -1   4  634.04   57.09
 -20   1  -4  687.53   57.49
 -20  -1   4  812.52   74.99
 -20   1  -4  703.73   60.29
 -20   1   4  730.73   56.89
 -20  -1  -4  663.03   68.79
 -20   1   4  766.22   69.19
 -20  -1  -4  800.42   61.89
 -20  -2   4  275.47   38.50
 -20   2  -4  368.56   43.20
 -20   2  -4  319.87   45.20
 -20  -2   4  383.06   46.90
 -20   2   4  338.17   42.10
 -20  -2  -4  353.36   46.70
 -20  -2  -4  510.15   64.39
 -20   2   4  315.67   38.60
 -20  -3   4  465.55   53.29
 -20  -3   4  515.85   51.69
 -20   3  -4  524.45   47.80
 -20   3  -4  472.55   49.90
 -20   3   4  444.26   46.80
  20   3  -4  436.66   40.40
 -20  -3  -4  447.46   52.69
 -20  -3  -4  448.26   50.09
 -20  -4   4  142.59   43.70
 -20   4  -4  184.38   28.30
 -20   4  -4  220.28   30.80
 -20  -4   4  241.98   36.40
 -20  -4  -4  277.77   40.30
 -20  -4  -4  181.88   31.10
 -20   4   4  244.48   32.40
  20   4  -4  233.68   31.90
 -20   5  -4  478.65   51.39
 -20   5  -4  424.06   48.50
 -20  -5   4  457.65   52.79
 -20  -5  -4  470.75   54.29
 -20   5   4  433.86   45.30
 -20  -5  -4  387.56   52.69
  20   5  -4  448.06   43.70
 -20  -6   4  261.97   39.90
 -20   6  -4  175.68   30.10
 -20  -6  -4  327.77   79.59
  20   6  -4  299.47   42.10
 -20  -6  -4  176.88   33.30
 -20   6   4  275.07   33.00
 -20  -7   4  512.35   55.39
 -20   7  -4  369.56   45.90
 -20   7   4  396.96   47.70
 -20  -7  -4  481.95   57.29
  20   7  -4  424.76   46.50
 -21   0   4    6.70   19.00
 -21   0   4   28.30   35.30
 -21   0  -4   12.40   20.50
 -21   1  -4   15.90   20.70
 -21  -1   4   -4.90   20.50
 -21  -1   4  -13.20   38.30
 -21  -1  -4   -1.90   21.20
 -21   1   4  -34.10   36.50
 -21   1   4   -9.90   19.10
 -21   2  -4   21.50   20.70
 -21  -2   4   -4.20   20.70
 -21  -2   4   11.00   43.70
  21   2   4   -9.10   19.50
 -21   2   4   16.00   20.30
 -21  -2  -4   21.00   22.60
 -21   3  -4   22.80   19.20
 -21  -3   4   -7.70   21.00
 -21  -3   4   65.99   53.59
  21   3   4   -8.20   18.80
 -21  -3  -4   12.70   21.20
  21   3  -4    2.70   17.30
 -21   3   4  -24.70   18.90
  21   4   4   18.40   25.60
 -21  -4   4   23.60   20.90
 -21   4  -4   27.60   20.40
  21   4  -4   -5.50   18.50
 -21   4   4   -4.80   18.80
 -21  -4  -4  -27.70   19.70
 -21  -5   4  -20.80   21.20
 -21   5  -4  -42.60   18.60
 -21   5   4  -15.80   18.90
 -21  -5  -4   -7.30   22.80
  21   5  -4  -12.70   20.80
   0   0   5    4.20    4.20
   0   0  -5   -0.70    1.80
   0   0   5   -0.80    1.60
   0   1  -5    1.40    1.70
   0  -1   5   -4.20    3.90
   0  -1  -5    1.30    2.20
   0  -1   5   -0.10    1.10
   0   1   5    0.50    1.70
   0   1   5   -3.10    4.40
   0   1  -5   -1.20    1.70
   0  -1   5   -0.20    1.20
   0   2   5  388.76   20.50
   0   2   5  392.66   19.80
   0   2  -5  363.26   16.80
   0  -2  -5  395.36   19.80
   0   2  -5  379.16   17.00
   0  -2   5  363.26   20.90
   0  -3  -5    0.40    2.90
   0   3   5    0.00    2.50
   0  -3   5    0.60    4.70
   0   3   5    0.60    4.60
   0   3  -5   -1.80    1.10
   0  -4   5  890.41   38.90
   0   4   5  785.62   37.40
   0   4  -5  770.12   35.00
   0   4   5  765.92   38.60
   0  -5   5   -6.00    4.90
   0  -5  -5   -3.50    3.10
   0   5  -5   -0.80    1.70
   0   5   5    2.20    5.30
   0   6  -5  852.91   40.60
   0  -6  -5  888.61   44.20
   0   6   5  903.61   44.30
   0  -6   5  943.81   43.10
   0   7  -5    0.30    2.40
   0  -7  -5   -8.80    4.70
   0  -7   5   -4.90    6.30
   0   7   5   -1.60    3.10
   0  -8  -5 1336.67   63.59
   0  -8  -5 1289.27   59.29
   0   8  -5 1223.48   58.99
   0   8   5 1295.47   62.79
   0  -8   5 1343.97   60.69
   0  -9   5   -5.20    6.80
   0  -9  -5    4.20    7.30
   0   9  -5   -0.40    4.00
   0   9   5   -1.20    4.30
   0 -10  -5 1118.09   54.79
   0  10   5 1172.68   59.99
   0  10  -5 1179.78   55.99
   0 -10  -5 1209.08   59.79
   0 -10   5 1177.18   56.39
   0 -11  -5  -15.00    9.00
   0  11   5   -4.40    7.60
   0 -11  -5   -6.40    8.10
   0  11  -5   -3.90    5.10
   0 -11   5  -12.30    8.80
   0  12  -5 1026.30   52.69
   0 -12  -5 1049.30   57.99
   0  12   5 1053.79   56.49
   0 -12   5 1033.60   51.99
   0 -12  -5 1003.00   48.10
   0  13  -5    6.10    6.50
   0 -13  -5   10.00   14.10
   0  13   5    4.30    9.10
   0 -13   5    5.50   12.30
   0  14  -5 1344.87   69.09
   0  14   5 1474.85   74.49
   0 -14   5 1295.77   66.39
   0 -15   5  -11.50   15.20
   0  15  -5    1.80   10.40
   0  15   5  -17.40   11.50
   0  16   5 1262.67   76.99
   0  16  -5 1215.68   66.79
   0  17  -5   -8.70   11.80
   0  17   5  -10.00   13.90
  -1   0   5    0.00    1.80
  -1   0  -5   -1.40    1.50
   1   0  -5    0.50    2.20
   1   0   5   -1.10    1.40
  -1   0   5    3.20    3.80
   1   0   5    6.00    4.70
  -1   1  -5   16.40    2.30
  -1  -1   5    6.30    5.00
   1   1   5   19.30    4.90
  -1  -1   5   15.30    2.70
  -1  -1   5   14.20    2.70
   1  -1  -5    8.50    2.50
   1   1  -5   13.30    3.10
  -1  -1  -5   21.40    3.60
  -1   1   5   25.90    5.70
   1  -1   5   17.40    5.20
  -1   1   5   15.40    3.60
  -1  -2   5   31.50    5.80
  -1  -2   5   33.70    3.90
   1  -2  -5   37.30    5.40
  -1  -2   5   34.70    3.60
   1   2   5   37.60    5.20
   1   2   5   25.70    5.60
   1   2  -5   36.10    4.40
  -1   2   5   36.70    5.70
   1  -2   5   41.00    6.70
  -1   2   5   32.90    5.20
   1  -3  -5    6.40    3.50
  -1  -3   5    0.30    4.30
   1   3   5    4.10    3.00
  -1  -3   5    3.00    1.70
   1   3   5    4.20    4.90
   1   3  -5    2.80    1.80
  -1   3   5    5.40    4.50
  -1   3   5    5.20    3.90
  -1  -3  -5    3.70    3.30
   1  -3   5   -5.70    4.00
  -1  -4   5   64.29    8.50
   1  -4  -5   67.59    9.00
   1   4   5   60.99    8.80
  -1  -4   5   61.39    4.70
  -1   4  -5   61.69    4.10
   1   4  -5   62.79    5.50
  -1   4   5   55.59    7.80
  -1   4   5   58.19    6.80
   1  -4   5   53.79    7.70
  -1  -5   5  143.79   13.30
   1  -5  -5  155.08   13.20
   1   5   5  146.79   11.70
  -1   5  -5  137.19    8.10
  -1  -5   5  140.39    8.40
  -1  -5  -5  136.29   12.40
  -1   5   5  132.99   11.80
   1   5  -5  124.09    8.90
  -1   5   5  133.39   13.40
   1  -5   5  158.18   14.20
  -1  -6   5   16.50    7.10
   1   6   5    8.40    4.40
  -1  -6   5   12.40    3.00
   1  -6  -5    5.50    4.80
  -1   6  -5    4.70    2.40
  -1  -6  -5   14.30    6.00
   1  -6   5   10.30    5.60
   1   6  -5    6.30    2.50
  -1   6   5    7.60    4.00
  -1  -7   5  665.43   34.80
  -1   7  -5  646.64   31.90
   1  -7  -5  700.23   36.10
   1   7   5  649.43   35.40
  -1  -7   5  698.23   31.10
   1  -7   5  692.93   34.30
  -1  -7  -5  702.23   36.30
  -1   7   5  639.84   35.60
   1   7  -5  646.14   32.60
   1   8   5    4.40    4.30
  -1   8  -5    6.40    3.00
  -1  -8   5    8.30    5.00
  -1  -8   5    9.00    6.70
   1   8  -5    8.90    3.80
  -1  -8  -5   15.40    7.60
   1  -8   5   13.60    7.40
  -1   8   5    1.60    3.90
  -1  -8  -5   -0.60    6.10
  -1  -9   5  563.94   31.70
   1   9   5  562.34   32.60
  -1   9  -5  558.54   29.40
  -1  -9  -5  555.34   31.90
   1   9  -5  539.05   29.90
   1  -9   5  547.55   31.70
  -1   9   5  557.94   32.70
  -1 -10   5  -16.40    7.40
  -1  10  -5   -5.10    4.00
   1  10   5   -0.40    5.20
   1 -10  -5   -4.30    7.70
  -1 -10   5   -6.00    4.40
  -1 -10  -5   11.30    7.70
   1  10  -5   -5.20    4.00
  -1 -10  -5    4.30    7.60
   1 -10   5  -13.60    8.80
  -1  10   5   -3.00    5.80
  -1 -11   5  207.88   22.10
  -1 -11   5  214.98   16.60
   1  11   5  235.18   22.30
   1 -11  -5  205.48   24.20
  -1  11  -5  216.68   17.30
  -1  11   5  198.08   20.00
  -1 -11  -5  215.38   20.10
  -1 -11  -5  198.38   24.60
   1 -11   5  234.68   21.60
   1  11  -5  229.58   18.60
  -1  12  -5    1.00    5.70
  -1 -12   5   19.10   10.30
   1  12   5    2.60    8.10
   1 -12  -5    0.30   12.50
  -1  12   5   -0.60    9.10
  -1 -12  -5    3.60    8.80
   1 -12   5   11.70   11.40
  -1 -12  -5   20.10   11.90
   1  12  -5    1.60    6.10
   1 -13  -5  379.96   39.10
  -1  13  -5  419.46   27.70
   1  13   5  377.16   30.90
  -1 -13   5  417.96   31.00
  -1 -13  -5  377.66   27.10
   1  13  -5  444.66   28.90
  -1 -13  -5  360.06   40.20
  -1  13   5  407.76   30.80
   1 -13   5  360.56   29.50
   1  14   5  -10.90   11.20
  -1  14  -5    2.70    8.30
   1 -14   5   19.90   12.60
   1  14  -5    4.50    9.30
  -1  14   5   -1.40   10.00
   1  15   5  479.05   38.20
  -1  15  -5  446.46   43.80
   1  15  -5  446.36   39.80
  -1  15   5  518.35   39.20
  -1  16  -5   -3.00   10.50
   1  16   5   16.50   15.80
   1  16  -5   -2.00   10.90
   1  17   5  262.67   37.20
  -1  17  -5  295.77   30.70
   1  17  -5  311.97   32.50
  -1  17   5  331.57   38.10
   2   0   5    4.60    1.60
  -2   0   5    0.70    4.90
  -2   0   5    2.80    2.10
  -2   0   5   -1.50    2.10
   2   0   5   -3.10    4.00
  -2   0  -5    0.70    1.80
  -2   1  -5   38.90    3.10
  -2  -1   5   41.00    6.50
  -2  -1   5   37.90    5.40
   2   1   5   28.50    5.70
   2  -1   5   28.30    5.60
   2   1  -5   35.30    5.10
  -2   1   5   47.90    6.40
  -2  -1  -5   34.50    4.90
  -2   1   5   41.50    6.30
   2  -2  -5   99.89    9.00
   2   2   5   98.49   10.70
  -2  -2   5   90.69    6.80
   2   2   5  101.49    8.10
  -2  -2   5  100.19   11.80
  -2   2   5   92.09   10.50
   2  -2   5   98.69   10.70
  -2   2   5   95.09    9.10
  -2  -2  -5   85.89    7.90
  -2  -3   5   44.50    4.90
   2  -3  -5   40.60    6.60
  -2  -3   5   39.30    6.70
   2   3   5   30.40    5.10
  -2  -3  -5   47.90    6.60
   2   3  -5   40.50    5.00
   2  -3   5   33.80    6.70
  -2   3   5   39.80    5.60
  -2   3   5   30.70    5.50
   2   4   5  725.03   35.50
  -2  -4   5  730.33   32.60
  -2  -4   5  685.03   35.80
   2  -4  -5  735.53   35.90
  -2  -4  -5  705.63   35.40
   2   4  -5  717.03   33.20
  -2   4   5  675.43   37.80
   2  -4   5  777.22   35.30
  -2   5  -5   55.49    4.30
  -2  -5   5   64.09    8.70
   2  -5  -5   46.10    7.60
  -2  -5   5   58.29    6.20
   2   5   5   55.99    8.50
  -2  -5  -5   51.59    7.90
   2   5  -5   56.79    6.20
  -2   5   5   44.40    7.00
   2  -5   5   55.59    8.00
  -2  -6   5  564.84   26.90
  -2   6  -5  571.24   26.20
   2   6   5  540.05   30.10
  -2  -6   5  603.14   31.00
   2  -6  -5  555.74   30.50
   2  -6   5  540.95   29.40
  -2   6   5  552.54   30.20
   2   6  -5  549.95   27.80
  -2  -6  -5  561.34   30.70
   2  -7  -5   16.80    5.60
  -2   7  -5   11.10    3.20
  -2  -7   5   16.00    7.00
  -2  -7   5   19.50    4.50
   2   7   5    8.60    3.70
   2  -7   5   11.00    6.90
  -2  -7  -5   21.10    7.50
  -2  -7  -5   14.90    6.20
  -2   7   5   13.60    4.40
   2   7  -5   13.60    4.00
  -2  -8   5 1077.99   52.29
  -2  -8   5 1079.19   48.40
  -2   8  -5 1023.40   48.70
   2  -8  -5 1090.39   54.99
   2   8   5 1041.40   52.69
   2   8  -5 1018.40   50.09
  -2   8   5 1045.10   52.89
  -2  -8  -5 1019.40   51.49
  -2  -8  -5 1076.39   53.49
   2  -8   5 1110.39   50.19
  -2  -9   5   63.59   11.40
  -2  -9   5   52.79    7.30
   2   9   5   45.20    8.00
  -2   9  -5   47.70    7.20
   2  -9  -5   61.89   11.20
  -2   9   5   33.10    7.40
  -2  -9  -5   66.59   11.30
   2  -9   5   69.19    9.50
   2   9  -5   62.59    9.00
  -2 -10   5  691.13   34.00
  -2  10  -5  686.53   35.30
   2 -10  -5  680.43   40.00
   2  10   5  695.63   39.40
  -2 -10   5  674.23   38.10
  -2  10   5  619.24   38.60
  -2 -10  -5  688.33   36.50
  -2 -10  -5  729.53   40.30
   2  10  -5  629.14   35.80
   2 -10   5  658.03   36.00
  -2  11  -5    8.20    5.30
   2 -11  -5  -15.50    9.00
   2  11   5    6.20    7.40
  -2 -11   5    5.30    6.70
   2  11  -5   -0.50    5.90
  -2  11   5   -3.20    6.80
  -2 -11  -5    2.50    9.40
   2 -11   5    2.50    9.20
  -2 -11  -5   -5.70    8.70
   2 -12  -5  974.20   53.89
  -2 -12   5  890.11   45.10
  -2  12  -5  885.21   46.90
   2  12   5  925.01   51.99
  -2 -12  -5  904.11   54.19
  -2  12   5  912.21   51.49
   2  12  -5  930.61   48.60
  -2 -12  -5  908.31   47.40
   2 -12   5  893.71   46.80
   2  13   5   30.90   10.50
  -2 -13   5   20.10   12.30
  -2  13  -5   13.70    7.40
   2 -13  -5   37.50   16.70
  -2 -13  -5    8.60   15.20
  -2 -13  -5   24.90   11.20
  -2  13   5   28.80    9.90
   2  13  -5   17.60    8.70
   2 -13   5    9.30   11.80
   2  14   5 1176.48   62.59
  -2 -14   5  928.31   62.39
  -2  14  -5 1033.50   56.59
   2  14  -5 1129.79   58.89
  -2  14   5 1143.79   61.99
  -2 -14  -5 1054.59   53.59
   2  15   5   60.89   14.20
  -2  15   5   39.30   17.30
   2  15  -5   91.79   17.50
  -2  16  -5  632.24   42.40
   2  16   5  708.13   49.40
   2  16  -5  652.83   43.90
  -2  16   5  590.04   51.09
   2  17   5  -17.90   15.20
  -2  17  -5    9.60   12.40
   2  17  -5   23.70   13.30
  -2  17   5    6.70   16.10
   3   0   5    3.60    1.90
   3   0  -5   -1.10    2.90
  -3   0  -5    1.40    2.20
  -3   0   5   -4.30    4.30
   3   0   5   -0.30    4.90
  -3   0   5    0.10    2.80
  -3   1  -5    0.10    1.50
   3   1   5   -1.00    4.70
  -3  -1   5    1.00    2.70
  -3  -1   5   -8.90    4.00
   3  -1   5    1.40    4.50
   3   1  -5    0.10    3.50
  -3  -1  -5    0.30    2.40
  -3   1   5    2.00    5.20
   3   2   5  150.58   10.40
  -3  -2   5  156.08   13.10
  -3  -2   5  150.68   10.00
  -3   2   5  160.38   12.50
   3  -2   5  144.29   13.00
  -3   2   5  160.98   12.60
   3   2  -5  144.29    9.90
  -3  -2  -5  160.78   10.80
  -3  -3   5  396.86   23.60
  -3  -3   5  433.36   20.90
   3   3   5  408.36   22.10
  -3  -3  -5  421.06   22.40
  -3   3   5  432.56   22.90
  -3   3   5  427.36   23.60
   3  -3   5  418.26   22.80
   3   3  -5  405.86   21.10
  -3  -4   5    2.40    3.00
   3   4   5    2.30    3.40
  -3  -4   5    4.30    5.50
   3   4  -5   10.00    3.00
  -3  -4  -5    4.30    4.10
  -3   4   5   12.00    8.70
  -3   4   5    5.70    3.40
   3  -4   5    8.00    5.80
  -3  -5   5  155.48   14.50
   3  -5  -5  165.68   14.20
  -3  -5   5  151.88   10.40
  -3   5   5  146.49   12.50
   3   5  -5  141.19   10.60
  -3  -5  -5  132.29   12.80
   3  -5   5  108.59   13.50
  -3  -6   5   38.30    5.60
   3  -6  -5   55.79    8.70
  -3   6  -5   45.60    4.70
  -3  -6   5   51.09    9.10
   3   6   5   29.50    5.60
   3  -6   5   47.00    7.70
  -3   6   5   39.40    7.20
   3   6  -5   49.30    7.10
  -3  -6  -5   34.20    6.80
   3  -7  -5  339.87   22.40
  -3   7  -5  312.87   16.90
   3   7   5  331.77   20.90
  -3  -7   5  346.97   22.30
  -3  -7   5  288.97   19.80
   3  -7   5  305.67   20.60
  -3  -7  -5  301.87   23.50
  -3   7   5  311.57   20.90
  -3  -7  -5  328.77   22.40
   3   7  -5  312.27   18.80
  -3   9  -5  438.16   24.40
   3  -9  -5  466.55   29.60
  -3  -9   5  470.35   29.70
   3   9   5  442.56   28.00
  -3  -9   5  456.55   24.90
  -3   9   5  443.46   28.50
   3   9  -5  422.26   26.00
  -3  -9  -5  380.46   30.00
   3  -9   5  446.96   26.20
  -3  10  -5   32.10    6.90
  -3 -10   5   42.30    7.40
   3  10   5   27.10    8.20
   3 -10  -5   28.30    9.80
   3  10  -5   37.50    8.00
  -3  10   5   48.40    9.40
  -3 -10  -5   63.59   11.60
   3 -10   5   25.50    8.70
  -3 -10  -5   34.30    9.50
  -3 -11   5  429.36   32.00
   3  11   5  424.46   30.10
  -3  11  -5  418.26   25.60
  -3 -11   5  424.56   25.50
  -3  11   5  440.06   30.30
  -3 -11  -5  394.56   28.90
  -3 -11  -5  422.26   33.00
   3 -11   5  372.36   27.30
   3  11  -5  408.16   27.10
  -3 -12   5  139.99   19.30
  -3  12  -5  143.49   16.00
   3  12   5  151.68   20.50
  -3  12   5  148.09   18.90
  -3 -12  -5  159.88   16.80
   3  12  -5  148.49   17.60
   3 -12   5  156.28   14.60
  -3 -12  -5  141.49   20.20
  -3  13  -5  556.84   33.60
   3  13   5  558.24   37.50
  -3 -13   5  577.64   38.10
   3 -13   5  524.55   34.60
  -3  13   5  558.54   38.20
  -3 -13  -5  540.65   47.80
   3  13  -5  557.94   35.10
  -3 -13  -5  532.55   36.80
  -3 -14   5    3.80   12.90
   3  14   5    9.30   10.10
  -3  14   5  -13.40   10.10
  -3 -14  -5  -13.60   12.30
   3  14  -5    3.30    9.00
   3  15   5  353.86   33.60
  -3 -15   5  320.27   34.00
  -3  15  -5  373.76   32.00
   3  15  -5  345.07   39.80
  -3 -15  -5  318.87   28.90
  -3  15   5  245.18   32.10
   3  16   5    4.50   15.70
  -3 -16   5    5.70   15.80
  -3  16  -5    2.80   10.30
   3  16  -5    1.30   11.70
  -3  16   5   -4.20   13.30
  -3  17  -5  265.97   28.90
   3  17   5  248.98   36.20
   3  17  -5  348.97   32.80
  -3  17   5  352.66   36.30
   4   0  -5   -0.70    3.80
  -4   0   5    7.90    3.70
  -4   0   5   -0.30    4.40
  -4   0  -5    4.30    2.30
   4   0   5    2.50    4.60
   4   0   5    4.50    2.20
  -4  -1   5   81.39   10.40
  -4   1  -5   69.79    6.00
  -4  -1   5   76.99    8.20
   4  -1   5   75.79    5.00
  -4   1   5   60.59    8.00
  -4  -1  -5   66.19    7.10
   4  -1   5   91.99   10.50
  -4   1   5   71.89    8.30
  -4  -2   5   88.19   12.00
  -4  -2   5  105.79    9.20
   4   2   5   92.79    8.50
  -4   2  -5  103.39    6.90
  -4   2   5  120.79   12.40
  -4  -2  -5  102.59    9.20
   4   2  -5  104.59    9.00
   4  -2   5  115.79   11.60
   4   3   5  125.29   10.80
  -4  -3   5  138.29   10.50
  -4  -3   5  153.58   14.10
  -4  -3  -5  130.79   11.10
  -4   3   5  145.39   13.90
   4  -3   5  144.39   13.60
   4   3  -5  149.99   10.50
  -4   3   5  129.19   13.20
  -4  -4   5  688.63   33.20
   4   4   5  695.23   34.90
  -4  -4   5  692.73   36.20
  -4  -4  -5  687.13   34.90
   4   4  -5  683.33   33.40
  -4   4   5  715.53   33.40
   4  -4   5  670.03   34.70
  -4   4   5  703.03   35.70
  -4  -5   5    0.90    5.20
  -4  -5   5    0.20    3.40
  -4  -5  -5    1.40    3.40
   4  -5   5    2.00    5.80
  -4   5   5    9.70    3.60
   4   5  -5    1.40    2.80
   4   6   5  239.08   16.90
  -4  -6   5  235.58   15.00
  -4  -6   5  220.48   18.60
   4  -6   5  185.18   16.50
   4   6  -5  217.38   15.10
  -4   6   5  203.68   16.10
  -4  -6  -5  224.98   17.60
  -4  -7   5   16.20    7.70
  -4   7  -5   24.80    4.20
  -4  -7   5   21.20    6.20
   4   7   5   38.80    8.30
   4   7  -5   27.00    5.30
  -4  -7  -5   41.50    9.40
  -4   7   5   19.30    6.00
   4  -7   5   30.50    7.60
  -4  -7  -5   31.60    9.60
  -4  -8   5  818.52   40.30
  -4  -8   5  850.11   44.20
   4   8   5  826.42   43.00
  -4   8  -5  826.52   39.10
  -4  -8  -5  789.92   44.10
   4  -8   5  822.62   40.50
  -4  -8  -5  811.42   44.40
   4   8  -5  820.32   41.60
  -4   8   5  802.22   43.20
  -4   9  -5  106.79   11.60
  -4  -9   5  151.38   18.20
   4   9   5   98.69   13.50
  -4  -9   5   93.29   12.20
   4  -9   5  115.29   11.70
  -4   9   5   95.79   13.60
   4   9  -5  113.09   13.50
  -4  -9  -5  133.59   15.50
  -4 -10   5  390.96   25.00
   4  10   5  402.76   28.00
  -4 -10   5  393.36   29.30
  -4  10  -5  400.46   24.10
   4 -10   5  377.66   26.30
   4  10  -5  413.06   26.40
  -4 -10  -5  414.06   30.60
  -4 -10  -5  445.06   32.00
  -4  10   5  428.96   29.80
  -4 -11   5   46.70   14.40
  -4  11  -5   30.60    6.90
  -4 -11   5   31.90    8.70
   4  11   5   28.20    9.50
  -4  11   5   32.20    9.10
  -4 -11  -5   26.40   11.40
   4  11  -5   40.20    9.10
   4 -11   5   47.20   10.70
  -4 -12   5  493.15   36.40
   4  12   5  537.85   36.00
  -4  12  -5  470.25   29.80
  -4 -12  -5  486.95   39.20
   4  12  -5  525.35   32.40
   4 -12   5  475.95   31.80
  -4  12   5  464.25   33.40
  -4 -13   5   44.90   14.20
  -4 -13   5   30.10   13.60
  -4  13  -5   37.40    9.50
   4  13   5   30.20   11.50
   4  13  -5   59.19   11.90
  -4 -13  -5   40.10   17.50
  -4  13   5   31.40   11.70
  -4  14  -5  548.65   36.40
  -4 -14   5  614.34   40.60
   4  14   5  622.04   42.40
  -4 -14  -5  539.95   38.20
   4  14  -5  579.74   38.90
  -4  14   5  589.64   41.40
   4  15   5   38.80   14.70
  -4  15  -5   42.90   11.60
  -4 -15   5   39.10   15.90
  -4  15   5   47.80   16.40
  -4 -15  -5   58.89   17.10
   4  16   5  434.76   42.80
  -4 -16   5  431.96   39.30
  -4  16  -5  446.06   33.60
  -4  16   5  503.25   41.50
   4  16  -5  471.05   38.10
  -4 -16  -5  510.85   35.90
  -4 -17   5   80.79   18.50
   4  17   5   46.50   19.80
  -4  17  -5   45.20   12.80
   4  17  -5   15.10   14.70
  -4  17   5   57.89   18.30
   5   0  -5    0.90    3.70
  -5   0   5    1.90    3.40
  -5   0   5    6.30    5.60
  -5   0  -5    0.00    2.60
   5   0   5    2.00    2.30
  -5  -1   5   12.90    5.40
  -5   1  -5   18.90    3.80
  -5  -1   5   24.80    5.90
  -5  -1  -5   14.00    4.40
  -5   1   5   22.30    5.90
   5   1  -5   28.40    6.70
   5  -1   5   21.40    3.40
  -5   1   5   17.70    5.10
  -5  -2   5  258.77   18.70
  -5  -2   5  272.37   16.70
   5   2   5  266.87   15.90
  -5   2  -5  273.37   14.70
  -5   2   5  294.77   17.90
   5   2  -5  263.97   16.90
  -5  -2  -5  272.27   16.60
   5  -2   5  258.17   18.20
  -5  -3   5  311.17   21.30
  -5  -3   5  309.37   18.40
   5   3   5  297.67   18.20
  -5   3   5  336.07   19.60
  -5  -3  -5  313.37   19.00
   5  -3   5  282.07   19.70
   5   3  -5  319.67   18.30
   5   4   5    6.20    5.10
  -5  -4   5    9.30    6.20
  -5  -4   5    6.90    4.40
   5  -4   5   10.50    6.00
  -5   4   5    9.40    4.40
   5   4  -5   10.30    3.50
  -5  -4  -5    6.10    4.50
  -5   4   5    1.90    6.80
  -5  -5   5  123.09   16.00
  -5  -5   5  122.39   11.30
  -5   5   5  104.79   11.50
   5   5  -5  120.69   10.50
   5  -5   5  107.19   13.50
  -5  -5  -5  117.49   12.90
  -5   5   5  118.09   14.80
  -5  -6   5   19.50    5.70
   5   6   5    5.30    4.30
  -5  -6   5   12.90    7.50
   5   6  -5    4.70    3.60
   5  -6   5   13.80    6.50
  -5  -6  -5    8.60    5.50
  -5   6   5   13.90    4.70
   5   7   5  104.59   11.40
  -5  -7   5  122.59   12.80
   5   7  -5  112.69   10.90
  -5   7   5  112.99   12.80
  -5  -7  -5  111.29   15.00
   5  -7   5  112.49   14.70
  -5  -7  -5  150.88   16.40
  -5  -8   5   13.60    9.00
  -5   8  -5   13.40    4.80
  -5  -8   5   16.10    6.20
   5   8   5    7.20    5.00
  -5   8   5   15.10    6.00
   5   8  -5   10.20    5.30
   5  -8   5   15.10    7.80
  -5  -8  -5   17.50    9.70
  -5  -8  -5    6.00    9.40
  -5  -9   5  692.53   36.20
  -5   9  -5  684.93   34.40
   5   9   5  698.43   38.70
   5  -9   5  635.54   35.60
   5   9  -5  654.63   37.10
  -5   9   5  651.93   38.80
  -5  10  -5   57.99    8.70
   5  10   5   65.79   11.70
  -5 -10   5   94.99   14.10
  -5 -10   5   60.69   10.00
  -5 -10  -5   72.09   14.90
  -5 -10  -5   68.99   13.90
  -5  10   5   57.39    9.90
   5  10  -5   59.89   10.10
   5 -10   5   60.59   11.30
   5  11   5  595.24   38.30
  -5  11  -5  599.54   33.30
  -5 -11   5  623.14   39.00
  -5 -11  -5  640.64   42.80
  -5  11   5  634.24   38.70
  -5 -11  -5  546.95   43.00
   5  11  -5  598.14   35.90
  -5 -12   5   28.30   13.60
  -5  12  -5   24.90    7.40
   5  12   5   39.60   12.70
  -5 -12  -5    7.30   13.90
  -5 -12  -5   37.60   16.40
  -5  12   5   13.00    8.70
   5  12  -5   21.90    8.60
  -5 -13   5  485.35   38.20
  -5  13  -5  506.75   31.60
   5  13   5  499.45   36.50
  -5 -13  -5  427.86   47.50
   5  13  -5  520.85   34.70
  -5 -13  -5  483.95   37.90
  -5  13   5  514.75   36.80
  -5  14  -5   -6.30    7.90
   5  14   5    5.30   11.60
  -5 -14   5   12.70   15.10
  -5  14   5   -4.30   11.70
  -5 -14  -5    0.70   14.70
   5  15   5  200.58   26.20
  -5  15  -5  195.58   23.10
  -5 -15   5  184.08   22.90
  -5  15   5  197.58   29.10
   5  15  -5  133.09   32.00
  -5 -15  -5  197.88   21.60
   5  16   5    5.10   16.20
  -5 -16   5    8.00   15.70
  -5  16  -5    0.10    9.90
   5  16  -5   31.80   13.30
  -5  16   5   33.60   16.70
  -5 -16  -5    1.50   17.20
  -5 -17   5  161.88   23.30
   5  17   5  187.68   26.10
  -5  17  -5  155.48   19.40
  -5  17   5  196.68   26.40
   5  17  -5  142.29   20.60
  -6   0   5   -4.60    5.60
   6   0  -5   -4.60    4.80
  -6   0   5   -5.40    3.90
   6   0   5    3.40    2.80
  -6   0  -5    6.00    3.40
  -6  -1   5    6.00    4.50
  -6  -1   5    2.30    6.20
  -6   1  -5    3.60    3.40
   6   1  -5    4.00    2.90
   6  -1   5    4.20    2.60
  -6  -1  -5   -1.30    3.30
  -6   1   5    0.70    3.00
  -6   1   5   -2.10    6.20
  -6   2  -5    5.00    3.40
   6   2   5    4.10    3.70
  -6  -2   5    4.40    3.90
  -6  -2   5   -3.80    6.30
  -6  -2  -5    5.40    4.50
  -6   2   5   -2.90    3.10
   6   2  -5    0.40    4.10
  -6   2   5    4.80    5.60
   6   3   5   15.00    5.00
  -6  -3   5   29.00    8.40
  -6   3  -5   23.60    4.60
  -6  -3   5   19.40    5.00
  -6  -3  -5   26.90    6.40
   6   3  -5   32.10    5.90
  -6   3   5   24.50    7.40
  -6  -4   5  386.96   22.70
  -6  -4   5  412.06   26.30
   6   4   5  393.06   23.50
  -6   4   5  397.16   23.70
   6   4  -5  350.16   21.90
  -6  -4  -5  387.56   23.60
  -6  -5   5    3.90    4.90
  -6  -5   5   -4.30    6.60
  -6  -5  -5    3.60    5.00
  -6   5   5    8.00    8.00
   6   5  -5    3.40    2.80
  -6   5   5    3.10    4.20
  -6  -6   5 1018.70   49.70
   6   6   5  903.11   46.10
  -6   6   5  871.91   43.60
  -6  -6  -5  998.90   50.49
  -6  -6  -5  901.21   47.00
   6   6  -5  893.11   45.40
  -6   6   5  906.11   47.50
  -6  -7   5   14.20   10.70
  -6   7   5    1.80    4.80
  -6  -7  -5    8.10    7.40
   6   7  -5    2.60    4.20
  -6  -8   5  559.74   35.90
  -6  -8   5  532.75   30.50
   6   8   5  564.74   31.90
  -6   8  -5  538.85   28.40
  -6   8   5  526.55   32.80
   6   8  -5  559.54   31.70
  -6  -8  -5  584.14   37.30
  -6  -8  -5  396.86   44.20
  -6  -9   5    5.40    8.60
  -6   9  -5   -2.60    4.40
   6   9   5   -2.30    5.30
  -6  -9   5    5.80    6.40
  -6  -9  -5   13.70    9.10
  -6  -9  -5  -19.70   19.60
  -6   9   5    6.80    7.00
   6   9  -5    4.40    7.50
   6  10   5  360.56   25.80
  -6  10  -5  339.47   21.70
  -6 -10   5  320.27   24.90
  -6 -10   5  370.36   29.00
   6  10  -5  331.37   24.90
  -6 -10  -5  309.77   31.90
  -6  10   5  273.07   25.50
  -6 -10  -5  353.86   29.90
   6  11   5   13.30    8.10
  -6 -11   5   30.90   11.50
  -6  11  -5    9.90    6.50
  -6 -11  -5   22.20   11.10
  -6  11   5   13.70    8.60
  -6 -11  -5    8.60   13.50
   6  11  -5   17.50    7.40
  -6 -12   5  720.43   46.20
   6  12   5  736.63   48.50
  -6  12  -5  761.22   41.20
  -6 -12  -5  694.73   46.60
   6  12  -5  824.32   45.20
  -6  12   5  792.02   46.80
  -6 -12  -5  743.43   53.99
   6  13   5   58.69   13.80
  -6 -13   5   61.69   15.00
  -6  13  -5   53.29   12.20
  -6 -13  -5   84.19   25.30
   6  13  -5   79.39   14.50
  -6 -13  -5   74.79   17.00
  -6  13   5   62.69   13.00
  -6  14  -5  574.44   35.60
   6  14   5  648.84   42.80
  -6 -14   5  540.45   42.10
   6  14  -5  418.36   36.20
  -6 -14  -5  560.84   41.10
  -6  14   5  487.05   40.00
   6  15   5   22.30   14.00
  -6  15  -5   13.20    9.90
  -6 -15   5    3.60   16.30
   6  15  -5    4.10   12.00
  -6 -15  -5   19.00   14.50
  -6 -16   5  553.84   44.90
   6  16   5  607.24   48.50
  -6  16  -5  582.54   39.60
  -6 -16  -5  504.65   43.20
   6  16  -5  584.34   42.50
  -6  16   5  514.85   45.40
  -7   0   5   -7.00    6.10
   7   0   5   -0.90    3.30
  -7   0   5   -1.30    4.00
  -7   0  -5   -2.00    3.50
  -7   1  -5  110.59   10.70
  -7  -1   5  113.29   12.30
  -7  -1   5  117.99   15.30
   7  -1   5  114.09    9.70
  -7   1   5  111.49   12.40
   7   1  -5  113.69   12.00
  -7   1   5  113.59   15.00
  -7  -1  -5  117.99   11.20
   7   2   5   42.40    6.90
  -7  -2   5   39.50    8.50
  -7   2  -5   37.10    5.90
  -7  -2   5   28.50    6.80
   7   2  -5   48.00    8.20
  -7   2   5   58.99   10.30
  -7  -2  -5   31.00    6.40
  -7  -3   5  287.27   19.50
  -7   3  -5  287.47   17.20
  -7  -3   5  281.47   22.90
   7   3   5  293.67   18.60
  -7   3   5  283.07   21.20
   7   3  -5  294.57   18.60
  -7  -3  -5  277.67   19.50
  -7  -5   5   48.80    7.80
  -7  -5   5   31.20    9.00
  -7   5   5   68.89   10.50
  -7  -5  -5   47.80    8.50
  -7   5   5   59.19    9.70
   7   5  -5   58.49    8.70
  -7  -6   5   39.00    7.50
   7   6   5   23.80    6.20
  -7   6   5   55.49   10.70
  -7  -6  -5   36.80    8.90
  -7   6   5   33.00    7.20
   7   6  -5   20.50    5.10
  -7  -6  -5   51.49   12.50
   7   7   5   -2.60    4.40
  -7  -7   5   -2.30    8.90
  -7  -7   5    5.90    5.60
  -7   7   5    4.60    5.10
  -7  -7  -5    1.00    7.40
   7   7  -5   15.80    5.20
   7   8   5   27.10    6.30
  -7  -8   5   53.19    9.40
  -7  -8   5   43.40   11.10
  -7  -8  -5   47.40   13.80
  -7   8   5   44.80   11.10
   7   8  -5   51.09   10.20
  -7  -8  -5   65.69   16.30
  -7   9  -5  376.26   23.20
   7   9   5  379.26   26.40
  -7  -9   5  360.56   30.80
  -7  -9   5  380.86   26.10
   7   9  -5  393.66   26.00
  -7  -9  -5  372.86   32.70
  -7  -9  -5  380.16   29.90
  -7   9   5  340.47   26.90
  -7  10  -5   -9.00    5.00
  -7 -10   5    2.20    9.90
   7  10   5    3.20    7.10
  -7 -10   5   -1.80    8.00
  -7 -10  -5    3.50   11.20
  -7 -10  -5   11.20    9.90
  -7  10   5   -6.50    6.70
   7  10  -5   -3.80    6.60
  -7 -11   5  611.24   41.80
  -7  11  -5  672.53   36.10
   7  11   5  637.44   40.00
  -7 -11  -5  594.14   44.00
  -7 -11  -5  660.33   42.40
  -7  11   5  610.24   39.60
   7  11  -5  633.34   38.50
   7  12   5   -2.20   11.10
  -7  12  -5    6.90    7.50
  -7 -12   5   23.00   12.30
  -7  12   5    5.80   10.30
  -7 -12  -5    2.10   11.90
  -7 -12  -5   18.30   18.60
   7  12  -5    3.70    8.40
  -7 -13   5  277.37   30.00
  -7  13  -5  199.08   21.80
   7  13   5  284.87   27.40
  -7 -13  -5  261.37   33.80
   7  13  -5  341.27   28.00
  -7 -13  -5  179.68   29.50
  -7  13   5  297.37   28.50
  -7 -14   5   73.29   18.90
   7  14   5   73.99   17.10
   7  14  -5   48.70   13.20
  -7  14   5   29.80   14.10
  -7 -14  -5   68.59   18.80
  -7 -15   5   82.39   20.90
   7  15   5   68.99   15.40
  -7  15  -5   84.39   15.10
  -7  15   5   69.19   16.10
   7  15  -5   86.69   16.40
  -7 -15  -5  106.89   20.60
  -7 -16   5   33.50   18.90
   7  16   5   24.00   17.50
  -7  16  -5   29.10   12.70
   7  16  -5   31.00   14.70
  -7 -16  -5   32.30   18.10
  -7  16   5   72.89   17.40
  -8   0  -5    1.50    3.90
   8   0   5    3.40    4.00
  -8   0   5   -1.40    7.00
  -8   0   5   -3.00    4.20
  -8  -1   5    2.00    4.20
  -8  -1   5   -8.10    7.40
  -8   1  -5   -4.20    3.80
   8   1  -5    3.90    4.30
   8  -1   5    0.20    3.70
  -8   1   5    8.30    7.60
  -8   1   5   -5.30    4.80
  -8  -1  -5    3.80    4.70
  -8  -2   5    4.50    4.40
  -8   2  -5    3.90    4.30
   8   2   5    5.20    4.10
  -8  -2  -5    6.40    5.00
   8   2  -5    6.80    4.40
  -8   2   5   12.10    7.40
  -8   2   5   13.10    6.30
   8   3   5   16.30    5.50
  -8   3  -5   10.10    4.80
  -8  -3   5   16.00    6.00
  -8  -3   5    1.50    7.10
   8   3  -5    8.30    4.30
  -8  -3  -5    7.60    5.20
  -8   3   5    6.90    7.60
  -8   3   5   19.50    6.80
  -8  -4   5  292.97   26.60
  -8  -4   5  370.56   23.70
   8   4   5  340.77   22.20
  -8   4  -5  345.87   20.40
  -8   4   5  308.47   24.40
   8   4  -5  297.87   21.10
  -8  -4  -5  367.86   23.70
  -8  -5   5    2.30    6.40
  -8  -5   5    4.90   10.20
  -8  -5  -5    6.80    6.00
  -8   5   5   -0.30    7.60
   8   5  -5    2.40    4.60
  -8  -6   5  515.75   33.80
   8   6   5  501.05   29.00
   8   6  -5  495.75   28.50
  -8  -6  -5  473.35   30.80
  -8  -6  -5  441.26   35.10
  -8   6   5  477.85   30.20
  -8   6   5  478.95   29.70
  -8  -7   5    0.40    8.80
   8   7   5   27.40    6.40
  -8  -7   5   -3.60    6.30
  -8  -7  -5    1.80    7.60
  -8   7   5    5.70    6.20
  -8   7   5   29.30   11.30
  -8  -7  -5    9.60   10.50
   8   7  -5   14.60    5.90
  -8  -8   5  767.32   46.00
  -8  -8   5  785.92   42.70
   8   8   5  764.22   41.90
  -8   8   5  724.13   43.90
  -8  -8  -5  764.72   47.70
  -8  -8  -5  791.02   45.90
   8   8  -5  763.12   42.20
  -8  -9   5   62.39   12.40
  -8   9  -5   39.90    7.80
  -8  -9   5   39.10   12.90
   8   9   5   54.79   11.10
  -8  -9  -5   42.00   14.40
   8   9  -5   50.29    9.40
  -8  -9  -5   50.29   12.50
  -8   9   5   50.39   10.80
  -8  10  -5  507.15   29.70
  -8 -10   5  486.15   34.50
   8  10   5  472.75   33.20
  -8 -10   5  510.35   37.20
  -8  10   5  455.05   33.90
  -8 -10  -5  480.55   38.60
  -8 -10  -5  510.15   38.60
   8  10  -5  544.05   33.70
  -8  11  -5   18.50    7.40
  -8 -11   5   25.90   12.90
   8  11   5   32.20   10.20
  -8 -11   5   10.80   13.00
  -8  11   5   16.50    9.60
  -8 -11  -5   16.80   12.10
  -8 -11  -5   42.70   15.90
   8  11  -5   20.70    8.60
  -8 -12   5  693.83   47.30
  -8  12  -5  775.52   41.00
   8  12   5  751.32   46.70
   8  12  -5  740.33   44.70
  -8  12   5  698.23   45.80
  -8 -12  -5  648.64   53.69
  -8 -12  -5  715.03   47.80
  -8 -13   5    9.70   13.10
  -8  13  -5   26.70    9.70
   8  13   5   29.60   12.60
  -8  13   5   42.60   15.60
  -8 -13  -5   50.19   24.00
  -8 -13  -5   41.40   15.70
   8  13  -5    6.00    9.50
   8  14   5  839.52   53.59
  -8 -14   5  790.12   52.79
  -8  14  -5  752.62   45.40
  -8 -14  -5  755.32   52.49
   8  14  -5  817.82   51.39
  -8  14   5  814.62   52.49
  -8  15  -5   17.40   10.50
  -8 -15   5   27.10   18.20
   8  15   5   58.89   18.30
   8  15  -5   41.60   15.50
  -8 -15  -5   26.30   17.70
  -8  15   5   27.20   13.80
  -8 -16   5  767.82   54.69
   8  16   5  803.32   59.69
  -8  16  -5  726.43   46.30
   8  16  -5  796.42   51.59
  -8  16   5  736.23   53.79
  -8 -16  -5  727.03   54.19
   9   0   5   -4.00    4.00
   9   0  -5    4.20    4.80
  -9   0  -5    9.30    4.70
  -9   0   5    1.50    5.50
  -9  -1   5   -6.90    5.80
  -9   1  -5    3.40    4.70
  -9   1   5   -1.10    7.80
  -9   1   5    2.60    5.70
   9  -1   5    5.50    4.20
   9   1  -5    3.40    4.50
  -9  -1  -5    0.90    4.80
   9   2   5   27.80    5.90
  -9  -2   5   34.30    8.80
  -9  -2   5   41.80   11.20
  -9   2  -5   33.00    7.00
  -9   2   5   38.90    8.70
   9   2  -5   26.30    5.90
  -9   2   5   32.10    8.60
  -9  -2  -5   27.00    6.40
  -9  -3   5    6.60   10.20
  -9   3  -5    0.90    4.40
   9   3   5    2.40    5.00
  -9  -3   5   -2.80    5.50
  -9   3   5    0.70    6.00
   9   3  -5    2.60    4.00
  -9  -3  -5   -0.70    5.00
  -9   3   5    6.60    7.70
  -9  -4   5   38.70    9.20
   9   4   5   30.20    8.40
  -9   4  -5   21.00    6.30
  -9  -4   5   18.60   10.50
  -9  -4  -5   34.50   11.10
  -9   4   5   20.80    8.90
  -9   4   5   17.60    5.90
   9   4  -5   14.50    5.30
  -9  -4  -5   39.40    9.20
  -9  -5   5   82.39   13.60
  -9  -5   5  126.49   16.60
  -9   5  -5  101.19   12.40
  -9   5   5  122.59   14.60
  -9  -5  -5   76.79   14.20
   9   5  -5   94.49   12.20
  -9  -5  -5   93.09   12.60
  -9  -6   5   86.69   16.00
   9   6   5  116.29   13.40
  -9  -6  -5   86.69   15.50
   9   6  -5   98.79   12.00
  -9  -6  -5  107.29   14.60
  -9   6   5  109.49   16.20
  -9   6   5  116.69   12.90
  -9  -7   5   40.50   11.60
   9   7   5   98.49   12.40
  -9  -7   5   72.99   12.30
  -9   7   5   54.29   10.20
  -9  -7  -5   58.89   10.80
  -9   7   5   97.19   14.20
  -9  -7  -5   85.99   17.60
   9   7  -5   59.69    9.90
  -9  -8   5   62.29   11.50
  -9  -8   5   81.49   16.60
   9   8   5   70.79   10.30
  -9   8   5   75.69   12.00
   9   8  -5   50.79    9.20
  -9   8   5   84.79   13.40
  -9  -8  -5   47.20   14.20
   9   9   5   66.89   12.80
  -9  -9   5   49.70   12.00
  -9  -9   5   16.40   11.00
   9   9  -5   58.69   11.80
  -9   9   5   37.50    9.70
  -9  -9  -5   56.49   15.30
  -9  -9  -5   50.19   15.40
  -9  10  -5   -7.40    7.00
  -9 -10   5   19.10   11.40
   9  10   5   -8.80    8.00
  -9 -10   5    2.90   11.40
   9  10  -5    5.90    6.70
  -9 -10  -5  -13.90   12.40
  -9 -10  -5    3.50   12.50
  -9  10   5   -7.90    8.10
  -9 -11   5  195.48   28.40
   9  11   5  221.88   24.70
  -9  11  -5  210.48   19.40
  -9 -11   5  219.28   32.80
  -9  11   5  211.58   25.10
  -9 -11  -5  156.88   22.60
  -9 -11  -5  244.08   27.60
   9  11  -5  206.08   22.20
   9  12   5    1.80    9.70
  -9 -12   5    2.30   13.10
  -9  12  -5   15.30    9.40
  -9  12   5   -2.30   10.50
   9  12  -5   11.60   10.60
  -9 -12  -5   18.80   14.50
  -9 -12  -5   20.00   18.40
  -9  13  -5  200.98   22.30
  -9 -13   5  193.68   26.00
   9  13   5  205.28   26.00
  -9 -13  -5  188.68   25.10
   9  13  -5  227.58   27.10
  -9 -14   5   66.49   18.50
   9  14   5   89.99   17.80
  -9  14  -5   88.89   15.10
  -9 -14  -5   86.29   20.70
  -9  14   5  109.59   27.80
   9  14  -5   70.99   15.50
  -9 -15   5  124.89   23.30
   9  15   5  146.99   23.00
  -9  15  -5   89.69   15.40
  -9 -15  -5  127.19   23.60
  -9  15   5  121.19   23.40
   9  15  -5  125.39   19.80
   9  16   5  190.18   40.60
  -9  16  -5  113.19   15.70
  -9 -16   5  121.29   23.40
  -9 -16  -5  111.59   22.80
   9  16  -5  129.39   21.30
  -9  16   5  115.69   23.20
 -10   0   5   -8.00    9.20
 -10   0   5    3.60    7.30
  10   0   5    7.10    4.70
 -10   0  -5   -0.10    4.60
  10   0  -5   -2.20    4.80
 -10   1  -5   21.30    6.70
 -10  -1   5   30.90    9.00
  10   1  -5   20.80    6.70
  10  -1   5   22.10    5.90
 -10  -1  -5   24.40    6.70
 -10   1   5   19.10    6.40
 -10  -2   5   -5.20    9.50
 -10   2  -5    7.40    6.00
  10   2   5   14.40    6.30
 -10  -2   5   13.00    7.20
 -10  -2  -5   -2.10    6.10
 -10   2   5   -5.20    6.00
  10   2  -5    2.50    4.90
 -10   2   5    2.40    9.30
  10   3   5   20.50    6.90
 -10  -3   5   16.90    9.90
 -10  -3   5   23.60    7.60
 -10   3  -5    8.90    6.10
 -10  -3  -5    8.50   11.00
 -10   3   5   10.40    9.30
 -10   3   5   20.90    8.20
  10   3  -5   23.20    6.90
 -10  -3  -5   32.40    8.20
 -10   4  -5  580.24   32.00
 -10  -4   5  458.35   44.20
  10   4   5  584.14   33.90
 -10  -4   5  626.94   39.70
 -10  -4  -5  593.74   35.50
 -10   4   5  579.14   35.70
 -10  -4  -5  661.03   41.20
 -10   4   5  565.14   34.60
 -10   5  -5  127.19   15.60
 -10  -5   5  161.88   22.20
 -10  -5  -5  161.08   22.10
  10   5  -5  153.68   15.50
 -10  -5  -5  157.58   19.20
 -10   5   5  151.98   16.60
 -10   5   5  155.08   18.60
 -10  -6   5  273.07   24.70
 -10   6  -5  262.57   20.00
  10   6   5  260.77   20.40
 -10  -6   5  261.07   27.50
 -10  -6  -5  311.97   29.60
 -10  -6  -5  253.77   25.20
  10   6  -5  241.18   19.80
 -10   6   5  211.28   25.20
  10   7   5  184.08   16.60
 -10  -7   5  176.38   23.00
 -10  -7   5  171.98   22.30
  10   7  -5  166.48   18.40
 -10  -7  -5  208.48   27.10
 -10  -7  -5  171.98   25.60
 -10   7   5  164.48   23.90
 -10   7   5  154.78   22.10
 -10  -8   5  654.93   44.30
  10   8   5  660.23   38.70
 -10  -8   5  633.34   41.90
 -10  -8  -5  698.23   46.80
 -10   8   5  697.43   43.40
  10   8  -5  660.13   40.70
 -10   8   5  718.43   41.10
 -10  -9   5   82.09   14.80
  10   9   5  107.29   16.20
 -10  -9   5   90.59   17.70
  10   9  -5  126.69   18.10
 -10  -9  -5   86.69   15.70
 -10  -9  -5   89.09   17.60
 -10   9   5   97.99   16.30
 -10  10  -5  773.02   42.90
  10  10   5  784.62   46.10
 -10 -10   5  774.02   50.89
 -10 -10   5  709.53   49.00
 -10 -10  -5  834.42   53.69
 -10 -10  -5  789.02   52.19
 -10  10   5  776.22   47.90
  10  10  -5  774.52   45.90
 -10 -11   5  105.49   21.30
 -10  11  -5  165.38   21.70
 -10 -11   5  127.99   21.50
 -10  11  -5  126.89   16.90
  10  11   5   97.99   15.90
  10  11  -5  127.09   18.30
 -10 -11  -5  122.99   24.20
 -10 -11  -5   90.79   17.60
 -10  11   5  123.39   19.00
 -10  12  -5  903.61   51.59
 -10 -12   5  889.21   59.39
  10  12   5  945.51   56.19
 -10 -12  -5  936.31   71.19
  10  12  -5 1020.70   55.79
 -10  12   5  967.70   58.09
 -10 -12  -5  946.31   59.89
 -10  13  -5  184.38   21.40
 -10 -13   5  187.08   25.60
  10  13   5  188.78   24.80
  10  13  -5  137.69   18.80
 -10  13   5  198.78   28.50
 -10 -13  -5  145.09   23.70
 -10  14  -5  865.01   49.70
  10  14   5  847.32   56.69
 -10 -14   5  918.11   59.19
 -10 -14  -5  869.01   57.99
  10  14  -5  823.42   64.19
 -10  14   5  822.52   55.89
 -10  15  -5   69.09   14.70
  10  15   5   91.49   22.80
 -10 -15   5   56.69   18.50
  10  15  -5   75.29   17.40
 -10 -15  -5   62.49   21.40
 -10  15   5   48.20   16.50
 -11   0   5    2.00    6.30
  11   0   5   -6.60    4.70
 -11   0  -5   -5.60    5.50
  11   0  -5    5.10    5.60
 -11   0   5   -9.90    9.60
 -11  -1   5    3.50    6.80
 -11   1  -5    2.10    6.00
 -11  -1   5   22.00   11.50
 -11   1   5   23.70   15.50
 -11   1   5    0.30    7.00
  11   1  -5   23.10    7.50
  11  -1   5    6.30    5.30
 -11  -1  -5    3.60    7.00
 -11  -2   5   41.80   10.10
 -11   2  -5   36.70    8.50
 -11  -2   5   34.70   12.00
  11   2   5   33.80    8.30
 -11   2   5   32.00    8.30
 -11  -2  -5   41.80    9.90
 -11   2   5   50.79   13.00
  11   2  -5   31.40    6.90
 -11  -2  -5   40.30   13.90
 -11  -4   5    8.20   10.30
 -11   4  -5    6.60    6.60
  11   4   5   -1.00    7.50
 -11  -4   5    2.60    8.70
 -11   4   5   -5.90    6.40
 -11   4   5   -1.70    9.60
  11   4  -5    0.20    6.10
 -11  -4  -5   -7.80    9.60
 -11  -4  -5   -7.00    7.30
 -11  -5   5   30.00   12.10
 -11  -5   5   56.79   12.00
 -11   5  -5   35.90    8.50
  11   5   5   51.49   14.80
 -11   5   5   42.00   10.20
 -11   5   5   44.40   12.90
 -11  -5  -5   40.10   12.90
 -11  -5  -5   33.10    9.10
  11   5  -5   57.59    9.80
 -11   6  -5   88.99   12.80
 -11  -6   5  101.69   18.20
  11   6   5   89.49   12.90
 -11  -6   5   85.29   14.00
 -11  -6  -5   98.59   18.30
 -11   6   5   98.49   15.60
 -11   6   5  129.39   17.00
 -11  -6  -5  103.99   16.20
 -11   7  -5   86.99   12.60
  11   7   5  114.39   14.30
 -11  -7   5  103.89   19.30
 -11  -7   5   96.29   17.50
 -11   7   5  118.29   15.00
 -11  -7  -5   63.49   16.10
  11   7  -5   84.79   13.00
 -11   7   5   95.89   17.10
 -11  -7  -5   78.69   17.00
 -11  -8   5  115.99   19.00
 -11  -8   5  164.08   21.70
  11   8   5  115.59   16.10
 -11  -8  -5  118.09   18.90
 -11   8   5  142.49   21.20
 -11   8   5  164.18   18.10
  11   8  -5  167.18   19.10
 -11  -8  -5  143.59   21.00
 -11  -9   5  128.29   21.30
 -11  -9   5  103.39   18.50
  11   9   5  131.69   16.90
 -11  -9  -5   74.29   18.90
 -11   9   5  117.79   18.40
 -11  -9  -5  131.09   20.40
  11   9  -5  126.59   18.40
 -11   9   5  152.38   21.90
  11  10   5   50.99   12.60
 -11 -10   5   44.80   18.20
 -11 -10   5   31.40   14.40
 -11  10  -5   38.10   10.20
 -11  10  -5   60.99   17.20
 -11 -10  -5   53.99   19.30
 -11  10   5   45.00   14.60
  11  10  -5   25.40   10.50
 -11 -10  -5   61.49   18.00
 -11  11  -5   52.69   12.70
 -11  11  -5   65.59   18.10
 -11 -11   5   39.20   17.50
  11  11   5   59.89   15.00
  11  11  -5   70.79   12.60
 -11 -11  -5   86.29   26.20
 -11 -11  -5   76.89   17.90
 -11  11   5   83.69   17.70
 -11  12  -5   48.30   12.20
 -11 -12   5   24.50   16.10
  11  12   5   29.70   12.40
  11  12  -5   76.39   16.40
 -11 -12  -5   29.50   17.70
 -11 -12  -5   36.70   25.50
 -11 -13   5  126.99   24.70
  11  13   5  163.38   21.90
 -11  13  -5  186.18   23.10
 -11  13   5  144.99   27.90
 -11 -13  -5  141.39   23.80
 -11 -14   5   66.99   18.70
 -11  14  -5   35.80   12.60
  11  14   5   39.40   15.70
  11  14  -5   46.50   18.20
 -11  14   5   46.20   16.90
 -11 -14  -5   62.59   19.50
  11  15   5   48.30   20.40
 -11  15  -5  114.79   16.10
 -11 -15   5   87.39   22.20
 -11  15   5  126.49   22.60
 -11 -15  -5  107.49   22.50
  11  15  -5   86.89   19.10
  12   0   5    7.10    5.80
 -12   0   5    4.70   11.70
 -12   0  -5    5.30    7.30
 -12   0   5  -11.20    7.70
  12   0  -5    0.60    5.50
 -12   0  -5   -0.70   12.30
 -12   1  -5    0.20    5.80
 -12  -1   5    1.20   10.40
 -12  -1   5    1.00    7.60
 -12   1   5   -1.80   10.70
  12   1  -5   17.00    6.50
 -12   1   5   -2.60    8.90
 -12  -1  -5   14.50   12.10
 -12  -1  -5    2.10    8.00
 -12  -2   5   77.19   14.70
  12   2   5   49.70    9.10
 -12   2  -5   47.10    9.00
 -12  -2   5   53.59   15.10
  12   2  -5   90.89   12.30
 -12  -2  -5   45.80   12.10
 -12  -2  -5   66.09   16.10
 -12   2   5   52.79   14.60
 -12   2   5   56.49   12.10
  12   3   5  189.08   18.40
 -12  -3   5  210.58   26.50
 -12  -3   5  161.28   24.00
 -12   3  -5  167.08   18.00
 -12   3   5  174.38   22.00
 -12  -3  -5  136.89   20.30
 -12   3   5  141.99   24.60
  12   3  -5  167.08   18.00
 -12  -3  -5  182.18   22.50
 -12  -4   5  287.17   29.90
  12   4   5  298.97   24.10
 -12   4  -5  290.87   23.00
  12   4  -5  280.47   23.40
 -12   4   5  296.07   28.60
 -12  -4  -5  309.17   27.80
 -12   4   5  310.67   26.30
 -12  -4  -5  304.67   31.70
 -12   5  -5   90.99   12.30
 -12  -5   5   76.69   14.10
  12   5   5  116.89   16.40
 -12  -5   5   90.49   17.80
 -12  -5  -5  111.79   20.20
 -12   5   5  113.19   17.10
 -12  -5  -5   85.89   15.30
  12   5  -5  105.49   14.30
 -12   6  -5  495.05   32.10
 -12  -6   5  554.54   40.10
  12   6   5  461.95   31.40
 -12  -6   5  493.35   38.60
 -12  -6  -5  554.14   41.70
 -12  -6  -5  495.85   38.40
 -12   6   5  467.85   36.10
  12   6  -5  499.55   33.00
 -12   6   5  501.55   36.70
  12   7   5   78.79   13.00
 -12  -7   5   90.99   17.10
 -12  -7   5   76.69   17.30
 -12   7  -5   92.39   13.70
 -12  -7  -5   48.70   14.60
  12   7  -5   94.09   15.10
 -12   7   5  101.49   17.10
 -12   7   5   61.49   13.60
  12   8   5  423.56   29.30
 -12  -8   5  364.46   36.00
 -12  -8   5  423.96   37.80
 -12   8  -5  431.06   30.80
 -12   8   5  396.86   33.50
 -12   8   5  410.46   33.30
 -12  -8  -5  324.57   38.10
  12   8  -5  376.46   28.80
 -12  -8  -5  386.86   38.60
 -12   9  -5  124.69   19.30
  12   9   5  206.68   19.90
 -12  -9   5  122.59   21.70
 -12  -9   5  146.99   24.10
 -12  -9  -5  194.78   28.10
 -12   9   5  215.28   21.70
 -12   9   5  151.48   21.90
  12   9  -5  161.58   21.70
 -12  -9  -5  174.68   24.40
 -12 -10   5  323.87   36.30
 -12  10  -5  364.86   35.80
 -12 -10   5  319.37   42.40
  12  10   5  310.07   29.30
 -12  10   5  327.07   32.20
 -12 -10  -5  345.37   45.90
 -12 -10  -5  306.57   37.50
  12  10  -5  358.06   30.40
 -12 -11   5  287.47   36.10
  12  11   5  304.77   31.70
 -12  11  -5  261.87   35.20
 -12  11  -5  281.57   26.80
  12  11  -5  312.97   29.90
 -12 -11  -5  239.78   34.20
 -12  11   5  309.67   33.00
 -12 -11  -5  241.38   34.40
 -12  12  -5  470.15   34.90
  12  12   5  486.95   39.00
 -12 -12   5  512.35   44.70
 -12  12   5  512.45   42.10
  12  12  -5  487.35   39.70
 -12 -12  -5  536.25   45.10
 -12 -13   5  352.16   41.20
 -12  13  -5  398.86   31.60
  12  13   5  357.86   36.30
 -12 -13  -5  409.46   43.00
  12  13  -5  403.86   38.50
 -12  13   5  404.86   38.50
 -12  14  -5  440.36   35.40
  12  14   5  510.15   43.50
 -12 -14   5  389.76   45.00
 -12  14   5  443.76   41.00
  12  14  -5  513.15   42.30
 -12 -14  -5  461.55   45.90
 -13   0   5    5.60   11.90
 -13   0  -5    0.70    7.80
  13   0  -5   -7.20    6.20
 -13   0  -5   -8.60   11.10
  13   0   5    2.10    6.40
 -13   0   5   22.00   10.30
 -13   1  -5    9.30   10.90
 -13  -1   5   45.40   11.80
 -13  -1   5   29.70   14.00
 -13   1  -5   49.20   10.30
 -13   1   5   43.60   13.60
 -13   1   5   50.39   13.10
 -13  -1  -5   38.00   13.30
  13   1  -5   54.49   10.40
 -13  -1  -5   19.90    9.00
 -13   2  -5    3.20    7.60
 -13  -2   5   -3.20   12.30
 -13   2  -5   13.10   11.90
 -13  -2   5   32.70   14.60
  13   2   5   -1.50    7.30
 -13   2   5    5.70   11.60
 -13   2   5   -0.40    9.50
  13   2  -5    1.80    6.10
 -13  -2  -5    9.60    9.90
 -13  -2  -5    8.50   12.60
 -13  -3   5    6.30   11.50
 -13   3  -5   13.80    7.70
 -13   3  -5  -10.20   12.30
  13   3   5    5.60    7.90
 -13  -3  -5    3.00   11.70
  13   3  -5   12.00    7.00
 -13   3   5   26.50   11.60
 -13  -3  -5   16.60   10.40
 -13   3   5   17.40   13.50
  13   4   5   27.20   10.10
 -13   4  -5   19.80   12.50
 -13  -4   5   21.00   11.40
 -13   4  -5   41.70   10.90
 -13  -4   5   31.40   11.90
 -13   4   5   36.50   13.20
 -13  -4  -5   43.70   13.40
 -13   4   5   42.70   12.00
  13   4  -5   25.70    8.50
 -13  -4  -5   39.20   14.90
 -13  -5   5   66.19   16.20
 -13   5  -5   55.39   11.50
 -13   5  -5   72.39   16.40
 -13  -5   5   59.19   15.60
  13   5   5   58.19   12.20
  13   5  -5   69.19   12.00
 -13  -5  -5   67.69   14.90
 -13  -5  -5   50.59   15.50
 -13   5   5   71.09   14.30
 -13  -6   5   90.59   18.70
  13   6   5  155.38   16.90
 -13   6  -5  132.39   18.80
 -13   6  -5  130.09   16.40
 -13  -6   5  112.29   19.10
 -13  -6  -5   93.79   24.00
 -13  -6  -5   96.79   18.20
  13   6  -5  114.99   16.80
 -13   6   5   93.79   16.20
 -13   6   5  106.39   18.70
  13   7   5  199.78   20.30
 -13   7  -5  160.18   22.70
 -13  -7   5  185.18   25.80
 -13   7  -5  201.88   24.00
 -13  -7   5  241.78   27.20
 -13   7   5  181.88   22.10
 -13  -7  -5  148.79   22.20
  13   7  -5  185.08   22.80
 -13  -8   5   10.00   14.20
 -13   8  -5   23.70   22.60
 -13   8  -5   14.80   10.90
  13   8   5   14.10    9.80
 -13  -8   5   10.40   15.80
 -13   8   5   -1.70   16.50
 -13   8   5    6.70   11.30
  13   8  -5   15.20   11.50
 -13  -8  -5   12.40   14.70
 -13   8   5   14.30   12.10
 -13  -8  -5   -8.00   14.80
 -13   9  -5  293.37   29.00
 -13  -9   5  176.58   26.60
  13   9   5  267.57   24.50
 -13  -9  -5  237.58   29.90
 -13   9   5  303.87   30.00
 -13   9   5  255.77   36.40
  13   9  -5  226.88   26.20
 -13  -9  -5  179.68   28.00
 -13  11  -5   64.79   14.10
 -13  11  -5   93.29   19.00
  13  11   5  109.19   17.10
 -13 -11   5   61.29   17.60
 -13  11   5   76.09   19.70
  13  11  -5   88.59   17.40
 -13 -11  -5   92.29   33.90
 -13 -11  -5   52.19   18.70
  13  12   5  102.39   18.50
 -13 -12   5  107.29   22.60
 -13  12  -5  116.39   17.50
 -13 -12  -5  117.19   24.40
 -13  12   5  116.19   21.40
  13  12  -5  163.08   24.40
 -13 -13   5  163.88   27.80
  13  13   5  216.38   25.10
 -13  13  -5  187.88   25.70
  13  13  -5  162.18   23.50
 -13  13   5  118.29   22.30
 -13 -13  -5  158.78   28.50
  13  14   5   63.79   21.40
 -13 -14   5   66.39   22.00
 -13  14  -5   65.39   14.30
 -13  14   5   55.59   19.20
  13  14  -5   55.59   17.40
 -13 -14  -5   84.19   21.80
 -14   0   5   -6.90   11.90
 -14   0   5  -17.60   11.70
 -14   0  -5    9.30   13.20
  14   0   5    5.20    7.80
 -14   0  -5  -16.60    9.20
 -14   1  -5   54.09   12.70
 -14  -1   5   44.30   15.60
  14   1   5   34.20   10.30
 -14  -1   5   56.19   16.30
 -14   1  -5   65.59   16.20
 -14   1   5   52.79   16.30
 -14  -1  -5   42.80   14.00
 -14   1   5   41.10   15.50
 -14  -1  -5   57.29   14.30
  14   1  -5   56.69   11.10
 -14   2  -5    1.30    8.30
 -14  -2   5   13.60   11.40
  14   2   5   -5.00    7.80
 -14  -2   5   28.30   14.80
 -14   2  -5   -0.50   11.80
 -14   2   5    7.80   10.70
  14   2  -5   14.70    8.90
 -14   2   5   -2.40   11.20
 -14  -2  -5    9.10   13.00
 -14  -2  -5    4.90   11.40
 -14   3  -5    9.30    8.60
  14   3   5   -1.70    8.30
 -14  -3   5    0.00   11.60
 -14   3  -5    1.40   12.30
 -14  -3   5   11.80   13.20
 -14  -3  -5    4.30   11.50
 -14   3   5    8.10   12.30
 -14  -3  -5   19.70   14.60
  14   3  -5    9.80    6.80
 -14   3   5   21.20   13.20
  14   4   5   46.50   13.10
 -14  -4   5   69.29   16.80
 -14  -4   5   22.40   13.20
 -14   4  -5   42.20   14.20
 -14   4  -5   29.20   10.60
 -14   4   5   35.70   12.90
 -14   4   5   25.00   14.10
  14   4  -5   40.70    9.40
 -14  -4  -5   40.00   14.30
 -14  -4  -5   51.39   15.50
 -14  -5   5  118.79   20.10
 -14   5  -5   85.89   18.20
 -14   5  -5   96.69   15.30
 -14  -5   5   95.89   20.30
  14   5  -5   76.99   12.40
 -14  -5  -5  101.29   18.10
 -14   5   5   99.09   18.10
 -14   5   5   92.39   15.90
 -14  -5  -5  106.09   20.80
 -14   6  -5  151.78   24.60
 -14   6  -5  166.38   20.90
  14   6   5  175.48   20.10
 -14  -6   5  176.68   25.40
 -14  -6   5  151.48   23.50
 -14   6   5  164.08   22.30
  14   6  -5  162.78   22.50
 -14  -6  -5  123.99   21.30
 -14   6   5  148.09   20.30
 -14  -6  -5  151.98   21.10
  14   7   5  188.88   21.10
 -14   7  -5  164.58   24.60
 -14  -7   5  186.08   25.50
 -14  -7   5  184.78   27.60
 -14   7  -5  243.68   33.50
 -14   7   5  210.48   23.90
  14   7  -5  206.98   27.20
 -14  -7  -5  140.59   24.40
 -14  -7  -5  171.88   24.20
 -14   7   5  201.28   30.70
 -14   8  -5  181.98   25.50
 -14  -8   5  183.98   27.80
  14   8   5  220.68   23.60
 -14  -8   5  163.78   27.70
 -14   8  -5  212.18   26.10
 -14  -8  -5  154.28   24.60
 -14   8   5  153.28   20.70
 -14   8   5  141.59   21.00
 -14  -8  -5  265.97   32.90
  14   8  -5  178.48   25.60
  14   9   5  207.48   23.40
 -14   9  -5  237.48   30.30
 -14   9  -5  225.18   26.00
 -14  -9   5  197.18   27.90
 -14  -9   5  173.38   31.30
 -14   9   5  236.88   25.70
  14   9  -5  239.88   26.90
 -14  -9  -5  169.28   28.00
 -14   9   5  225.78   28.70
 -14   9   5  233.78   29.50
 -14  -9  -5  172.08   27.60
 -14 -10   5  118.29   21.80
 -14  10  -5  169.28   31.60
  14  10   5  136.39   19.70
 -14  10  -5  193.68   21.60
 -14 -10  -5  205.98   36.90
 -14 -10  -5  160.28   27.60
 -14  10   5   99.09   19.50
  14  10  -5  165.38   22.40
 -14  10   5  190.98   27.10
 -14 -11   5  217.18   30.20
 -14  11  -5  221.58   27.40
 -14  11  -5  281.67   28.90
  14  11   5  252.07   29.60
 -14 -11  -5  218.28   41.20
 -14 -11  -5  332.37   38.90
  14  11  -5  255.07   32.40
 -14 -12   5  188.78   29.50
  14  12   5  145.09   23.60
 -14  12  -5  168.28   24.80
 -14  12  -5  175.88   25.70
  14  12  -5  161.98   25.30
 -14  12   5  114.29   22.60
 -14 -12  -5  126.69   25.40
  14  13   5  326.67   39.60
 -14  13  -5  294.17   30.20
 -14 -13   5  380.86   45.70
 -14  13  -5  347.77   32.40
 -14 -13  -5  315.27   44.70
 -14  13   5  307.87   40.50
 -15   0   5  -12.50   12.40
 -15   0   5  -10.60   13.70
 -15   0  -5   -0.20   12.70
 -15   0  -5  -13.80    9.80
  15   0   5  -10.60    7.50
  15   1   5    9.60    9.10
 -15   1  -5  -20.20   10.90
 -15   1  -5  -12.10    9.30
 -15  -1   5   10.50   13.30
 -15  -1   5    5.70   13.70
 -15   1   5   -3.00   11.80
  15   1  -5  -10.60    7.80
 -15  -1  -5   21.00   13.40
 -15   1   5   -4.20   14.40
 -15  -1  -5  -15.50   12.20
 -15  -2   5   64.89   16.10
 -15   2  -5   64.19   18.40
 -15   2  -5   79.19   14.30
 -15   2   5   61.89   14.50
 -15  -2  -5   60.09   18.60
  15   2  -5   50.39   10.00
 -15  -2  -5   46.50   14.30
 -15   2   5   44.70   15.10
  15   3   5    1.80   10.40
 -15  -3   5  -11.70   12.90
 -15   3  -5   44.30   16.20
 -15   3  -5   21.00    9.80
 -15  -3   5   30.90   15.40
 -15   3   5    6.00   13.30
 -15  -3  -5    8.10   14.10
 -15   3   5   16.20   12.00
 -15  -3  -5   17.10   14.70
  15   3  -5    8.50    8.90
 -15   4  -5   26.50   11.40
 -15  -4   5   23.80   14.70
 -15   4  -5   40.70   14.80
 -15  -4   5   33.30   15.90
  15   4   5   38.20   13.50
 -15  -4  -5   16.20   16.00
 -15  -4  -5   51.19   19.10
  15   4  -5   42.60   10.60
 -15   4   5   33.80   14.90
 -15   4   5   40.10   14.00
 -15   5  -5  116.09   16.70
 -15  -5   5   98.19   21.00
 -15  -5   5  110.89   22.60
 -15   5  -5  133.89   21.70
  15   5  -5  167.28   21.40
 -15  -5  -5  126.69   22.50
 -15  -5  -5  100.39   27.00
 -15   5   5   84.69   16.60
 -15   5   5  121.19   19.60
  15   7   5  109.39   15.80
 -15   7  -5  105.29   20.10
 -15   7  -5  107.79   17.00
 -15  -7   5  104.69   22.40
 -15  -7   5  158.08   29.20
 -15   7   5  121.89   19.30
 -15  -7  -5  142.79   25.20
 -15  -7  -5  142.69   23.90
 -15   7   5  149.69   23.20
  15   7  -5  154.48   20.60
 -15  -8   5  -11.30   15.00
 -15  -8   5   -1.00   24.70
 -15   8  -5    6.80   14.60
  15   8   5   17.40   12.10
 -15   8  -5   -9.50   15.20
 -15   8   5   -4.60   13.60
 -15  -8  -5   33.80   18.40
  15   8  -5    6.00   11.10
 -15   8   5    7.90   15.10
 -15  -8  -5   -3.80   23.20
 -15   8   5  -14.80   24.20
 -15   9  -5  121.39   21.40
  15   9   5  157.38   22.80
 -15   9  -5  122.79   20.30
 -15  -9   5  142.39   24.60
 -15  -9  -5  132.79   25.50
 -15  -9  -5  130.69   31.50
 -15   9   5  126.29   23.80
  15   9  -5  144.29   19.70
 -15   9   5  158.88   25.50
  15  10   5  178.88   24.90
 -15 -10   5  102.89   23.40
 -15  10  -5  169.38   23.50
 -15 -10  -5  130.29   23.90
 -15 -10  -5  224.58   40.40
  15  10  -5  169.38   23.20
 -15  10   5  148.99   23.60
 -15  10   5  203.18   30.00
 -15  11  -5   73.99   25.70
 -15 -11   5  103.09   24.00
 -15  11  -5  106.09   17.80
  15  11   5  118.49   20.20
 -15  11  -5   70.09   15.40
 -15  11   5  130.89   26.30
 -15  11   5   84.59   20.80
  15  11  -5   70.69   17.30
 -15 -11  -5  120.19   27.70
 -15  12  -5  105.29   18.50
 -15  12  -5   79.89   17.50
  15  12   5   68.09   16.90
 -15 -12   5   83.69   25.50
 -15  12   5   84.89   21.30
  15  12  -5  102.69   21.60
 -15 -12  -5  114.19   24.60
  16   0   5   10.80   12.00
 -16   0  -5   -3.90   13.60
 -16   0   5  -23.90   11.90
 -16   0   5   -7.20   16.60
 -16   0  -5   -0.30   12.40
 -16   1  -5    0.70   13.90
  16   1   5    3.40   10.00
 -16  -1   5   -5.30   13.60
 -16   1  -5   10.70   10.80
 -16  -1  -5   19.70   15.20
 -16  -1  -5    6.80   13.70
 -16   1   5   -1.90   18.30
 -16   1   5    0.60   13.10
  16   1  -5   21.10    9.50
 -16  -2   5   26.00   14.90
 -16   2  -5   14.70   14.30
 -16  -2   5   18.30   14.50
  16   2   5   -2.60   12.20
 -16   2  -5   23.00   10.60
 -16   2   5    8.60   16.70
  16   2  -5    6.60    9.10
 -16  -2  -5   39.70   16.70
 -16  -2  -5   21.30   16.10
 -16  -3   5   44.30   19.20
 -16   3  -5   39.20   12.90
  16   3   5   13.40   12.30
 -16   3  -5   21.00   15.00
 -16  -3   5    7.60   14.70
 -16  -3  -5   18.30   14.80
 -16   3   5   35.50   17.40
  16   3  -5   46.40   13.60
 -16   3   5   35.20   15.80
 -16  -3  -5   37.60   17.60
 -16  -4   5   56.79   19.60
  16   4   5   54.19   14.90
 -16   4  -5   40.00   16.70
 -16   4  -5   71.19   16.60
 -16  -4   5   35.10   16.20
 -16   4   5   55.79   17.80
  16   4  -5   33.40   10.20
 -16   4   5   69.09   18.30
 -16  -4  -5   72.69   21.00
 -16  -4  -5   48.00   17.60
 -16  -5   5   86.79   19.70
 -16   5  -5   96.59   16.00
 -16  -5   5   61.89   21.30
 -16   5  -5   63.39   17.20
 -16   5   5  134.19   21.50
 -16  -5  -5   60.79   17.40
 -16   5   5   63.49   18.00
  16   5  -5   83.69   16.80
 -16  -5  -5   73.59   21.60
 -16  -6   5   73.89   26.50
 -16  -6   5   51.19   19.60
  16   6   5   34.80   11.80
 -16   6  -5   34.10   13.70
 -16   6  -5   42.90   15.80
 -16   6   5   45.80   17.90
 -16   6   5   40.20   18.80
 -16  -6  -5    6.70   17.10
 -16  -6  -5   46.00   25.20
  16   6  -5   32.60   13.50
 -16   7  -5  191.28   27.40
 -16  -7   5  122.89   23.30
 -16   7  -5  220.28   26.80
  16   7   5  193.98   25.80
 -16  -7   5  173.98   33.30
 -16  -7  -5  161.38   28.10
 -16   7   5  250.27   36.80
 -16   7   5  234.58   27.30
  16   7  -5  244.28   28.30
 -16  -7  -5  180.28   27.20
 -16   8  -5   87.19   19.50
 -16   8  -5   73.19   18.40
 -16  -8   5   92.09   22.60
  16   8   5   76.29   14.30
  16   8  -5   87.39   21.00
 -16   8   5   90.39   20.80
 -16  -8  -5   94.39   26.40
 -16   8   5  126.79   24.30
 -16  -8  -5  117.89   32.30
 -16   9  -5  109.39   21.10
  16   9   5  102.49   15.90
 -16  -9   5  100.49   21.70
 -16   9  -5  129.99   21.90
 -16  -9  -5   87.59   35.10
 -16   9   5   76.99   21.70
 -16   9   5  151.28   26.60
 -16  -9  -5  121.19   26.70
  16   9  -5  157.48   23.40
 -16   9   5   92.09   29.30
 -16  10  -5  172.38   26.80
 -16 -10   5   94.79   22.80
  16  10   5  143.49   21.60
 -16 -10  -5  145.89   42.50
 -16  10   5  151.08   24.20
 -16 -10  -5  191.68   32.00
 -16  10   5  124.09   27.80
  16  10  -5  130.49   21.00
  16  11   5   73.99   19.50
 -16 -11   5  155.18   29.70
 -16  11  -5  108.09   19.10
 -16  11  -5  118.09   18.30
 -16  11  -5  116.29   26.80
  16  11  -5  163.18   26.90
 -16 -11  -5  132.99   29.00
 -16  11   5  143.59   26.00
 -17   0   5    3.90   15.20
 -17   0  -5   10.30   14.90
 -17   0  -5   -5.10   13.40
 -17   1  -5    5.80   12.00
 -17  -1   5   25.00   17.00
 -17   1  -5   38.40   18.50
 -17  -1   5   30.60   20.20
  17   1   5   30.10   11.40
 -17  -1  -5   12.90   14.40
 -17   1   5   26.40   18.40
 -17   1   5    6.50   16.30
 -17  -1  -5   29.10   15.90
 -17   2  -5   24.10   13.20
 -17   2  -5   26.80   16.00
 -17  -2   5    4.90   15.10
 -17  -2   5    7.50   19.30
 -17  -2  -5  -18.50   13.70
 -17   2   5    4.40   15.60
 -17   2   5   40.90   29.80
  17   2  -5   21.20   12.00
 -17  -2  -5   23.60   15.90
 -17  -3   5  109.19   25.90
 -17   3  -5   84.89   18.20
 -17  -3   5   74.89   19.20
 -17   3  -5   88.79   20.70
  17   3   5   57.19   15.90
 -17   3   5   68.39   18.90
 -17  -3  -5   92.39   22.40
 -17   3   5   70.99   18.20
 -17  -3  -5   84.59   21.40
  17   3  -5   83.49   14.40
 -17   4  -5   40.00   16.80
 -17  -4   5   12.30   23.10
 -17   4  -5   51.19   13.80
  17   4   5   37.90   15.50
 -17  -4  -5   25.60   36.20
 -17   4   5   32.40   16.80
  17   4  -5   32.50   10.20
 -17  -4  -5   33.60   19.10
 -17   4   5   31.50   17.40
 -17   5  -5   -5.10   12.20
 -17  -5   5   32.20   22.80
 -17  -5   5   -3.70   15.20
  17   5   5    7.40   19.50
 -17   5  -5    2.80   14.60
 -17   5   5    5.60   17.90
 -17   5   5   -8.50   14.80
 -17  -5  -5   15.20   16.20
  17   5  -5    5.30   12.80
 -17  -6   5   41.70   28.70
  17   6   5   -3.60   11.20
 -17   6  -5   10.00   16.20
 -17   6  -5   -4.10   13.50
 -17  -6   5    2.30   15.50
 -17   6   5  -31.00   16.10
 -17   6   5    5.70   19.70
 -17  -6  -5   23.60   18.50
  17   6  -5   16.90   13.90
 -17  -6  -5   17.50   24.60
 -17   7  -5   -0.20   15.00
  17   7   5   11.50   12.10
 -17  -7   5   15.50   19.40
 -17   7  -5  -13.70   16.70
 -17  -7   5  -11.30   32.20
 -17  -7  -5   24.90   19.50
  17   7  -5    5.60   15.90
 -17  -7  -5    6.60   31.20
 -17   7   5   -8.60   19.50
 -17   7   5   39.40   19.00
 -17   8  -5   29.50   17.10
 -17   8  -5   20.70   17.70
 -17  -8   5    8.10   17.40
  17   8   5   -5.10   14.10
 -17   8   5   51.09   20.50
 -17  -8  -5   11.80   19.80
 -17   8   5   25.20   20.00
  17   8  -5    9.30   13.20
 -17  -8  -5    7.10   33.00
 -17   9  -5  143.49   23.20
 -17  -9   5  110.09   25.70
 -17   9  -5  188.98   27.50
  17   9   5  166.38   22.10
 -17  -9  -5  117.59   27.30
  17   9  -5  128.79   21.20
 -17  -9  -5  129.29   41.70
 -17   9   5  131.09   29.10
 -17   9   5  237.28   34.20
 -17   9   5  159.48   27.80
 -17  10  -5   79.79   23.30
  17  10   5  104.59   18.10
 -17 -10   5   68.49   26.10
 -17  10  -5   83.69   25.20
 -17 -10  -5   69.39   24.60
 -17  10   5   84.09   21.80
 -17  11  -5  106.59   39.00
 -17 -11   5  138.69   29.30
 -17 -11  -5  100.09   26.40
 -17  11   5  142.59   24.00
 -18   0  -5   20.80   15.90
 -18   0   5    9.70   16.80
 -18   0  -5    9.00   13.70
 -18   0   5   11.30   18.10
 -18   1  -5    8.60   15.80
 -18   1  -5   -6.10   16.40
 -18  -1   5    4.80   21.60
  18   1   5  -15.50   11.90
 -18  -1   5  -12.70   16.00
 -18  -1  -5   16.70   15.40
 -18  -1  -5   -0.90   18.30
 -18   1   5   -1.50   16.10
 -18   2  -5   11.60   16.60
 -18  -2   5   16.10   22.00
 -18   2  -5   -4.40   15.60
 -18  -2   5   29.40   19.40
 -18  -2  -5    7.00   15.00
  18   2  -5   -4.40   11.00
 -18   2   5   -5.40   16.00
 -18  -2  -5    5.50   18.70
 -18  -3   5   26.00   23.50
  18   3   5   45.40   16.70
 -18  -3   5   33.90   17.20
 -18   3  -5   67.69   20.50
 -18   3  -5   41.20   15.50
  18   3  -5   68.59   15.00
 -18  -3  -5   12.10   16.10
 -18   3   5   36.20   17.20
 -18  -3  -5   36.40   26.90
 -18   4  -5   34.70   14.60
 -18  -4   5   41.60   28.50
 -18  -4   5   22.60   17.80
 -18   4  -5   22.30   16.40
  18   4   5   23.20   17.00
 -18  -4  -5   31.30   19.00
 -18   4   5   52.79   25.40
 -18   4   5   12.10   16.70
  18   4  -5   -9.50   11.60
  18   5   5   61.19   21.00
 -18   5  -5   66.09   16.70
 -18  -5   5   62.49   35.40
 -18   5  -5   80.99   20.70
 -18  -5   5   81.59   23.60
  18   5  -5   56.59   17.20
 -18  -5  -5   66.39   25.30
 -18  -5  -5   30.70   24.80
 -18   5   5   36.40   22.50
 -18   5   5   -1.00   19.30
 -18   6  -5  120.79   22.80
 -18  -6   5  107.69   25.80
 -18  -6   5  180.98   45.20
 -18   6  -5  122.89   21.30
  18   6   5  129.89   18.40
 -18  -6  -5  121.49   28.20
 -18   6   5  161.88   25.30
 -18   6   5  121.39   27.70
 -18  -6  -5  167.58   33.20
  18   6  -5  121.19   23.20
 -18   7  -5   69.19   19.60
 -18   7  -5   70.29   21.10
  18   7   5   71.29   16.90
 -18  -7   5   50.49   21.40
 -18   7   5   85.09   20.90
 -18   7   5   52.09   25.50
 -18  -7  -5   55.29   35.80
 -18  -7  -5   28.80   22.60
  18   7  -5   59.29   19.70
 -18   8  -5  188.08   24.00
 -18  -8   5   85.69   26.20
 -18   8  -5  153.88   24.40
 -18  -8  -5  118.99   27.80
  18   8  -5  121.99   21.90
 -18   8   5  137.79   25.50
 -18  -8  -5  146.59   50.49
 -18   8   5  137.49   30.40
 -18  -9   5   60.19   25.80
 -18   9  -5   55.59   23.70
 -18   9  -5   57.89   26.80
 -18  -9  -5   43.90   24.10
  18   9  -5   27.10   21.30
 -18   9   5   35.90   19.20
 -18   9   5   59.39   24.10
 -19   0  -5   19.20   18.40
 -19   0  -5    5.80   18.00
 -19   0   5   23.70   17.10
 -19   0   5  -41.20   24.30
 -19  -1   5    7.00   26.00
 -19  -1   5   29.20   19.10
 -19   1  -5    5.60   18.50
  19   1   5  -12.20   13.40
 -19   1  -5   26.70   18.70
 -19   1   5  -28.60   23.90
 -19  -1  -5  -10.50   18.20
 -19  -1  -5  -39.40   20.10
 -19   1   5    9.80   16.30
 -19  -2   5   27.00   25.90
  19   2   5    1.60   17.80
 -19  -2   5    5.30   17.00
[truncated: 1,020,774 more chars]
