# Supplementary material for: Cyanate Formation via Photolytic Splitting of Dinitrogen
Source: JACS Au. 2021 May 20;1(6):879–94. doi: 10.1021/jacsau.1c00117 (PMC8243327; doi:10.1021/jacsau.1c00117)
Supplement: Supplementary file 5 — au1c00117_si_005.cif [file au1c00117_si_005.cif]

data_global
_audit_creation_method                  'APEX3 v2016.9-0'

_publ_requested_journal                 ?

_publ_contact_author_name               ?
_publ_contact_author_address            
;
;
_publ_contact_author_email              ?
_publ_contact_author_fax                ?
_publ_contact_author_phone              ?

_publ_section_title                     
;
;
_publ_section_abstract                  
;
;
_publ_section_references                
;
;
_publ_section_comment                   
;
;

data_CW_BS_270519
_chemical_name_systematic               ?
_chemical_name_common                   BS-SJ-36
_chemical_formula_moiety                ?
_chemical_formula_sum                   'C31 H62 N4 O P2 W'
_chemical_formula_iupac                 ?
_chemical_formula_weight                752.63
_chemical_absolute_configuration        ?

_chemical_melting_point                 ?

_space_group_crystal_system             orthorhombic
_space_group_name_H-M_alt               'P n a 21'
_space_group_name_Hall                  'P 2c -2n'
loop_
    _space_group_symop_operation_xyz
    'x, y, z'
    '-x, -y, z+1/2'
    'x+1/2, -y+1/2, z'
    '-x+1/2, y+1/2, z+1/2'

_cell_length_a                          13.5380(9)
_cell_length_b                          18.3332(12)
_cell_length_c                          14.4776(9)
_cell_angle_alpha                       90
_cell_angle_beta                        90
_cell_angle_gamma                       90
_cell_volume                            3593.3(4)
_cell_formula_units_Z                   4
_cell_measurement_reflns_used           9920
_cell_measurement_theta_min             2.3401
_cell_measurement_theta_max             28.6797
_cell_measurement_temperature           100.(2)

_exptl_crystal_description              Block
_exptl_crystal_colour                   'dark green'
_exptl_crystal_size_max                 0.357
_exptl_crystal_size_mid                 0.252
_exptl_crystal_size_min                 0.208
_exptl_crystal_density_diffrn           1.391
_exptl_crystal_density_meas             ?
_exptl_crystal_density_method           'not measured'
_exptl_crystal_F_000                    1552

_exptl_absorpt_coefficient_mu           3.331
_exptl_absorpt_correction_type          Multi-Scan
_exptl_absorpt_process_details          
;
SADABS-2016/2 - Bruker AXS area detector scaling and absorption correction
;
_exptl_absorpt_correction_T_min         0.41
_exptl_absorpt_correction_T_max         0.54

_exptl_special_details                  
;
; 

_diffrn_ambient_temperature             100.(2)

_diffrn_source                          'microfucus sealed tube'
_diffrn_source_type                     'INCOATEC microfocus sealed tube'

_diffrn_radiation_type                  MoK\a
_diffrn_radiation_wavelength            0.71073
_diffrn_radiation_monochromator         'multilayer optics'

_diffrn_measurement_device_type         'Bruker D8 Venture CMOS'
_diffrn_measurement_method              'omega and phi scans'

_diffrn_detector_area_resol_mean        10.4167

_diffrn_reflns_number                   59367
_diffrn_reflns_av_R_equivalents         0.1325
_diffrn_reflns_av_unetI/netI            0.0929
_diffrn_reflns_theta_min                2.34
_diffrn_reflns_theta_max                30.60
_diffrn_reflns_theta_full               30.60
_diffrn_measured_fraction_theta_max     0.996
_diffrn_measured_fraction_theta_full    0.996
_diffrn_reflns_limit_h_min              -19
_diffrn_reflns_limit_h_max              19
_diffrn_reflns_limit_k_min              -26
_diffrn_reflns_limit_k_max              26
_diffrn_reflns_limit_l_min              -20
_diffrn_reflns_limit_l_max              20

_refine_special_details                 
;

Refined as a 2-component inversion twin.
;

_reflns_number_total                    11011
_reflns_number_gt                       7898
_reflns_threshold_expression            'I > 2\s(I)'

_refine_ls_structure_factor_coef        Fsqd
_refine_ls_matrix_type                  full
_refine_ls_R_factor_all                 0.0833
_refine_ls_R_factor_gt                  0.0431
_refine_ls_wR_factor_gt                 0.0698
_refine_ls_wR_factor_ref                0.0811
_refine_ls_goodness_of_fit_ref          1.003
_refine_ls_restrained_S_all             1.006
_refine_ls_number_reflns                11011
_refine_ls_number_parameters            409
_refine_ls_number_restraints            94
_refine_ls_number_constraints           ?
_refine_ls_hydrogen_treatment           constr
_refine_ls_weighting_scheme             calc
_refine_ls_weighting_details            
    'w=1/[\s^2^(Fo^2^)+(0.0088P)^2^+1.6825P] where P=(Fo^2^+2Fc^2^)/3'

_atom_sites_solution_hydrogens          geom
_atom_sites_solution_primary            ?
_atom_sites_solution_secondary          ?

_refine_ls_shift/su_max                 0.001
_refine_ls_shift/su_mean                0.000
_refine_diff_density_max                2.271
_refine_diff_density_min                -1.198
_refine_ls_extinction_method            none
_refine_ls_extinction_coef              ?
_refine_ls_abs_structure_details        
;

Refined as an inversion twin.
;
_refine_ls_abs_structure_Flack          0.036(12)

loop_
    _atom_type_symbol
    _atom_type_description
    _atom_type_scat_dispersion_real
    _atom_type_scat_dispersion_imag
    _atom_type_scat_source
    C C 0.0033 0.0016 'International Tables Vol C Tables 4.2.6.8 and 6.1.1.4'
    H H 0.0000 0.0000 'International Tables Vol C Tables 4.2.6.8 and 6.1.1.4'
    N N 0.0061 0.0033 'International Tables Vol C Tables 4.2.6.8 and 6.1.1.4'
    O O 0.0106 0.0060 'International Tables Vol C Tables 4.2.6.8 and 6.1.1.4'
    W W -0.8490 6.8722 'International Tables Vol C Tables 4.2.6.8 and 6.1.1.4'
    P P 0.1023 0.0942 'International Tables Vol C Tables 4.2.6.8 and 6.1.1.4'

_computing_data_collection              'Bruker Instrument Service vV6.2.4'
_computing_cell_refinement              'SAINT V8.37A (Bruker AXS Inc., 2015)'
_computing_data_reduction               'SAINT V8.37A (Bruker AXS Inc., 2015)'
_computing_structure_solution           'SHELXT-2014 (Sheldrick, 2014)'
_computing_structure_refinement         'SHELXL-2014/7 (Sheldrick, 2014)'
_computing_molecular_graphics           'shelXle (C.B. Huebschle, rev 807)'
_computing_publication_material         ?

loop_
    _atom_site_type_symbol
    _atom_site_label
    _atom_site_fract_x
    _atom_site_fract_y
    _atom_site_fract_z
    _atom_site_U_iso_or_equiv
    _atom_site_adp_type
    _atom_site_calc_flag
    _atom_site_refinement_flags_adp
    _atom_site_refinement_flags_occupancy
    _atom_site_refinement_flags_posn
    _atom_site_occupancy
    _atom_site_disorder_assembly
    _atom_site_disorder_group
    P P1 0.07896(13) 0.50384(12) 0.53143(12) 0.0188(5) Uani d . . . 1.0 . .
    P P3 0.43404(13) 0.47892(13) 0.53378(13) 0.0194(5) Uani d . . . 1.0 . .
    O O1 0.1702(5) 0.4421(5) 0.2358(4) 0.046(2) Uani d . . . 1.0 . .
    N N1 0.2496(7) 0.4646(8) 0.6347(8) 0.020(2) Uani d . . . 1.0 . .
    N N3 0.3490(5) 0.6277(4) 0.3605(5) 0.0241(17) Uani d . . . 1.0 . .
    N N4 0.2338(7) 0.4541(8) 0.3883(8) 0.021(2) Uani d . . . 1.0 . .
    C C1 0.1654(6) 0.4732(6) 0.6978(6) 0.026(2) Uani d . . . 1.0 . .
    H H1A 0.1884 0.4987 0.7541 0.031 Uiso calc U . R 1.0 . .
    H H1B 0.1422 0.4242 0.7165 0.031 Uiso calc U . R 1.0 . .
    C C2 0.0780(6) 0.5154(5) 0.6575(5) 0.0233(17) Uani d . . . 1.0 . .
    H H2A 0.0836 0.5678 0.6733 0.028 Uiso calc U . R 1.0 . .
    H H2B 0.0153 0.4966 0.6834 0.028 Uiso calc U . R 1.0 . .
    C C3 -0.0070(6) 0.5751(5) 0.4828(5) 0.024(2) Uani d . . . 1.0 . .
    C C4 0.0223(6) 0.6490(5) 0.5232(8) 0.032(2) Uani d . . . 1.0 . .
    H H4A 0.0935 0.6563 0.5156 0.047 Uiso calc U . R 1.0 . .
    H H4B 0.0056 0.6502 0.5891 0.047 Uiso calc U . R 1.0 . .
    H H4C -0.0135 0.6878 0.491 0.047 Uiso calc U . R 1.0 . .
    C C5 0.0113(6) 0.5781(5) 0.3779(5) 0.026(2) Uani d . . . 1.0 . .
    H H5A -0.0041 0.5306 0.3505 0.039 Uiso calc U . R 1.0 . .
    H H5B 0.0808 0.5901 0.3662 0.039 Uiso calc U . R 1.0 . .
    H H5C -0.031 0.6156 0.3503 0.039 Uiso calc U . R 1.0 . .
    C C6 -0.1174(5) 0.5630(5) 0.5010(10) 0.034(2) Uani d . . . 1.0 . .
    H H6A -0.1375 0.5158 0.4754 0.051 Uiso calc U . R 1.0 . .
    H H6B -0.1297 0.5635 0.5677 0.051 Uiso calc U . R 1.0 . .
    H H6C -0.1556 0.602 0.4715 0.051 Uiso calc U . R 1.0 . .
    C C7 0.1015(6) 0.3511(5) 0.5298(6) 0.028(2) Uani d . . . 1.0 . .
    H H7A 0.0724 0.3027 0.5213 0.042 Uiso calc U . R 1.0 . .
    H H7B 0.1285 0.3551 0.5924 0.042 Uiso calc U . R 1.0 . .
    H H7C 0.1545 0.3583 0.4847 0.042 Uiso calc U . R 1.0 . .
    C C8 0.0212(5) 0.4100(4) 0.5157(10) 0.0261(18) Uani d . . . 1.0 . .
    C C9 -0.0198(7) 0.3984(6) 0.4157(7) 0.031(2) Uani d . . . 1.0 . .
    H H9A 0.0308 0.4122 0.3706 0.046 Uiso calc U . R 1.0 . .
    H H9B -0.0786 0.4288 0.4068 0.046 Uiso calc U . R 1.0 . .
    H H9C -0.0374 0.347 0.4072 0.046 Uiso calc U . R 1.0 . .
    C C10 -0.0627(8) 0.3949(7) 0.5821(7) 0.038(3) Uani d . . . 1.0 . .
    H H10A -0.1143 0.4318 0.574 0.057 Uiso calc U . R 1.0 . .
    H H10B -0.0902 0.3465 0.5696 0.057 Uiso calc U . R 1.0 . .
    H H10C -0.0379 0.3967 0.6456 0.057 Uiso calc U . R 1.0 . .
    C C11 0.3269(6) 0.4220(5) 0.6809(6) 0.026(2) Uani d . . . 1.0 . .
    H H11A 0.3191 0.3699 0.6644 0.031 Uiso calc U . R 1.0 . .
    H H11B 0.3187 0.4265 0.7486 0.031 Uiso calc U . R 1.0 . .
    C C12 0.4292(6) 0.4467(6) 0.6546(5) 0.025(2) Uani d . . . 1.0 . .
    H H12A 0.476 0.4057 0.6626 0.03 Uiso calc U . R 1.0 . .
    H H12B 0.45 0.4866 0.6963 0.03 Uiso calc U . R 1.0 . .
    C C13 0.5402(6) 0.5478(5) 0.5381(6) 0.026(2) Uani d . . . 1.0 . .
    C C14 0.6255(7) 0.5232(7) 0.6007(7) 0.043(3) Uani d . . . 1.0 . .
    H H14A 0.6533 0.4775 0.577 0.064 Uiso calc U . R 1.0 . .
    H H14B 0.6007 0.5155 0.6636 0.064 Uiso calc U . R 1.0 . .
    H H14C 0.6769 0.5608 0.6015 0.064 Uiso calc U . R 1.0 . .
    C C15 0.5786(7) 0.5634(6) 0.4402(7) 0.036(2) Uani d . . . 1.0 . .
    H H15A 0.5226 0.5705 0.3983 0.053 Uiso calc U . R 1.0 . .
    H H15B 0.6185 0.5221 0.4188 0.053 Uiso calc U . R 1.0 . .
    H H15C 0.6193 0.6077 0.441 0.053 Uiso calc U . R 1.0 . .
    C C16 0.4960(7) 0.6181(6) 0.5761(7) 0.036(3) Uani d . . . 1.0 . .
    H H16A 0.5477 0.6553 0.5805 0.054 Uiso calc U . R 1.0 . .
    H H16B 0.4684 0.6089 0.6376 0.054 Uiso calc U . R 1.0 . .
    H H16C 0.4436 0.6351 0.5348 0.054 Uiso calc U . R 1.0 . .
    C C17 0.4776(6) 0.3966(5) 0.4665(6) 0.024(2) Uani d . . . 1.0 . .
    C C18 0.5811(6) 0.3692(5) 0.4883(6) 0.034(3) Uani d . . . 1.0 . .
    H H18A 0.5908 0.3212 0.4601 0.051 Uiso calc U . R 1.0 . .
    H H18B 0.5893 0.3654 0.5554 0.051 Uiso calc U . R 1.0 . .
    H H18C 0.6299 0.4035 0.4634 0.051 Uiso calc U . R 1.0 . .
    C C19 0.4705(7) 0.4138(6) 0.3614(6) 0.032(2) Uani d . . . 1.0 . .
    H H19A 0.4743 0.3682 0.3261 0.048 Uiso calc U . R 1.0 . .
    H H19B 0.5253 0.4458 0.3435 0.048 Uiso calc U . R 1.0 . .
    H H19C 0.4076 0.4382 0.3484 0.048 Uiso calc U . R 1.0 . .
    C C20 0.4038(6) 0.3348(5) 0.4885(7) 0.031(3) Uani d . . . 1.0 . .
    H H20A 0.3362 0.3524 0.479 0.047 Uiso calc U . R 1.0 . .
    H H20B 0.412 0.3195 0.5529 0.047 Uiso calc U . R 1.0 . .
    H H20C 0.4164 0.2933 0.4475 0.047 Uiso calc U . R 1.0 . .
    C C26 0.3099(6) 0.5882(5) 0.4160(6) 0.0176(16) Uani d . . . 1.0 . .
    C C27 0.3175(7) 0.6925(5) 0.3085(7) 0.029(2) Uani d . . . 1.0 . .
    C C28 0.2579(9) 0.7420(7) 0.3699(9) 0.051(3) Uani d . . . 1.0 . .
    H H28A 0.24 0.7862 0.3358 0.077 Uiso calc U . R 1.0 . .
    H H28B 0.2971 0.7553 0.4243 0.077 Uiso calc U . R 1.0 . .
    H H28C 0.1977 0.7167 0.3896 0.077 Uiso calc U . R 1.0 . .
    C C29 0.2563(9) 0.6658(7) 0.2265(7) 0.039(3) Uani d . . . 1.0 . .
    H H29A 0.2334 0.7078 0.1905 0.059 Uiso calc U . R 1.0 . .
    H H29B 0.1993 0.6382 0.2491 0.059 Uiso calc U . R 1.0 . .
    H H29C 0.2971 0.6343 0.1873 0.059 Uiso calc U . R 1.0 . .
    C C30 0.4091(9) 0.7312(5) 0.2752(7) 0.037(2) Uani d . . . 1.0 . .
    H H30A 0.4444 0.7 0.2313 0.056 Uiso calc U . R 1.0 . .
    H H30B 0.4521 0.742 0.3279 0.056 Uiso calc U . R 1.0 . .
    H H30C 0.3904 0.7769 0.2447 0.056 Uiso calc U . R 1.0 . .
    C C31 0.2040(7) 0.4484(6) 0.3110(6) 0.026(2) Uani d . . . 1.0 . .
    W W1 0.26096(2) 0.51372(2) 0.50968(3) 0.01493(6) Uani d U . . 1.0 . .
    C C21 0.2556(6) 0.6043(4) 0.5881(5) 0.0183(15) Uani d U . . 1.0 . .
    C C22 0.2555(7) 0.7177(5) 0.6946(7) 0.031(2) Uani d U . D 1.0 . .
    N N2 0.2335(13) 0.6543(11) 0.6373(15) 0.024(4) Uani d U P . 0.671(14) A 1
    C C23 0.3260(17) 0.7007(14) 0.7694(14) 0.082(7) Uani d U P D 0.671(14) A 1
    H H23A 0.3065 0.6551 0.7996 0.123 Uiso calc U P R 0.671(14) A 1
    H H23B 0.3258 0.7403 0.8148 0.123 Uiso calc U P R 0.671(14) A 1
    H H23C 0.3925 0.6954 0.7435 0.123 Uiso calc U P R 0.671(14) A 1
    C C24 0.1551(10) 0.7406(10) 0.7347(11) 0.042(4) Uani d U P D 0.671(14) A 1
    H H24A 0.1605 0.7895 0.7615 0.063 Uiso calc U P R 0.671(14) A 1
    H H24B 0.1353 0.7059 0.7828 0.063 Uiso calc U P R 0.671(14) A 1
    H H24C 0.1054 0.7409 0.6855 0.063 Uiso calc U P R 0.671(14) A 1
    C C25 0.2867(16) 0.7775(9) 0.6293(12) 0.060(5) Uani d U P D 0.671(14) A 1
    H H25A 0.3422 0.7605 0.5916 0.09 Uiso calc U P R 0.671(14) A 1
    H H25B 0.3069 0.8205 0.6649 0.09 Uiso calc U P R 0.671(14) A 1
    H H25C 0.2311 0.7904 0.5891 0.09 Uiso calc U P R 0.671(14) A 1
    N N2A 0.265(3) 0.656(2) 0.634(4) 0.023(7) Uani d U P . 0.329(14) A 2
    C C23A 0.229(3) 0.688(2) 0.7898(18) 0.052(9) Uani d U P D 0.329(14) A 2
    H H23D 0.1574 0.682 0.7942 0.079 Uiso calc U P R 0.329(14) A 2
    H H23E 0.2511 0.7231 0.8371 0.079 Uiso calc U P R 0.329(14) A 2
    H H23F 0.2619 0.6414 0.7995 0.079 Uiso calc U P R 0.329(14) A 2
    C C24A 0.199(3) 0.7819(15) 0.662(3) 0.054(8) Uani d U P D 0.329(14) A 2
    H H24D 0.2183 0.793 0.598 0.08 Uiso calc U P R 0.329(14) A 2
    H H24E 0.214 0.8239 0.7013 0.08 Uiso calc U P R 0.329(14) A 2
    H H24F 0.1284 0.7713 0.6643 0.08 Uiso calc U P R 0.329(14) A 2
    C C25A 0.3628(17) 0.744(2) 0.701(3) 0.051(8) Uani d U P D 0.329(14) A 2
    H H25D 0.3981 0.7154 0.7477 0.077 Uiso calc U P R 0.329(14) A 2
    H H25E 0.3636 0.7958 0.7194 0.077 Uiso calc U P R 0.329(14) A 2
    H H25F 0.3952 0.7387 0.6412 0.077 Uiso calc U P R 0.329(14) A 2

loop_
    _atom_site_aniso_label
    _atom_site_aniso_U_11
    _atom_site_aniso_U_22
    _atom_site_aniso_U_33
    _atom_site_aniso_U_12
    _atom_site_aniso_U_13
    _atom_site_aniso_U_23
    P1 0.0173(8) 0.0251(13) 0.0141(13) -0.0001(7) 0.0010(6) 0.0016(8)
    P3 0.0180(8) 0.0252(12) 0.0152(12) 0.0019(8) -0.0005(6) -0.0006(9)
    O1 0.036(4) 0.082(7) 0.021(4) 0.003(4) -0.006(3) -0.006(4)
    N1 0.025(5) 0.028(6) 0.008(4) -0.002(4) 0.000(3) 0.004(3)
    N3 0.033(4) 0.025(5) 0.014(4) -0.005(3) 0.001(3) -0.002(3)
    N4 0.023(4) 0.022(6) 0.019(5) 0.003(4) -0.003(4) -0.001(4)
    C1 0.020(4) 0.035(7) 0.023(5) 0.000(4) -0.002(3) 0.002(4)
    C2 0.026(4) 0.030(5) 0.014(4) 0.001(4) 0.000(3) 0.004(4)
    C3 0.021(4) 0.032(5) 0.019(5) 0.006(3) -0.003(3) 0.001(3)
    C4 0.032(4) 0.037(5) 0.025(7) 0.010(3) -0.004(4) 0.001(5)
    C5 0.023(4) 0.040(6) 0.015(4) 0.009(4) -0.003(3) 0.001(4)
    C6 0.023(4) 0.052(6) 0.027(6) 0.013(3) -0.003(5) 0.001(6)
    C7 0.038(4) 0.021(5) 0.024(7) -0.009(3) 0.000(4) 0.003(4)
    C8 0.031(4) 0.033(5) 0.015(4) -0.006(3) -0.010(6) 0.001(6)
    C9 0.036(6) 0.032(6) 0.025(6) -0.007(5) -0.004(4) 0.001(4)
    C10 0.035(6) 0.046(8) 0.034(6) -0.013(5) -0.002(5) 0.008(5)
    C11 0.033(5) 0.027(6) 0.017(4) 0.005(4) -0.001(4) 0.005(4)
    C12 0.024(4) 0.035(6) 0.015(4) 0.005(4) -0.006(3) -0.003(4)
    C13 0.019(4) 0.031(5) 0.027(5) -0.003(3) -0.003(3) -0.005(4)
    C14 0.021(4) 0.061(9) 0.046(6) -0.004(5) -0.006(4) -0.007(6)
    C15 0.028(5) 0.040(7) 0.039(6) -0.009(5) 0.007(4) 0.005(5)
    C16 0.029(5) 0.038(7) 0.041(6) -0.007(4) -0.001(4) -0.016(5)
    C17 0.024(4) 0.029(6) 0.020(5) 0.004(4) -0.004(3) 0.001(4)
    C18 0.024(4) 0.040(6) 0.037(7) 0.017(4) 0.000(4) 0.001(4)
    C19 0.031(5) 0.043(7) 0.022(5) 0.016(5) -0.001(4) -0.004(4)
    C20 0.041(5) 0.024(5) 0.029(7) 0.007(4) -0.007(4) -0.004(4)
    C26 0.019(4) 0.013(4) 0.021(4) 0.001(3) 0.001(3) -0.002(3)
    C27 0.042(6) 0.021(5) 0.024(5) -0.001(4) 0.006(4) 0.002(4)
    C28 0.076(9) 0.031(7) 0.047(7) 0.003(7) 0.010(7) 0.000(6)
    C29 0.060(8) 0.033(7) 0.025(5) 0.006(6) -0.012(5) 0.005(4)
    C30 0.063(7) 0.020(6) 0.028(5) -0.019(5) 0.000(5) 0.007(5)
    C31 0.019(4) 0.034(6) 0.025(5) 0.002(4) -0.001(4) 0.000(4)
    W1 0.01772(10) 0.01554(11) 0.01153(10) 0.00084(10) -0.0001(4) 0.0004(5)
    C21 0.024(4) 0.016(4) 0.015(3) -0.002(3) -0.001(3) 0.001(3)
    C22 0.041(5) 0.025(4) 0.025(4) 0.003(4) 0.000(4) -0.011(3)
    N2 0.040(11) 0.020(5) 0.012(5) 0.008(6) -0.003(7) 0.002(4)
    C23 0.088(13) 0.101(17) 0.057(10) 0.052(12) -0.032(9) -0.034(10)
    C24 0.046(7) 0.053(11) 0.027(8) 0.014(6) 0.009(6) -0.008(7)
    C25 0.093(14) 0.037(8) 0.050(9) -0.007(8) 0.029(8) -0.015(7)
    N2A 0.027(16) 0.019(8) 0.023(10) -0.002(9) 0.002(11) -0.006(7)
    C23A 0.09(2) 0.039(17) 0.033(9) -0.009(14) 0.010(10) -0.015(9)
    C24A 0.067(16) 0.035(11) 0.058(18) 0.009(11) -0.016(13) -0.017(10)
    C25A 0.051(10) 0.032(15) 0.07(2) -0.006(9) -0.005(9) -0.010(13)

_geom_special_details                   
;

All esds (except the esd in the dihedral angle between two l.s. planes)
are estimated using the full covariance matrix.  The cell esds are taken
into account individually in the estimation of esds in distances, angles
and torsion angles; correlations between esds in cell parameters are only
used when they are defined by crystal symmetry.  An approximate (isotropic)
treatment of cell esds is used for estimating esds involving l.s. planes.
;

loop_
    _geom_bond_atom_site_label_1
    _geom_bond_atom_site_label_2
    _geom_bond_site_symmetry_2
    _geom_bond_distance
    _geom_bond_publ_flag
    P1 C2 . 1.837(8) ?
    P1 C3 . 1.887(9) ?
    P1 C8 . 1.904(8) ?
    P1 W1 . 2.4906(18) ?
    P3 C12 . 1.848(8) ?
    P3 C17 . 1.891(9) ?
    P3 C13 . 1.914(9) ?
    P3 W1 . 2.4533(19) ?
    O1 C31 . 1.186(11) ?
    N1 C11 . 1.467(14) ?
    N1 C1 . 1.468(13) ?
    N1 W1 . 2.028(11) ?
    N3 C26 . 1.205(10) ?
    N3 C27 . 1.470(12) ?
    N4 C31 . 1.194(14) ?
    N4 W1 . 2.102(13) ?
    C1 C2 . 1.530(12) ?
    C3 C4 . 1.527(12) ?
    C3 C6 . 1.534(11) ?
    C3 C5 . 1.539(11) ?
    C7 C8 . 1.544(11) ?
    C8 C10 . 1.513(14) ?
    C8 C9 . 1.565(16) ?
    C11 C12 . 1.506(12) ?
    C13 C16 . 1.523(13) ?
    C13 C14 . 1.536(12) ?
    C13 C15 . 1.538(12) ?
    C17 C18 . 1.522(11) ?
    C17 C20 . 1.543(12) ?
    C17 C19 . 1.557(12) ?
    C26 W1 . 2.035(8) ?
    C27 C28 . 1.505(15) ?
    C27 C30 . 1.508(14) ?
    C27 C29 . 1.529(14) ?
    W1 C21 . 2.014(8) ?
    C21 N2A . 1.17(4) ?
    C21 N2 . 1.198(18) ?
    C22 N2A . 1.43(4) ?
    C22 N2 . 1.459(19) ?
    C22 C23 . 1.477(16) ?
    C22 C24A . 1.48(2) ?
    C22 C25 . 1.507(16) ?
    C22 C23A . 1.52(2) ?
    C22 C25A . 1.54(2) ?
    C22 C24 . 1.537(14) ?

loop_
    _geom_angle_atom_site_label_1
    _geom_angle_atom_site_label_2
    _geom_angle_atom_site_label_3
    _geom_angle_site_symmetry_1
    _geom_angle_site_symmetry_3
    _geom_angle
    _geom_angle_publ_flag
    C2 P1 C3 . . 106.6(4) ?
    C2 P1 C8 . . 102.7(5) ?
    C3 P1 C8 . . 109.2(4) ?
    C2 P1 W1 . . 97.1(3) ?
    C3 P1 W1 . . 120.8(3) ?
    C8 P1 W1 . . 117.2(3) ?
    C12 P3 C17 . . 104.1(4) ?
    C12 P3 C13 . . 101.9(4) ?
    C17 P3 C13 . . 108.1(4) ?
    C12 P3 W1 . . 100.6(3) ?
    C17 P3 W1 . . 115.6(3) ?
    C13 P3 W1 . . 123.4(3) ?
    C11 N1 C1 . . 109.1(9) ?
    C11 N1 W1 . . 126.1(7) ?
    C1 N1 W1 . . 124.5(8) ?
    C26 N3 C27 . . 134.5(8) ?
    C31 N4 W1 . . 152.6(11) ?
    N1 C1 C2 . . 114.7(8) ?
    C1 C2 P1 . . 108.4(6) ?
    C4 C3 C6 . . 108.4(7) ?
    C4 C3 C5 . . 107.8(8) ?
    C6 C3 C5 . . 109.4(8) ?
    C4 C3 P1 . . 108.1(6) ?
    C6 C3 P1 . . 115.9(6) ?
    C5 C3 P1 . . 107.1(6) ?
    C10 C8 C7 . . 108.5(9) ?
    C10 C8 C9 . . 107.2(8) ?
    C7 C8 C9 . . 106.1(9) ?
    C10 C8 P1 . . 113.4(8) ?
    C7 C8 P1 . . 109.1(5) ?
    C9 C8 P1 . . 112.3(7) ?
    N1 C11 C12 . . 112.4(8) ?
    C11 C12 P3 . . 111.6(6) ?
    C16 C13 C14 . . 109.3(8) ?
    C16 C13 C15 . . 108.0(8) ?
    C14 C13 C15 . . 110.1(7) ?
    C16 C13 P3 . . 106.0(6) ?
    C14 C13 P3 . . 112.9(7) ?
    C15 C13 P3 . . 110.3(6) ?
    C18 C17 C20 . . 108.1(8) ?
    C18 C17 C19 . . 109.0(7) ?
    C20 C17 C19 . . 108.1(8) ?
    C18 C17 P3 . . 116.3(6) ?
    C20 C17 P3 . . 106.2(6) ?
    C19 C17 P3 . . 108.8(6) ?
    N3 C26 W1 . . 172.3(7) ?
    N3 C27 C28 . . 109.9(8) ?
    N3 C27 C30 . . 107.8(8) ?
    C28 C27 C30 . . 110.3(9) ?
    N3 C27 C29 . . 107.2(8) ?
    C28 C27 C29 . . 111.2(10) ?
    C30 C27 C29 . . 110.4(9) ?
    O1 C31 N4 . . 177.0(11) ?
    C21 W1 N1 . . 82.0(4) ?
    C21 W1 C26 . . 80.5(3) ?
    N1 W1 C26 . . 156.6(4) ?
    C21 W1 N4 . . 153.4(4) ?
    N1 W1 N4 . . 120.1(3) ?
    C26 W1 N4 . . 81.3(4) ?
    C21 W1 P3 . . 99.7(2) ?
    N1 W1 P3 . . 80.2(3) ?
    C26 W1 P3 . . 87.6(2) ?
    N4 W1 P3 . . 98.7(3) ?
    C21 W1 P1 . . 87.3(2) ?
    N1 W1 P1 . . 77.3(3) ?
    C26 W1 P1 . . 117.1(2) ?
    N4 W1 P1 . . 84.0(3) ?
    P3 W1 P1 . . 155.23(7) ?
    N2A C21 W1 . . 172.(2) ?
    N2 C21 W1 . . 167.2(11) ?
    N2 C22 C23 . . 112.3(14) ?
    N2A C22 C24A . . 118.(3) ?
    N2 C22 C25 . . 106.3(13) ?
    C23 C22 C25 . . 115.7(16) ?
    N2A C22 C23A . . 107.(3) ?
    C24A C22 C23A . . 117.(2) ?
    N2A C22 C25A . . 102.(2) ?
    C24A C22 C25A . . 105.(2) ?
    C23A C22 C25A . . 106.(2) ?
    N2 C22 C24 . . 104.6(11) ?
    C23 C22 C24 . . 110.6(13) ?
    C25 C22 C24 . . 106.6(12) ?
    C21 N2 C22 . . 153.7(16) ?
    C21 N2A C22 . . 169.(3) ?

loop_
    _geom_torsion_atom_site_label_1
    _geom_torsion_atom_site_label_2
    _geom_torsion_atom_site_label_3
    _geom_torsion_atom_site_label_4
    _geom_torsion_site_symmetry_1
    _geom_torsion_site_symmetry_2
    _geom_torsion_site_symmetry_3
    _geom_torsion_site_symmetry_4
    _geom_torsion
    _geom_torsion_publ_flag
    C11 N1 C1 C2 . . . . -178.8(9) ?
    W1 N1 C1 C2 . . . . 7.4(14) ?
    N1 C1 C2 P1 . . . . 27.2(11) ?
    C3 P1 C2 C1 . . . . -165.4(6) ?
    C8 P1 C2 C1 . . . . 79.8(7) ?
    W1 P1 C2 C1 . . . . -40.2(6) ?
    C2 P1 C3 C4 . . . . 51.2(7) ?
    C8 P1 C3 C4 . . . . 161.5(7) ?
    W1 P1 C3 C4 . . . . -58.1(6) ?
    C2 P1 C3 C6 . . . . -70.6(8) ?
    C8 P1 C3 C6 . . . . 39.7(9) ?
    W1 P1 C3 C6 . . . . -179.9(6) ?
    C2 P1 C3 C5 . . . . 167.0(6) ?
    C8 P1 C3 C5 . . . . -82.6(8) ?
    W1 P1 C3 C5 . . . . 57.8(7) ?
    C1 N1 C11 C12 . . . . -144.7(9) ?
    W1 N1 C11 C12 . . . . 29.0(14) ?
    N1 C11 C12 P3 . . . . -33.5(11) ?
    C17 P3 C12 C11 . . . . -95.5(7) ?
    C13 P3 C12 C11 . . . . 152.2(7) ?
    W1 P3 C12 C11 . . . . 24.5(7) ?
    C12 P3 C17 C18 . . . . -64.3(7) ?
    C13 P3 C17 C18 . . . . 43.5(8) ?
    W1 P3 C17 C18 . . . . -173.6(6) ?
    C12 P3 C17 C20 . . . . 56.0(6) ?
    C13 P3 C17 C20 . . . . 163.8(6) ?
    W1 P3 C17 C20 . . . . -53.3(6) ?
    C12 P3 C17 C19 . . . . 172.2(6) ?
    C13 P3 C17 C19 . . . . -80.0(7) ?
    W1 P3 C17 C19 . . . . 62.9(7) ?
    C26 N3 C27 C28 . . . . 41.1(15) ?
    C26 N3 C27 C30 . . . . 161.3(10) ?
    C26 N3 C27 C29 . . . . -79.9(13) ?
    W1 C21 N2 C22 . . . . 169.(2) ?
    C23 C22 N2 C21 . . . . -56.(5) ?
    C25 C22 N2 C21 . . . . 71.(5) ?
    C24 C22 N2 C21 . . . . -176.(4) ?
    C24A C22 N2A C21 . . . . -70.(30) ?
    C23A C22 N2A C21 . . . . 60.(30) ?
    C25A C22 N2A C21 . . . . 170.(30) ?

_shelx_res_file                         
;


    CW_BS_270519_d.res created by SHELXL-2014/7


TITL CW_BS_270519_d.res in Pna2(1)
CELL  0.71073  13.5380  18.3332  14.4776   90.000   90.000   90.000
ZERR    4.000   0.0009   0.0012   0.0009    0.000    0.000    0.000
LATT -1
SYMM -X, -Y, 1/2+Z
SYMM 1/2+X, 1/2-Y, Z
SYMM 1/2-X, 1/2+Y, 1/2+Z
SFAC C H N O W P
UNIT 124 248 16 4 4 8
TEMP -173.150
SIZE 0.208 0.252 0.357
L.S. 40
RIGU W1 > C25A
SADI C22 C23 C22 C24 C22 C25 C22 C23A C22 C24A C22 C25A
ACTA
CONF
TWIN -1 0 0 0 -1 0 0 0 -1
LIST 6
FMAP 2
PLAN 20
WGHT    0.008800    1.682500
BASF   0.03632
FVAR       0.20812   0.67130
P1    6    0.078956    0.503841    0.531430    11.00000    0.01729    0.02514 =
         0.01407    0.00155    0.00101   -0.00011
P3    6    0.434037    0.478925    0.533776    11.00000    0.01796    0.02518 =
         0.01519   -0.00065   -0.00050    0.00189
O1    4    0.170245    0.442067    0.235828    11.00000    0.03620    0.08211 =
         0.02081   -0.00631   -0.00632    0.00281
N1    3    0.249554    0.464571    0.634689    11.00000    0.02496    0.02821 =
         0.00768    0.00377    0.00011   -0.00202
N3    3    0.348981    0.627706    0.360517    11.00000    0.03329    0.02499 =
         0.01409   -0.00193    0.00087   -0.00476
N4    3    0.233833    0.454106    0.388281    11.00000    0.02311    0.02237 =
         0.01860   -0.00101   -0.00261    0.00350
C1    1    0.165417    0.473202    0.697767    11.00000    0.01973    0.03548 =
         0.02348    0.00227   -0.00196    0.00039
AFIX  23
H1A   2    0.188432    0.498676    0.754089    11.00000   -1.20000
H1B   2    0.142233    0.424182    0.716550    11.00000   -1.20000
AFIX   0
C2    1    0.078005    0.515430    0.657456    11.00000    0.02569    0.02979 =
         0.01430    0.00424   -0.00015    0.00137
AFIX  23
H2A   2    0.083638    0.567787    0.673347    11.00000   -1.20000
H2B   2    0.015308    0.496636    0.683388    11.00000   -1.20000
AFIX   0
C3    1   -0.006987    0.575142    0.482761    11.00000    0.02075    0.03237 =
         0.01943    0.00080   -0.00251    0.00569
C4    1    0.022280    0.648960    0.523234    11.00000    0.03243    0.03734 =
         0.02481    0.00103   -0.00419    0.01024
AFIX 137
H4A   2    0.093526    0.656266    0.515618    11.00000   -1.50000
H4B   2    0.005587    0.650160    0.589082    11.00000   -1.50000
H4C   2   -0.013489    0.687829    0.490974    11.00000   -1.50000
AFIX   0
C5    1    0.011322    0.578150    0.377941    11.00000    0.02279    0.04031 =
         0.01453    0.00070   -0.00301    0.00931
AFIX 137
H5A   2   -0.004145    0.530632    0.350515    11.00000   -1.50000
H5B   2    0.080759    0.590089    0.366219    11.00000   -1.50000
H5C   2   -0.030987    0.615643    0.350327    11.00000   -1.50000
AFIX   0
C6    1   -0.117417    0.563041    0.500971    11.00000    0.02319    0.05236 =
         0.02708    0.00084   -0.00309    0.01253
AFIX  33
H6A   2   -0.137511    0.515822    0.475406    11.00000   -1.50000
H6B   2   -0.129698    0.563539    0.567678    11.00000   -1.50000
H6C   2   -0.155579    0.602031    0.471464    11.00000   -1.50000
AFIX   0
C7    1    0.101490    0.351139    0.529800    11.00000    0.03835    0.02058 =
         0.02427    0.00253   -0.00015   -0.00877
AFIX 137
H7A   2    0.072352    0.302670    0.521285    11.00000   -1.50000
H7B   2    0.128511    0.355074    0.592400    11.00000   -1.50000
H7C   2    0.154537    0.358346    0.484654    11.00000   -1.50000
AFIX   0
C8    1    0.021226    0.409965    0.515712    11.00000    0.03086    0.03259 =
         0.01490    0.00106   -0.00973   -0.00566
C9    1   -0.019823    0.398410    0.415733    11.00000    0.03603    0.03225 =
         0.02471    0.00146   -0.00366   -0.00739
AFIX 137
H9A   2    0.030809    0.412184    0.370609    11.00000   -1.50000
H9B   2   -0.078591    0.428815    0.406803    11.00000   -1.50000
H9C   2   -0.037394    0.346996    0.407175    11.00000   -1.50000
AFIX   0
C10   1   -0.062668    0.394912    0.582088    11.00000    0.03489    0.04559 =
         0.03362    0.00847   -0.00182   -0.01345
AFIX  33
H10A  2   -0.114290    0.431837    0.573991    11.00000   -1.50000
H10B  2   -0.090159    0.346453    0.569612    11.00000   -1.50000
H10C  2   -0.037891    0.396698    0.645650    11.00000   -1.50000
AFIX   0
C11   1    0.326889    0.421999    0.680855    11.00000    0.03274    0.02718 =
         0.01747    0.00462   -0.00061    0.00512
AFIX  23
H11A  2    0.319085    0.369903    0.664400    11.00000   -1.20000
H11B  2    0.318740    0.426485    0.748573    11.00000   -1.20000
AFIX   0
C12   1    0.429184    0.446693    0.654604    11.00000    0.02431    0.03530 =
         0.01489   -0.00267   -0.00594    0.00506
AFIX  23
H12A  2    0.475971    0.405672    0.662578    11.00000   -1.20000
H12B  2    0.450028    0.486630    0.696298    11.00000   -1.20000
AFIX   0
C13   1    0.540160    0.547813    0.538132    11.00000    0.01948    0.03120 =
         0.02686   -0.00542   -0.00275   -0.00300
C14   1    0.625473    0.523176    0.600713    11.00000    0.02144    0.06148 =
         0.04568   -0.00705   -0.00617   -0.00373
AFIX 137
H14A  2    0.653257    0.477502    0.577009    11.00000   -1.50000
H14B  2    0.600745    0.515480    0.663581    11.00000   -1.50000
H14C  2    0.676854    0.560825    0.601481    11.00000   -1.50000
AFIX   0
C15   1    0.578624    0.563427    0.440162    11.00000    0.02766    0.03998 =
         0.03897    0.00459    0.00673   -0.00905
AFIX 137
H15A  2    0.522580    0.570452    0.398253    11.00000   -1.50000
H15B  2    0.618528    0.522126    0.418843    11.00000   -1.50000
H15C  2    0.619278    0.607651    0.440957    11.00000   -1.50000
AFIX   0
C16   1    0.496013    0.618053    0.576149    11.00000    0.02943    0.03830 =
         0.04064   -0.01582   -0.00103   -0.00734
AFIX 137
H16A  2    0.547660    0.655348    0.580516    11.00000   -1.50000
H16B  2    0.468372    0.608897    0.637627    11.00000   -1.50000
H16C  2    0.443592    0.635120    0.534772    11.00000   -1.50000
AFIX   0
C17   1    0.477558    0.396581    0.466518    11.00000    0.02356    0.02900 =
         0.01992    0.00056   -0.00414    0.00405
C18   1    0.581113    0.369227    0.488281    11.00000    0.02443    0.04015 =
         0.03728    0.00116   -0.00022    0.01721
AFIX 137
H18A  2    0.590797    0.321157    0.460091    11.00000   -1.50000
H18B  2    0.589337    0.365413    0.555360    11.00000   -1.50000
H18C  2    0.629887    0.403496    0.463407    11.00000   -1.50000
AFIX   0
C19   1    0.470531    0.413791    0.361393    11.00000    0.03109    0.04261 =
         0.02199   -0.00423   -0.00143    0.01637
AFIX 137
H19A  2    0.474268    0.368245    0.326131    11.00000   -1.50000
H19B  2    0.525274    0.445788    0.343507    11.00000   -1.50000
H19C  2    0.407630    0.438170    0.348383    11.00000   -1.50000
AFIX   0
C20   1    0.403832    0.334816    0.488495    11.00000    0.04092    0.02358 =
         0.02935   -0.00361   -0.00728    0.00681
AFIX 137
H20A  2    0.336241    0.352437    0.479041    11.00000   -1.50000
H20B  2    0.412044    0.319485    0.552886    11.00000   -1.50000
H20C  2    0.416373    0.293286    0.447521    11.00000   -1.50000
AFIX   0
C26   1    0.309854    0.588195    0.416028    11.00000    0.01855    0.01336 =
         0.02091   -0.00203    0.00144    0.00124
C27   1    0.317538    0.692541    0.308500    11.00000    0.04153    0.02104 =
         0.02375    0.00230    0.00629   -0.00070
C28   1    0.257866    0.742003    0.369891    11.00000    0.07601    0.03142 =
         0.04668   -0.00027    0.00985    0.00325
AFIX 137
H28A  2    0.239998    0.786238    0.335759    11.00000   -1.50000
H28B  2    0.297057    0.755268    0.424268    11.00000   -1.50000
H28C  2    0.197686    0.716710    0.389624    11.00000   -1.50000
AFIX   0
C29   1    0.256346    0.665798    0.226481    11.00000    0.06044    0.03337 =
         0.02461    0.00511   -0.01205    0.00566
AFIX 137
H29A  2    0.233404    0.707765    0.190459    11.00000   -1.50000
H29B  2    0.199268    0.638197    0.249101    11.00000   -1.50000
H29C  2    0.297134    0.634288    0.187300    11.00000   -1.50000
AFIX   0
C30   1    0.409147    0.731247    0.275175    11.00000    0.06346    0.01969 =
         0.02820    0.00715    0.00041   -0.01888
AFIX 137
H30A  2    0.444429    0.700003    0.231264    11.00000   -1.50000
H30B  2    0.452127    0.741967    0.327923    11.00000   -1.50000
H30C  2    0.390413    0.776921    0.244681    11.00000   -1.50000
AFIX   0
C31   1    0.204012    0.448434    0.311002    11.00000    0.01947    0.03444 =
         0.02489   -0.00031   -0.00100    0.00230
W1    5    0.260963    0.513720    0.509678    11.00000    0.01772    0.01554 =
         0.01153    0.00038   -0.00009    0.00084
C21   1    0.255550    0.604347    0.588145    11.00000    0.02445    0.01565 =
         0.01485    0.00058   -0.00108   -0.00180
C22   1    0.255510    0.717741    0.694594    11.00000    0.04140    0.02498 =
         0.02538   -0.01133    0.00033    0.00279
PART 1 21
N2    3    0.233515    0.654305    0.637295    21.00000    0.03978    0.01955 =
         0.01239    0.00161   -0.00304    0.00791
C23   1    0.325977    0.700698    0.769414    21.00000    0.08766    0.10110 =
         0.05691   -0.03387   -0.03232    0.05228
AFIX 137
H23A  2    0.306450    0.655073    0.799591    21.00000   -1.50000
H23B  2    0.325786    0.740345    0.814816    21.00000   -1.50000
H23C  2    0.392453    0.695365    0.743485    21.00000   -1.50000
AFIX   0
C24   1    0.155092    0.740598    0.734736    21.00000    0.04616    0.05335 =
         0.02723   -0.00827    0.00930    0.01377
AFIX 137
H24A  2    0.160478    0.789536    0.761497    21.00000   -1.50000
H24B  2    0.135326    0.705923    0.782823    21.00000   -1.50000
H24C  2    0.105432    0.740910    0.685486    21.00000   -1.50000
AFIX   0
C25   1    0.286655    0.777488    0.629317    21.00000    0.09306    0.03745 =
         0.04997   -0.01535    0.02899   -0.00666
AFIX 137
H25A  2    0.342179    0.760508    0.591582    21.00000   -1.50000
H25B  2    0.306914    0.820454    0.664853    21.00000   -1.50000
H25C  2    0.231128    0.790358    0.589063    21.00000   -1.50000
AFIX   0
PART 0
PART 2 -21
N2A   3    0.264506    0.656285    0.633908   -21.00000    0.02702    0.01879 =
         0.02349   -0.00570    0.00193   -0.00186
C23A  1    0.229141    0.688485    0.789834   -21.00000    0.08513    0.03948 =
         0.03272   -0.01467    0.01030   -0.00948
AFIX 137
H23D  2    0.157432    0.682039    0.794204   -21.00000   -1.50000
H23E  2    0.251083    0.723133    0.837120   -21.00000   -1.50000
H23F  2    0.261927    0.641443    0.799505   -21.00000   -1.50000
AFIX   0
C24A  1    0.199298    0.781919    0.661771   -21.00000    0.06740    0.03533 =
         0.05826   -0.01670   -0.01623    0.00864
AFIX 137
H24D  2    0.218258    0.793037    0.597979   -21.00000   -1.50000
H24E  2    0.213996    0.823946    0.701278   -21.00000   -1.50000
H24F  2    0.128410    0.771281    0.664318   -21.00000   -1.50000
AFIX   0
C25A  1    0.362809    0.744322    0.701323   -21.00000    0.05141    0.03193 =
         0.07019   -0.01047   -0.00478   -0.00560
AFIX 137
H25D  2    0.398137    0.715377    0.747660   -21.00000   -1.50000
H25E  2    0.363615    0.795828    0.719417   -21.00000   -1.50000
H25F  2    0.395166    0.738727    0.641186   -21.00000   -1.50000
PART 0
AFIX   0
HKLF 4

REM  CW_BS_270519_d.res in Pna2(1)
REM R1 =  0.0431 for    7898 Fo > 4sig(Fo)  and  0.0833 for all   11011 data
REM    409 parameters refined using     94 restraints

END

WGHT      0.0078      1.8051

REM Highest difference peak  2.271,  deepest hole -1.198,  1-sigma level  0.153
Q1    1   0.2045  0.5121  0.5102  11.00000  0.05    2.27
Q2    1   0.2557  0.4590  0.5103  11.00000  0.05    1.27
Q3    1   0.3278  0.5122  0.5141  11.00000  0.05    0.97
Q4    1   0.2102  0.4794  0.5621  11.00000  0.05    0.90
Q5    1   0.2614  0.5413  0.5097  11.00000  0.05    0.88
Q6    1   0.2220  0.5675  0.5320  11.00000  0.05    0.87
Q7    1   0.2027  0.4589  0.5115  11.00000  0.05    0.87
Q8    1   0.2065  0.4874  0.4577  11.00000  0.05    0.82
Q9    1   0.2132  0.5628  0.4718  11.00000  0.05    0.79
Q10   1   0.2019  0.5437  0.5619  11.00000  0.05    0.77
Q11   1   0.2177  0.5349  0.5776  11.00000  0.05    0.74
Q12   1   0.3239  0.4688  0.4894  11.00000  0.05    0.73
Q13   1   0.3012  0.5403  0.4377  11.00000  0.05    0.72
Q14   1   0.2680  0.5188  0.4823  11.00000  0.05    0.70
Q15   1   0.2657  0.5089  0.5421  11.00000  0.05    0.69
Q16   1   0.2723  0.5721  0.5617  11.00000  0.05    0.68
Q17   1   0.1795  0.7637  0.5147  11.00000  0.05    0.63
Q18   1   0.1888  0.4602  0.4111  11.00000  0.05    0.62
Q19   1   0.2824  0.5387  0.3784  11.00000  0.05    0.61
Q20   1  -0.0533  0.5437  0.5121  11.00000  0.05    0.60
;
_shelx_res_checksum                     73659

_shelx_hkl_file                         
;
  -2   0   0 1873.01  108.79
   2   0   0 1900.91  108.89
  -2   0   0 1731.13  106.69
  -2   0   0 1753.92  108.49
   3   0   0   -2.40    8.50
  -3   0   0   -1.90    5.60
  -3   0   0   -3.80    4.60
  -3   0   0   -3.50    6.80
  -4   0   0 4591.14  279.47
  -4   0   0 4405.66  275.67
  -4   0   0 5148.68  280.27
  -5   0   0    7.20    8.30
  -5   0   0   -2.80    7.00
  -6   0   0 3402.66  208.18
  -6   0   0 3383.86  202.48
  -7   0   0   -4.80   13.00
  -7   0   0   13.90   13.70
  -7   0   0    8.60   10.00
  -8   0   0 1005.10   76.09
  -8   0   0 1064.19   69.89
  -8   0   0  998.40   75.29
  -9   0   0    7.90   12.60
  -9   0   0   -9.50   16.60
  -9   0   0    5.40   17.70
 -10   0   0  837.02   70.19
 -10   0   0  804.32   61.09
 -10   0   0  868.91   69.99
 -11   0   0   -5.20   15.40
 -11   0   0   25.70   21.60
 -11   0   0   23.20   22.60
 -12   0   0 1318.07   89.19
  12   0   0 1231.48   95.79
 -12   0   0 1223.18   99.79
 -12   0   0 1256.27   99.29
 -13   0   0    7.30   23.50
 -13   0   0   -7.40   19.60
  13   0   0    8.00   25.10
 -13   0   0   10.50   24.50
 -14   0   0  146.99   39.50
 -14   0   0   99.99   25.20
  14   0   0   96.29   32.80
 -15   0   0    7.40   33.10
 -15   0   0   21.80   23.90
  15   0   0  -42.00   24.80
 -15   0   0   21.70   23.40
 -16   0   0  169.08   36.50
  16   0   0  150.98   45.20
 -16   0   0  214.08   51.59
 -16   0   0  125.39   35.50
 -17   0   0  -19.00   39.60
  17   0   0   -9.60   37.30
 -17   0   0   31.80   31.10
 -17   0   0    1.20   29.00
  18   0   0   16.40   34.50
 -18   0   0   51.89   37.40
 -18   0   0  112.59   36.80
 -18   0   0   59.99   38.90
 -19   0   0   36.20   44.20
  19   0   0   66.79   38.50
 -19   0   0   -9.80   36.80
 -19   0   0   29.00   42.30
   2   0  -1  154.08   13.30
   2   0   1  140.29   13.30
  -2   0  -1  152.58   12.90
  -2   0   1  143.49   13.30
  -2   0  -1  166.58   12.60
   2   0   1  139.69   13.30
  -2   0   1  123.19   10.30
  -2   0   1  136.99   13.90
  -2   0   1  130.29   12.20
  -2   0  -1  150.98   13.30
  -3   0  -1    7.30    6.20
  -3   0   1   -0.10    7.70
  -3   0  -1  -10.30    6.50
   3   0   1   -7.40    9.50
   3   0  -1    1.10    9.10
  -3   0  -1    0.00    5.20
  -3   0   1    7.10    4.00
  -3   0   1  -11.00    5.30
   3   0   1   -0.20    6.80
  -4   0  -1  446.66   34.80
  -4   0   1  469.65   36.30
  -4   0  -1  416.96   34.10
  -4   0   1  451.85   31.10
  -4   0  -1  433.16   32.40
   4   0   1  548.95   35.50
  -4   0   1  511.45   35.50
  -5   0   1   -1.20    9.00
  -5   0  -1   -3.40    8.80
  -5   0  -1    4.50    8.00
  -5   0  -1   13.60   10.80
  -5   0   1   -0.90    6.40
   5   0   1   12.30    9.40
  -6   0   1  612.54   45.90
   6   0   1  525.55   48.60
  -6   0  -1  563.64   42.40
  -6   0  -1  582.94   45.70
  -6   0   1  603.14   40.40
  -6   0   1  618.34   47.20
  -6   0  -1  493.65   48.90
  -7   0  -1  -23.10   13.10
  -7   0   1  -12.80   14.40
  -7   0  -1    2.20   13.30
  -7   0   1    0.60    9.20
   7   0   1   -9.80   10.90
  -7   0   1  -17.70   11.90
  -8   0  -1  173.28   28.80
  -8   0   1  237.28   29.20
   8   0   1  233.48   27.10
  -8   0  -1  162.78   27.30
  -8   0   1  173.08   28.50
  -8   0  -1  152.48   25.30
  -9   0   1   29.80   18.80
  -9   0  -1   20.30   14.70
  -9   0  -1    5.80   17.60
   9   0   1   22.00   16.10
  -9   0   1    5.40   12.10
  -9   0  -1    3.20   17.40
  -9   0   1  -15.30   14.80
 -10   0  -1  563.64   44.80
  10   0   1  443.36   48.30
 -10   0   1  538.55   52.19
 -10   0   1  464.85   41.40
 -10   0   1  504.85   50.69
 -10   0  -1  480.05   49.60
 -10   0  -1  453.55   49.99
 -11   0   1   -1.90   21.30
 -11   0  -1   -6.60   15.20
 -11   0   1  -28.90   14.40
 -11   0   1   -3.10   20.20
 -11   0  -1   18.60   20.90
  11   0   1   -8.70   18.90
 -11   0  -1   47.60   24.70
 -12   0  -1  536.15   65.69
  12   0   1  530.35   55.19
 -12   0   1  596.44   48.60
 -12   0   1  594.74   60.09
 -12   0  -1  493.35   48.20
 -12   0  -1  668.53   62.89
 -12   0   1  532.45   59.89
 -13   0  -1   15.90   18.60
 -13   0   1    3.40   25.40
 -13   0   1    8.80   18.70
 -13   0   1    2.60   27.00
 -13   0  -1  -10.50   28.20
  13   0   1   33.30   25.20
 -13   0  -1   10.70   26.80
 -14   0   1  260.47   34.60
 -14   0   1  220.18   44.70
  14   0  -1  249.08   44.30
 -14   0  -1  221.38   33.60
 -14   0  -1  268.27   45.00
  14   0   1  185.08   39.90
 -15   0   1  -18.00   30.50
  15   0   1   -4.20   28.10
 -15   0  -1    1.70   23.70
 -15   0  -1  -14.80   21.10
  15   0  -1  -44.00   27.30
 -15   0  -1   -0.30   32.70
 -15   0   1  -33.20   25.10
 -15   0   1  -12.30   25.80
  16   0  -1  455.95   66.99
 -16   0  -1  325.97   59.59
 -16   0   1  494.25   71.89
 -16   0  -1  506.85   53.39
 -16   0   1  466.75   54.49
 -16   0  -1  476.85   55.69
  16   0   1  456.15   65.69
 -16   0   1  437.86   56.99
  17   0  -1  -24.80   36.80
 -17   0  -1   28.70   30.40
 -17   0   1   -6.20   40.00
 -17   0   1   -7.50   31.40
 -17   0  -1   55.59   42.80
 -17   0   1    7.30   31.10
  17   0   1   -8.40   37.50
 -17   0  -1   32.40   30.90
 -18   0  -1  253.47   48.80
 -18   0   1  315.67   54.29
  18   0  -1  338.17   53.59
 -18   0   1  257.77   48.60
  18   0   1  275.47   48.30
 -18   0  -1  354.66   55.39
 -18   0   1  326.27   51.89
 -18   0  -1  253.27   50.09
 -19   0  -1   35.00   42.00
 -19   0   1  -71.69   41.50
  19   0  -1   -7.30   35.80
 -19   0   1  -16.10   36.00
  19   0   1   72.99   35.50
 -19   0  -1   23.70   37.80
 -19   0   1   14.90   38.60
 -19   0  -1   41.50   38.70
   0   0  -2 7886.91  476.85
   0   0   2 8456.05  477.75
   0   0   2 8381.16  478.75
  -1   0  -2    1.90    2.80
  -1   0   2   -7.70    4.90
  -1   0  -2   -1.70    4.00
   1   0  -2    0.10    2.70
  -1   0   2    3.50    2.50
  -1   0   2    5.80    4.60
   1   0   2    8.30    5.70
   1   0   2    1.00    3.30
  -2   0   2  301.57   19.80
  -2   0   2  290.87   21.90
  -2   0   2  318.87   24.30
   2   0   2  313.77   23.30
  -2   0   2  304.97   23.90
   2   0   2  356.46   25.20
   3   0   2    5.40    8.00
  -3   0   2   -0.30    3.90
   3   0   2   11.50   10.70
  -3   0  -2    5.10    6.50
  -3   0   2    2.80    8.30
  -3   0   2   -2.30    7.50
  -3   0   2   -1.50    5.90
   3   0  -2    1.80    9.80
  -3   0  -2   -9.50    5.80
  -3   0  -2    0.70    6.60
  -4   0   2 2487.85  160.18
  -4   0  -2 2570.64  158.08
  -4   0   2 2496.35  153.88
  -4   0  -2 2732.53  157.68
  -4   0   2 2624.34  158.88
  -4   0  -2 2538.55  158.98
   4   0   2 2694.53  160.18
  -4   0   2 2811.12  159.98
  -5   0   2   -8.40    6.50
  -5   0  -2    1.40    8.10
  -5   0  -2   23.10   11.50
  -5   0   2    5.60    9.00
  -5   0  -2  -13.40    8.80
  -5   0   2   10.50   12.20
  -6   0  -2 3820.92  247.98
  -6   0   2 4205.78  249.78
  -6   0   2 4113.89  248.18
  -6   0   2 4202.58  241.08
  -6   0  -2 4531.65  245.78
  -6   0  -2 3654.93  247.38
  -7   0   2  -14.80   13.70
  -7   0  -2    3.40   11.90
   7   0   2   -2.60   13.50
  -7   0  -2    9.70   13.30
  -7   0   2   17.30   13.70
  -7   0   2    0.50    8.70
  -7   0  -2   11.30   14.20
  -8   0   2 1026.10   70.19
  -8   0  -2 1069.39   79.19
  -8   0  -2 1204.08   75.19
  -8   0   2  992.80   79.39
   8   0   2 1091.59   79.39
  -8   0  -2 1061.69   78.09
  -8   0   2 1125.19   79.79
  -9   0   2   11.00   18.50
  -9   0  -2   22.10   19.10
  10   0   2  536.25   53.19
 -10   0  -2  550.84   53.09
 -10   0   2  643.24   55.89
 -10   0  -2  507.25   53.69
 -10   0   2  600.44   57.49
 -10   0  -2  513.85   49.40
 -11   0  -2   10.00   17.20
 -11   0  -2    0.70   21.20
 -11   0   2   -5.30   22.40
 -11   0   2   -7.90   15.50
 -11   0  -2    9.30   21.10
 -11   0   2   -3.50   19.30
  11   0   2  -11.70   21.60
 -12   0   2  583.74   59.79
 -12   0  -2  459.35   59.69
  12   0   2  513.25   56.09
 -12   0   2  586.04   63.19
 -12   0   2  615.44   49.10
 -12   0  -2  495.95   48.20
 -12   0  -2  534.45   56.69
 -13   0  -2  -21.40   25.60
 -13   0   2  -28.90   24.10
 -13   0  -2   13.00   18.70
 -13   0  -2   -6.70   27.80
 -13   0   2  -27.70   24.40
 -13   0   2   -5.50   19.80
  13   0   2   -8.10   25.20
 -14   0  -2   49.10   25.20
 -14   0   2   70.09   26.40
 -14   0  -2   68.49   32.80
  14   0   2   -4.40   27.40
 -14   0   2   64.49   33.20
 -14   0  -2   91.69   28.10
 -15   0   2   -3.40   36.00
 -15   0  -2   23.30   26.20
 -15   0  -2  -12.40   23.80
 -15   0   2   10.80   25.60
  15   0   2  -40.00   29.50
 -15   0   2   -3.30   27.40
 -15   0  -2   78.79   35.00
 -16   0   2  157.58   35.30
 -16   0  -2  105.09   33.00
  16   0   2  113.09   42.90
 -16   0   2  203.18   53.19
 -16   0  -2  106.59   30.80
 -16   0  -2  149.39   42.10
  16   0  -2  126.89   40.40
 -16   0   2  181.48   35.20
  17   0  -2   61.59   39.00
 -17   0   2   15.30   70.29
 -17   0  -2   58.09   34.30
 -17   0  -2   38.10   29.30
 -17   0  -2    2.00   40.10
  17   0   2  -31.20   37.50
 -17   0   2  -24.50   32.60
 -17   0   2  -75.19   32.50
 -18   0  -2   99.69   42.10
  18   0  -2   46.30   36.60
  18   0   2   66.59   33.60
 -18   0   2   19.10   39.90
 -18   0   2   60.99   35.00
 -18   0  -2  128.69   35.30
 -18   0   2   -0.20   37.40
 -18   0  -2   60.09   38.50
  19   0  -2  120.29   38.60
 -19   0   2   27.40   38.70
  19   0   2   36.40   35.20
 -19   0   2  103.59   42.00
 -19   0   2  -44.80   42.00
 -19   0  -2    7.80   43.10
 -19   0  -2   46.90   37.40
 -19   0  -2   -3.50   36.90
   0   0   3   -6.00    5.10
   0   0   3    2.00    6.60
   0   0  -3    7.10    4.60
  -1   0   3    4.50    7.00
  -1   0   3   -7.70    6.10
   1   0   3    0.00    5.20
   1   0   3    0.10    6.80
   1   0  -3    0.50    2.90
   1   0   3   -3.60    3.60
  -1   0  -3    1.40    3.00
  -1   0  -3   -1.00    4.90
  -1   0   3   -2.20    2.30
   2   0   3   27.10    7.70
  -2   0  -3   29.70    6.50
  -2   0   3   27.40    9.50
  -2   0   3   28.40    9.60
   2   0  -3   35.80    7.20
  -2   0  -3   34.80    7.70
  -2   0   3   23.60    5.90
   2   0   3   17.50    8.90
   3   0   3    2.60    9.10
   3   0   3  -19.80    9.90
  -3   0   3   10.10    9.50
   3   0  -3   -4.90    9.90
  -3   0  -3   -0.60    7.30
  -3   0   3    2.00    6.30
  -3   0   3    1.40    4.30
  -3   0   3   20.10    9.40
  -3   0  -3   -5.20    6.10
  -4   0   3  402.06   32.60
  -4   0  -3  446.26   33.80
  -4   0  -3  510.25   34.50
   4   0   3  406.76   36.40
  -4   0   3  469.35   36.00
  -4   0   3  405.56   28.60
  -4   0  -3  473.45   34.70
  -5   0  -3   -1.00    8.90
   5   0   3    8.50   12.60
  -5   0   3  -14.30    8.20
  -5   0  -3   -0.80    9.80
  -5   0  -3   18.00   10.70
  -5   0   3    0.70   11.00
  -5   0   3    1.90    6.00
  -6   0  -3  237.48   25.00
   6   0   3  227.18   29.50
  -6   0   3  199.28   20.30
  -6   0  -3  223.18   25.60
  -6   0  -3  267.37   27.40
  -6   0   3  222.58   28.90
  -6   0   3  236.08   25.60
  -7   0  -3    2.20   12.40
  -7   0  -3    1.10   15.00
   7   0   3   -5.00   14.00
  -7   0   3    8.00    9.50
  -7   0   3   -2.60   12.70
  -7   0   3   -6.20   15.70
  -7   0  -3    4.60   12.40
  -8   0  -3  577.94   51.89
  -8   0   3  628.94   55.89
  -8   0  -3  593.94   53.69
  -8   0   3  615.24   44.90
  -8   0   3  657.13   53.49
  -8   0  -3  627.64   49.50
   8   0   3  766.02   56.79
   9   0   3   20.70   18.20
  -9   0   3   13.50   18.30
  -9   0  -3   -7.20   16.60
  -9   0   3   14.50   12.90
  -9   0  -3  -10.20   14.00
  -9   0  -3   18.00   18.90
  -9   0   3  -21.40   17.10
 -10   0  -3  788.52   61.39
  10   0   3  590.64   59.19
 -10   0  -3  616.44   53.59
 -10   0   3  672.53   50.59
 -10   0  -3  610.84   59.39
 -10   0   3  736.23   60.89
 -10   0   3  626.74   61.09
 -11   0   3    7.30   21.90
 -11   0  -3   32.30   21.60
 -11   0   3  -30.80   20.90
 -11   0  -3   -0.10   17.60
  11   0   3    9.90   20.70
 -11   0  -3  -12.50   19.50
 -11   0   3   10.90   17.20
 -12   0   3  642.04   65.79
 -12   0  -3  541.85   62.19
 -12   0   3  685.73   67.29
 -12   0   3  745.93   54.39
  12   0   3  664.93   64.49
 -12   0  -3  589.34   57.39
 -12   0  -3  527.45   60.49
 -13   0  -3   18.10   19.60
 -13   0   3   22.00   27.20
 -13   0  -3   19.40   28.20
 -13   0  -3  -10.70   27.00
  13   0   3  -36.40   23.90
 -13   0   3    2.20   20.30
 -13   0   3   38.60   30.00
  14   0   3  222.38   43.00
 -14   0   3  239.58   33.90
 -14   0  -3  194.68   35.90
 -14   0  -3  323.97   43.30
 -14   0  -3  206.28   43.60
 -14   0   3  208.78   47.60
 -15   0  -3    5.00   24.10
 -15   0   3  -48.90   25.30
 -15   0  -3   59.09   26.10
 -15   0   3   -5.30   36.80
 -15   0  -3   31.20   35.10
  15   0   3   41.70   30.90
 -15   0   3  -16.40   25.50
 -16   0   3  372.06   63.89
 -16   0  -3  351.36   55.29
 -16   0   3  402.86   53.19
 -16   0   3  419.16   52.89
 -16   0  -3  278.17   56.39
 -16   0  -3  417.66   54.39
  16   0   3  428.66   63.79
  17   0  -3   20.10   41.50
  17   0   3  -41.10   38.70
 -17   0   3   14.00   40.20
 -17   0  -3  -54.39   25.70
 -17   0   3  -21.00   31.10
 -17   0  -3   46.20   36.30
 -17   0   3   13.50   34.10
 -17   0  -3   -1.10   30.50
 -18   0   3  390.56   55.89
 -18   0  -3  298.87   47.40
  18   0   3  296.77   50.69
 -18   0  -3  222.28   46.60
 -18   0  -3  253.27   50.09
  18   0  -3  248.78   49.40
 -18   0   3  272.37   51.59
 -18   0   3  310.87   49.60
 -19   0   3    0.40   39.50
 -19   0   3   38.40   44.70
 -19   0  -3  -10.30   40.20
 -19   0  -3  100.39   42.90
  19   0  -3   57.69   36.30
 -19   0  -3  -10.60   39.00
 -19   0   3   30.20   40.00
  19   0   3   -2.70   35.00
   0   0   4 4540.35  260.37
   0   0  -4 3993.90  256.07
   0   0   4 4603.84  258.17
  -1   0  -4    5.00    6.10
   1   0   4   -0.70    4.10
   1   0   4   13.40    7.50
   1   0   4   -0.20    8.80
  -1   0   4   -1.10    2.30
   1   0  -4   -1.90    2.80
  -1   0   4  -13.10    7.80
  -1   0  -4   -0.20    3.20
  -1   0   4   -6.70    7.90
  -2   0  -4  888.21   50.39
  -2   0   4  719.63   48.60
   2   0   4  731.93   50.09
  -2   0   4  760.82   53.89
   2   0   4  676.73   51.09
  -2   0  -4  935.51   52.99
  -2   0   4  737.63   54.09
   2   0   4  845.62   55.29
  -3   0   4   -2.80    9.60
  -3   0  -4   12.60    7.60
  -3   0   4   -4.10    6.00
   3   0  -4    0.60   10.20
  -3   0   4  -16.60   10.20
   3   0   4   -7.30   11.70
  -3   0  -4   -6.10    7.00
   3   0   4  -19.10   12.10
  -4   0   4  658.93   49.40
  -4   0   4  635.04   40.00
  -4   0   4  687.23   50.09
  -4   0  -4  593.24   45.20
  -4   0   4  686.33   45.10
  -4   0  -4  569.14   44.70
  -5   0   4    4.20    9.00
  -5   0   4    8.40   12.20
  -5   0   4    7.40    6.70
  -5   0  -4    0.40    9.70
  -5   0   4   12.60   13.40
  -5   0  -4    7.90   10.80
  -6   0   4 1847.92  112.99
  -6   0   4 1819.92  116.89
  -6   0  -4 1682.13  112.89
  -6   0   4 1757.32  114.89
  -6   0   4 1752.62  104.39
  -6   0  -4 1733.93  111.39
   6   0   4 1833.02  115.79
  -6   0  -4 1471.65  114.79
  -7   0   4  -12.50    8.90
  -7   0   4   -6.10   12.60
  -7   0  -4   -5.40   12.90
   7   0   4  -15.70   15.10
  -7   0   4   34.80   18.50
  -7   0  -4  -14.50   12.60
  -7   0   4  -13.00   13.60
  -7   0  -4  -18.70   13.00
  -8   0  -4  481.75   43.90
  -8   0  -4  397.26   39.20
   8   0   4  431.36   44.30
  -8   0  -4  469.25   43.60
  -8   0   4  443.16   33.80
  -8   0   4  440.46   42.90
  -8   0   4  408.46   45.10
  -9   0  -4   24.80   14.80
   9   0   4   -1.40   17.50
  -9   0   4   -8.10   20.30
  -9   0   4   -2.20   16.70
  -9   0  -4  -18.20   15.30
  -9   0  -4  -26.30   16.80
  -9   0   4   -2.70   11.90
 -10   0   4  473.65   47.10
 -10   0  -4  483.85   49.10
  10   0   4  381.26   47.20
 -10   0  -4  443.16   43.20
 -10   0  -4  389.86   48.80
 -10   0   4  456.75   38.70
 -10   0   4  429.86   50.69
  11   0   4   16.40   23.70
 -11   0   4   28.50   22.00
 -11   0   4   -3.10   16.70
 -11   0   4   23.60   24.10
 -11   0  -4  -22.30   22.80
 -11   0  -4   -1.70   20.00
 -11   0  -4  -42.00   17.20
 -12   0  -4  539.55   55.59
 -12   0  -4  488.75   53.89
  12   0   4  457.45   54.89
 -12   0   4  468.95   44.00
 -12   0   4  538.35   57.69
 -12   0   4  451.75   58.09
 -12   0  -4  509.95   59.39
  13   0   4  -10.10   23.70
 -13   0  -4   10.40   21.10
 -13   0   4   -3.40   20.20
 -13   0  -4   22.70   27.90
 -13   0  -4   26.10   29.50
 -13   0   4   23.60   28.30
 -13   0   4   40.80   32.40
 -14   0  -4  147.69   30.60
 -14   0   4  105.29   39.20
  14   0   4  103.79   32.20
 -14   0  -4  144.49   29.80
 -14   0  -4  152.28   36.70
 -14   0   4   87.49   27.10
 -15   0   4   12.50   27.40
 -15   0  -4   29.40   27.10
 -15   0  -4   -6.70   24.80
 -15   0   4   29.80   36.00
 -15   0   4   -3.80   27.90
 -15   0  -4    1.60   31.00
  15   0   4   46.50   32.10
 -16   0   4   43.00   31.70
 -16   0  -4   38.40   31.40
 -16   0   4   93.99   31.10
 -16   0   4   76.09   44.40
 -16   0  -4   76.09   31.20
  16   0   4   83.29   38.40
 -16   0  -4   79.09   37.50
 -17   0   4    8.80   32.40
 -17   0  -4   25.50   43.20
 -17   0  -4  -23.00   30.00
 -17   0  -4    9.50   32.70
  17   0   4  -36.90   36.00
 -17   0   4   -0.90   36.00
 -17   0   4  -26.90   33.30
 -18   0  -4   14.00   37.30
 -18   0   4  -15.00   31.80
 -18   0   4  -57.49   43.50
 -18   0  -4    6.80   36.00
 -18   0   4   29.50   35.30
  18   0   4   11.50   35.40
 -18   0  -4   45.80   37.50
 -19   0   4    6.40   39.70
 -19   0  -4   11.90   43.70
  19   0  -4   22.70   36.50
  19   0   4  -11.70   34.00
   0   0   5   -2.10    9.10
   0   0   5    4.50   10.00
   0   0  -5   23.50    7.80
  -1   0  -5   -0.10    3.60
  -1   0   5  -14.60    8.80
   1   0   5    0.10    4.70
  -1   0  -5    7.20    7.70
  -1   0   5    2.00    3.00
   1   0   5  -17.30   10.00
  -1   0   5   -8.40    9.60
   1   0  -5    1.10    6.20
   1   0  -5    0.90    2.50
   1   0   5    2.30    8.70
  -2   0  -5   27.80   10.00
  -2   0   5   67.19   14.20
   2   0   5   44.80   11.90
   2   0   5   59.29   10.40
   2   0  -5   70.69    9.00
  -2   0  -5   40.90    8.10
   2   0   5   42.00   14.50
   3   0   5   11.20   13.30
  -3   0   5   -1.10    6.60
  -3   0  -5   -2.50    6.80
  -3   0   5   -0.40   11.20
  -3   0  -5    6.50    9.10
   3   0  -5  -11.10   10.50
  -4   0   5  292.27   25.40
  -4   0   5  323.97   31.40
  -4   0  -5  276.37   25.80
   4   0   5  276.17   36.00
  -4   0  -5  285.07   27.60
  -5   0   5   -7.90    7.00
  -5   0   5   14.70   13.10
  -5   0  -5    3.70   11.60
  -5   0   5    0.10   10.00
   5   0   5   18.70   15.10
  -5   0  -5   -5.50    9.80
  -5   0   5   -5.70   14.30
  -6   0   5   73.99   18.60
  -6   0  -5  103.59   19.40
  -6   0  -5   92.29   18.40
  -6   0   5   75.39   17.40
  -6   0   5   86.99   21.50
  -6   0   5   71.99   11.00
   6   0   5  102.89   22.80
   7   0   5   17.70   19.30
  -7   0  -5   10.20   13.40
  -7   0   5  -14.60   12.10
  -7   0   5   -4.20    8.70
  -7   0   5   18.80   17.30
  -7   0  -5  -18.00   12.50
  -7   0   5    5.40   15.10
   8   0   5  442.66   46.30
  -8   0  -5  359.66   38.80
  -8   0   5  363.76   37.90
  -8   0   5  322.97   40.10
  -8   0   5  349.96   29.80
  -8   0  -5  386.66   38.10
  -8   0   5  404.96   44.60
   9   0   5   29.70   21.70
  -9   0  -5    7.40   17.40
  -9   0   5  -11.60   19.40
  -9   0   5  -26.50   15.70
  -9   0   5   16.30   12.50
  -9   0  -5   -9.60   16.00
 -10   0  -5  439.46   47.60
  10   0   5  484.05   51.49
 -10   0   5  423.26   45.40
 -10   0   5  378.36   37.10
 -10   0  -5  473.25   45.80
 -10   0   5  334.87   48.10
 -10   0  -5  472.25   50.39
 -11   0   5  -12.20   22.00
 -11   0  -5   -6.70   17.90
  11   0   5   59.59   27.20
 -11   0  -5  -10.80   21.50
 -11   0  -5   13.60   23.00
 -11   0   5   -3.90   24.90
 -12   0   5  698.83   67.59
 -12   0  -5  557.74   65.39
 -12   0   5  735.93   54.59
 -12   0   5  705.83   69.09
  12   0   5  589.44   64.19
 -12   0  -5  520.85   59.39
 -12   0  -5  523.45   56.29
 -13   0  -5  -13.10   21.60
 -13   0  -5   -4.00   28.70
 -13   0   5  -15.50   28.30
  13   0   5    6.60   27.40
 -13   0   5  -12.40   28.10
 -13   0   5  -17.90   24.10
 -13   0  -5  -35.50   24.80
  14   0   5  236.78   48.70
 -14   0   5  247.48   37.00
 -14   0   5  260.17   52.69
 -14   0  -5  256.27   42.60
 -14   0  -5  220.28   45.60
 -14   0  -5  277.17   44.90
 -15   0  -5  -56.59   26.50
 -15   0   5    8.50   29.20
 -15   0  -5   18.40   24.80
 -15   0   5   -0.30   40.80
  15   0   5   60.99   34.80
 -15   0   5   39.60   29.60
 -16   0   5  501.95   61.59
  16   0   5  385.26   68.19
 -16   0   5  412.46   71.69
 -16   0  -5  441.46   60.19
 -16   0  -5  552.34   59.19
 -16   0   5  479.95   60.49
 -17   0  -5  -39.40   31.40
 -17   0   5   28.50   34.20
 -17   0  -5  -64.49   30.70
  17   0   5  -40.90   64.39
 -17   0   5  -17.00   36.60
 -17   0   5   20.80   33.10
  18   0   5  146.69   46.20
 -18   0   5  333.67   52.59
 -18   0   5  282.77   52.39
 -18   0  -5  331.47   54.49
 -18   0  -5  287.87   53.89
   0   0  -6 5145.79  328.97
   0   0   6 5827.92  335.57
   0   0   6 5859.91  332.27
  -1   0  -6   -2.90    3.60
  -1   0   6  -15.10   12.10
  -1   0  -6   -9.10    8.10
   1   0   6   17.00   13.40
   1   0  -6   -9.60    7.70
   1   0   6    5.00    4.70
  -1   0   6   -2.80   11.60
   1   0   6  -12.90   10.60
   2   0  -6 1163.78   70.79
   2   0   6 1034.00   70.29
  -2   0   6 1170.88   68.39
  -2   0  -6 1184.88   74.79
   2   0   6 1011.70   77.99
  -2   0  -6 1131.59   70.19
  -2   0   6 1301.87   78.29
   2   0  -6 1152.28   68.89
   2   0   6 1073.19   73.89
  -3   0  -6   -8.50    9.90
  -3   0  -6   -4.50    7.20
  -3   0   6   -9.70    5.90
   3   0  -6   -8.90   10.70
  -3   0   6   11.00   13.30
  -3   0   6    6.30   14.40
   3   0   6    5.50   14.10
   3   0   6  -13.90   11.90
   3   0   6   17.40   16.60
   4   0   6 1877.21  119.79
  -4   0  -6 1845.12  112.99
  -4   0  -6 1831.52  115.59
  -4   0   6 1530.35  117.69
   4   0  -6 2025.80  117.89
  -4   0   6 1739.63  118.29
  -4   0   6 1789.32  111.29
  -5   0  -6   -8.50   10.00
  -5   0  -6   -3.20   11.60
  -5   0   6  -10.60   15.00
   5   0   6   -0.10   14.90
  -5   0   6   -4.70   10.10
  -5   0   6   28.60   17.20
  -6   0   6 1926.01  124.19
  -6   0  -6 2008.80  126.79
  -6   0  -6 1900.21  125.69
  -6   0   6 1776.32  116.39
  -6   0   6 2165.68  132.19
   6   0   6 1943.31  130.79
  -6   0   6 2072.69  132.19
  -7   0   6  -13.40   16.70
  -7   0  -6    5.50   13.90
   7   0   6   10.60   18.40
  -7   0   6    1.20    9.40
  -7   0   6   10.60   14.00
  -7   0   6   36.30   17.90
  -7   0  -6  -23.60   13.10
  -8   0   6  707.83   59.19
  -8   0  -6  646.74   55.39
   8   0   6  574.64   59.09
  -8   0   6  622.64   44.70
  -8   0   6  698.83   54.39
  -8   0  -6  645.24   56.79
  -8   0   6  725.53   62.69
  -9   0  -6    6.50   18.00
  -9   0   6    1.20   17.40
  -9   0   6    1.60   11.20
   9   0   6   27.20   21.80
  -9   0   6    4.70   19.60
  -9   0  -6   18.10   19.20
 -10   0   6  648.54   66.49
 -10   0  -6  632.64   60.29
 -10   0   6  666.33   47.80
 -10   0  -6  555.44   56.09
  10   0   6  710.93   66.69
 -10   0   6  734.63   62.09
 -11   0   6   22.90   27.30
 -11   0   6   17.70   17.00
 -11   0  -6    5.30   21.80
 -11   0   6   19.60   24.70
  11   0   6   23.00   24.40
 -11   0  -6    1.20   23.20
  12   0   6  522.45   63.69
 -12   0  -6  473.25   52.49
 -12   0   6  496.15   60.69
 -12   0   6  499.05   59.09
 -12   0  -6  492.45   61.59
 -13   0  -6   -3.50   23.80
 -13   0   6  -20.80   29.90
 -13   0   6    9.60   30.00
  13   0   6  -26.50   28.40
 -13   0  -6   42.50   31.50
 -14   0  -6  105.99   32.50
  14   0   6  110.79   38.10
 -14   0   6  126.09   31.70
 -14   0   6   49.30   41.00
 -14   0  -6  150.68   33.70
 -15   0   6  -11.20   27.20
 -15   0   6  -14.20   29.60
  15   0   6  -22.10   33.50
 -15   0  -6   37.90   27.50
 -15   0  -6  -37.60   27.00
 -15   0   6    1.80   39.60
  16   0   6   49.00   39.90
 -16   0   6  -40.60   34.80
 -16   0   6   75.49   31.20
 -16   0  -6  118.49   37.20
 -16   0  -6   64.69   33.10
 -17   0  -6   -1.40   34.10
  17   0   6   44.10   41.80
 -17   0   6  -43.90   31.50
 -17   0  -6  -23.40   33.50
 -17   0   6   22.30   36.40
  18   0   6  104.29   40.80
 -18   0   6   -0.80   40.90
 -18   0   6    9.80   37.10
 -18   0  -6   52.69   40.60
   0   0   7  -16.40   12.90
   0   0   7   -0.10   13.90
   0   0  -7    4.90    9.20
   1   0   7    0.30    4.40
  -1   0   7  -17.50   13.90
   1   0   7    2.20   13.40
  -1   0  -7  -10.10    9.50
   1   0  -7    6.90    8.60
   1   0   7    0.00   13.80
  -2   0   7   31.60   16.90
   2   0  -7   75.09    8.60
   2   0   7   56.39   15.00
   2   0   7   47.90   10.70
  -2   0   7   30.20   16.10
   2   0  -7   58.29   11.30
   2   0   7   40.50   18.40
  -2   0  -7   55.49   14.90
  -2   0   7   45.10    6.90
  -2   0  -7   44.60    8.50
  -3   0  -7    1.60    8.10
   3   0   7   -3.50   15.00
   3   0   7   18.20   15.50
  -3   0   7   -6.50   14.30
  -3   0  -7   10.70   11.10
  -3   0   7    0.50   15.10
   3   0  -7   11.70   10.50
   3   0  -7    2.00    8.50
  -4   0  -7  226.38   24.10
  -4   0  -7  282.27   28.50
  -4   0   7  271.77   31.70
  -4   0   7  241.58   32.30
   4   0   7  231.18   32.20
  -4   0   7  235.98   22.60
   4   0  -7  262.57   30.90
  -5   0  -7  -11.30   11.90
   5   0   7  -18.00   16.80
  -5   0  -7    0.20   11.40
  -5   0   7  -10.20   10.00
  -5   0   7   11.90   15.40
  -5   0   7    3.80   15.90
  -6   0  -7   71.29   19.00
  -6   0   7   82.09   17.00
   6   0   7   72.99   22.30
  -6   0   7   88.89   23.10
  -6   0   7  114.49   24.70
  -6   0  -7   81.99   19.10
  -7   0   7   -1.30   13.80
  -7   0  -7   -4.90   14.70
  -7   0  -7   10.70   14.20
  -7   0   7   -5.00   18.30
   7   0   7   11.00   19.50
  -7   0   7   24.50   18.80
  -8   0  -7  261.47   35.10
  -8   0  -7  240.28   34.80
  -8   0   7  304.87   42.00
  -8   0   7  232.58   23.60
  -8   0   7  281.97   33.90
  -8   0   7  321.67   39.80
   8   0   7  312.77   44.10
  -9   0  -7   11.50   19.10
  -9   0   7   27.00   19.20
  -9   0  -7   10.50   19.30
  -9   0   7   -0.60   22.70
   9   0   7   13.80   24.20
  -9   0   7  -11.40   17.60
  -9   0   7   -5.50   12.00
  10   0   7  396.66   56.49
 -10   0  -7  412.56   47.80
 -10   0   7  436.86   47.70
 -10   0   7  449.06   55.39
 -10   0   7  426.06   36.10
 -10   0  -7  430.96   48.30
 -11   0  -7  -27.20   18.60
 -11   0   7   21.90   27.00
 -11   0   7   -2.80   16.50
 -11   0   7   33.80   23.10
 -11   0  -7    2.20   24.40
  11   0   7  -44.70   25.10
 -12   0  -7  510.05   62.49
 -12   0   7  594.04   46.90
 -12   0  -7  505.35   56.69
 -12   0   7  516.75   64.79
 -12   0   7  596.54   63.09
  12   0   7  572.44   68.59
 -13   0   7   17.80   35.80
 -13   0   7   14.40   22.70
 -13   0  -7    0.80   29.00
 -13   0  -7  -11.80   23.80
  13   0   7  -16.70   29.80
 -13   0   7   -3.10   29.40
 -14   0  -7  207.18   39.80
 -14   0   7  179.38   47.00
  14   0   7  187.48   46.50
 -14   0  -7  225.38   40.00
 -14   0   7  132.79   35.30
 -15   0  -7   -6.90   32.90
 -15   0  -7   17.30   27.50
  15   0   7   -8.10   38.20
 -15   0   7  -26.10   35.70
 -15   0   7   16.40   28.50
 -16   0  -7  396.46   58.49
 -16   0   7  258.97   48.60
 -16   0   7  348.47   47.90
  16   0   7  237.68   58.79
 -16   0  -7  295.77   54.39
 -17   0  -7   30.20   34.40
  17   0   7   18.50   37.40
 -17   0   7   17.00   34.30
 -17   0   7   96.69   35.10
 -17   0  -7    9.30   35.80
 -18   0   7  145.19   43.80
 -18   0   7  133.99   44.40
  18   0   7  123.09   39.20
 -18   0  -7  217.28   52.29
 -18   0  -7  165.58   36.80
   0   0   8 3847.42  227.68
   0   0  -8 3783.72  224.38
   0   0   8 3554.64  231.08
  -1   0  -8    4.60   10.90
  -1   0   8   -0.80   16.10
   1   0  -8    6.80   10.80
   1   0   8   12.00   15.90
  -2   0   8 1413.16  102.99
   2   0   8 1428.96  106.59
   2   0   8 1839.42  103.79
   2   0   8 1415.76   94.09
   2   0  -8 1688.33   97.69
  -2   0   8 1518.35  107.19
  -2   0  -8 1587.14  101.29
  -2   0  -8 1577.54   93.79
  -3   0   8   16.00   16.50
  -3   0   8   -1.60   15.30
  -3   0   8   -3.80    6.40
   3   0  -8  -10.80   10.60
  -3   0  -8  -13.20    8.30
   3   0   8    1.10   15.50
   3   0   8   -1.30   16.20
  -3   0  -8    8.70   12.20
   3   0  -8   -4.30    9.70
   3   0   8   -8.30   15.50
  -4   0  -8 1830.52  112.79
  -4   0   8 1728.93  110.09
  -4   0  -8 1791.02  117.69
  -4   0   8 2103.09  126.79
  -4   0   8 1683.93  119.99
   4   0  -8 1751.62  113.59
   4   0   8 1755.22  123.39
   4   0  -8 1812.42  109.99
   4   0   8 1850.21  124.09
   5   0   8  -28.30   17.10
  -5   0  -8   22.50   15.80
  -5   0   8   -9.40   17.80
  -5   0   8   -1.50   18.20
   5   0   8    4.70   20.30
  -5   0  -8    7.80   13.30
  -5   0   8   14.10   10.60
  -6   0   8 2104.39  127.49
  -6   0  -8 1853.71  128.39
  -6   0   8 2111.89  137.39
   6   0   8 2072.99  138.29
  -6   0  -8 1869.51  131.29
  -6   0   8 2098.69  138.59
  -7   0   8   -5.70   21.40
   7   0   8   -7.70   21.20
  -7   0  -8  -16.40   15.00
  -7   0   8   16.20   19.90
  -7   0  -8  -21.40   15.00
  -7   0   8    1.60   14.90
   8   0   8 1076.79   91.99
  -8   0  -8 1338.67   89.29
  -8   0   8 1161.08   83.59
  -8   0   8 1048.10   90.69
  -8   0  -8 1325.87   88.29
  -8   0   8 1044.10   90.39
  -9   0  -8   35.90   21.00
   9   0   8   -1.80   23.10
  -9   0   8  -14.30   23.00
  -9   0   8  -11.70   19.70
  -9   0  -8  -28.60   18.60
  -9   0   8   15.20   18.00
  10   0   8  515.15   61.79
 -10   0   8  588.14   55.79
 -10   0  -8  583.24   58.59
 -10   0   8  544.25   64.39
 -10   0   8  506.25   59.49
 -10   0  -8  617.04   56.29
 -11   0  -8   10.10   24.20
 -11   0   8   19.70   31.40
 -11   0  -8   25.20   27.40
  11   0   8  -25.60   27.30
 -11   0   8    4.40   23.10
 -12   0  -8  370.66   54.89
 -12   0   8  369.06   49.20
  12   0   8  389.96   61.09
 -12   0  -8  326.17   47.70
 -12   0   8  318.97   58.29
 -13   0   8  -17.10   28.30
 -13   0  -8  -25.40   24.10
  13   0   8   11.10   32.70
 -13   0   8   -0.70   34.40
 -13   0  -8   43.40   38.00
 -14   0  -8  170.18   41.30
 -14   0  -8  161.48   37.30
 -14   0   8  173.48   51.99
 -14   0   8  102.19   27.80
  14   0   8  213.28   52.69
  15   0   8   19.00   44.40
 -15   0  -8    6.40   31.00
 -15   0   8   47.50   43.80
 -15   0  -8   12.70   32.10
 -15   0   8  -10.30   28.30
 -16   0   8   88.69   38.80
 -16   0  -8  126.89   36.60
  16   0   8  148.89   75.19
 -16   0  -8   61.49   36.50
 -16   0   8   42.00   33.20
 -17   0  -8  -55.09   34.10
 -17   0   8  -48.50   36.20
 -17   0  -8    1.20   29.60
  17   0   8  -18.20   37.50
 -17   0   8   21.10   36.60
   0   0   9   -4.40   17.50
   0   0   9   17.20   15.90
   0   0  -9   10.80   13.40
  -2   0   9   31.50   19.20
  -2   0   9   49.80   20.70
   2   0  -9   29.10   13.50
   2   0   9   39.00   19.60
   2   0   9   31.70    9.60
  -2   0  -9   47.00   15.00
   3   0  -9  -18.20    9.30
   3   0   9  -14.10   19.20
  -3   0  -9   10.20   13.70
  -3   0  -9    1.20    8.70
   3   0  -9   -2.50   10.60
  -3   0   9   21.00   20.50
   3   0   9   -2.90   17.90
  -3   0   9    8.60   17.30
   3   0   9    0.20   15.90
  -4   0   9  220.78   33.60
  -4   0  -9  186.48   28.20
  -4   0   9  202.28   34.80
  -4   0  -9  168.38   22.90
   4   0  -9  211.58   22.80
   4   0  -9  209.88   26.40
   4   0   9  288.17   33.70
   4   0   9  296.37   37.90
  -4   0   9  211.78   20.30
  -5   0  -9    5.00   12.70
   5   0   9  -10.10   20.30
  -5   0   9    1.20   10.20
  -5   0   9   -3.10   18.60
   5   0   9   10.50   19.90
   5   0  -9   -6.20   11.50
  -5   0   9    1.40   19.50
  -5   0  -9    7.50   15.40
  -6   0   9  168.28   30.50
  -6   0   9  139.89   20.80
   6   0   9  123.49   30.50
  -6   0  -9  120.99   26.50
   6   0  -9  137.49   17.50
  -6   0   9  121.79   27.60
   6   0   9  119.29   28.40
  -6   0  -9  138.19   23.30
  -7   0   9   11.20   23.10
   7   0   9   27.50   24.30
  -7   0  -9    3.90   18.80
  -7   0   9   -2.70   22.50
  -7   0  -9  -22.40   15.70
  -7   0   9   12.60   14.90
   8   0   9  359.46   53.39
  -8   0  -9  434.76   43.60
  -8   0   9  376.36   40.70
  -8   0   9  445.76   52.39
  -8   0  -9  401.16   46.90
  -8   0   9  453.75   51.89
  -9   0   9   -6.30   18.70
  -9   0  -9    9.60   20.80
  -9   0   9   16.60   25.40
  -9   0   9   -0.20   25.70
   9   0   9   15.30   26.10
  -9   0  -9  -20.00   20.30
 -10   0   9  162.68   36.90
  10   0   9  173.78   42.10
 -10   0  -9  298.27   43.10
 -10   0  -9  219.88   37.20
 -10   0   9  182.58   40.00
 -10   0   9  167.58   31.70
 -11   0   9   -0.70   24.50
 -11   0  -9   -4.10   26.80
  11   0   9   10.80   30.00
 -11   0   9  -21.90   28.90
 -11   0  -9   -0.60   21.60
 -12   0  -9  305.77   51.59
 -12   0   9  343.97   50.49
 -12   0   9  298.17   58.49
  12   0   9  371.76   59.59
 -12   0  -9  279.07   46.20
 -13   0   9    4.00   35.80
 -13   0   9   10.30   29.30
 -13   0  -9    5.00   28.90
  13   0   9   25.30   36.20
 -14   0  -9  217.48   45.30
 -14   0   9  196.48   53.79
 -14   0  -9  242.68   45.10
 -14   0   9  282.77   39.90
 -15   0   9   29.60   28.30
 -15   0  -9   -7.10   33.90
  15   0   9  -32.30   38.90
 -15   0   9   41.00   39.70
 -15   0  -9  -46.60   29.70
 -16   0  -9  256.47   48.30
  16   0   9  306.57   50.09
 -16   0   9  330.07   49.60
 -16   0   9  210.38   49.00
 -17   0  -9   45.60   32.80
 -17   0  -9   11.10   38.90
  17   0   9  -45.80   35.90
 -17   0   9   -3.50   37.60
 -17   0   9   34.80   36.70
   0   0  10 1752.32  114.79
   0   0  10 1655.03  120.09
   0   0 -10 1705.43  110.29
   1   0  10   -3.60   18.50
  -1   0  10  -33.80   17.70
   1   0  10   -7.50   21.00
  -1   0  10  -35.80   18.50
  -1   0 -10    5.10   13.10
   1   0 -10  -13.00   16.70
  -2   0  10 1943.51  134.19
   2   0  10 1791.22  131.79
  -2   0  10 1793.22  126.59
  -2   0 -10 1902.21  124.39
   2   0  10 2154.38  127.39
  -3   0  10  -22.90   18.50
  -3   0  10   -7.90   17.90
   3   0  10  -34.60   20.70
   3   0  10    7.20   18.60
  -3   0 -10  -13.30   14.40
  -3   0 -10   -0.10    9.50
   3   0  10   17.40   15.80
  -4   0 -10 1365.36   84.99
  -4   0  10 1211.88   96.49
  -4   0  10 1287.07  100.99
   4   0  10 1389.66  101.89
  -4   0 -10 1338.37   92.99
   4   0  10 1236.48   92.69
   4   0 -10 1394.36   84.69
   4   0 -10 1336.17   85.29
   5   0  10  -11.10   21.00
  -5   0  10   -0.70   20.70
  -5   0 -10    6.00   16.50
  -5   0  10   -5.70   21.30
   5   0  10   19.60   21.40
   5   0 -10  -18.70   12.50
  -5   0  10   -4.80   10.60
  -5   0 -10   -8.60   13.20
  -6   0  10 1079.09   70.29
   6   0 -10  940.51   66.79
   6   0  10 1039.70   86.19
   6   0  10 1120.49   81.29
  -6   0 -10  907.71   77.69
  -6   0  10 1170.28   87.39
  -6   0 -10  985.90   72.79
  -6   0  10 1180.98   89.09
  -7   0  10   28.50   25.30
  -7   0 -10   -2.30   18.70
  -7   0 -10   25.00   18.10
  -7   0  10   31.40   27.50
   7   0 -10   26.30   12.70
   7   0  10    8.50   24.10
   7   0  10   27.50   25.70
  -7   0  10   -0.40   14.80
  -8   0 -10  880.51   72.09
  -8   0 -10  885.71   67.89
  -8   0  10  830.42   74.99
   8   0  10  779.92   72.09
   8   0  10  761.22   76.99
   8   0 -10  804.02   53.39
  -8   0  10  795.02   62.89
  -8   0  10  820.82   75.99
  -9   0 -10    1.60   22.40
  -9   0  10   33.60   20.40
  -9   0 -10   14.20   26.10
  -9   0  10   -3.60   25.80
  -9   0  10  -40.30   24.90
   9   0  10   -1.00   27.40
 -10   0  10  418.36   46.30
 -10   0  10  472.85   57.39
 -10   0 -10  373.36   51.39
  10   0  10  317.97   55.69
 -10   0 -10  396.76   49.90
 -10   0  10  339.57   53.89
 -11   0 -10  -13.00   28.40
 -11   0  10   44.70   24.30
  11   0  10   11.50   30.60
 -11   0  10   -1.10   28.50
 -11   0 -10  -13.20   25.20
 -11   0  10  -20.20   33.00
 -12   0 -10  130.09   35.50
 -12   0  10  129.09   43.90
  12   0  10  155.28   42.70
 -12   0  10  210.18   38.80
 -12   0 -10  158.28   40.10
 -13   0  10   19.50   42.20
 -13   0 -10  -12.70   30.50
  13   0  10  -35.50   36.70
 -13   0 -10   43.00   31.40
 -13   0  10   35.10   32.80
  14   0  10  155.68   52.99
 -14   0  10  194.68   36.30
 -14   0 -10  140.39   35.80
 -14   0  10  140.69   53.69
 -14   0 -10  183.28   48.40
 -15   0  10   20.80   35.60
 -15   0 -10   17.70   35.60
 -15   0  10   43.70   30.80
  15   0  10  -29.40   46.70
 -15   0 -10    3.80   35.60
 -16   0  10  100.49   35.50
 -16   0 -10   26.10   39.80
 -16   0 -10  -10.50   29.50
  16   0  10  124.59   40.00
 -16   0  10   61.89   40.00
   0   0  11   -1.40   21.30
   0   0  11   22.10   19.90
   0   0 -11   -2.40   13.50
  -1   0  11   -4.80   19.90
  -1   0  11    1.30   22.60
   1   0 -11    4.00   15.10
   1   0  11    8.60   20.40
   1   0  11   26.80   21.90
  -1   0 -11   15.10   16.20
   2   0  11   33.10   21.20
  -2   0 -11   36.40   17.50
   2   0  11    5.10   24.40
  -2   0  11   36.40   21.10
  -2   0  11    4.60   20.70
   3   0  11  -21.10   13.70
  -3   0  11    2.30   21.80
   3   0  11   32.60   21.30
  -3   0  11   15.50   22.20
  -3   0 -11  -10.10   17.80
   3   0  11   34.40   24.10
  -3   0 -11  -12.70   15.60
   4   0  11  107.39   31.70
   4   0 -11  142.39   21.60
  -4   0 -11  115.89   17.50
  -4   0  11  193.98   36.90
   4   0  11  120.19   27.30
   4   0 -11  127.09   17.00
  -4   0  11  104.49   29.40
  -4   0 -11   92.09   23.70
  -5   0  11    3.60   23.60
   5   0  11   21.30   22.10
  -5   0 -11    2.60   13.40
   5   0 -11   10.80   14.10
   5   0  11   29.40   25.60
  -5   0  11    3.80   26.90
  -5   0 -11    3.90   20.00
   5   0 -11   -0.90   27.30
  -5   0  11    8.60   10.80
  -6   0  11  183.58   39.50
   6   0  11  177.38   39.60
  -6   0  11  207.28   24.80
   6   0 -11  189.68   22.40
   6   0  11  232.48   35.60
  -6   0 -11  157.98   26.20
  -6   0 -11  141.89   31.30
  -6   0  11  158.28   36.00
   7   0  11    4.00   23.70
  -7   0 -11    1.40   18.90
   7   0 -11    8.10   15.00
  -7   0  11  -23.60   26.80
  -7   0  11    4.70   16.00
  -7   0  11   23.10   29.60
   7   0  11    7.20   26.00
  -7   0 -11   -5.10   21.00
   8   0  11  262.07   43.70
  -8   0 -11  288.47   39.70
  -8   0  11  360.26   55.59
  -8   0 -11  347.37   45.50
   8   0  11  336.97   53.39
   8   0 -11  321.47   29.10
  -8   0  11  268.57   48.20
  -8   0  11  346.97   38.30
  -9   0 -11  -25.50   22.20
  -9   0  11   36.40   21.20
  -9   0  11   -9.40   30.50
   9   0  11  -19.00   28.50
  -9   0  11  -16.10   26.00
  -9   0 -11    1.00   23.50
   9   0  11   21.50   28.80
 -10   0 -11  250.27   42.00
 -10   0 -11  300.67   47.00
 -10   0  11  285.17   50.99
  10   0  11  286.57   52.39
 -10   0  11  353.76   42.90
 -10   0  11  220.48   49.70
 -11   0  11  -45.70   32.30
 -11   0 -11    2.00   25.30
 -11   0  11   10.80   26.00
  11   0  11  -35.90   29.50
 -11   0 -11   20.20   28.60
 -11   0  11   15.90   31.20
 -12   0 -11  278.27   50.89
 -12   0  11  326.27   65.09
 -12   0 -11  264.87   49.40
  12   0  11  235.08   56.49
 -12   0  11  408.16   55.79
 -13   0  11  102.39   43.00
 -13   0 -11  -46.10   30.90
 -13   0 -11    5.30   28.80
  13   0  11   36.20   44.00
 -13   0  11    2.20   31.30
  14   0  11  232.38   55.99
 -14   0 -11  279.07   53.89
 -14   0  11  240.88   40.00
 -14   0  11  169.98   42.20
 -14   0 -11  224.18   43.50
  15   0  11  -35.90   36.50
 -15   0 -11   44.80   37.00
 -15   0 -11  -32.50   29.00
 -15   0  11  -17.00   37.90
 -15   0  11  -10.80   33.10
 -16   0 -11  235.78   49.50
 -16   0 -11  253.57   46.90
  16   0  11  183.78   45.20
 -16   0  11  169.58   45.70
 -16   0  11  228.58   43.00
   0   0  12 1191.28   92.39
   0   0 -12  975.40   76.89
   0   0  12 1160.88   85.69
   1   0 -12   -9.80   15.60
  -1   0 -12   28.30   17.80
  -1   0  12  -44.30   23.40
  -1   0  12  -16.40   21.30
   1   0  12  -22.20   24.00
   1   0  12   32.20   24.50
   2   0  12  862.91   80.29
   2   0  12  866.51   71.79
  -2   0  12  808.52   71.69
  -2   0 -12  948.71   69.79
   2   0 -12  946.61   65.09
  -2   0  12  745.03   76.79
  -3   0 -12   -7.00   18.00
  -3   0  12  -13.90   24.80
   3   0  12  -41.70   24.30
   3   0  12  -15.70   22.50
  -3   0  12  -21.40   22.20
  -4   0 -12  560.84   43.50
  -4   0  12  595.94   59.39
   4   0  12  575.64   58.19
   4   0  12  574.44   53.29
   4   0  12  636.74   67.19
  -4   0 -12  573.04   55.79
  -4   0  12  694.13   68.39
   5   0 -12   -7.40   17.40
  -5   0  12  -20.30   23.40
   5   0  12   -4.20   24.80
   5   0  12   19.10   27.40
  -5   0 -12  -11.00   15.50
  -5   0 -12  -33.50   19.80
  -5   0  12  -43.00   26.20
   5   0 -12   14.50   17.70
   6   0  12  513.95   60.49
  -6   0 -12  610.54   59.89
  -6   0  12  763.52   47.70
   6   0  12  710.13   69.69
  -6   0  12  690.73   71.69
  -6   0  12  644.64   69.39
  -6   0 -12  588.74   51.89
   6   0 -12  613.14   50.09
   7   0  12  -46.10   25.60
  -7   0 -12   -8.80   19.90
  -7   0 -12   25.00   22.00
   7   0 -12   19.50   18.00
  -7   0  12   21.10   16.10
   7   0  12  -27.40   26.70
  -7   0  12    6.20   28.10
  -7   0  12   45.90   30.40
  -8   0  12  542.65   66.99
  -8   0  12  551.14   48.10
  -8   0 -12  513.45   52.49
   8   0  12  573.54   64.39
  -8   0 -12  580.04   58.59
  -8   0  12  427.16   64.29
   8   0  12  429.56   63.89
  -9   0  12    4.80   21.70
  -9   0  12   25.20   32.30
  -9   0 -12   18.80   26.30
   9   0  12  -47.10   35.50
   9   0  12  -40.90   29.10
  -9   0 -12   -3.20   23.80
  -9   0  12    2.40   30.30
 -10   0 -12  306.67   47.50
  10   0  12  275.87   51.79
 -10   0  12  301.07   53.29
  10   0  12  366.96   54.79
 -10   0 -12  284.67   48.10
 -10   0  12  342.77   55.89
 -10   0  12  339.97   43.10
 -11   0 -12  -10.30   28.40
 -11   0  12   -4.80   35.30
 -11   0 -12   -5.80   32.10
 -11   0  12  -36.50   30.50
  11   0  12   -2.60   36.50
  11   0  12  -13.90   37.30
 -11   0  12   26.90   28.50
  12   0  12  147.89   49.90
  12   0  12  237.58   47.30
 -12   0  12  174.38   42.60
 -12   0  12  116.19   43.40
 -12   0 -12  190.58   44.70
 -12   0  12  166.68   50.89
 -12   0 -12  162.58   45.50
 -13   0  12  -75.29   63.19
 -13   0 -12  -12.10   34.90
 -13   0 -12  -35.10   30.10
  13   0  12    1.60   41.70
 -13   0  12   77.49   36.30
 -14   0  12   88.79   41.60
 -14   0 -12  194.68   38.70
 -14   0  12  165.08   35.80
 -14   0 -12  135.79   44.60
 -15   0 -12    2.60   38.30
  15   0  12  -93.19   38.70
 -15   0  12   -7.00   37.10
 -15   0 -12   20.30   32.00
   0   0  13  -13.90   26.60
   0   0 -13    1.80   18.50
   0   0  13   15.50   24.50
   1   0 -13  -10.40   17.60
  -1   0  13  -14.90   24.40
   1   0  13  -10.50   27.00
  -1   0  13   38.90   28.00
  -1   0 -13   32.10   20.10
   1   0  13    0.40   23.60
   2   0  13  141.49   30.60
  -2   0  13  106.49   28.30
  -2   0  13   57.99   28.60
   2   0 -13   97.29   22.70
  -2   0 -13   81.89   24.50
   2   0  13   39.10   28.60
   3   0  13   -9.80   23.80
  -3   0 -13   -1.00   21.60
  -3   0  13   16.60   28.00
  -3   0  13  -26.20   22.80
   3   0 -13    2.30   18.90
   3   0  13   11.50   26.40
   4   0  13  158.88   41.30
  -4   0  13  143.99   39.00
  -4   0 -13  177.08   32.80
   4   0  13  117.99   30.10
   4   0  13  193.38   21.70
  -4   0  13  154.98   35.60
  -5   0 -13   -0.90   22.40
   5   0  13  -35.60   29.80
  -5   0  13  -31.20   27.80
  -5   0  13    9.30   27.60
  -5   0 -13  -11.60   15.90
   5   0  13   16.60   25.80
  -6   0  13  104.49   34.10
   6   0  13  138.89   36.10
   6   0 -13  141.59   24.10
  -6   0 -13  113.99   29.50
  -6   0  13  100.89   36.20
  -6   0  13  126.59   18.30
  -6   0 -13  146.39   24.30
   6   0  13  130.59   33.90
  -7   0  13  -21.80   16.40
   7   0  13  -20.00   29.50
   7   0  13   -9.50   29.00
  -7   0 -13   19.10   34.30
   7   0 -13  -16.80   19.50
  -7   0  13  -13.80   30.20
  -7   0 -13   -8.60   23.50
  -7   0  13  -45.90   31.20
  -8   0 -13  187.78   37.90
   8   0  13  157.78   45.00
  -8   0 -13  246.28   36.10
  -8   0  13  190.58   47.30
   8   0  13  119.99   38.30
  -8   0  13  242.98   50.09
  -8   0  13  180.78   28.10
  -9   0 -13   24.80   26.70
  -9   0  13   26.80   37.20
   9   0  13  -10.50   35.10
  -9   0 -13   13.50   27.50
  -9   0  13  -52.99   22.70
   9   0  13   -0.30   32.30
  -9   0  13   30.90   36.20
 -10   0  13  214.18   34.40
  10   0  13  229.88   45.10
 -10   0 -13  262.97   42.70
 -10   0  13  225.78   51.39
 -10   0 -13  184.88   43.00
 -10   0  13  137.59   46.00
  10   0  13  174.18   50.79
 -11   0  13    2.30   28.20
 -11   0  13   68.89   43.90
 -11   0 -13   41.60   34.50
  11   0  13  -38.60   44.30
 -11   0  13   -1.30   40.70
 -11   0 -13  -33.00   29.60
  11   0  13  -39.20   40.20
 -12   0  13  330.07   86.49
  12   0  13  415.16   60.79
 -12   0  13  256.17   57.79
 -12   0  13  340.57   49.40
  12   0  13  276.97   62.49
 -12   0 -13  212.18   50.39
 -12   0 -13  186.78   46.20
 -13   0 -13   65.69   37.10
 -13   0  13   54.29   37.60
 -13   0  13   38.30   37.40
  13   0  13  -12.50   49.60
 -14   0  13  251.97   41.20
  14   0  13  288.37   54.59
  14   0  13  217.98   60.09
 -14   0  13  216.18   46.70
 -14   0 -13  245.58   46.50
 -14   0 -13  251.47   41.50
  15   0  13   26.70   59.69
 -15   0 -13   21.00   41.30
  15   0  13  -59.19   36.90
 -15   0  13   74.79   37.70
   0   0  14 1129.69   98.39
   0   0  14 1212.08   91.19
   0   0 -14 1018.10   82.79
  -1   0 -14    9.20   21.30
   1   0  14  -61.99   26.80
   1   0  14    1.10   30.70
   1   0 -14    8.60   20.90
  -1   0  14  -11.30   29.00
  -1   0  14  -11.30   25.90
   2   0  14  891.21   93.09
  -2   0  14  979.30   91.89
  -2   0  14 1004.90   85.39
   2   0  14 1084.19   84.49
  -2   0 -14 1056.89   81.39
   2   0 -14 1020.40   76.69
  -3   0 -14   -8.10   21.40
   3   0  14  -19.20   28.90
  -3   0  14  -19.50   26.30
  -3   0  14   10.00   28.20
   3   0  14   25.20   29.50
   3   0 -14   21.20   21.80
  -4   0 -14  781.72   69.29
   4   0  14  707.93   81.19
   4   0  14  844.52   74.49
  -4   0  14  806.42   76.69
   4   0 -14  851.91   65.49
  -4   0  14  682.33   81.89
   5   0  14   -4.40   29.30
   5   0  14  -32.70   31.10
  -5   0 -14    1.80   22.50
  -5   0  14   -0.20   32.60
  -5   0 -14    0.50   16.40
  -5   0  14    1.40   27.90
   6   0  14  562.14   65.29
  -6   0 -14  542.05   50.09
  -6   0  14  695.63   75.89
  -6   0  14  662.33   68.29
   6   0  14  512.25   70.69
  -6   0 -14  541.95   59.19
   7   0  14   38.90   31.20
  -7   0 -14    9.40   25.70
   7   0  14  -14.60   33.30
  -7   0 -14   24.30   23.50
  -7   0  14    1.20   31.90
  -7   0  14   13.60   34.10
   7   0 -14   10.00   33.50
   8   0  14  540.95   71.79
  -8   0 -14  631.64   58.49
  -8   0  14  522.15   48.30
  -8   0  14  636.74   83.69
  -8   0  14  550.64   68.59
  -8   0 -14  621.64   65.69
   8   0  14  391.16   67.99
  -9   0  14    0.80   39.60
   9   0  14  -43.40   36.70
  -9   0 -14  -31.40   28.70
   9   0  14   28.30   37.30
  -9   0  14  -23.30   38.00
  -9   0 -14   28.90   28.50
  -9   0  14   39.40   24.20
  10   0  14  264.47   61.29
  10   0  14  356.26   54.49
 -10   0 -14  293.87   53.49
 -10   0  14  361.96   48.70
 -10   0  14  286.87   63.69
 -10   0  14  196.48   55.79
 -10   0 -14  378.36   50.69
  11   0  14  -64.29   42.80
  11   0  14  -13.70   41.00
 -11   0 -14  -40.30   31.70
 -11   0 -14   27.30   36.20
 -11   0  14  -17.90   30.70
 -11   0  14   -4.80   43.60
 -11   0  14   41.20   65.59
 -12   0  14  175.88   41.00
 -12   0  14  126.79   42.80
  12   0  14  187.58   55.69
 -12   0  14  146.59   47.20
 -12   0 -14  177.88   48.20
 -13   0  14    0.40   40.40
  13   0  14  -23.70   53.39
 -13   0 -14   13.80   38.70
  13   0  14   21.60   41.90
 -13   0 -14  -52.59   29.50
 -13   0  14   38.80   39.80
  14   0  14  -33.70   40.30
 -14   0  14   74.49   40.20
 -14   0 -14  172.88   41.50
  14   0  14    0.90   66.49
 -14   0  14   58.09   38.10
 -14   0 -14   82.29   32.10
   0   0 -15   15.30   24.60
   0   0  15   14.20   32.80
   0   0  15  -23.30   28.70
   1   0  15   34.20   33.60
  -1   0  15  -11.20   27.20
  -1   0  15  -11.10   31.10
  -1   0 -15   -5.60   24.30
   1   0  15    8.20   29.80
   1   0 -15    6.80   23.00
  -2   0  15  -15.60   30.80
  -2   0  15   17.00   29.90
   2   0  15   21.70   36.00
  -2   0 -15   19.50   22.30
   2   0 -15   41.10   24.20
   2   0  15   -9.20   31.60
  -3   0  15    5.70   34.00
  -3   0 -15   -4.70   23.70
  -3   0  15   -4.60   29.80
   3   0 -15    4.90   24.80
   3   0  15   60.69   31.50
   3   0  15    4.20   31.10
  -4   0 -15   32.50   24.60
   4   0  15   -3.10   34.60
   4   0 -15   68.99   28.00
  -4   0  15   74.59   35.70
   4   0  15   91.19   34.30
  -4   0  15   20.40   37.10
  -5   0  15  -44.00   31.60
   5   0  15   12.30   38.00
   5   0 -15   -3.70   27.50
   5   0  15   62.49   32.80
  -5   0  15    2.40   36.50
  -5   0 -15  -17.60   27.10
  -6   0  15    6.00   38.00
  -6   0 -15   61.89   22.30
  -6   0  15   24.50   36.50
  -6   0 -15   65.29   32.50
   6   0  15   55.19   41.80
   6   0  15   32.20   35.00
   7   0  15  -38.60   32.00
  -7   0 -15  -51.09   24.80
  -7   0  15  -79.99   34.70
  -7   0  15    1.90   38.70
   7   0  15  -23.80   38.60
  -7   0 -15  -30.80   28.70
   8   0  15   85.59   38.70
   8   0  15  175.38   47.70
  -8   0 -15  164.28   45.90
  -8   0 -15  176.58   34.80
  -8   0  15  112.29   53.69
  -8   0  15  135.49   45.00
  -9   0  15   10.60   38.50
  -9   0  15  -48.50   23.50
   9   0  15   61.49   48.00
  -9   0 -15  -42.90   30.70
  -9   0 -15    7.00   35.00
  -9   0  15   84.59   45.40
   9   0  15   55.19   42.20
 -10   0  15  153.58   50.99
 -10   0 -15  144.39   43.30
  10   0  15  104.99   49.90
  10   0  15  200.58   49.60
 -10   0 -15  136.39   42.00
 -11   0  15  -75.09   31.30
 -11   0  15  -14.10   36.00
 -11   0 -15  -15.70   39.90
  12   0  15  218.88   49.80
 -12   0  15  137.39   43.30
 -12   0  15  108.49   37.50
 -12   0 -15  157.68   53.39
 -12   0 -15  185.68   41.50
  13   0  15  190.08   58.69
 -13   0 -15    8.80   31.00
 -13   0  15   16.80   38.00
  13   0  15    2.20   41.50
 -13   0  15   -8.50   41.10
 -13   0  15   40.70   43.80
 -13   0 -15   21.50   39.80
   0   0 -16  459.75   54.89
   0   0  16  539.45   73.09
   0   0  16  455.65   61.19
   1   0  16    2.40   31.00
   1   0 -16    1.70   26.50
   1   0  16  -25.60   37.20
  -1   0  16   14.40   32.40
  -1   0 -16   15.40   26.80
  -1   0  16  -21.00   37.80
   2   0  16  999.10  104.99
  -2   0  16 1034.00   95.59
  -2   0 -16 1154.68   89.69
   2   0  16  983.50   93.29
   2   0 -16 1184.28   87.19
  -2   0  16 1107.49  106.99
   3   0  16  -23.00   35.80
  -3   0 -16   38.80   29.80
   3   0 -16   -4.50   26.90
  -3   0  16  -77.79   37.20
  -3   0  16  -43.70   32.40
   3   0  16  -34.90   36.40
  -4   0 -16  832.92   78.19
   4   0 -16  817.22   72.19
   4   0  16  795.42   81.09
  -4   0  16  862.11   84.19
  -4   0  16  789.12   98.99
   4   0  16  838.42   92.99
  -5   0  16  -13.40   41.20
   5   0 -16    2.80   27.40
   5   0  16   25.20   45.50
  -5   0 -16  -30.10   26.40
  -5   0  16  -32.10   34.20
   5   0  16   -8.70   34.90
  -6   0  16  569.24   74.59
  -6   0  16  406.46   77.59
  -6   0 -16  337.37   55.19
   6   0  16  561.04   70.19
   6   0  16  397.76   67.49
  -7   0  16  -21.10   39.50
  -7   0 -16   31.20   30.20
   7   0  16   -4.60   38.10
  -7   0  16   19.60   41.50
  -7   0 -16   -6.80   32.30
   7   0  16    4.60   42.70
  -8   0  16  690.53   82.69
   8   0  16  529.25   74.49
  -8   0 -16  574.34   61.19
  -8   0  16  468.85   83.79
  -8   0 -16  746.93   80.29
   8   0  16  569.94   86.89
  -9   0  16   71.49   35.40
  -9   0  16   -9.30   44.30
  -9   0 -16    3.80   36.40
   9   0  16    9.80   45.70
  -9   0 -16  -47.00   34.90
   9   0  16   69.49   42.90
  10   0  16  287.77   53.99
  10   0  16  189.28   46.10
 -10   0 -16  266.77   47.90
 -10   0  16  224.08   53.49
 -11   0  16  -71.79   38.80
  11   0  16  -22.00   42.50
 -11   0 -16   32.00   30.60
 -11   0  16  -47.20   37.50
  11   0  16   81.19   52.89
 -11   0 -16   43.10   47.80
 -12   0 -16   61.69   34.60
  12   0  16  167.48   43.90
 -12   0  16  130.39   44.50
  12   0  16  149.79   63.89
 -12   0 -16  153.58   56.29
 -12   0  16  142.09   42.10
   0   0 -17   -4.70   29.70
   0   0  17  -13.00   39.60
   0   0  17   16.50   35.90
   1   0  17   40.70   42.20
   1   0  17  -44.20   35.20
  -1   0  17  -54.69   35.10
  -1   0 -17   -4.80   26.80
   1   0 -17   -4.60   28.00
  -1   0  17   55.39   46.60
  -2   0 -17  -17.70   29.50
   2   0  17  -13.70   40.90
  -2   0  17  -35.80   36.50
   2   0 -17   33.50   29.30
  -2   0  17  -15.60   43.00
   2   0  17   24.60   34.60
  -3   0 -17   14.30   29.00
  -3   0  17   -1.90   45.40
  -3   0  17  -26.30   35.70
   3   0  17   31.70   38.80
   3   0 -17  -17.70   28.30
   3   0  17    0.20   40.20
   4   0 -17   76.89   33.80
  -4   0  17   42.20   48.90
   4   0  17   39.40   41.00
  -4   0 -17   -0.50   30.20
  -4   0  17   32.30   37.00
   4   0  17   96.09   53.59
  -5   0 -17  -40.80   29.00
  -5   0  17   17.00   39.70
   5   0 -17   80.19   35.20
   5   0  17  -27.60   38.20
  -5   0  17   32.70   44.80
   5   0  17    6.60   45.40
  -6   0 -17   63.19   34.20
  -6   0  17  -21.90   42.90
   6   0  17    0.70   47.00
  -6   0  17   14.40   42.40
   6   0  17   81.59   41.90
  -7   0  17  -21.60   43.10
  -7   0 -17   24.20   40.60
   7   0  17  -14.30   46.80
   7   0  17  -21.60   41.80
  -8   0  17  211.18   58.89
   8   0  17  205.48   50.59
  -8   0 -17  221.18   51.19
  -8   0  17  147.09   46.20
  -9   0 -17   49.80   31.30
  -9   0  17   88.69   39.90
   9   0  17  -12.50   46.00
   9   0  17  -77.49   41.90
 -10   0  17  163.38   47.20
  10   0  17  108.79   50.59
 -10   0  17   90.29   42.50
  10   0  17   97.09   44.40
 -10   0 -17  117.89   34.70
  11   0  17  -35.90   50.49
 -11   0 -17   -8.20   52.59
  11   0  17   42.80   44.10
 -11   0  17  -11.50   42.40
   0   0 -18  240.68   44.60
   0   0  18  345.07   52.99
   0   0  18  296.57   67.39
  -1   0 -18   47.10   32.60
  -1   0  18   62.29   40.40
   1   0  18   58.69   41.20
  -1   0  18   46.40   47.50
   1   0  18   -1.00   46.40
   1   0 -18  -34.80   31.70
  -2   0  18  967.40  106.09
  -2   0  18  820.42   87.79
   2   0  18  751.62   99.79
   2   0  18  713.33   83.79
   2   0 -18  768.32   76.89
  -2   0 -18  744.23   78.79
  -3   0  18  -21.20   47.50
   3   0  18    8.20   47.80
  -3   0  18  -53.29   40.60
   3   0  18   23.10   42.10
   3   0 -18   10.10   36.00
  -3   0 -18   36.80   33.30
  -4   0 -18  360.66   59.69
   4   0 -18  467.35   57.39
  -4   0  18  415.26   68.29
   4   0  18  359.06   75.49
   4   0  18  550.34   74.19
  -5   0  18   15.60   50.29
  -5   0  18  -70.49   38.00
  -5   0 -18  -56.89   36.30
   5   0  18   48.40   47.10
   5   0 -18  -23.80   39.40
  -6   0 -18  154.38   52.19
  -6   0  18  153.18   45.40
   6   0  18  243.38   51.19
  -6   0  18  157.98   56.39
   6   0  18   49.40   39.90
  -7   0  18    8.50   39.60
  -7   0 -18   25.90   40.90
   7   0  18  -17.30   45.90
  -7   0  18   45.30   47.90
   7   0  18  -37.00   40.00
  -8   0 -18  294.97   48.60
   8   0  18  150.08   55.99
   8   0  18  291.97   62.69
  -8   0  18  252.57   54.89
  -9   0  18   29.70   41.90
  -9   0 -18   28.00   33.90
   9   0  18   -6.90   42.10
  -9   0  18  -23.70   41.90
   9   0  18   12.10   51.19
   0   0  19  -45.90   38.20
   0   0  19  -43.80   47.10
   0   0 -19   17.30   37.60
  -1   0 -19   23.90   36.70
   1   0  19   52.29   43.20
   1   0 -19  -40.80   34.90
  -1   0  19 -105.99   40.40
  -1   0  19  -82.09   43.50
   1   0  19  -74.09   43.90
   2   0  19  -14.60   43.60
   2   0  19   19.40   42.10
  -2   0  19   -9.50   42.60
  -2   0 -19   40.50   38.00
  -2   0  19   22.60   46.70
   2   0 -19   32.10   39.00
   3   0  19   32.10   41.40
   3   0 -19  -18.30   38.80
  -3   0  19  -14.50   47.00
   3   0  19   50.29   45.90
  -3   0  19   36.40   44.40
  -3   0 -19   59.99   40.10
   4   0  19   46.80   45.60
   4   0  19  -11.90   43.30
  -4   0  19  -28.40   40.80
  -4   0  19   15.10   52.39
  -4   0 -19    6.70   40.10
   4   0 -19  -10.70   40.30
  -5   0  19   34.00   54.59
  -5   0 -19   -7.10   36.10
   5   0  19   55.89   50.99
  -5   0  19   16.90   40.70
   5   0  19   27.30   43.80
   6   0  19   44.10   43.40
  -6   0  19   -1.50   50.49
   6   0  19  -11.90   51.49
  -6   0  19  -71.09   39.70
  -7   0 -19   12.20   33.90
  -7   0  19   -5.60   41.90
   7   0  19    0.90   42.80
   7   0  19   33.40   53.69
   0   0  20  246.48   58.99
   0   0  20   92.19   49.50
   0   0 -20   74.49   45.70
   1   0  20 -100.09   42.50
   1   0 -20  -66.79   38.50
  -1   0  20  -74.49   44.30
  -1   0 -20  -51.39   41.70
   1   0  20  106.09   52.69
  -1   0  20   49.30   55.29
  -2   0 -20  420.66   61.89
   2   0  20  291.37   57.99
  -2   0  20  237.88   56.19
   2   0 -20  355.56   57.39
  -2   0  20  352.86   67.89
   2   0  20  451.55   62.39
  -3   0 -20   42.80   47.10
   3   0  20  -57.69   51.39
   3   0 -20    4.40   45.00
  -3   0  20  -19.00   44.20
  -3   0  20  -59.79   55.79
   3   0  20   28.60   45.30
   4   0  20   87.29   54.39
  -4   0 -20  195.68   53.49
   4   0  20  300.67   54.29
  -4   0  20  227.78   53.49
  -4   0  20  284.07   69.69
   2  -1   0  131.39   12.60
  -2   1   0  117.59   11.50
  -2  -1   0  115.89   11.80
   2   1   0  144.99   13.20
  -2   1   0  127.09   12.60
  -2  -1   0  111.89   10.20
  -2   1   0  128.99   10.70
  -2  -1   0  133.39   12.60
   3  -1   0  142.29   17.80
   3   1   0  161.58   18.10
  -3   1   0  132.09   15.60
  -3  -1   0  129.29   12.40
  -3   1   0  146.99   14.30
  -3   1   0  121.59   12.80
  -3  -1   0  123.99   14.10
  -3  -1   0  148.29   15.80
  -4  -1   0  334.07   24.20
  -4   1   0  342.47   27.50
  -4  -1   0  369.26   28.40
  -4  -1   0  257.87   26.60
  -4   1   0  333.57   28.50
  -4   1   0  337.37   24.60
  -5  -1   0   93.49   17.10
  -5  -1   0  113.89   13.60
  -5   1   0  107.89   13.70
  -5   1   0  112.19   16.90
  -6   1   0   18.30   12.10
  -6   1   0   -6.30   12.60
  -6  -1   0    4.90    9.20
  -6  -1   0    6.30   11.00
  -6   1   0    4.70    9.40
  -7  -1   0  567.74   49.70
  -7  -1   0  592.54   44.30
  -7  -1   0  606.04   49.99
  -7   1   0  594.24   49.60
  -7   1   0  598.64   49.90
  -7   1   0  671.83   45.90
  -8   1   0   27.70   17.10
  -8   1   0   35.30   17.00
  -8  -1   0   31.30   16.70
  -8  -1   0   44.70   18.00
  -8   1   0   34.40   14.50
  -9  -1   0  155.28   28.90
  -9  -1   0  177.78   26.40
  -9   1   0  160.58   29.90
  -9   1   0  161.08   23.20
  -9  -1   0  156.18   29.80
  -9   1   0  177.98   30.70
 -10   1   0   18.20   18.20
 -10   1   0    0.50   20.20
 -10  -1   0   22.10   23.10
 -10  -1   0   27.40   17.40
 -10  -1   0   24.70   15.50
 -10   1   0    5.20   14.90
 -11  -1   0  724.13   55.69
 -11  -1   0  732.63   65.99
 -11  -1   0  772.12   67.49
 -11   1   0  707.43   55.59
 -11   1   0  734.63   65.99
 -11   1   0  647.04   64.09
  11   1   0  700.23   63.59
 -12  -1   0  -29.10   22.20
 -12   1   0   24.30   25.40
 -12   1   0   37.80   25.80
  12  -1   0   34.60   21.60
  12   1   0   36.70   21.60
 -12   1   0   48.80   18.50
 -12  -1   0    0.70   17.40
 -12  -1   0   13.40   25.30
  13  -1   0  317.57   43.30
 -13  -1   0  272.87   37.70
 -13  -1   0  225.68   45.00
  13   1   0  358.56   47.30
 -13   1   0  269.77   36.60
 -13  -1   0  256.37   47.30
 -13   1   0  347.57   49.40
 -13   1   0  272.07   46.30
  14  -1   0   22.70   26.90
 -14  -1   0   36.00   30.10
 -14   1   0   11.40   21.60
 -14   1   0   21.10   30.00
 -14  -1   0   -9.60   21.10
  14   1   0  -20.50   24.10
 -15   1   0  210.38   42.30
 -15  -1   0  275.07   46.60
 -15  -1   0  273.37   51.69
  15   1   0  311.47   51.19
 -15   1   0  306.57   40.80
 -15   1   0  264.77   51.49
 -15  -1   0  329.67   42.00
  15  -1   0  283.57   48.10
 -16   1   0  -17.40   28.00
 -16  -1   0   35.30   28.90
 -16   1   0  -58.79   34.80
  16   1   0   -4.90   36.60
 -16  -1   0   57.79   41.50
 -16   1   0   18.30   28.80
 -16  -1   0   26.50   27.90
  16  -1   0   15.70   31.70
  17   1   0  331.37   66.09
 -17   1   0  431.56   56.19
 -17   1   0  457.15   73.79
 -17  -1   0  408.16   52.89
 -17  -1   0  457.85   72.49
 -17  -1   0  343.57   58.69
  17  -1   0  270.57   57.99
 -17   1   0  424.66   55.29
 -18   1   0    1.90   34.20
 -18  -1   0  -27.50   34.30
  18  -1   0   21.40   32.60
  18   1   0  -15.20   31.20
 -18  -1   0    7.80   37.40
 -18  -1   0  -15.90   36.30
 -18   1   0  -17.20   32.00
 -18   1   0   26.50   37.30
 -19   1   0  168.98   50.69
 -19  -1   0  147.59   43.00
  19  -1   0  200.88   47.10
 -19   1   0  337.07   55.59
  19   1   0  201.98   43.50
 -19   1   0  160.38   45.20
 -19  -1   0  264.47   51.09
 -19  -1   0  141.49   51.49
   1   1   1 6726.43  391.76
  -1  -1   1 6437.96  393.36
  -1   1  -1 6540.05  391.86
  -1  -1   1 6881.21  393.86
  -1  -1   1 6794.32  391.66
   1  -1  -1 6600.94  392.16
   1   1   1 6907.51  393.76
  -1   1  -1 7511.25  394.76
  -1   1   1 6491.75  390.76
  -1   1   1 6723.93  391.26
  -1   1   1 6575.44  392.46
  -1  -1  -1 7344.37  394.86
  -1   1   1 7166.68  392.56
  -1  -1  -1 6005.50  391.26
   1   1  -1 6455.75  392.56
   1  -1   1 6813.02  391.56
  -2   1  -1  436.66   28.50
  -2  -1   1  408.86   30.00
  -2  -1   1  401.36   25.80
  -2  -1   1  459.45   29.20
  -2   1  -1  389.86   28.90
   2   1   1  419.96   29.50
   2   1   1  468.65   30.00
  -2  -1   1  409.66   29.30
  -2   1  -1  410.26   28.60
   2  -1  -1  410.86   28.80
  -2   1   1  437.96   28.90
  -2   1   1  399.56   28.30
  -2   1   1  450.65   27.30
   2  -1   1  440.96   29.30
  -2  -1  -1  386.96   27.80
   2  -1   1  423.06   28.60
  -2  -1  -1  423.36   28.10
   2   1  -1  447.26   29.40
  -2   1   1  468.25   30.10
  -2  -1  -1  407.96   29.00
   3  -1  -1 2773.52  164.38
   3   1   1 2782.82  164.48
  -3   1  -1 2769.12  164.18
  -3  -1   1 2802.42  164.58
   3   1   1 2733.23  164.98
  -3  -1   1 2805.72  165.18
  -3  -1   1 2617.84  160.18
  -3   1  -1 2713.33  162.58
  -3   1  -1 2823.92  164.18
   3  -1   1 2710.43  164.68
  -3   1   1 2596.84  163.48
  -3   1   1 2881.11  164.08
  -3   1   1 2778.52  161.38
   3   1  -1 2835.92  164.78
  -3  -1  -1 2659.43  162.18
  -3   1   1 2556.84  164.18
  -3  -1  -1 2694.93  163.18
  -3  -1  -1 2866.81  164.88
   3  -1   1 2692.43  163.38
  -4  -1   1  280.07   20.90
  -4   1  -1  302.77   23.50
  -4   1  -1  270.77   25.60
   4   1   1  291.07   25.40
  -4   1  -1  303.37   25.10
  -4  -1   1  304.97   25.10
  -4  -1   1  329.57   27.60
  -4  -1  -1  279.67   25.00
  -4   1   1  309.07   24.70
   4  -1   1  267.07   24.50
  -4   1   1  304.37   21.90
  -4   1   1  229.38   24.90
  -4  -1  -1  283.07   22.70
  -4  -1  -1  259.57   25.00
  -5  -1   1 4653.63  277.37
  -5   1  -1 4840.72  279.97
  -5  -1   1 4986.50  284.37
  -5   1  -1 4587.04  282.47
  -5   1  -1 4522.75  282.77
  -5  -1   1 4695.13  283.57
   5   1   1 5175.68  283.57
   5  -1   1 4903.41  282.17
  -5  -1  -1 4391.96  283.07
  -5  -1  -1 4637.14  279.27
  -5   1   1 4850.51  283.27
  -5   1   1 4709.03  278.17
  -5  -1  -1 4696.33  282.17
  -5   1   1 4653.43  283.37
  -6  -1   1   25.30   12.20
  -6  -1   1   18.30   14.20
  -6   1  -1   28.80   12.60
  -6   1  -1   24.80   15.70
  -6  -1   1   -0.40    8.30
  -6   1  -1    9.90    9.80
  -6   1   1   19.00   10.70
  -6   1   1   20.20    8.80
  -6  -1  -1   32.70   10.20
   6  -1   1   12.20   11.70
  -6  -1  -1   18.00   11.30
  -6   1   1   11.90   12.40
  -6  -1  -1    4.70   13.10
   7   1   1 1445.26   94.69
  -7  -1   1 1446.66   88.29
  -7   1  -1 1294.97   90.39
  -7  -1   1 1410.16   95.99
  -7  -1   1 1403.66   95.89
  -7   1  -1 1434.86   95.79
  -7   1  -1 1431.16   95.09
   7  -1   1 1419.06   93.69
  -7   1   1 1415.86   95.29
  -7   1   1 1359.16   95.49
  -7   1   1 1426.36   88.79
  -7  -1  -1 1382.66   94.29
  -7  -1  -1 1358.76   95.79
  -8  -1   1  123.89   25.50
  -8   1  -1   86.39   16.70
  -8   1  -1   88.89   20.70
   8   1   1  129.99   22.30
  -8  -1   1   94.09   21.30
  -8  -1   1   95.69   15.40
  -8   1  -1   69.09   19.80
  -8   1   1  104.89   23.20
   8  -1   1   81.49   19.00
  -8  -1  -1   39.70   19.60
  -8   1   1   97.29   21.00
  -8  -1  -1  113.69   22.40
  -9   1  -1  645.94   49.00
  -9  -1   1  606.14   46.00
  -9   1  -1  683.03   55.19
  -9   1  -1  638.04   54.89
  -9  -1   1  640.24   55.89
   9   1   1  592.44   53.49
  -9  -1   1  534.85   52.89
  -9   1   1  557.44   53.59
   9  -1   1  655.43   53.29
  -9  -1  -1  582.54   52.89
  -9  -1  -1  599.34   54.29
  -9   1   1  541.35   53.69
  -9  -1  -1  635.94   48.30
 -10  -1   1   21.40   14.70
 -10  -1   1    7.50   18.50
 -10   1  -1  -10.10   13.70
 -10  -1   1   -8.80   19.10
  10   1   1   14.00   18.50
 -10   1  -1   29.60   21.20
 -10   1  -1    4.80   18.70
 -10   1   1   -2.50   17.40
 -10   1   1   17.90   19.20
 -10  -1  -1   13.70   21.10
 -10   1   1   25.60   14.10
  10  -1   1   21.80   18.60
 -10  -1  -1    5.10   16.30
 -10  -1  -1    5.10   18.10
 -11  -1   1 1139.59   78.39
 -11   1  -1 1130.09   90.09
 -11  -1   1 1181.98   91.29
 -11   1  -1 1051.59   80.39
 -11  -1   1 1047.60   88.59
  11   1   1 1132.79   88.19
 -11   1  -1 1128.69   90.09
 -11   1   1 1233.58   91.29
 -11  -1  -1 1078.99   88.09
 -11   1   1 1128.39   79.49
 -11   1   1 1287.87   92.39
 -11  -1  -1 1106.99   80.49
 -11  -1  -1 1133.49   90.89
  11  -1   1 1157.18   88.89
 -12   1  -1   20.30   30.70
 -12   1  -1   12.90   16.70
 -12  -1   1   16.40   24.80
  12   1   1   28.80   21.80
 -12  -1   1   56.39   27.00
 -12   1  -1   28.90   24.20
 -12  -1   1   19.30   17.70
 -12   1   1    8.70   17.20
 -12   1   1   -6.40   24.30
 -12  -1  -1    1.60   30.70
 -12   1   1   11.40   23.70
 -12  -1  -1   47.70   24.20
 -12  -1  -1   18.00   19.00
  12  -1   1  -12.50   19.90
 -13  -1   1  373.56   52.89
 -13  -1   1  448.96   56.49
  13   1   1  435.96   54.19
 -13   1  -1  346.97   53.89
 -13   1  -1  378.26   52.09
 -13  -1   1  415.66   41.30
 -13   1  -1  341.47   40.90
 -13   1   1  329.97   42.30
 -13  -1  -1  285.47   47.30
 -13   1   1  449.46   52.89
 -13   1   1  439.16   55.19
  13  -1   1  315.77   47.90
 -13  -1  -1  407.26   43.70
 -13  -1  -1  481.25   59.19
  14  -1  -1   25.40   26.90
 -14   1  -1   -7.90   28.70
 -14   1  -1    9.00   26.30
  14   1   1  -11.80   25.20
 -14   1  -1   24.90   20.80
 -14  -1   1   43.30   30.10
 -14  -1   1   38.20   20.30
 -14   1   1   15.70   27.20
 -14  -1  -1  -23.10   21.00
 -14  -1  -1    7.30   38.20
  14  -1   1  -38.60   23.70
  14   1  -1   26.30   22.60
 -14   1   1  -33.70   21.30
 -14  -1  -1    5.30   27.60
 -15  -1   1   41.90   28.80
 -15  -1   1   61.89   27.40
 -15  -1   1   76.99   41.80
 -15   1  -1   59.99   24.00
 -15   1  -1   87.69   37.60
  15  -1  -1   98.29   33.40
 -15   1  -1   64.69   27.10
  15   1   1    6.90   29.30
  15   1  -1    2.90   29.60
 -15   1   1   60.89   26.90
  15  -1   1   27.80   30.40
 -15  -1  -1   55.69   33.40
 -15  -1  -1   63.79   26.60
 -15   1   1   44.70   25.80
 -15   1   1   46.60   35.00
 -15  -1  -1   63.49   26.00
  16  -1  -1  -12.40   35.00
 -16   1  -1  -34.00   25.80
 -16  -1   1   -0.40   37.60
 -16   1  -1   29.40   29.00
 -16   1  -1  -14.80   35.90
 -16  -1   1    6.00   29.40
  16   1   1   13.20   36.40
 -16  -1   1   -0.90   28.30
  16   1  -1   22.50   38.40
 -16   1   1  -18.80   25.80
 -16  -1  -1    7.90   38.20
 -16   1   1   -5.20   29.80
 -16  -1  -1    9.60   27.90
  16  -1   1  -28.70   31.00
 -16   1   1   44.40   45.30
 -16  -1  -1  -19.10   24.90
 -17  -1   1  192.78   43.00
 -17   1  -1  149.49   36.30
 -17   1  -1  168.08   37.20
 -17  -1   1   92.39   45.30
 -17  -1   1  120.29   37.20
  17  -1  -1  115.99   44.00
  17   1   1  169.18   48.50
 -17   1  -1  149.09   47.70
 -17  -1  -1  111.59   31.50
 -17   1   1  141.59   36.00
 -17  -1  -1  120.79   37.40
 -17  -1  -1   94.59   46.60
 -17   1   1  176.28   60.19
  17  -1   1  131.79   46.50
 -17   1   1  194.48   40.60
  17   1  -1   71.99   45.50
 -18  -1   1  -26.70   36.60
  18   1   1  -19.80   32.80
 -18  -1   1   49.99   34.10
  18  -1  -1   80.59   32.60
 -18   1  -1    1.90   37.10
 -18  -1   1   37.10   36.80
 -18   1  -1    4.50   30.80
 -18   1  -1   54.79   35.60
 -18  -1  -1   23.40   35.10
 -18   1   1   20.00   32.80
  18  -1   1  -44.50   31.00
 -18  -1  -1   67.09   38.80
 -18   1   1   37.20   36.00
  18   1  -1  -37.40   36.40
 -18   1   1   54.29   37.20
 -18  -1  -1    1.50   36.70
 -19  -1   1   -2.20   37.60
 -19   1  -1  -43.90   41.60
 -19   1  -1  -61.19   35.10
 -19  -1   1   11.00   42.90
  19  -1  -1   38.50   34.30
 -19  -1   1   23.70   41.20
 -19   1  -1    4.00   39.10
  19   1   1   67.89   37.10
 -19  -1  -1   -2.00   40.10
 -19   1   1   57.59   38.00
 -19   1   1   52.49   42.40
 -19  -1  -1   11.00   37.40
  19  -1   1   -0.90   34.40
 -19   1   1  -23.80   40.30
  19   1  -1    0.90   33.50
 -19  -1  -1  -28.80   40.90
   0   1   2   -1.10    3.40
   0  -1  -2   -1.50    1.90
   0   1   2   -7.40    4.60
   0  -1   2   -1.50    4.80
   0   1  -2   -0.20    3.40
   0  -1   2    6.40    4.80
  -1  -1   2   26.40    8.00
  -1  -1   2   17.40    6.30
   1   1   2   20.60    4.90
   1   1   2   27.50    7.20
  -1   1  -2   18.70    4.00
   1  -1  -2   19.40    4.10
  -1   1  -2   21.60    5.40
  -1  -1   2   24.60    4.40
  -1   1   2   40.80    7.10
  -1   1   2   29.20    5.70
  -1   1   2   21.60    4.80
   1  -1   2   22.40    6.20
  -1  -1  -2   25.00    6.00
   1   1  -2   27.20    4.70
   1   1  -2   16.60    2.90
   1  -1   2   26.00    4.60
  -1   1   2   22.10    3.90
  -1  -1  -2   22.30    4.50
  -2  -1   2  123.99   15.10
  -2  -1   2  114.79   11.90
   2  -1  -2  141.19   13.00
  -2  -1   2  127.39   14.60
  -2   1  -2  134.69   12.80
   2   1   2  118.79   15.10
  -2   1  -2  113.69   11.50
   2   1   2  106.19   12.70
   2  -1   2  127.89   14.00
   2  -1   2  126.29   12.70
  -2   1   2  102.79   14.30
  -2   1   2  128.29   10.70
  -2  -1  -2  125.09   12.20
  -2  -1  -2  138.19   12.40
   2   1  -2  128.69   13.00
  -2  -1  -2  105.39   11.30
  -2   1   2  116.99   11.40
  -3  -1   2  391.06   28.60
  -3   1  -2  391.86   28.90
  -3  -1   2  353.66   29.30
  -3  -1   2  343.07   23.60
   3   1   2  360.06   29.90
  -3  -1   2  385.56   30.60
  -3   1  -2  395.66   28.00
  -3   1  -2  371.26   28.00
   3   1   2  373.36   30.80
   3  -1  -2  378.86   30.20
  -3  -1  -2  379.56   27.70
  -3   1   2  419.76   30.70
  -3   1   2  384.46   28.00
   3  -1   2  352.66   29.00
  -3  -1  -2  394.76   28.90
  -3   1   2  428.16   30.20
  -3  -1  -2  372.76   27.80
   3   1  -2  425.56   31.10
   3  -1   2  368.16   30.30
  -3   1   2  361.16   25.50
  -4  -1   2   57.09   12.40
  -4  -1   2   67.19    7.90
  -4  -1   2   55.79   11.50
  -4   1  -2   60.19   12.10
  -4   1  -2   67.99   10.90
   4   1   2   47.80   12.70
  -4   1  -2   69.09   11.70
  -4  -1   2   62.99   15.40
  -4   1   2   58.29    9.00
  -4   1   2   72.99   13.50
  -4   1   2   65.19   11.80
  -4  -1  -2   39.50   10.00
  -4   1   2   62.69   13.60
  -4  -1  -2   48.30   11.70
  -4  -1  -2   74.59   12.40
   4  -1   2   71.39   12.90
  -5   1  -2  452.55   34.90
  -5   1  -2  399.86   35.90
  -5  -1   2  462.35   37.10
  -5  -1   2  477.25   39.80
  -5  -1   2  485.85   30.80
  -5   1   2  461.75   32.40
  -5  -1  -2  445.36   37.00
  -5  -1  -2  398.76   36.30
  -5  -1  -2  399.36   34.10
   5  -1   2  506.95   38.20
  -5   1   2  501.95   37.20
  -5   1   2  494.45   39.70
   6   1   2   29.90   14.00
  -6  -1   2   22.70   12.10
  -6  -1   2   24.50   15.00
  -6   1  -2   -2.90   10.90
  -6  -1   2   15.20    7.70
  -6   1   2   19.20   11.80
  -6  -1  -2   -0.80   11.40
  -6   1   2    4.10    8.50
   6  -1   2   14.40   13.70
  -6  -1  -2   37.40   14.20
  -6   1   2   11.70   12.70
   7   1   2  651.83   50.19
  -7  -1   2  630.84   51.89
  -7  -1   2  559.24   41.00
  -7   1  -2  589.24   48.80
  -7   1  -2  640.24   49.40
  -7  -1   2  558.84   49.40
  -7   1   2  568.44   42.50
  -7  -1  -2  530.95   45.00
   7  -1   2  562.74   49.10
  -7  -1  -2  681.93   51.19
  -7  -1  -2  644.74   50.69
  -7   1   2  606.94   48.80
  -7   1   2  574.64   50.09
  -8   1  -2   -8.40   13.40
  -8  -1   2   21.20   15.70
  -8  -1   2    8.10   17.00
  -8  -1   2   15.20   10.30
  -8   1  -2   -2.70   12.80
  -8   1  -2   26.50   18.90
   8   1   2   38.40   16.90
  -8  -1  -2   20.80   15.50
  -8   1   2   11.60   17.40
   8  -1   2   -0.40   15.00
  -8   1   2  -19.90   11.00
  -8  -1  -2   22.20   17.00
  -8   1   2    6.20   14.80
  -8  -1  -2   20.90   13.50
  -9   1  -2  189.88   31.90
  -9  -1   2  285.07   26.90
  -9   1  -2  207.48   32.30
  -9   1  -2  214.88   27.30
   9   1   2  210.18   32.60
  -9  -1   2  250.37   37.20
  -9  -1   2  249.97   33.90
  -9  -1  -2  192.38   32.60
  -9   1   2  283.37   36.20
  -9   1   2  219.08   28.40
   9  -1   2  254.87   33.60
  -9  -1  -2  220.68   32.00
  -9   1   2  274.57   33.50
  -9  -1  -2  229.28   29.00
 -10  -1   2    4.40   13.00
 -10   1  -2  -12.30   18.20
  10   1   2    3.20   17.60
 -10   1  -2   10.60   15.90
 -10   1  -2  -12.60   19.10
 -10  -1   2   34.50   21.10
 -10  -1   2   45.80   21.20
 -10   1   2   26.60   20.50
 -10  -1  -2  -13.90   18.30
  10  -1   2   67.19   21.80
 -10   1   2   48.00   16.30
 -10   1   2   25.40   19.90
 -10  -1  -2   26.60   17.30
 -10  -1  -2   -2.80   19.20
 -11   1  -2  650.43   61.09
  11   1   2  619.74   58.69
 -11  -1   2  670.73   49.40
 -11  -1   2  606.54   59.49
 -11   1  -2  606.14   52.19
 -11   1  -2  519.55   60.39
 -11  -1   2  606.44   61.59
  11  -1   2  600.54   58.59
 -11   1   2  693.53   60.99
 -11  -1  -2  625.74   61.39
 -11   1   2  530.55   58.99
 -11   1   2  670.23   51.09
 -11  -1  -2  594.64   53.79
 -11  -1  -2  600.44   59.19
 -12   1  -2   30.00   23.70
 -12  -1   2   27.50   17.20
 -12   1  -2   14.10   18.10
 -12  -1   2   39.80   23.90
 -12   1  -2   -3.40   24.50
  12   1   2   10.80   20.30
 -12  -1   2   -5.50   23.90
 -12  -1  -2    7.30   19.50
 -12   1   2    9.70   19.30
 -12   1   2    5.50   25.40
 -12  -1  -2   -3.00   24.00
  12  -1   2   39.80   21.40
 -12  -1  -2  -41.20   22.20
 -12   1   2  -14.70   23.20
 -13  -1   2  378.36   53.99
 -13   1  -2  320.87   41.30
 -13  -1   2  344.07   41.50
 -13  -1   2  428.26   56.09
  13   1   2  386.86   51.59
 -13   1  -2  281.67   52.09
 -13   1  -2  360.76   50.29
  13  -1   2  404.56   51.09
 -13  -1  -2  430.96   45.20
 -13   1   2  307.07   40.80
 -13   1   2  372.96   54.99
 -13  -1  -2  425.06   53.49
 -13  -1  -2  386.06   55.49
 -13   1   2  380.16   54.19
 -14   1  -2   -4.10   21.30
  14   1   2    4.50   25.70
 -14   1  -2   17.60   25.00
 -14   1  -2   -9.20   28.70
 -14  -1   2   61.69   31.20
 -14  -1   2   34.20   24.60
 -14  -1  -2   15.50   33.40
 -14   1   2   10.30   29.70
 -14  -1  -2   -4.30   21.20
 -14  -1  -2   -6.00   22.10
  14  -1   2   -3.80   29.00
 -14   1   2    3.40   24.10
 -15   1  -2  235.38   48.20
 -15  -1   2  346.07   42.30
 -15   1  -2  365.66   43.80
 -15  -1   2  353.56   58.29
 -15   1  -2  248.88   46.80
 -15  -1   2  250.97   47.20
  15   1   2  328.37   55.79
 -15   1   2  318.77   49.30
 -15  -1  -2  382.26   47.00
 -15   1   2  288.57   40.90
 -15   1   2  321.07   59.09
 -15  -1  -2  267.87   50.39
 -15  -1  -2  336.97   48.10
  15  -1   2  247.38   48.30
 -16   1  -2   -2.80   25.40
  16  -1  -2  -13.80   33.80
 -16   1  -2    9.10   34.20
 -16  -1   2    2.20   38.20
 -16  -1   2   27.20   28.20
  16   1   2  -32.90   33.40
 -16  -1   2   35.00   29.60
 -16   1  -2    4.90   26.20
 -16   1   2  -55.59   28.10
  16   1  -2    9.90   35.00
 -16   1   2    7.30   37.70
 -16  -1  -2   19.70   27.40
 -16  -1  -2  -37.50   33.30
 -16   1   2  -58.79   26.10
  16  -1   2  -33.40   31.80
 -16  -1  -2  -20.60   26.30
 -17  -1   2  397.76   51.19
 -17   1  -2  320.07   48.60
 -17   1  -2  309.27   52.29
  17  -1  -2  246.18   59.19
  17   1   2  365.66   63.09
 -17  -1   2  410.26   79.79
 -17   1  -2  283.87   61.89
 -17  -1   2  405.36   57.69
  17  -1   2  446.06   69.29
 -17   1   2  373.86   51.49
 -17  -1  -2  309.67   57.29
 -17   1   2  474.85   60.79
 -17  -1  -2  292.77   44.80
  17   1  -2  251.97   59.59
 -17  -1  -2  353.06   62.09
 -18   1  -2   13.50   33.30
 -18   1  -2  -20.80   36.60
  18   1   2   -6.40   31.60
 -18   1  -2   54.99   34.70
  18  -1  -2   12.00   34.20
 -18  -1   2  -23.00   37.80
 -18  -1   2   -7.50   34.30
 -18  -1   2  -24.00   36.70
  18  -1   2  -28.50   32.30
 -18   1   2    1.70   36.50
 -18  -1  -2   66.29   37.00
 -18  -1  -2   -5.30   33.60
  18   1  -2  -24.50   34.20
 -18  -1  -2   17.90   32.30
 -18   1   2   56.29   33.00
 -18   1   2  -11.90   35.00
 -19  -1   2  169.38   46.00
  19   1   2  111.29   38.80
 -19  -1   2   70.09   40.40
  19  -1  -2   93.99   38.90
 -19   1  -2  239.78   53.59
 -19   1  -2  165.08   38.90
 -19  -1   2  212.08   51.59
 -19   1  -2  169.08   46.70
 -19  -1  -2  228.58   52.39
  19  -1   2  145.19   39.60
 -19   1   2  137.69   47.80
 -19   1   2  183.78   45.10
 -19  -1  -2  139.19   45.20
 -19  -1  -2  171.18   43.70
  19   1  -2  175.48   41.50
 -19   1   2  151.48   41.90
   0  -1   3  300.17   22.40
   0  -1  -3  251.37   17.10
   0  -1   3  267.37   21.90
   0   1  -3  270.47   19.20
   0   1   3  263.87   22.30
   0  -1   3  264.17   16.90
   0   1   3  286.07   20.10
  -1  -1   3 1711.83  100.19
   1   1   3 1609.14   96.59
  -1   1  -3 1478.65   96.09
  -1  -1   3 1716.13   96.19
   1   1   3 1656.53   96.79
   1   1   3 1745.53  101.09
  -1  -1   3 1698.13  100.39
  -1   1  -3 1622.94   97.99
   1  -1  -3 1517.25   95.79
  -1  -1  -3 1552.74   96.59
   1  -1   3 1565.84   99.09
  -1   1   3 1564.04   95.69
  -1   1   3 1833.92   99.19
   1  -1   3 1825.62  100.49
  -1   1   3 1636.94  100.59
   1  -1   3 1692.43   96.49
   1   1  -3 1587.34   96.09
  -1  -1  -3 1525.45   98.09
   1   1  -3 1467.45   95.69
  -2   1  -3   28.60    7.60
  -2   1  -3   28.30    8.30
   2   1   3   30.00    8.60
  -2  -1   3   38.20    9.80
  -2  -1   3   30.60    9.90
   2   1   3   29.20   10.30
   2  -1  -3   50.39    7.80
  -2  -1   3   26.50    6.50
  -2   1   3   31.50    6.30
   2  -1   3   40.30    9.60
  -2   1   3   30.60    9.80
  -2  -1  -3   32.10    8.10
   2   1  -3   34.50    4.20
  -2   1   3   24.40    6.10
   2   1  -3   46.00    8.00
  -2   1   3   40.40   10.10
   2  -1   3   26.30    7.90
  -2  -1  -3   38.90    9.30
  -3  -1   3 1556.74   96.29
   3   1   3 1595.24   99.49
  -3  -1   3 1520.05   99.09
   3   1   3 1528.35   97.39
   3  -1  -3 1629.24   96.79
  -3  -1   3 1601.04   98.69
  -3   1  -3 1693.13   97.09
  -3  -1   3 1379.96   90.89
  -3   1  -3 1568.44   96.19
   3   1  -3 1635.14   96.99
  -3   1   3 1412.86   97.69
   3  -1   3 1447.76   97.79
   3  -1   3 1516.45   97.09
  -3  -1  -3 1553.84   96.79
  -3  -1  -3 1638.54   96.89
  -3   1   3 1772.82   99.49
  -3   1   3 1585.84   93.39
  -3   1   3 1509.55   95.39
  -4  -1   3  265.47   25.50
   4   1   3  277.37   27.20
  -4   1  -3  239.18   22.70
  -4  -1   3  222.08   22.30
  -4  -1   3  241.98   16.80
  -4   1  -3  225.68   22.30
  -4  -1  -3  216.08   22.10
  -4   1   3  296.37   26.20
   4  -1   3  221.58   25.10
  -4  -1  -3  189.68   21.60
  -4   1   3  245.88   21.50
  -4  -1  -3  236.28   22.60
  -4   1   3  246.78   18.80
  -5   1  -3 2924.51  171.48
  -5  -1   3 2753.22  164.98
   5   1   3 2948.10  175.08
  -5   1  -3 3252.17  173.78
  -5  -1   3 2878.21  172.88
  -5   1  -3 2470.15  171.38
  -5  -1   3 2483.15  173.38
  -5   1   3 2802.12  173.58
  -5  -1  -3 2640.74  170.68
  -5   1   3 2784.72  166.78
  -5  -1  -3 2555.04  172.38
   5  -1   3 3268.77  175.68
  -5   1   3 2842.02  171.98
  -5  -1  -3 2865.21  171.38
  -6   1  -3   44.80   15.60
  -6  -1   3   27.50   13.00
  -6  -1   3   21.80   14.50
  -6   1  -3   21.20   16.20
  -6   1  -3   26.30   13.30
   6   1   3   13.80   13.90
  -6  -1   3   43.10    8.20
  -6   1   3   24.20    9.20
  -6  -1  -3   33.00   12.20
  -6   1   3   38.40   15.40
  -6  -1  -3   13.80   13.00
  -6  -1  -3   23.50   13.90
  -6   1   3   16.20   14.10
   6  -1   3    9.40   16.80
  -6   1   3   52.39   14.20
  -7  -1   3 1502.65   91.19
  -7  -1   3 1510.75  103.19
  -7  -1   3 1641.44  101.99
  -7   1  -3 1467.35   99.09
  -7   1  -3 1368.96   99.29
   7   1   3 1615.34  102.59
  -7   1  -3 1403.96   96.99
  -7   1   3 1538.05   92.79
   7  -1   3 1482.95  100.99
  -7  -1  -3 1493.65   97.69
  -7  -1  -3 1378.56  100.09
  -7  -1  -3 1410.56   98.19
  -7   1   3 1500.35  100.09
  -7   1   3 1520.45  102.29
  -8   1  -3   12.50   17.60
  -8  -1   3   56.09   21.20
  -8   1  -3   -3.40   13.30
  -8  -1   3   26.50   11.70
   8   1   3   47.00   19.20
  -8  -1   3   26.90   16.50
  -8   1  -3    4.70   15.30
  -8   1   3   27.60   16.00
  -8  -1  -3   24.90   17.90
   8  -1   3   25.20   17.40
  -8   1   3   22.40   17.50
  -8   1   3   17.80   11.50
  -8  -1  -3    6.90   14.50
  -8  -1  -3   10.90   16.20
  -9  -1   3  475.15   48.50
   9   1   3  484.35   50.39
  -9   1  -3  529.15   49.80
  -9  -1   3  449.46   51.69
  -9   1  -3  610.64   48.60
  -9  -1   3  478.45   40.20
  -9   1  -3  580.04   50.79
  -9   1   3  564.84   53.89
  -9  -1  -3  613.04   52.39
  -9   1   3  504.85   48.30
   9  -1   3  476.75   49.00
  -9  -1  -3  569.94   49.80
  -9  -1  -3  616.34   47.80
  10   1   3    6.70   18.20
 -10   1  -3    0.60   18.90
 -10   1  -3    9.70   16.20
 -10  -1   3   13.90   19.10
 -10  -1   3  -24.50   21.00
 -10   1  -3   18.20   20.40
 -10   1   3   -5.50   20.00
 -10   1   3  -19.30   16.30
 -10  -1  -3   14.90   22.10
 -10   1   3   18.20   17.80
 -10  -1  -3   -9.20   18.50
  10  -1   3  -22.40   19.20
 -10  -1  -3   -1.00   15.10
 -11  -1   3  808.22   70.99
 -11  -1   3  757.12   67.59
 -11   1  -3  588.24   63.99
 -11  -1   3  818.92   59.79
 -11   1  -3  678.33   60.09
 -11   1  -3  619.64   64.39
  11   1   3  721.83   67.59
 -11  -1  -3  645.24   62.99
  11  -1   3  658.83   63.69
 -11   1   3  749.03   55.59
 -11  -1  -3  643.94   65.59
 -11   1   3  742.43   70.29
 -11   1   3  823.62   67.39
 -11  -1  -3  667.23   58.19
 -12   1  -3   20.70   23.30
 -12  -1   3   15.60   28.40
 -12  -1   3   -6.70   19.00
 -12   1  -3  -22.50   22.50
 -12  -1   3   -0.90   24.40
  12   1   3    5.10   22.90
 -12   1  -3   12.20   20.80
 -12   1   3  -42.90   23.20
 -12   1   3   -4.50   26.00
  12  -1   3   22.10   24.70
 -12  -1  -3  -27.40   24.20
 -12   1   3  -22.60   17.20
 -12  -1  -3    1.20   24.60
 -12  -1  -3   -4.10   20.00
 -13  -1   3  216.08   30.20
 -13   1  -3  197.98   39.30
 -13  -1   3  257.87   47.00
 -13   1  -3  219.38   44.10
 -13   1  -3  172.38   33.20
 -13  -1   3  274.17   45.50
  13   1   3  221.68   39.60
 -13  -1  -3  186.18   40.50
 -13  -1  -3  157.38   31.80
  13  -1   3  179.68   38.40
 -13   1   3  236.98   43.90
 -13   1   3  226.38   45.40
 -13   1   3  291.47   35.20
 -13  -1  -3  154.48   41.30
 -14  -1   3    6.40   32.10
 -14   1  -3   25.60   29.00
 -14  -1   3   17.30   23.90
  14   1   3   -6.40   25.70
 -14   1  -3  -10.80   23.80
 -14   1  -3   -5.50   24.50
 -14  -1  -3   34.20   24.00
 -14  -1  -3  -15.50   28.60
 -14  -1  -3  -20.30   24.20
 -14   1   3   21.30   31.90
  14  -1   3    1.10   27.50
 -14   1   3   20.10   23.70
 -15   1  -3   68.49   25.10
 -15  -1   3   64.89   30.10
 -15  -1   3   94.99   40.70
 -15   1  -3   79.09   37.40
 -15   1  -3  129.79   32.50
 -15  -1   3   53.39   28.40
  15   1   3  107.89   37.40
  15  -1   3   38.70   33.90
 -15  -1  -3   94.09   30.30
 -15   1   3   29.10   40.50
 -15  -1  -3   67.99   28.40
 -15   1   3   70.29   28.00
 -15  -1  -3   94.79   34.50
 -15   1   3  100.99   28.70
 -16   1  -3   28.60   28.50
 -16   1  -3  -13.20   34.90
 -16  -1   3   20.70   42.00
 -16  -1   3  -20.70   30.80
 -16  -1   3   -2.90   28.70
  16   1   3  -14.40   33.70
 -16   1  -3   -0.80   25.90
 -16   1   3   -0.70   28.90
 -16  -1  -3   40.80   28.00
  16  -1   3    8.00   34.60
 -16  -1  -3   33.80   29.50
 -16   1   3    2.50   29.40
 -16   1   3   20.60   39.40
 -16  -1  -3    1.20   35.40
  17   1   3   33.50   37.70
 -17   1  -3   47.90   31.40
 -17   1  -3   72.29   41.80
  17  -1  -3   59.19   43.50
 -17  -1   3  185.18   39.00
 -17  -1   3   94.59   40.20
 -17   1  -3  104.29   32.60
 -17   1   3  139.09   35.50
 -17  -1  -3  109.29   50.99
 -17  -1  -3  101.29   33.30
 -17   1   3  122.49   36.70
 -17   1   3   80.59   40.90
  17   1  -3   47.90   48.60
 -17  -1  -3   61.39   33.20
  17  -1   3   92.59   44.20
 -18  -1   3   53.89   39.50
 -18   1  -3  -14.20   37.10
 -18   1  -3  -11.80   38.00
 -18   1  -3  -12.50   31.70
 -18  -1   3  -36.70   35.10
 -18  -1   3   -0.40   34.10
  18  -1  -3   53.39   34.20
  18   1   3   53.19   32.90
 -18   1   3   25.70   32.30
 -18   1   3  -40.40   33.70
 -18  -1  -3  -11.30   33.50
 -18   1   3  -50.79   37.70
  18  -1   3   17.60   33.50
 -18  -1  -3   -1.80   35.00
  18   1  -3  -22.80   35.10
 -18  -1  -3   77.69   36.30
 -19  -1   3  -18.70   39.40
  19   1   3   48.30   35.30
 -19   1  -3   28.40   38.30
  19  -1  -3  -14.60   36.30
 -19  -1   3    4.00   38.60
 -19  -1   3   -4.80   45.30
 -19   1  -3   29.20   40.70
 -19   1  -3   77.49   42.90
  19   1  -3  -25.10   35.80
 -19   1   3  -42.70   37.40
 -19   1   3   10.90   38.50
  19  -1   3  -26.20   34.40
 -19  -1  -3  -49.10   38.70
 -19  -1  -3   35.70   40.40
 -19  -1  -3  -68.29   38.80
 -19   1   3   11.90   44.10
   0   1  -4    7.10    5.50
   0  -1   4   -3.30    7.70
   0   1   4    0.30    9.20
   0  -1   4    8.60    7.80
   0  -1   4    4.50    2.40
   0  -1  -4   -1.10    2.70
   0   1   4   12.00    7.10
   1  -1  -4   20.30    4.80
   1   1   4   26.60    7.30
  -1  -1   4   26.20    4.70
   1   1   4   22.10   10.10
  -1   1  -4   23.90    7.90
  -1   1  -4   15.50    4.40
  -1  -1   4   32.30   10.20
   1   1   4   33.30    6.00
  -1  -1   4   37.80   10.20
   1  -1   4   34.80   10.60
   1  -1   4   29.80    9.80
  -1   1   4   39.10   10.80
   1  -1   4   28.90    5.50
   1   1  -4   20.40    4.70
  -1   1   4   33.10    8.80
  -1  -1  -4   21.80    7.60
   1   1  -4   19.20    6.20
  -1   1   4   26.00    4.20
  -2   1  -4  102.49   13.60
  -2   1  -4   85.99   11.90
  -2  -1   4   71.79   10.50
  -2  -1   4   90.89   15.40
   2   1   4   95.49   13.00
   2   1   4  102.39   16.50
   2  -1  -4   84.09   11.90
  -2  -1   4   65.59   13.50
   2   1   4  103.49   14.10
  -2   1   4   85.69    9.90
  -2  -1  -4   75.19   16.00
   2  -1   4  105.29   15.40
  -2  -1  -4   95.49   13.30
  -2   1   4  126.39   16.50
   2   1  -4  108.59   12.50
  -2   1   4  103.19   19.80
   2  -1   4  100.09   13.50
   2  -1   4   92.99   14.90
   2   1  -4  100.89    9.50
  -3   1  -4   13.00    8.60
   3  -1  -4    1.90   10.40
   3   1   4  -12.90   10.50
  -3   1  -4    0.20    6.30
  -3  -1   4   -0.80   10.00
  -3  -1   4   -4.00   10.70
   3   1   4   -1.50   12.80
  -3  -1   4    1.10    6.60
   3  -1   4   27.60   13.90
   3   1  -4   14.50   11.00
  -3   1   4    2.30    6.60
  -3   1   4    6.50    6.30
  -3  -1  -4   20.60    8.30
  -3   1   4   14.50   12.00
   3  -1   4   22.70   10.60
  -3   1   4   -4.80   10.30
   4   1   4   20.60   15.80
  -4  -1   4   48.30   14.10
  -4   1  -4   40.40   11.60
  -4  -1   4   40.60   11.50
  -4  -1   4   57.19   15.60
  -4   1  -4   43.90   12.30
  -4  -1  -4   58.59   12.30
  -4  -1  -4   51.39   11.80
  -4   1   4   64.79   15.60
  -4   1   4   38.10   10.60
  -4   1   4   42.80    8.30
  -4   1   4   31.10   13.40
  -5  -1   4  285.17   30.20
  -5   1  -4  219.38   25.20
  -5  -1   4  304.07   26.90
  -5  -1   4  287.67   19.50
   5   1   4  275.67   31.80
  -5   1  -4  235.88   27.00
  -5  -1   4  277.27   32.10
  -5  -1  -4  246.18   27.30
  -5   1   4  268.87   31.10
  -5  -1  -4  252.87   27.00
  -5   1   4  283.67   22.50
   5  -1   4  346.17   33.60
  -5   1   4  302.77   26.70
  -5   1   4  271.27   29.00
  -5  -1  -4  282.17   26.80
  -6   1  -4    0.80   13.00
  -6   1  -4    6.80   11.60
   6   1   4    0.60   14.30
  -6  -1   4   -1.00   10.90
  -6  -1   4   20.70   13.50
  -6  -1   4    5.90    7.10
  -6  -1   4  -22.50   13.10
   6  -1   4    9.00   15.00
  -6  -1  -4    0.30   11.00
  -6  -1  -4   -7.10   12.80
  -6   1   4    2.30   13.20
  -6  -1  -4  -10.70   13.00
  -6   1   4   12.60   14.30
  -6   1   4   14.70   11.60
  -6   1   4   15.20    8.60
  -7   1  -4  794.92   59.19
  -7  -1   4  691.83   48.40
  -7   1  -4  836.52   57.59
  -7   1  -4  785.42   58.49
  -7  -1   4  716.03   57.59
  -7  -1   4  736.13   62.79
   7   1   4  712.93   61.39
  -7   1   4  680.43   58.49
   7  -1   4  823.22   62.69
  -7   1   4  760.82   51.49
  -7   1   4  752.52   57.39
  -7  -1  -4  813.32   57.39
  -7  -1  -4  833.02   58.09
  -7   1   4  665.33   59.69
  -7  -1  -4  826.02   60.49
  -8   1  -4   -3.70   13.50
  -8  -1   4    0.20    9.70
  -8  -1   4   48.30   20.90
  -8   1  -4  -16.40   13.80
  -8   1  -4    6.80   16.20
  -8  -1   4    4.70   15.30
   8   1   4   21.80   18.10
  -8  -1  -4   -7.30   15.00
  -8  -1  -4   -0.70   14.20
  -8  -1  -4   25.80   16.60
   8  -1   4    5.70   16.60
  -8   1   4   10.10   16.90
  -8   1   4   12.70   15.50
  -8   1   4   18.40   10.70
  -9   1  -4  366.76   41.00
  -9   1  -4  420.56   39.50
  -9  -1   4  407.46   32.00
  -9  -1   4  340.47   40.20
  -9  -1   4  364.46   45.70
  -9   1  -4  394.36   41.10
   9   1   4  356.26   42.90
  -9   1   4  379.26   33.50
  -9  -1  -4  359.86   42.80
  -9   1   4  358.96   43.00
  -9  -1  -4  335.77   37.40
   9  -1   4  386.96   43.00
  -9   1   4  386.16   40.10
  -9  -1  -4  347.77   41.50
 -10   1  -4  -12.30   19.60
 -10   1  -4   10.70   15.60
 -10  -1   4  -13.00   17.40
 -10   1  -4   12.50   18.60
 -10  -1   4   17.70   22.80
  10   1   4   21.90   19.50
 -10  -1   4    9.20   13.80
 -10   1   4   -6.00   17.00
 -10   1   4  -27.50   20.70
 -10  -1  -4   45.20   18.80
 -10  -1  -4  -10.00   19.40
  10  -1   4   13.90   19.30
 -10  -1  -4   -4.00   17.80
 -11   1  -4  628.64   61.59
 -11   1  -4  656.83   58.19
  11   1   4  651.03   62.09
 -11  -1   4  684.83   66.69
 -11   1  -4  554.54   60.99
 -11  -1   4  710.03   64.49
 -11  -1  -4  610.64   61.79
 -11   1   4  653.33   64.29
 -11  -1  -4  655.23   62.19
 -11   1   4  726.53   63.39
 -11  -1  -4  671.63   56.39
  11  -1   4  653.23   61.79
 -11   1   4  512.35   54.39
 -12  -1   4  -34.80   24.10
 -12  -1   4    6.10   28.90
 -12   1  -4   -4.00   23.10
 -12   1  -4    3.90   23.40
 -12   1  -4    0.70   20.80
  12   1   4   -5.70   23.90
 -12  -1   4   -4.70   24.70
  12  -1   4   30.20   23.40
 -12   1   4   18.50   24.60
 -12  -1  -4   27.00   25.70
 -12  -1  -4   12.10   22.60
 -12   1   4   35.60   27.70
 -12  -1  -4    3.40   26.90
 -12   1   4  -22.00   17.90
 -13  -1   4  496.15   62.19
 -13  -1   4  426.46   45.10
 -13  -1   4  447.36   59.79
 -13   1  -4  368.56   50.19
  13   1   4  467.05   56.89
 -13   1  -4  435.76   54.39
 -13   1  -4  458.45   58.29
 -13   1   4  469.35   46.10
 -13   1   4  477.95   60.49
 -13   1   4  507.95   58.59
 -13  -1  -4  484.95   58.49
 -13  -1  -4  505.85   59.89
 -13  -1  -4  388.66   49.20
  13  -1   4  405.56   54.69
 -14   1  -4    5.60   23.20
 -14   1  -4   25.40   29.10
 -14  -1   4  -10.40   30.20
 -14   1  -4   -3.40   23.60
  14   1   4    3.80   28.40
 -14  -1   4   21.30   24.80
 -14   1   4   19.70   23.50
  14  -1   4   -7.60   26.50
 -14  -1  -4   31.80   30.30
 -14   1   4   32.30   34.00
 -14  -1  -4   23.90   25.10
 -14  -1  -4   30.80   24.70
 -15  -1   4  206.28   42.80
 -15   1  -4  313.47   52.89
 -15  -1   4  414.16   48.20
 -15   1  -4  243.38   44.70
 -15   1  -4  388.56   50.19
 -15  -1   4  369.76   61.99
  15   1   4  445.56   60.29
 -15  -1  -4  253.07   52.79
 -15   1   4  328.57   45.60
  15  -1   4  293.27   53.89
 -15  -1  -4  265.17   42.10
 -15   1   4  387.26   60.19
 -15   1   4  403.96   47.80
 -15  -1  -4  274.67   48.20
 -16  -1   4   10.20   28.90
 -16  -1   4  -45.60   30.50
  16   1   4   -8.20   35.30
 -16  -1   4   35.90   41.10
 -16   1  -4    3.20   26.80
 -16   1  -4   50.19   34.70
 -16   1  -4   55.49   28.80
  16  -1   4   17.60   37.80
 -16  -1  -4  -20.50   28.00
 -16   1   4   11.60   30.10
 -16  -1  -4  -15.40   38.00
 -16  -1  -4   36.50   28.80
 -16   1   4  -11.50   39.20
 -16   1   4  -29.40   26.70
 -17  -1   4  420.66   55.79
 -17   1  -4  325.77   56.09
 -17   1  -4  463.95   57.99
 -17  -1   4  286.07   54.89
 -17   1  -4  260.67   57.99
  17   1   4  317.17   70.79
 -17  -1   4  436.26   61.39
 -17  -1  -4  447.16   57.99
 -17  -1  -4  332.87   58.29
 -17   1   4  432.86   54.89
  17  -1   4  321.47   62.29
 -17   1   4  353.76   56.59
 -17   1   4  413.06   58.69
 -17  -1  -4  362.46   65.79
 -18  -1   4  -18.10   34.60
 -18   1  -4   12.00   35.40
  18   1   4  -22.90   32.70
 -18  -1   4  -41.20   38.30
 -18   1  -4   -5.60   34.00
 -18  -1   4   41.70   44.30
 -18   1   4   15.30   34.10
  18  -1   4  -41.60   33.10
 -18   1   4   43.10   34.20
 -18   1   4  -76.29   42.20
  18   1  -4   -1.20   33.60
 -18  -1  -4  -71.49   38.60
 -18  -1  -4   -3.40   36.40
 -18  -1  -4  -20.60   36.50
  19  -1  -4  236.38   46.60
  19   1   4  113.59   38.90
  19   1  -4  184.28   45.20
  19  -1   4  159.68   40.10
   0   1   5   63.49   11.40
   0  -1   5   45.60    5.10
   0  -1   5   57.39    5.10
   0  -1  -5   49.50    5.10
   0  -1   5   79.49   14.80
   0   1   5   70.49   15.10
   0   1  -5   65.49   10.10
   0  -1  -5   57.39   11.00
   0  -1   5   56.19   12.90
   0  -1  -5   45.10    5.10
  -1   1  -5 2930.11  173.98
   1  -1  -5 2698.53  169.18
  -1  -1   5 3011.60  178.28
   1   1   5 2753.62  170.18
   1   1   5 2983.30  178.68
  -1  -1   5 3035.50  177.28
   1   1   5 2824.62  173.18
  -1   1  -5 2998.10  170.08
  -1  -1   5 2926.11  169.38
   1   1  -5 2937.71  171.78
  -1   1   5 2845.02  174.78
  -1  -1  -5 2897.81  170.38
   1  -1   5 2808.52  170.18
   1  -1   5 3045.60  177.78
   1  -1   5 2791.72  175.38
  -1  -1  -5 2942.41  174.48
  -1   1   5 3061.09  178.78
   2   1   5    2.20    8.20
   2  -1  -5    4.60    6.80
   2   1   5   -0.10    8.80
  -2   1  -5   10.70    8.10
  -2  -1   5   11.70    5.90
  -2  -1   5    4.00   11.50
   2   1  -5    3.50    6.00
   2  -1   5    0.00   10.80
   2  -1   5   18.40   11.80
  -2   1   5   11.40    5.20
   2   1  -5    7.80    7.20
   2  -1   5    5.50    8.10
  -2   1   5    3.30    9.70
  -2  -1  -5   20.10    8.80
   3  -1  -5  643.04   41.50
  -3  -1   5  464.25   38.10
  -3   1  -5  664.03   40.20
  -3   1  -5  680.93   43.60
   3   1   5  449.56   44.30
  -3  -1   5  479.05   44.70
   3   1   5  477.55   42.50
   3  -1   5  471.85   41.90
  -3  -1  -5  630.04   40.60
  -3   1   5  486.85   37.50
  -3   1   5  509.65   45.30
   3   1  -5  612.94   35.80
   3   1  -5  667.23   41.50
  -3  -1  -5  657.93   43.00
  -4   1  -5    6.40    9.40
  -4   1  -5   -7.20   10.40
   4   1   5  -30.40   14.40
  -4  -1   5  -19.50   12.60
  -4  -1   5    1.30    8.90
  -4  -1   5    8.20   12.60
  -4   1   5    2.60    7.00
   4  -1   5    4.80   13.30
  -4   1   5   -7.10    8.10
  -4  -1  -5   -1.40   10.10
  -4   1   5    0.90   12.90
  -4   1   5   15.30   17.00
  -4  -1  -5   -8.10    8.60
  -5  -1   5 2151.28  127.39
  -5   1  -5 1787.82  121.59
   5   1   5 1961.30  126.99
  -5   1  -5 1848.81  121.29
  -5  -1   5 2044.50  127.59
  -5  -1   5 2032.50  121.89
   5  -1   5 1891.71  125.59
  -5  -1  -5 1890.21  122.49
  -5   1   5 1975.20  126.29
  -5   1   5 1785.22  124.89
  -5  -1  -5 1904.91  122.39
  -5   1   5 1914.21  120.69
  -6   1  -5  112.89   20.40
  -6  -1   5   96.99   12.10
  -6  -1   5   53.09   15.20
  -6  -1   5   70.99   20.80
   6   1   5   74.29   21.70
  -6  -1   5   74.79   18.70
  -6   1  -5  118.29   20.30
   6  -1   5   58.19   18.30
  -6   1   5   72.19   19.90
  -6   1   5   91.89   12.50
  -6  -1  -5   90.09   18.90
  -6   1   5   95.79   17.30
  -6   1   5   45.00   17.20
  -6  -1  -5   69.29   17.00
  -7   1  -5  875.31   64.69
  -7  -1   5  883.91   66.39
  -7  -1   5  932.01   68.39
  -7  -1   5  741.33   68.39
  -7  -1   5  908.31   54.89
  -7   1  -5  802.02   64.89
   7   1   5  960.40   72.39
   7  -1   5  950.00   70.09
  -7   1   5  885.41   57.49
  -7   1   5  928.91   65.09
  -7  -1  -5  906.41   64.79
  -7   1   5  900.11   70.09
  -7   1   5  864.91   69.09
  -7  -1  -5  796.22   65.19
  -8  -1   5   12.40   16.20
  -8   1  -5   -8.10   15.50
  -8  -1   5   15.30   18.90
   8   1   5    2.60   18.40
  -8   1  -5    5.40   14.40
  -8  -1   5    7.30    9.50
  -8   1   5  -15.50   16.60
  -8  -1  -5   31.30   15.00
  -8   1   5   -3.00   17.50
  -8   1   5    4.70   11.00
  -8  -1  -5   22.70   16.90
  -8   1   5   23.40   16.30
   8  -1   5   61.99   21.50
  -8  -1  -5   -6.40   16.80
  -9   1  -5  379.86   43.30
  -9  -1   5  368.26   47.20
   9   1   5  407.56   46.90
  -9  -1   5  388.56   43.80
  -9   1  -5  453.85   42.30
  -9  -1   5  405.86   32.30
  -9  -1  -5  403.06   43.10
  -9   1   5  400.36   34.40
  -9  -1  -5  465.55   43.90
  -9   1   5  425.56   43.70
   9  -1   5  365.96   47.60
  -9  -1  -5  423.76   44.40
  -9   1   5  377.16   47.80
  10   1   5   22.70   22.30
 -10  -1   5   24.00   14.60
 -10   1  -5   24.20   19.10
 -10   1  -5    8.20   19.80
 -10  -1   5   50.79   22.40
 -10  -1   5   29.10   25.20
 -10  -1  -5    3.30   19.60
 -10   1   5   16.20   19.70
 -10   1   5   15.90   24.90
 -10  -1  -5   27.40   20.00
 -10  -1  -5   45.40   23.20
  10  -1   5    8.10   21.00
  11   1   5  613.64   62.69
 -11  -1   5  672.33   48.90
 -11   1  -5  612.74   56.39
 -11  -1   5  626.54   62.39
 -11  -1   5  627.04   65.39
 -11   1  -5  556.34   60.69
 -11  -1  -5  642.14   61.09
  11  -1   5  629.04   62.99
 -11  -1  -5  594.04   62.39
 -11   1   5  611.54   58.89
 -11  -1  -5  573.14   55.69
 -11   1   5  661.73   64.89
 -11   1   5  591.84   51.39
 -12   1  -5   33.10   21.10
 -12  -1   5    7.80   25.40
 -12   1  -5    4.20   24.90
 -12  -1   5    9.50   26.10
  12   1   5   28.00   25.90
 -12   1   5   38.80   27.00
 -12  -1  -5   26.70   21.80
  12  -1   5   47.10   29.60
 -12   1   5   17.40   26.20
 -12   1   5   22.60   21.30
 -12  -1  -5   -6.70   25.50
 -12  -1  -5   35.10   26.40
  13   1   5  162.68   40.60
 -13   1  -5  217.88   42.70
 -13   1  -5  145.19   32.20
 -13  -1   5  130.39   39.40
 -13  -1   5  169.28   41.60
 -13  -1   5  250.97   34.20
  13  -1   5  191.88   40.70
 -13   1   5  193.48   41.90
 -13  -1  -5  212.98   40.10
 -13  -1  -5  194.38   42.80
 -13   1   5  271.87   33.30
 -13  -1  -5  169.98   37.50
 -13   1   5  234.48   45.40
 -14   1  -5  -25.50   23.10
 -14   1  -5    3.80   23.50
  14   1   5  -14.10   30.40
 -14  -1   5  -21.20   27.60
 -14  -1   5  -12.10   32.60
 -14  -1  -5   -2.20   24.10
 -14  -1  -5   35.90   31.10
 -14   1   5    8.90   34.50
  14  -1   5  -27.00   29.40
 -14  -1  -5   -6.00   24.00
 -14   1   5   -0.80   25.60
 -15  -1   5    6.10   39.00
 -15  -1   5   23.50   31.40
  15   1   5   22.80   36.20
 -15   1  -5   83.39   31.10
 -15  -1   5   55.69   31.90
 -15   1  -5  -20.20   25.50
 -15  -1  -5   58.79   29.10
 -15   1   5  -10.10   26.90
 -15   1   5   92.69   44.80
 -15  -1  -5   83.29   30.30
  15  -1   5   93.79   34.30
 -15   1   5   34.80   30.60
 -15  -1  -5   52.29   36.10
 -16   1  -5   81.79   31.10
 -16  -1   5   22.90   44.00
 -16  -1   5   49.60   29.60
 -16  -1   5  -55.49   33.90
 -16   1  -5   -2.80   29.10
  16   1   5   12.00   42.50
 -16  -1  -5   28.50   32.00
 -16   1   5  -14.00   33.50
 -16   1   5    9.20   28.00
 -16  -1  -5  -25.90   27.90
  16  -1   5   79.89   41.30
 -16   1   5   77.89   41.30
 -16  -1  -5    2.80   39.00
 -17   1  -5  115.79   35.60
 -17  -1   5  123.29   36.00
 -17  -1   5   42.90   36.40
 -17   1  -5   28.90   36.20
 -17   1   5  108.89   40.10
 -17  -1  -5  162.88   37.30
 -17  -1  -5   92.09   38.90
 -17   1   5  110.69   36.20
 -17   1   5   60.59   40.70
  17  -1   5   56.19   46.40
 -18   1  -5   59.59   35.10
  18   1   5  -76.59   34.10
 -18  -1   5   51.79   38.40
 -18  -1   5    2.50   36.00
 -18   1  -5   50.39   37.80
 -18  -1  -5   30.10   35.00
 -18   1   5   21.90   43.90
 -18   1   5   25.80   32.80
  18  -1   5  -50.89   33.70
 -18   1   5  -35.80   34.50
 -18  -1  -5   24.80   38.30
   0  -1   6    2.40   11.80
   0   1   6   17.20   13.10
   0   1  -6    2.00    7.80
   0  -1  -6   -9.60    7.60
   0  -1   6   13.10   11.40
   0   1   6   11.30   10.60
   1   1   6   24.60   13.80
  -1  -1   6   15.90   13.60
  -1   1  -6   41.00   10.20
   1   1   6   34.10    6.10
   1   1   6   44.30   12.70
   1  -1  -6   40.10    5.10
  -1   1  -6   41.00    6.10
  -1   1   6   13.50   15.10
   1  -1   6   30.90    6.30
   1   1  -6   38.90    9.30
  -1   1   6   32.00   12.60
  -1  -1  -6   27.20   10.60
   1  -1   6   15.80   12.80
  -1  -1  -6   31.10    6.20
   2   1   6   -4.90   10.40
  -2   1  -6  -13.20    8.90
   2   1   6    3.80    8.90
  -2  -1   6  -17.10   13.00
   2  -1  -6   -7.50    6.70
  -2  -1   6   -6.00   15.20
   2  -1   6  -13.00   11.80
  -2   1   6    9.00   11.50
   2  -1   6  -13.50   12.40
   2   1  -6   12.20    7.10
   2   1  -6    4.20    7.00
   2  -1   6  -10.10    8.50
  -3  -1   6   81.49   21.00
  -3   1  -6  107.59   14.30
   3  -1  -6  133.99   17.00
   3   1   6  108.89   17.70
   3   1   6   89.59   16.10
  -3  -1   6  122.59   23.00
  -3  -1   6   86.29   13.50
   3   1   6   84.59   19.40
  -3   1  -6  110.29   17.60
  -3   1   6  107.59   21.30
  -3  -1  -6  111.99   17.60
  -3   1   6   89.19   12.40
   3   1  -6  106.89   13.00
  -3   1   6   77.79   19.50
  -3  -1  -6  100.39   14.60
   3  -1   6   74.69   23.40
   3   1  -6  119.19   16.80
   3  -1   6   94.49   17.70
  -4  -1   6    0.10    8.90
  -4  -1   6   -2.90   14.50
  -4   1  -6    2.20    9.30
   4   1   6    4.20   14.90
  -4  -1   6    0.80   14.30
  -4   1  -6  -11.60   10.60
  -4   1   6   -3.60    7.60
  -4  -1  -6   -2.30   11.50
   4   1  -6    9.30    6.50
  -4   1   6   25.60   17.30
  -4  -1  -6   11.70    9.50
   4  -1   6   16.10   14.90
  -4   1   6   -4.70   14.10
  -5   1  -6  271.37   27.40
   5   1   6  270.57   33.20
  -5  -1   6  278.77   34.90
  -5   1  -6  226.08   27.90
  -5  -1   6  197.88   30.60
  -5  -1   6  286.97   26.80
  -5   1   6  286.07   33.20
  -5   1   6  273.37   25.70
  -5   1   6  261.97   32.40
  -5   1   6  308.47   22.90
   5  -1   6  201.08   30.20
  -5  -1  -6  231.68   25.70
  -5  -1  -6  239.78   27.90
  -6   1  -6   33.70   14.10
  -6  -1   6    6.10   18.90
  -6  -1   6    7.90   13.20
  -6   1  -6    6.50   13.10
  -6  -1   6   25.90   17.30
   6   1   6   24.50   18.00
  -6  -1  -6    9.70   13.40
  -6   1   6   -0.20   15.80
  -6   1   6    6.60   11.80
  -6   1   6   -7.40   15.70
  -6   1   6    1.40    9.70
  -6  -1  -6   23.60   13.20
   6  -1   6    1.10   16.50
  -7  -1   6  466.65   43.80
  -7   1  -6  378.76   37.80
  -7  -1   6  426.16   38.90
  -7  -1   6  379.06   44.30
  -7   1  -6  330.57   36.10
   7   1   6  430.16   44.00
  -7  -1  -6  357.66   37.70
  -7   1   6  397.96   36.70
  -7   1   6  394.46   42.90
  -7   1   6  305.97   29.90
  -7  -1  -6  375.86   39.50
   7  -1   6  425.66   44.00
  -7   1   6  394.66   41.70
   8   1   6   25.70   20.60
  -8  -1   6   -0.50    8.90
  -8   1  -6   -7.20   14.20
  -8   1  -6   35.70   16.70
  -8  -1   6   39.10   17.60
  -8  -1   6  -11.40   20.10
  -8  -1   6    9.10   15.60
  -8   1   6    9.50   11.40
  -8   1   6   -9.80   14.20
  -8  -1  -6  -23.00   14.50
  -8   1   6    7.80   18.10
  -8  -1  -6  -24.10   14.60
  -8   1   6   16.70   21.70
   8  -1   6   37.40   20.70
  -9  -1   6  133.79   27.70
  -9  -1   6  144.09   32.30
   9   1   6  136.49   31.50
  -9   1  -6  150.48   28.90
  -9  -1   6  145.29   15.80
  -9   1  -6  184.48   33.50
  -9  -1  -6  159.28   30.40
  -9   1   6  106.49   28.10
   9  -1   6  165.08   34.60
  -9   1   6  152.98   32.00
  -9  -1  -6  144.29   28.40
  -9   1   6  140.59   18.50
  -9   1   6  141.19   26.90
 -10  -1   6    7.90   24.10
 -10   1  -6   21.60   21.80
 -10  -1   6   16.80   22.40
 -10   1  -6   -5.30   17.80
  10   1   6   38.50   27.80
 -10  -1   6   10.40   12.30
 -10  -1  -6   19.60   24.30
 -10   1   6    1.50   23.00
 -10  -1  -6   -3.80   17.60
 -10   1   6   12.10   15.10
  10  -1   6    6.70   24.80
 -10   1   6   16.80   21.00
 -11  -1   6  646.64   46.60
 -11   1  -6  598.84   60.39
  11   1   6  686.73   65.49
 -11   1  -6  571.74   57.79
 -11  -1   6  663.23   67.99
 -11  -1   6  651.63   60.59
  11  -1   6  567.94   62.59
 -11  -1  -6  558.84   60.09
 -11   1   6  585.04   58.79
 -11   1   6  591.24   64.99
 -11  -1  -6  537.55   55.09
 -12   1  -6   37.20   26.80
 -12  -1   6  -38.70   26.40
  12   1   6    6.30   27.80
 -12  -1   6   17.20   28.30
 -12  -1   6   -0.50   18.70
 -12   1  -6   32.60   23.90
  12  -1   6   13.30   26.40
 -12   1   6   33.40   27.00
 -12   1   6  -14.10   28.00
 -12   1   6   34.00   21.50
 -12  -1  -6   11.80   21.70
 -12  -1  -6   21.90   27.70
 -13  -1   6  341.47   54.89
 -13   1  -6  394.66   51.19
 -13   1  -6  357.96   56.59
  13   1   6  301.57   51.09
 -13  -1   6  321.27   54.69
 -13  -1   6  399.36   37.10
  13  -1   6  297.07   52.99
 -13   1   6  332.57   55.19
 -13  -1  -6  377.66   52.19
 -13   1   6  355.16   53.79
 -13   1   6  370.06   43.80
 -13  -1  -6  362.36   54.29
 -14   1  -6   24.70   26.70
 -14  -1   6   15.00   38.10
  14   1   6    6.40   32.40
 -14  -1   6  -25.20   27.80
 -14   1  -6   21.60   25.40
 -14  -1  -6   11.90   25.60
 -14   1   6    5.60   36.60
 -14  -1  -6  -24.80   25.70
 -14   1   6   42.40   27.60
 -14   1   6  -14.60   24.70
  14  -1   6   27.50   34.20
 -15   1  -6  415.86   54.39
 -15   1  -6  320.47   48.30
 -15  -1   6  275.27   62.89
  15   1   6  260.07   56.59
 -15  -1   6  396.56   49.90
  15  -1   6  338.97   62.39
 -15   1   6  295.47   62.09
 -15   1   6  417.36   45.50
 -15   1   6  411.26   48.40
 -15  -1  -6  384.76   51.39
 -15  -1  -6  372.76   53.69
 -16   1  -6  -46.80   28.40
 -16  -1   6    4.40   29.90
  16   1   6  -21.60   36.70
 -16   1  -6   58.89   31.50
 -16  -1  -6   54.59   32.20
 -16   1   6   41.30   28.70
 -16  -1  -6   23.10   31.90
  16  -1   6   28.10   43.40
 -16   1   6   -5.30   36.60
  17   1   6  241.78   49.60
 -17   1  -6  220.68   46.00
 -17   1  -6  236.78   48.30
 -17  -1   6  167.98   47.80
 -17  -1   6  325.57   48.30
 -17  -1  -6  249.58   50.49
 -17  -1  -6  333.67   54.89
 -17   1   6  244.98   47.30
 -17   1   6  315.97   49.60
 -18  -1   6   16.50   39.10
 -18   1  -6  -33.30   36.80
  18   1   6  -36.90   33.40
 -18   1  -6   -3.10   33.90
 -18  -1   6   10.50   37.80
  18  -1   6  -36.60   37.50
 -18   1   6   54.39   40.20
 -18   1   6    8.70   36.10
   0   1  -7   43.20   10.60
   0  -1   7    1.10   13.50
   0   1   7   13.20   12.90
   0   1   7   24.50   15.20
   0  -1  -7   21.70   11.60
   1   1   7 4202.98  235.38
  -1   1  -7 3741.83  234.48
   1   1   7 4032.20  241.98
   1  -1  -7 3783.52  233.28
  -1  -1   7 4085.19  239.18
  -1  -1  -7 4197.38  236.18
  -1   1   7 4002.60  236.88
   1  -1   7 3860.01  240.48
   1  -1   7 4028.10  228.48
  -1   1   7 3603.44  240.38
   1  -1   7 4152.78  238.18
  -1  -1  -7 3569.74  228.18
   1   1  -7 3802.92  232.38
   2  -1  -7   72.99    9.60
  -2   1  -7   78.99   11.80
   2   1   7   64.79   18.80
  -2  -1   7   82.59   19.60
  -2  -1   7   92.19   21.60
   2   1   7  100.39   16.50
  -2   1  -7   65.39   15.40
   2   1   7   79.19   12.80
   2   1  -7   80.89   12.20
  -2   1   7   60.49   18.40
  -2  -1  -7   70.89   14.90
  -2   1   7   59.49   18.40
   2  -1   7   88.29   20.30
   2   1  -7   76.79   10.50
  -2  -1  -7   76.59   12.60
   2  -1   7   68.59   12.50
   3   1   7  858.71   59.39
  -3  -1   7  800.92   63.69
   3   1   7  852.51   65.79
  -3  -1   7  843.62   65.69
  -3   1  -7 1076.39   63.49
   3   1   7  795.02   59.19
  -3  -1   7  843.02   56.79
  -3   1   7  815.62   55.59
   3  -1   7  898.01   65.79
   3  -1   7  833.62   58.99
  -3   1   7  854.81   66.59
   3  -1   7  810.52   62.59
  -3   1   7  899.91   66.99
  -4  -1   7   97.19   21.80
  -4   1  -7   76.29   17.30
  -4   1  -7   79.29   13.90
  -4  -1   7   75.89   20.30
   4  -1  -7   96.99   22.20
   4   1   7   83.19   17.70
   4   1   7   81.19   21.20
  -4  -1   7   80.79   13.20
  -4  -1  -7   86.59   17.50
  -4   1   7   46.00   18.60
   4   1  -7   88.79   22.10
  -4  -1  -7   88.09   15.90
  -4   1   7   81.49   12.50
   4   1  -7   87.09   11.30
  -4   1   7   75.99   19.20
   4  -1   7   73.49   36.40
   4  -1   7   77.09   20.10
  -5  -1   7 2481.65  162.78
   5   1   7 2562.54  163.88
  -5   1  -7 2551.94  158.88
  -5  -1   7 2473.55  162.68
  -5   1  -7 2436.56  155.18
  -5  -1   7 2489.15  154.28
  -5   1   7 2614.94  162.18
  -5  -1  -7 2412.96  155.78
  -5   1   7 2473.45  153.58
  -5  -1  -7 2565.44  158.98
   5  -1   7 2404.86  161.98
   5   1  -7 2585.94  147.79
  -5   1   7 2637.04  163.98
  -6  -1   7   50.29   20.40
  -6   1  -7   22.60   14.80
  -6  -1   7   -4.10   13.20
  -6   1  -7   50.69   15.70
   6   1   7   62.69   20.90
  -6  -1   7   36.50   18.00
  -6  -1  -7    7.40   15.40
   6  -1   7   39.30   19.00
  -6  -1  -7   10.40   14.50
  -6   1   7   61.29   18.50
  -6   1   7   39.70   18.30
  -6   1   7   28.00   11.90
  -7  -1   7 1037.50   74.19
  -7  -1   7 1013.90   80.19
  -7  -1   7 1160.38   85.59
  -7   1  -7 1009.50   74.19
   7   1   7 1023.90   81.89
  -7   1  -7 1014.70   76.19
   7  -1   7  961.80   79.49
  -7   1   7 1094.49   81.59
  -7   1   7 1072.29   73.69
  -7  -1  -7 1069.09   76.49
  -7  -1  -7 1018.20   75.69
  -7   1   7  975.00   66.09
  -7   1   7 1053.09   81.19
  -8   1  -7   36.60   17.20
  -8   1  -7   44.60   17.70
   8   1   7   51.59   24.30
  -8  -1   7   15.20   21.90
  -8  -1   7   47.10   18.60
  -8  -1   7   26.60   20.20
  -8   1   7   13.50   19.50
  -8  -1  -7   16.90   18.10
  -8   1   7    3.70   11.60
  -8   1   7   40.20   21.20
  -8  -1  -7   34.90   19.10
   8  -1   7   48.90   22.70
  -8   1   7   28.20   16.90
  -9  -1   7  675.93   59.19
  -9   1  -7  737.93   60.49
   9   1   7  685.53   66.19
  -9   1  -7  771.72   60.09
  -9  -1   7  497.75   58.69
  -9  -1   7  618.54   64.59
  -9   1   7  601.44   56.59
  -9  -1  -7  806.72   60.69
  -9   1   7  672.23   65.59
   9  -1   7  665.63   64.29
  -9   1   7  672.43   62.49
  -9   1   7  647.64   48.30
  -9  -1  -7  728.33   60.59
  10   1   7   11.10   22.90
 -10   1  -7   15.30   19.60
 -10  -1   7   -3.70   21.00
 -10  -1   7   39.30   26.60
 -10   1  -7    9.20   21.90
 -10  -1   7    9.70   12.10
 -10  -1  -7   15.70   23.10
 -10   1   7  -14.40   20.70
 -10   1   7   13.40   26.00
 -10   1   7   21.70   16.10
 -10  -1  -7  -11.90   20.00
  10  -1   7    3.00   22.10
 -11   1  -7  852.31   73.99
  11   1   7  949.11   82.59
 -11  -1   7  923.81   74.89
 -11   1  -7  745.53   73.19
 -11  -1   7  809.82   55.69
 -11  -1   7  890.91   81.29
 -11   1   7  933.31   72.49
  11  -1   7  945.01   82.59
 -11   1   7  893.91   61.59
 -11  -1  -7  726.63   69.69
 -11  -1  -7  697.03   74.29
 -11   1   7  793.02   77.99
 -12   1  -7   20.20   24.60
 -12   1  -7    1.30   27.10
  12   1   7   21.00   31.40
 -12  -1   7   -9.70   17.10
 -12  -1   7   22.00   30.00
 -12  -1   7    3.80   26.00
  12  -1   7   15.30   31.30
 -12  -1  -7   13.20   22.20
 -12   1   7   31.60   27.60
 -12   1   7   -7.80   28.50
 -12  -1  -7    0.40   27.40
 -13  -1   7  280.27   38.70
  13   1   7  251.37   48.70
 -13   1  -7  254.17   47.30
 -13  -1   7  273.77   47.10
 -13  -1   7  239.08   49.40
 -13   1  -7  273.67   44.30
 -13   1   7  227.18   52.39
 -13  -1  -7  253.17   47.70
 -13  -1  -7  280.67   43.70
  13  -1   7  195.28   48.70
 -13   1   7  257.37   46.80
 -14   1  -7    3.20   26.40
 -14  -1   7  -21.70   27.60
  14   1   7  -56.39   30.40
 -14   1  -7   12.80   27.80
 -14  -1   7   -7.40   35.90
 -14  -1  -7   14.70   28.60
  14  -1   7   15.80   33.20
 -14   1   7   27.80   24.80
 -14  -1  -7  -14.50   27.10
 -14   1   7    2.50   35.90
 -15  -1   7   -1.10   36.60
  15   1   7   -1.40   37.90
 -15   1  -7   81.69   27.90
 -15   1  -7   90.39   35.30
 -15  -1   7  -10.10   27.50
 -15  -1  -7   62.29   29.10
 -15   1   7   63.29   29.80
 -15  -1  -7   74.49   37.00
 -15   1   7   59.09   39.40
 -15   1   7   15.70   30.60
  15  -1   7   12.70   39.50
 -16   1  -7   35.00   29.90
  16   1   7   20.30   42.20
 -16  -1   7   -4.60   32.20
 -16   1  -7    4.90   33.90
 -16  -1   7   -7.80   32.90
  16  -1   7    1.00   42.00
 -16   1   7  -24.40   31.00
 -16  -1  -7   -4.30   32.60
 -16   1   7  -25.50   31.90
 -16  -1  -7   41.70   36.70
  17   1   7   62.39   41.50
 -17  -1   7   85.59   36.20
 -17  -1   7  157.88   48.40
 -17   1  -7  103.29   36.20
 -17   1  -7  150.58   50.19
 -17   1   7   93.29   35.90
 -17   1   7  124.49   39.10
 -17  -1  -7  127.89   42.30
 -17  -1  -7   89.39   40.20
  17  -1   7  210.28   41.80
 -18  -1   7   24.60   39.30
 -18   1  -7  -77.49   38.70
 -18   1  -7   16.00   30.80
 -18  -1   7  -13.00   41.00
  18   1   7   27.80   34.80
 -18  -1  -7  -74.19   39.60
 -18   1   7  -15.30   39.50
 -18   1   7   53.19   36.10
 -18  -1  -7   -5.90   33.40
  18  -1   7   -9.60   37.10
   0   1  -8  -24.10   10.00
   0   1   8    7.50   16.30
   0  -1   8  -18.40   14.80
  -1  -1   8   44.70   17.40
  -1   1  -8   30.70   13.60
   1   1   8   22.10   15.10
  -1  -1   8   21.30   16.10
   1   1   8   35.40   17.10
   1  -1  -8   25.00   12.00
   1  -1   8   32.40   16.90
   1   1  -8    6.10   10.60
  -1  -1  -8   32.00    4.20
  -1   1   8   38.40   15.70
  -1  -1  -8   27.80   16.90
  -1   1   8    7.80   15.70
   1  -1   8   32.10    5.00
  -2  -1   8   17.50   15.90
   2   1   8   17.60   14.20
  -2  -1   8   10.20    3.60
  -2   1  -8    2.30    7.20
   2   1   8   16.30    9.90
  -2   1  -8    8.90   11.50
   2  -1  -8    2.10   10.80
  -2  -1   8   18.70   16.10
   2   1   8   -6.50   15.40
   2  -1  -8    4.30    5.70
   2  -1   8   19.20   10.20
  -2   1   8    6.80   15.50
  -2   1   8  -26.70   16.10
   2  -1   8   15.80   16.80
   2   1  -8   17.70   10.60
  -2  -1  -8   -5.80   11.90
  -2  -1  -8   14.60    7.80
   3   1   8  148.49   22.20
   3  -1  -8  137.59   16.90
  -3  -1   8  141.39   27.40
  -3   1  -8  125.99   16.00
  -3  -1   8  114.79   19.80
  -3   1  -8  117.29   20.50
   3   1   8  122.09   25.70
  -3  -1   8  129.29   24.50
   3  -1   8  180.58   23.00
   3  -1   8  120.09   26.60
  -3   1   8  106.79   25.70
   3   1  -8  130.89   19.60
  -3   1   8  127.09   25.20
  -3  -1  -8  127.79   17.00
   3   1  -8  140.49   16.30
  -3  -1  -8  168.38   23.20
   3  -1   8  140.99   25.40
  -4  -1   8   -3.00    9.30
   4  -1  -8  -12.40   18.50
  -4  -1   8   12.00   18.20
  -4   1  -8   -1.20   12.60
  -4  -1   8  -16.60   17.20
   4   1   8   12.30   17.70
  -4   1  -8   -1.90   10.20
  -4   1   8    8.10    8.90
  -4  -1  -8   -5.70   10.60
  -4   1   8   27.40   19.30
  -4   1   8   -0.20   17.70
   4   1  -8    9.90    8.90
   4  -1   8  -12.50   17.10
   4  -1   8  -33.20   16.60
  -4  -1  -8   -4.90   13.80
   4   1  -8  -41.70   18.00
  -5   1  -8  122.09   19.80
   5   1   8  177.28   27.40
   5   1   8  185.48   31.10
  -5  -1   8  138.29   21.10
  -5   1  -8  121.49   23.40
  -5  -1   8  175.18   29.80
  -5  -1   8  201.28   32.10
  -5  -1  -8  120.49   23.00
  -5   1   8  162.38   29.10
   5  -1   8  125.49   28.00
  -5  -1  -8  117.39   20.70
  -5   1   8  116.79   27.70
   5  -1   8  197.88   29.20
  -5   1   8  183.98   20.00
   5   1  -8  133.69   15.00
  -6  -1   8  -10.00   19.60
   6   1   8   -6.30   18.10
  -6   1  -8  -11.60   15.40
  -6  -1   8    7.50   18.70
  -6  -1   8   -8.70   12.90
  -6   1  -8    9.30   14.30
  -6   1   8    3.70   18.40
   6   1  -8  -12.10    8.20
  -6  -1  -8   -6.90   15.20
  -6   1   8  -26.70   19.10
   6  -1   8   -6.10   19.20
  -6   1   8    5.40   12.50
  -6  -1  -8  -12.20   14.10
  -7   1  -8  302.97   35.50
   7   1   8  315.47   45.10
  -7  -1   8  275.67   42.20
  -7  -1   8  374.16   42.10
  -7  -1   8  316.47   33.90
  -7   1  -8  321.07   37.00
  -7  -1  -8  280.17   35.30
  -7  -1  -8  312.17   36.50
  -7   1   8  317.87   41.60
  -7   1   8  320.37   32.80
   7  -1   8  359.16   47.10
  -7   1   8  260.17   40.00
  -8   1  -8    1.70   18.50
   8   1   8   10.30   23.90
  -8  -1   8    8.10   17.00
  -8  -1   8   20.40   23.50
  -8   1  -8   33.50   18.50
  -8  -1   8    7.10   20.70
  -8   1   8    6.20   21.00
  -8  -1  -8    1.50   16.80
  -8  -1  -8   16.00   18.60
   8  -1   8    8.20   23.20
  -8   1   8    5.40   15.00
  -8   1   8   -9.20   20.10
  -9  -1   8  172.18   34.60
  -9   1  -8  233.48   34.60
  -9  -1   8  148.59   34.90
   9   1   8  146.99   35.00
  -9   1  -8  236.98   35.00
  -9  -1   8  222.28   33.20
  -9   1   8  198.18   38.10
  -9   1   8  205.48   32.30
  -9   1   8  172.98   36.80
  -9  -1  -8  227.58   34.30
  -9  -1  -8  219.68   34.50
   9  -1   8  149.99   34.40
 -10  -1   8   30.80   28.00
 -10   1  -8   34.20   21.00
 -10   1  -8    2.20   21.80
 -10  -1   8   10.10   21.40
 -10  -1   8   10.00   22.50
  10   1   8   27.00   27.70
  10  -1   8   16.00   27.10
 -10   1   8   -1.80   15.10
 -10   1   8   -8.30   27.40
 -10   1   8  -10.10   21.70
 -10  -1  -8   21.10   22.60
 -10   1   8    4.00   21.10
 -10  -1  -8    6.80   21.80
 -11  -1   8  501.75   54.09
  11   1   8  439.36   60.29
 -11   1  -8  351.96   49.20
 -11   1  -8  430.76   54.79
 -11  -1   8  496.65   62.99
 -11  -1  -8  448.96   53.79
  11  -1   8  450.55   58.99
 -11   1   8  496.85   40.80
 -11  -1  -8  417.86   50.59
 -11   1   8  452.95   49.00
 -11   1   8  395.26   60.09
 -12   1  -8   58.09   27.40
 -12  -1   8   -0.60   29.10
  12   1   8  -29.00   29.00
 -12   1  -8    0.60   28.90
 -12  -1   8   -0.60   26.70
 -12  -1  -8   23.50   24.90
 -12   1   8   22.90   27.90
  12  -1   8   31.40   30.90
 -12  -1  -8    7.20   29.50
 -12   1   8   34.70   32.40
 -12   1   8   -2.10   18.70
 -13  -1   8  258.17   45.30
 -13   1  -8  260.87   42.20
 -13  -1   8  204.48   50.09
  13   1   8  216.78   51.49
 -13   1  -8  219.68   52.59
  13  -1   8  231.78   50.19
 -13  -1  -8  196.48   69.79
 -13  -1  -8  229.18   41.80
 -13   1   8  260.67   53.79
 -13   1   8  232.88   43.10
 -13   1   8  285.37   39.20
 -14  -1   8   30.70   27.10
 -14   1  -8  -11.00   26.30
  14   1   8   -8.80   38.60
 -14   1  -8   45.30   28.10
 -14  -1   8    7.80   40.30
 -14   1   8   43.10   24.80
 -14  -1  -8   65.19   28.90
 -14  -1  -8   23.50   30.00
 -14   1   8   30.90   39.40
  14  -1   8   32.10   35.90
 -15   1  -8  237.18   38.50
 -15   1  -8  221.38   48.50
 -15  -1   8  235.98   56.49
  15   1   8  264.77   58.09
 -15  -1   8  220.08   39.40
 -15   1   8  257.07   59.99
  15  -1   8  238.58   57.79
 -15  -1  -8  307.37   45.80
 -15   1   8  240.48   38.80
 -15  -1  -8  309.17   52.49
 -16   1  -8   -2.10   31.80
 -16   1  -8   21.80   34.00
 -16  -1   8  -20.00   30.30
 -16  -1   8   29.50   37.50
  16  -1   8   -8.40   41.00
 -16   1   8  -63.79   30.00
 -16  -1  -8   57.39   36.10
 -16   1   8    8.70   35.50
 -16  -1  -8  -58.29   33.10
 -17  -1   8  214.98   47.70
  17   1   8  171.88   46.00
 -17  -1   8  347.97   50.69
 -17   1  -8  167.38   36.60
 -17   1  -8  172.08   40.80
 -17  -1  -8  122.89   39.50
 -17   1   8  215.58   46.50
  17  -1   8  140.79   45.40
 -17  -1  -8  189.98   37.80
   0   1  -9   25.10   14.30
   0   1   9   36.00   19.20
   0  -1   9   13.00   18.70
   0   1   9   35.40   18.50
   0  -1   9   20.30   18.30
  -1  -1   9 1851.61  123.29
   1   1   9 1763.42  115.89
   1  -1  -9 1643.34  113.19
  -1   1  -9 1758.32  114.59
  -1  -1   9 1972.00  121.59
   1   1   9 1787.32  123.49
   1  -1   9 1739.43  118.39
   1  -1   9 2017.20  124.59
  -1  -1  -9 1678.63  114.79
  -1   1   9 1906.31  124.69
  -1   1   9 1846.62  118.29
   1   1  -9 1689.33  112.29
  -2  -1   9    1.00   19.60
   2   1   9   13.40    8.90
  -2  -1   9   16.80   17.00
   2  -1  -9   10.10   11.80
   2   1   9  -13.20   18.70
  -2   1  -9  -11.60   12.40
   2   1  -9   -1.50   11.30
  -2  -1  -9    8.20   12.60
   2  -1   9    7.10    9.10
  -2   1   9  -13.20   17.90
   2  -1   9  -13.80   19.10
   2  -1   9  -12.10   16.50
  -2   1   9   21.70   16.30
   3   1   9 1617.64  117.19
  -3   1  -9 1861.91  103.59
  -3  -1   9 1698.53  100.09
  -3  -1   9 1543.05  117.39
   3   1   9 1501.25  104.79
   3   1   9 1685.23  109.29
   3  -1  -9 1795.62  101.49
  -3  -1   9 1472.85  112.89
  -3   1  -9 1821.52  111.59
   3  -1  -9 1795.82  105.89
  -3  -1  -9 1758.22  111.79
  -3  -1  -9 1753.02  103.59
  -3   1   9 1504.85  117.09
   3   1  -9 1747.83  100.99
   3  -1   9 1684.43  117.29
   3   1  -9 1841.72  104.49
   3  -1   9 1404.16  104.99
  -3   1   9 1557.74  112.29
   3  -1   9 1686.63  112.19
  -4  -1   9   -4.20    8.80
   4  -1  -9   35.80   19.90
  -4   1  -9   -8.00   14.40
   4   1   9    1.60   20.00
  -4  -1   9    5.30   17.90
   4   1   9    7.60   19.60
  -4   1  -9    6.10   10.90
  -4  -1   9   -5.60   20.70
  -4  -1  -9   -8.30   11.60
   4  -1   9   14.40   17.90
  -4   1   9   11.50   19.10
   4  -1   9  -26.70   17.90
  -4   1   9   35.50   20.30
  -4   1   9    4.30    8.50
  -4  -1  -9    9.00   15.30
   4   1  -9   20.50   11.50
   4   1  -9   23.80   20.30
  -5  -1   9 1990.80  132.99
  -5  -1   9 1894.21  118.19
  -5   1  -9 1787.42  119.79
  -5  -1   9 1936.51  131.19
   5   1   9 1882.61  124.79
   5   1   9 1938.41  133.39
  -5   1  -9 1782.52  124.89
  -5   1   9 2062.79  134.99
  -5  -1  -9 1828.92  125.79
   5  -1   9 1830.62  130.59
  -5   1   9 2019.40  118.09
   5  -1   9 2048.59  128.19
  -5  -1  -9 1758.92  120.09
  -5   1   9 2116.39  131.19
   5   1  -9 1791.42  114.39
  -6  -1   9   -6.10   12.70
   6   1   9   46.30   20.80
  -6  -1   9    0.10   19.80
   6   1   9   12.30   20.20
  -6   1  -9   13.10   14.80
  -6  -1   9   37.40   21.50
  -6   1  -9  -20.20   14.90
  -6   1   9   15.40   22.80
  -6   1   9   48.40   23.10
   6  -1   9  -18.70   21.40
  -6  -1  -9    4.70   14.30
   6   1  -9   10.40    9.90
  -6   1   9    1.60   11.80
   6  -1   9  -16.40   20.30
  -6  -1  -9   10.60   16.50
  -7   1  -9 1070.99   82.89
  -7   1  -9 1075.59   79.19
  -7  -1   9 1115.99   77.89
  -7  -1   9 1155.68   90.59
  -7  -1   9 1180.58   91.09
   7   1   9 1124.69   90.69
  -7  -1  -9 1026.40   82.09
  -7   1   9 1021.60   88.29
  -7   1   9 1165.88   88.59
  -7   1   9 1173.88   77.59
  -7  -1  -9 1098.89   80.49
   7  -1   9 1096.29   87.79
  -8  -1   9   31.70   24.70
   8   1   9    7.00   22.80
  -8   1  -9   47.00   20.90
  -8  -1   9   57.39   27.60
  -8  -1   9   33.60   18.10
  -8   1  -9   44.70   19.70
  -8  -1  -9   17.80   19.60
  -8  -1  -9   58.39   21.50
   8  -1   9  -34.30   21.60
  -8   1   9   68.19   25.60
  -8   1   9   11.50   24.40
  -8   1   9   28.70   17.40
  -9  -1   9  667.73   64.89
   9   1   9  522.95   62.59
  -9   1  -9  645.24   60.09
  -9  -1   9  548.15   54.59
  -9   1  -9  746.13   58.69
  -9  -1   9  554.54   63.29
  -9   1   9  527.35   63.09
  -9   1   9  532.05   65.19
   9  -1   9  549.05   61.49
  -9  -1  -9  721.13   60.79
  -9   1   9  561.84   53.89
 -10   1  -9   10.30   19.50
 -10  -1   9  -22.90   20.50
 -10  -1   9    8.80   24.00
 -10  -1   9  -32.70   27.90
  10   1   9  -24.20   28.30
 -10   1  -9   -4.40   21.40
 -10  -1  -9   13.10   22.30
 -10   1   9   26.70   27.40
 -10  -1  -9   15.60   24.90
  10  -1   9  -64.99   24.30
 -10   1   9   40.00   29.70
 -10   1   9   23.80   20.90
 -11   1  -9  355.26   55.79
 -11   1  -9  443.26   52.49
  11   1   9  559.24   63.09
 -11  -1   9  484.25   62.79
 -11  -1   9  484.75   52.99
 -11   1   9  536.65   64.79
 -11  -1  -9  413.36   52.89
 -11   1   9  542.15   61.39
 -11   1   9  475.55   53.39
  11  -1   9  395.66   58.69
 -11  -1  -9  453.85   56.39
 -12   1  -9  -18.60   24.60
  12   1   9   19.20   34.60
 -12  -1   9  -16.30   27.30
 -12  -1   9   33.10   31.60
 -12   1  -9  -39.80   28.40
  12  -1   9   -5.30   30.40
 -12  -1  -9   -1.70   23.30
 -12   1   9   38.90   34.90
 -12   1   9   -0.40   28.00
 -12  -1  -9   45.00   33.30
  13   1   9  187.48   48.00
 -13  -1   9  220.68   51.19
 -13  -1   9  255.07   43.60
 -13   1  -9  125.79   37.70
 -13   1   9  171.98   46.60
 -13   1   9  218.08   43.60
 -13  -1  -9  179.18   42.90
  13  -1   9  184.38   48.30
  14   1   9   48.30   40.50
 -14  -1   9    8.40   27.10
 -14   1  -9   18.00   29.70
 -14   1  -9   43.00   32.50
 -14  -1   9  -44.10   36.50
 -14  -1  -9   -2.40   27.20
  14  -1   9    6.00   38.80
 -14   1   9  -42.00   40.20
 -14   1   9   -7.70   26.80
 -14  -1  -9   34.20   30.80
  15   1   9   43.30   44.50
 -15  -1   9  137.59   31.90
 -15  -1   9   68.49   33.30
 -15   1  -9   81.09   37.30
 -15   1  -9   45.90   35.80
 -15   1   9   43.90   43.40
 -15   1   9   37.30   30.70
 -15  -1  -9   61.09   36.40
 -15  -1  -9   30.30   34.30
  15  -1   9   47.20   47.70
 -16   1  -9  -14.40   35.90
 -16  -1   9   53.39   34.80
 -16  -1   9    7.60   39.40
  16  -1   9   42.80   42.60
 -16  -1  -9  -52.99   34.90
 -16   1   9   29.80   36.40
 -16   1   9   19.80   35.20
  17   1   9   86.59   37.40
 -17   1  -9   20.80   30.70
 -17  -1   9  141.39   40.10
 -17   1  -9  115.69   40.60
 -17  -1   9  151.88   46.80
  17  -1   9  145.99   44.90
 -17  -1  -9   90.19   39.20
 -17   1   9   23.50   38.70
 -17  -1  -9  105.69   35.40
 -17   1   9   74.99   39.60
   0   1  10  -47.10   17.80
   0   1 -10    0.50   13.60
   0  -1 -10   16.70   13.50
   0  -1  10   33.20   19.50
   0  -1  10   -3.30   19.30
   0   1  10  -24.10   19.30
   1   1  10   23.70   21.40
   1   1  10   14.00   22.30
  -1   1 -10   15.70   14.00
  -1  -1  10   37.40   19.50
   1  -1 -10   40.50   15.30
  -1  -1  10   21.00   20.20
  -1  -1 -10   17.00   13.90
  -1   1  10   18.50   21.60
  -1   1  10   36.50   20.00
   1  -1  10   33.90   22.40
   1   1 -10   18.30   14.30
   1  -1  10   30.40   19.80
  -2  -1  10   -8.20   18.30
   2  -1 -10   21.00   14.10
   2   1  10   -8.00   20.70
  -2  -1  10    9.50   19.80
  -2   1 -10  -21.00   14.30
  -2   1  10   -2.40   21.00
   2   1 -10   -6.00   12.30
   2  -1  10   37.20   19.10
  -2   1  10   19.80   17.90
  -2  -1 -10   -4.70   15.00
   2  -1  10  -16.30    7.80
  -2  -1 -10   -2.20    6.50
   2  -1  10   22.90   20.80
   3   1  10   96.69   28.70
  -3   1 -10  135.39   24.60
  -3   1 -10  137.79   17.80
  -3  -1  10  118.89   27.60
   3   1  10  172.48   25.20
  -3  -1  10   96.79   28.30
   3  -1  10  110.19   19.80
  -3   1  10   85.69   23.40
  -3   1  10  119.39   29.60
   3   1 -10  131.99   19.00
   3  -1  10   73.69   26.90
  -3  -1 -10  117.99   23.30
   3  -1  10  150.58   28.20
  -3  -1 -10  139.09   16.50
  -4  -1  10   -7.00    9.90
  -4  -1  10    2.60   19.90
   4  -1 -10   -4.60   17.40
  -4   1 -10  -35.10   14.30
   4  -1 -10   -3.00   13.60
  -4   1 -10   21.40   11.80
   4   1  10   17.20   18.90
  -4  -1  10   19.50   21.80
   4   1  10   11.80   20.50
   4  -1  10   23.90   20.70
   4   1 -10  -17.80   16.40
   4   1 -10    1.70   12.20
  -4   1  10  -13.30   18.80
  -4   1  10   18.00   20.40
  -4  -1 -10   28.60   16.80
   4  -1  10   23.70   20.00
  -4   1  10   -8.90    9.10
  -4  -1 -10   22.50   12.00
  -5  -1  10   72.09   27.20
  -5   1 -10   99.49   18.60
   5   1  10  114.39   29.10
   5   1  10   97.99   24.20
   5  -1 -10   88.49   17.80
  -5  -1  10  108.09   16.40
  -5   1 -10   70.59   23.00
  -5  -1  10   29.70   23.50
  -5   1  10   83.89   28.10
   5  -1  10  119.29   29.40
   5   1 -10   93.19   15.40
  -5   1  10  114.09   16.00
  -5   1  10   84.99   27.70
  -5  -1 -10   79.29   22.30
   5  -1  10   97.79   26.70
  -5  -1 -10  101.19   19.70
   6   1  10    5.60   23.90
  -6   1 -10   31.30   15.90
  -6   1 -10   12.80   17.40
  -6  -1  10    8.70   23.00
  -6  -1  10   42.60   26.10
   6   1  10   19.60   22.30
  -6  -1  10   42.80   14.40
  -6   1  10   53.59   24.20
  -6  -1 -10   14.30   16.50
  -6   1  10   -0.90   23.40
  -6  -1 -10   18.80   17.70
   6   1 -10   16.90   11.90
   6  -1  10   33.50   27.10
  -6   1  10   28.30   13.80
   6  -1  10   25.90   25.20
  -7  -1  10  279.27   44.70
   7   1  10  322.17   42.20
  -7   1 -10  273.07   39.00
   7   1  10  250.77   44.50
  -7   1 -10  246.88   34.60
  -7  -1  10  264.47   45.40
  -7  -1  10  251.07   31.50
  -7  -1 -10  273.37   36.70
  -7   1  10  226.38   40.60
  -7   1  10  308.67   48.50
  -7  -1 -10  262.87   39.00
   7  -1  10  339.27   45.20
  -7   1  10  268.07   30.90
   7  -1  10  260.67   43.60
  -8  -1  10  -12.10   28.60
  -8   1 -10   45.70   22.60
  -8  -1  10   -0.90   24.90
   8   1  10   38.80   26.30
  -8   1 -10   -1.40   19.50
  -8  -1  10  -24.10   17.20
   8   1  10   10.70   27.50
   8  -1  10  -28.30   25.70
  -8   1  10    7.40   26.10
  -8   1  10  -14.80   16.20
  -8  -1 -10   42.30   23.70
   8  -1  10   62.19   28.50
  -8  -1 -10   18.30   21.00
  -8   1  10   22.80   25.20
  -9  -1  10  287.57   48.80
  -9  -1  10  270.27   36.90
  -9   1 -10  289.57   41.20
   9   1  10  254.67   48.10
  -9   1 -10  268.27   41.20
  -9  -1  10  201.28   42.50
  -9   1  10  190.48   42.20
   9  -1  10  214.08   42.10
  -9  -1 -10  305.07   43.40
  -9   1  10  254.07   46.20
  -9  -1 -10  212.68   39.60
  -9   1  10  245.48   34.80
 -10  -1  10   26.70   28.00
  10   1  10   -9.60   28.60
 -10   1 -10    8.70   23.20
 -10   1 -10  -15.20   24.70
 -10  -1  10    9.00   30.20
 -10  -1  10    6.00   21.80
 -10   1  10   15.40   29.80
 -10   1  10   -2.40   20.40
 -10  -1 -10  -18.00   22.50
  10  -1  10   32.50   30.50
 -10  -1 -10   16.00   25.50
 -10   1  10   23.70   27.80
 -11  -1  10  261.87   50.59
 -11   1 -10  248.58   46.70
 -11   1 -10  242.38   43.90
  11   1  10  377.66   57.89
 -11  -1  10  339.67   56.09
 -11  -1  10  393.76   47.50
  11  -1  10  317.57   55.89
 -11   1  10  260.17   50.79
 -11   1  10  332.97   46.90
 -11   1  10  309.67   50.19
 -11  -1 -10  349.67   49.70
 -11  -1 -10  193.98   40.80
 -12   1 -10  -17.10   28.70
 -12  -1  10  -12.10   28.90
  12   1  10    3.00   32.80
 -12  -1  10   -2.90   38.10
 -12   1 -10  -17.30   26.00
 -12  -1 -10  -27.60   25.20
 -12   1  10  -68.19   33.40
  12  -1  10  -33.70   32.30
 -12   1  10   10.20   28.60
 -12  -1 -10   18.20   34.60
 -13   1 -10  242.88   46.00
  13   1  10  190.88   52.69
 -13  -1  10  288.77   46.80
 -13   1 -10  219.38   46.80
 -13  -1  10  248.78   58.79
 -13   1  10  254.97   55.99
  13  -1  10  259.57   56.19
 -13  -1 -10  231.28   47.00
 -13   1  10  246.98   46.60
 -13  -1 -10  243.78   50.39
 -14   1 -10  -41.30   30.20
 -14   1 -10  -45.30   29.10
 -14  -1  10   -9.20   43.40
  14   1  10   -1.20   40.00
 -14  -1  10   18.90   28.30
 -14  -1 -10   41.20   38.70
 -14   1  10    2.10   27.70
 -14   1  10  -31.10   41.10
 -14  -1 -10   17.50   28.90
  14  -1  10  -10.70   40.10
 -15   1 -10  128.89   36.70
 -15  -1  10  144.29   47.40
 -15   1 -10  262.17   53.39
 -15  -1  10  245.58   38.60
  15  -1  10  110.49   53.19
 -15  -1 -10  237.28   43.70
 -15   1  10  259.97   40.10
 -15   1  10   66.29   38.40
 -15  -1 -10  151.58   45.90
 -16   1 -10   28.40   27.60
  16   1  10   22.10   36.00
 -16   1 -10   41.70   36.80
 -16  -1  10   56.89   37.20
 -16  -1  10    1.20   35.90
 -16  -1 -10   15.90   31.00
 -16  -1 -10  -32.20   37.60
 -16   1  10    3.30   36.20
 -16   1  10  -50.79   35.90
  16  -1  10    9.40   39.60
   0   1  11    4.90   19.30
   0   1 -11   28.00   15.30
   0  -1  11   16.70   23.60
   0   1  11   19.00   20.90
   0  -1 -11   36.50   15.70
   0  -1  11   -2.30   20.40
  -1  -1  11 1442.36  101.99
   1   1  11 1364.66  104.69
   1  -1 -11 1276.37   92.09
   1   1  11 1413.86   96.59
  -1   1 -11 1339.97   93.99
  -1  -1  11 1396.26  104.19
  -1   1  11 1519.25   98.59
   1   1 -11 1354.76   92.19
   1  -1  11 1343.57  103.59
   1  -1  11 1426.96   98.09
  -1  -1 -11 1355.96   93.99
  -1   1  11 1429.66  107.19
  -2  -1  11   10.60   21.00
   2  -1 -11    8.80   15.50
   2   1  11   38.90   20.90
  -2  -1  11   29.00   23.70
   2   1  11   41.70   23.50
  -2   1 -11   34.00   18.50
   2  -1  11   32.10   25.60
  -2   1  11    4.40   20.60
  -2   1  11   19.30   22.20
   2   1 -11   12.60   15.30
   2  -1  11    3.70   19.50
  -2  -1 -11    8.20   15.30
   3   1  11 1418.36   94.29
   3   1  11 1653.33  104.99
  -3  -1  11 1550.14  110.99
  -3  -1  11 1515.95  114.39
   3   1  11 1496.65  114.69
   3  -1 -11 1480.45  103.99
  -3   1 -11 1648.14  105.59
  -3  -1 -11 1633.24  106.09
   3  -1  11 1450.25  106.49
  -3   1  11 1641.94  109.69
   3  -1  11 1424.36  112.19
   3  -1  11 1514.15   94.79
  -3   1  11 1503.25  115.99
  -4   1 -11   63.19   21.70
   4  -1 -11   24.80   13.10
  -4  -1  11   14.30   23.60
   4   1  11  -14.80   22.60
  -4   1 -11   14.80   12.60
  -4  -1  11  -15.10   22.80
   4   1  11   57.39   21.40
  -4  -1 -11   35.50   13.50
   4  -1  11  -13.70   22.40
   4  -1  11   44.90   23.90
  -4  -1 -11   40.00   18.30
   4   1 -11   45.30   15.00
  -4   1  11   69.09   27.40
  -4   1  11   17.80   21.30
   5   1  11  803.62   71.49
   5   1  11  879.11   62.49
  -5  -1  11  832.72   70.79
  -5  -1  11  680.63   69.39
   5  -1 -11  739.93   65.89
  -5   1 -11  689.33   60.69
   5  -1 -11  699.53   53.59
  -5  -1  11  718.33   49.30
  -5   1 -11  625.84   52.79
  -5   1  11  790.12   49.60
  -5   1  11  707.73   69.39
   5  -1  11  753.42   68.89
   5   1 -11  631.14   51.19
  -5  -1 -11  669.23   53.39
  -5  -1 -11  623.94   59.99
   5   1 -11  764.22   62.29
   5  -1  11  727.73   64.99
  -5   1  11  753.62   64.89
  -6   1 -11    1.50   16.40
  -6  -1  11   47.70   26.70
  -6  -1  11   29.00   28.40
  -6  -1  11   32.00   14.20
   6   1  11   42.10   26.40
   6  -1 -11   67.99   17.60
   6   1  11   34.20   22.70
  -6   1 -11   25.10   22.00
  -6   1  11   66.19   28.30
   6  -1  11   -9.40   24.90
   6  -1  11   37.30   26.70
  -6   1  11   34.10   14.20
  -6   1  11   32.80   28.90
  -6  -1 -11   29.60   18.20
   6   1 -11   30.60   15.30
  -6  -1 -11    6.70   21.00
  -7  -1  11  453.75   60.09
  -7   1 -11  485.05   47.10
   7   1  11  517.45   54.59
  -7  -1  11  454.15   56.99
  -7  -1  11  525.75   44.10
   7  -1 -11  467.75   42.00
  -7   1 -11  477.95   51.29
   7   1  11  466.25   58.69
  -7   1  11  535.35   63.59
  -7  -1 -11  493.35   47.90
  -7   1  11  498.75   43.40
   7  -1  11  430.26   56.89
  -7   1  11  591.34   62.39
   7  -1  11  561.04   62.59
  -7  -1 -11  485.75   51.99
  -8   1 -11   19.20   21.60
  -8  -1  11   10.60   18.60
   8   1  11  -34.90   26.00
  -8   1 -11  -10.50   20.50
   8   1  11  -15.30   28.00
  -8  -1  11    7.90   26.30
  -8  -1  11   -0.70   27.50
   8  -1 -11   -3.90   36.90
   8  -1  11  -26.90   27.70
  -8   1  11   22.50   18.90
  -8  -1 -11   15.30   23.10
  -8   1  11   57.89   31.60
  -8   1  11   13.70   25.80
  -8  -1 -11   29.80   24.40
   8  -1  11   -2.00   28.50
   9   1  11  519.55   58.19
  -9  -1  11  433.36   58.29
  -9   1 -11  364.06   51.39
   9  -1 -11  383.66   37.20
  -9  -1  11  360.26   43.80
  -9  -1  11  330.97   55.99
  -9   1 -11  408.66   47.90
   9   1  11  347.67   57.09
  -9  -1 -11  393.26   47.80
   9  -1  11  432.56   58.49
  -9   1  11  335.87   54.79
  -9   1  11  342.87   57.29
  -9   1  11  389.36   44.10
   9  -1  11  408.26   56.29
  -9  -1 -11  401.36   48.90
 -10  -1  11    9.10   31.60
 -10   1 -11   25.60   26.90
 -10  -1  11  -29.00   22.90
 -10   1 -11    1.60   24.60
  10   1  11   -3.70   29.70
 -10  -1  11   23.20   31.30
 -10   1  11  -13.40   30.70
 -10  -1 -11  -20.90   25.10
  10  -1  11   41.10   33.10
  10  -1  11   -2.90   29.70
 -10  -1 -11    5.50   25.30
 -10   1  11    4.90   29.50
 -10   1  11  -12.40   22.80
 -11   1 -11  307.17   48.20
 -11   1 -11  260.47   45.20
 -11  -1  11  341.67   48.00
 -11  -1  11  420.96   59.09
 -11  -1  11  363.86   61.89
  11   1  11  305.97   59.09
 -11   1  11  346.17   57.79
 -11   1  11  350.56   58.99
  11  -1  11  289.27   55.59
 -11  -1 -11  318.57   50.89
 -11  -1 -11  367.06   55.49
 -11   1  11  370.36   49.70
 -12  -1  11   14.00   36.00
  12   1  11   -5.60   35.60
 -12  -1  11    4.90   30.40
 -12   1 -11   19.70   33.30
 -12   1 -11   13.40   31.00
 -12  -1 -11   36.30   34.90
  12  -1  11  -47.30   35.10
 -12  -1 -11   -1.40   29.30
 -12   1  11  -13.00   35.00
 -12   1  11   -3.70   30.50
 -12   1  11   30.70   35.30
  13   1  11  144.89   49.20
 -13  -1  11  258.57   46.30
 -13   1 -11  202.58   47.70
 -13  -1  11  232.28   55.29
 -13   1 -11  192.28   38.70
  13  -1  11  226.38   51.19
 -13  -1 -11  235.18   48.60
 -13  -1 -11  133.99   36.50
 -13   1  11  198.28   42.10
 -13   1  11  276.77   53.39
 -14   1 -11   -2.30   34.80
  14   1  11  -39.00   40.70
 -14  -1  11   13.00   32.10
 -14  -1  11   72.59   38.50
 -14   1 -11  -31.10   29.30
 -14   1  11  -11.70   38.40
 -14   1  11   44.70   31.20
 -14  -1 -11   74.39   39.50
 -14  -1 -11    2.50   31.40
  14  -1  11  -50.09   39.70
  15   1  11   90.09   39.40
 -15  -1  11  111.19   39.70
 -15  -1  11  146.09   35.30
 -15   1 -11  151.78   38.40
 -15   1 -11   59.29   32.00
 -15  -1 -11  120.39   32.10
 -15  -1 -11  185.98   39.50
 -15   1  11   71.29   39.90
 -15   1  11  173.78   35.50
 -16  -1  11  -45.60   39.20
 -16   1 -11   30.20   31.10
 -16  -1  11   25.70   38.70
  16   1  11   41.30   37.00
 -16   1 -11  -10.30   36.80
 -16   1  11   10.30   37.60
  16  -1  11  -53.39   37.90
 -16   1  11   49.00   39.50
 -16  -1 -11    9.90   30.70
 -16  -1 -11  -31.90   36.20
   0   1  12  -13.60   25.30
   0  -1  12   23.10   22.70
   0   1  12   -5.10   20.60
   0  -1  12  -24.10   21.70
   0   1 -12   15.30   17.10
   0  -1 -12   11.00   17.60
  -1   1 -12    2.20   18.90
   1   1  12  -19.90   21.20
   1   1  12  -12.60   25.10
  -1  -1  12    6.30   22.70
   1  -1 -12  -13.00   15.60
  -1  -1  12    0.70   25.30
   1   1 -12   -8.80   15.40
   1  -1  12  -29.90   24.50
  -1  -1 -12    0.80   15.70
  -1   1  12    7.20   20.30
   1  -1  12   60.69   26.20
  -1   1  12  -34.50   22.20
  -2  -1  12  -11.70   24.00
  -2   1 -12    2.30   18.90
   2  -1 -12   -6.70   15.90
   2   1  12  -22.50   23.60
   2   1  12   28.10   22.70
  -2  -1  12   -9.80   22.10
   2  -1  12  -13.30   23.70
   2  -1  12    0.20   23.40
  -2   1  12   10.20   23.80
  -2  -1 -12  -30.60   16.90
   2   1 -12   11.20   17.00
  -2   1  12    1.40   24.00
  -3  -1  12  133.59   29.60
   3  -1 -12  106.19   23.00
  -3  -1  12  118.49   33.90
   3   1  12  110.79   34.60
  -3   1 -12  110.09   24.40
   3   1  12  215.98   32.50
   3  -1  12  109.99   16.20
   3  -1  12  159.28   38.80
  -3  -1 -12  160.38   29.10
   3  -1  12  198.88   34.30
  -3   1  12  103.09   30.40
   3   1 -12  192.48   26.20
  -3   1  12  138.49   35.60
  -4  -1  12   18.70   23.60
   4   1  12  -12.20   22.80
  -4  -1  12    3.20   28.30
   4   1  12    2.50   25.30
   4   1  12  -12.80   24.20
  -4   1 -12    8.10   13.20
  -4   1 -12   15.20   20.50
  -4  -1 -12  -20.60   11.50
   4   1 -12    6.10   16.80
  -4   1  12   29.50   25.00
   4  -1  12   23.50   28.00
  -4  -1 -12    0.10   18.40
   4  -1  12    5.50   23.20
  -4   1  12  -17.50   26.10
   4  -1  12   12.40   25.40
   5   1  12  198.58   31.60
   5   1  12  227.58   42.90
   5  -1 -12  185.78   26.70
  -5   1 -12  118.99   30.70
  -5   1 -12  156.88   24.00
  -5  -1  12  144.09   35.40
  -5  -1  12  150.98   39.80
   5  -1  12  195.28   35.70
  -5   1  12  151.38   38.80
  -5  -1 -12  209.78   25.40
   5   1 -12  205.68   25.10
  -5  -1 -12  143.79   29.80
   5  -1  12  224.48   39.80
  -5   1  12  182.78   35.10
   6  -1 -12   12.40   18.60
   6   1  12   15.70   28.90
   6   1  12  -16.00   25.40
  -6  -1  12   14.30   29.00
  -6  -1  12   31.10   28.30
  -6  -1  12    5.30   13.60
  -6   1 -12   -4.30   22.30
  -6   1 -12  -23.00   16.60
   6  -1  12  -29.30   26.30
  -6  -1 -12   32.90   22.50
  -6   1  12    2.80   13.80
   6  -1  12  -20.70   24.40
   6   1 -12   23.70   15.80
  -6  -1 -12   -6.20   18.20
  -6   1  12  -33.10   25.10
  -6   1  12  -13.70   27.70
  -7  -1  12  193.78   41.40
   7   1  12  104.79   37.30
  -7   1 -12  133.09   27.20
   7  -1 -12  229.18   31.50
  -7  -1  12  168.18   24.40
  -7  -1  12  152.78   41.90
  -7   1 -12  177.98   36.70
   7   1  12  179.38   38.10
  -7  -1 -12  149.69   32.80
  -7  -1 -12  154.78   30.10
   7  -1  12  122.59   35.80
  -7   1  12  189.08   24.70
   7  -1  12  230.88   40.10
  -7   1  12  119.99   38.50
  -7   1  12  188.98   42.00
  -8  -1  12   36.60   19.70
  -8   1 -12   42.10   22.90
  -8   1 -12   -1.10   23.10
   8   1  12   -2.40   30.80
   8  -1 -12   -9.50   18.60
  -8  -1  12  -34.40   28.80
   8   1  12  -26.10   30.80
  -8  -1  12   30.30   30.40
  -8   1  12   14.30   28.60
  -8  -1 -12   26.80   24.90
  -8   1  12   19.90   18.70
   8  -1  12   21.00   32.70
  -8   1  12   26.20   28.90
  -8  -1 -12    8.60   22.40
   8  -1  12   30.20   29.50
   9   1  12  229.88   49.30
  -9  -1  12  222.28   50.49
  -9  -1  12  304.17   52.19
  -9  -1  12  321.17   40.10
   9   1  12  298.67   52.09
  -9   1 -12  258.87   44.10
  -9   1 -12  297.87   43.90
  -9   1  12  240.18   50.79
   9  -1  12  348.47   53.49
  -9   1  12  291.07   39.30
   9  -1  12  234.28   46.70
  -9  -1 -12  307.07   46.00
  -9  -1 -12  277.27   40.90
  -9   1  12  191.08   43.40
  10   1  12  -59.69   34.50
 -10  -1  12   -5.30   32.70
 -10   1 -12    7.80   27.10
 -10   1 -12    9.40   26.60
 -10  -1  12  -19.80   32.60
 -10  -1  12  -16.20   24.10
  10   1  12   30.10   36.80
 -10   1  12   30.40   34.80
  10  -1  12   17.50   32.30
 -10   1  12   22.20   24.50
 -10   1  12   28.20   36.80
 -10  -1 -12  -32.90   29.20
  10  -1  12    1.40   36.80
 -10  -1 -12  -46.80   26.60
  11   1  12  234.88   45.60
  11   1  12  252.57   58.99
 -11  -1  12  212.48   52.09
 -11  -1  12  173.08   53.29
 -11   1 -12  231.08   42.80
 -11   1 -12  149.09   40.30
 -11  -1  12  275.57   40.80
 -11  -1 -12  142.39   42.50
 -11   1  12  273.17   39.90
 -11   1  12  208.88   52.89
 -11   1  12  230.18   54.99
  11  -1  12  208.58   54.79
 -11  -1 -12  199.18   41.60
  11  -1  12  316.07   51.59
 -12   1 -12   10.60   35.20
 -12  -1  12   16.60   33.40
  12   1  12  -55.59   38.90
  12   1  12   31.20   41.00
 -12  -1  12    6.20   40.10
 -12   1 -12    2.90   32.10
 -12  -1  12   37.40   38.70
 -12   1  12   20.70   32.60
 -12   1  12   32.00   38.80
 -12  -1 -12   18.40   35.20
 -12   1  12   -8.90   38.50
  12  -1  12   34.30   39.00
  12  -1  12  -29.00   38.90
 -12  -1 -12   15.00   38.40
 -13   1 -12  276.27   46.80
 -13   1 -12  269.67   51.09
 -13  -1  12  394.96   54.09
  13   1  12  269.07   63.99
  13  -1  12  300.47   65.89
 -13   1  12  286.57   47.90
 -13  -1 -12  286.67   55.99
 -13  -1 -12  265.87   47.60
 -13   1  12  323.37   70.89
 -14   1 -12   53.79   37.90
  14   1  12  -20.90   34.90
 -14  -1  12   -7.50   33.70
 -14  -1  12  108.39   39.20
 -14   1 -12   10.10   31.80
 -14  -1 -12    2.60   32.80
 -14  -1 -12   52.69   35.40
 -14   1  12   40.30   37.10
 -14   1  12    7.80   32.20
 -15  -1  12  257.37   40.30
 -15   1 -12  117.69   37.70
  15   1  12   95.19   44.60
 -15  -1  12  166.58   48.60
 -15   1 -12  196.28   41.30
 -15   1  12  252.77   43.40
  15  -1  12  174.18   47.80
 -15  -1 -12  199.98   41.20
 -15  -1 -12  148.29   38.90
 -15   1  12  159.38   43.40
   0   1 -13   25.80   19.80
   0  -1  13   16.10   25.20
   0  -1 -13   31.70   19.50
   0  -1  13   18.60   28.20
   0   1  13    5.40   30.40
   0   1  13  -12.10   24.40
  -1   1 -13  740.73   61.39
  -1  -1  13  732.33   70.49
   1  -1 -13  737.73   61.39
  -1  -1  13  732.63   74.09
   1   1  13  752.52   77.59
   1   1  13  799.82   66.99
   1   1 -13  732.63   60.29
  -1  -1 -13  599.34   61.39
  -1   1  13  948.21   80.29
  -1   1  13  814.62   67.89
   1  -1  13  850.61   70.39
   1  -1  13  836.22   78.29
  -2  -1  13  -16.20   22.40
   2  -1 -13   17.20   19.50
   2   1  13   49.00   26.20
  -2  -1  13  -13.90   27.40
   2   1  13  -36.00   23.60
  -2   1 -13  -20.50   18.10
   2   1 -13   -1.00   19.30
   2  -1  13   10.90   28.40
  -2   1  13   17.30   25.60
  -2  -1 -13   15.50   21.30
  -2   1  13   -2.80   28.30
   2  -1  13   -0.60   25.50
   3  -1 -13 1001.40   71.19
  -3   1 -13 1001.90   75.49
  -3  -1  13  861.51   77.79
   3   1  13  779.82   84.39
  -3  -1  13 1104.19   91.09
   3   1  13  942.31   76.59
   3  -1  13  959.90   85.89
  -3   1  13  835.22   78.49
  -3   1  13  852.31   86.79
   3  -1  13  851.81   77.19
   3   1 -13 1065.29   71.19
  -3  -1 -13  949.40   74.69
  -4  -1  13  -12.70   25.90
   4  -1 -13   -8.00   18.50
   4   1  13   -7.50   28.50
   4   1  13   44.70   26.90
  -4  -1  13    2.20   28.10
  -4   1 -13   11.10   22.30
  -4   1  13  -13.70   23.10
   4  -1  13  -18.20   25.10
  -4   1  13   18.10   28.70
   4  -1  13    4.30   18.90
   4  -1  13    5.90   30.80
   4   1 -13  -11.40   20.70
  -4  -1 -13   10.50   22.70
   5   1  13  887.31   70.29
  -5  -1  13  796.02   76.69
   5   1  13  644.24   74.89
  -5   1 -13  718.73   54.79
  -5  -1  13  775.32   79.09
  -5   1 -13  692.73   67.29
  -5   1  13  650.53   77.69
   5  -1  13  830.22   78.99
  -5  -1 -13  658.23   65.29
  -5  -1 -13  741.63   55.29
   5   1 -13  711.93   57.99
  -5   1  13  827.82   75.39
   5  -1  13  859.31   72.49
  -6  -1  13  -54.39   28.10
   6   1  13   11.30   31.60
  -6   1 -13  -16.70   18.50
  -6   1 -13  -15.00   23.60
  -6  -1  13   16.50   28.30
  -6  -1  13   11.10   13.60
   6   1  13  -23.00   25.90
   6  -1  13   16.90   29.30
  -6   1  13   17.60   32.20
  -6  -1 -13    4.80   22.90
  -6  -1 -13    1.20   19.50
   6   1 -13   31.80   21.40
   6  -1  13   -1.80   28.00
  -6   1  13  -31.10   29.80
   7  -1 -13  517.55   49.70
  -7   1 -13  541.65   57.99
   7   1  13  587.84   70.79
   7   1  13  488.25   61.09
  -7   1 -13  534.05   60.69
  -7  -1  13  491.75   43.20
  -7  -1  13  422.66   63.69
  -7  -1  13  442.86   63.99
  -7  -1 -13  549.25   59.79
   7  -1  13  480.75   61.19
   7  -1  13  535.65   64.69
  -7   1  13  585.54   66.39
  -7  -1 -13  585.94   62.89
  -7   1  13  578.44   67.89
  -7   1  13  517.15   43.80
   8   1  13  -26.00   30.20
   8   1  13  -48.30   31.00
  -8  -1  13   19.50   31.20
  -8  -1  13  -15.50   29.70
   8  -1 -13   13.30   22.70
  -8   1 -13   16.30   25.50
  -8  -1  13    7.10   20.60
  -8   1 -13    0.10   26.20
  -8  -1 -13    1.10   25.40
  -8  -1 -13   12.10   24.80
  -8   1  13  -59.39   29.90
   8  -1  13  -10.90   33.80
   8  -1  13    2.10   32.60
  -8   1  13  -21.70   29.50
  -8   1  13   34.50   20.60
   9   1  13  400.66   64.79
  -9  -1  13  415.76   67.49
  -9   1 -13  461.85   53.49
  -9   1 -13  469.35   58.99
   9   1  13  514.35   62.89
  -9  -1  13  465.25   67.19
  -9  -1  13  431.66   49.30
  -9   1  13  563.54   72.89
   9  -1  13  314.67   61.79
  -9   1  13  514.65   49.00
   9  -1  13  581.64   67.79
  -9  -1 -13  549.45   62.39
  -9  -1 -13  439.86   56.49
  -9   1  13  431.26   62.69
  10   1  13   13.50   39.70
 -10  -1  13   -1.60   25.80
  10   1  13    6.30   37.40
 -10   1 -13   45.90   30.40
 -10  -1  13   34.30   38.30
 -10  -1  13  -17.40   31.10
 -10   1 -13    9.50   29.10
  10  -1  13  -51.49   42.50
 -10   1  13   -2.40   37.00
  10  -1  13   -4.60   35.90
 -10  -1 -13    6.80   34.00
 -10   1  13   10.30   34.70
 -10   1  13   -6.30   24.70
 -10  -1 -13  -56.69   28.80
  11   1  13  274.27   59.59
 -11  -1  13  238.98   58.79
 -11   1 -13  233.88   45.30
  11   1  13  198.08   55.09
 -11   1 -13  233.88   47.00
 -11  -1  13  224.68   53.99
 -11  -1  13  196.68   38.30
 -11   1  13  202.48   37.40
 -11   1  13  146.89   54.49
 -11   1  13  194.48   52.29
 -11  -1 -13  233.78   46.50
 -11  -1 -13  169.98   45.00
  11  -1  13  255.77   57.39
  11  -1  13  206.98   51.09
 -12   1 -13    3.30   34.40
 -12  -1  13   21.90   44.30
 -12  -1  13   10.40   35.40
 -12  -1  13   17.10   50.19
 -12   1 -13    1.80   37.50
  12   1  13   -4.00   44.00
  12   1  13  -21.20   40.20
 -12  -1 -13  -29.20   32.20
 -12  -1 -13   74.19   41.30
  12  -1  13   -2.70   43.40
 -12   1  13   29.80   49.40
  12  -1  13   37.60   47.90
 -12   1  13    3.80   32.80
 -12   1  13    4.70   39.40
  13   1  13  102.29   50.79
 -13  -1  13  122.09   41.70
 -13  -1  13  108.29   46.20
  13   1  13  142.29   50.19
 -13   1 -13  156.28   41.50
 -13  -1 -13  152.18   42.10
  13  -1  13  262.17   57.49
 -13   1  13  128.19   39.50
  13  -1  13   72.79   57.09
 -13   1  13  126.59   40.70
 -14  -1  13    2.20   37.40
 -14   1 -13  -32.20   35.40
 -14   1 -13    6.00   30.30
 -14  -1  13  -11.10   35.70
  14   1  13  -49.80   36.30
  14   1  13   47.90   52.29
 -14   1  13  -10.60   40.20
 -14   1  13   10.60   35.30
  14  -1  13  -65.29   39.20
 -14  -1 -13  -18.10   37.40
 -14  -1 -13   19.70   29.30
  14  -1  13   69.19   52.59
 -15  -1  13   83.29   40.20
  15   1  13   66.39   41.40
 -15   1 -13   39.20   40.10
 -15  -1 -13   54.39   42.00
  15  -1  13    4.50   40.00
 -15   1  13  147.49   38.40
   0   1  14  -46.30   27.50
   0  -1  14   22.00   30.30
   0  -1  14   25.60   28.90
   0   1 -14  -48.30   20.00
   0  -1 -14  -24.90   20.20
   0   1  14  -18.30   24.30
   1   1  14   11.10   26.80
   1  -1 -14   23.00   22.00
  -1  -1  14    6.30   28.80
  -1   1 -14   -2.30   22.40
   1   1  14    1.50   29.40
  -1  -1  14  -10.80   27.50
   1   1 -14   -4.70   20.10
  -1   1  14  -23.00   28.10
   1  -1  14  -19.30   26.40
   1  -1  14  -16.30   28.50
  -1  -1 -14    4.50   20.70
  -1   1  14   23.30   25.90
  -2   1 -14   10.40   22.50
   2   1  14  -23.40   26.80
  -2  -1  14   14.90   29.90
   2   1  14    2.40   28.10
   2  -1 -14  -21.90   19.70
  -2  -1  14   -7.60   26.70
  -2   1  14   17.10   27.10
   2  -1  14   20.10   33.00
   2   1 -14   -8.50   21.00
  -2   1  14   22.30   30.60
   2  -1  14   29.20   28.10
  -2  -1 -14   13.30   21.90
  -3   1 -14   41.40   23.40
   3  -1 -14   52.69   23.50
   3   1  14   54.89   33.90
  -3  -1  14   48.00   29.30
  -3  -1  14   47.10   31.80
   3   1  14   95.59   30.50
   3   1 -14   80.89   24.60
  -3   1  14   32.00   28.90
  -3   1  14   32.90   35.20
  -3  -1 -14   57.69   24.40
   3  -1  14   10.90   31.80
   3  -1  14   45.10   29.80
   4   1  14   21.10   29.30
   4   1  14  -65.39   29.80
  -4   1 -14    6.90   22.30
  -4  -1  14  -30.60   27.80
   4  -1 -14   -7.40   20.60
  -4  -1  14   33.80   29.70
   4   1 -14   30.50   25.80
  -4  -1 -14   -9.60   23.70
  -4   1  14   20.80   33.70
   4  -1  14  -17.20   26.90
  -4   1  14   35.80   30.00
   4  -1  14  -34.10   30.10
  -5  -1  14  182.88   44.00
   5   1  14   83.39   31.00
   5   1  14   60.59   38.50
  -5  -1  14   85.69   35.10
   5  -1 -14   40.20   25.40
  -5   1 -14  103.09   31.80
  -5   1  14   74.39   40.20
  -5   1  14   85.59   33.40
  -5  -1 -14   99.09   19.00
   5  -1  14   44.30   34.10
   5  -1  14   49.50   32.00
  -5  -1 -14   51.69   28.70
  -6   1 -14   -4.20   26.40
  -6  -1  14   16.10   34.00
   6   1  14   -5.00   31.90
   6  -1 -14   18.80   39.50
  -6  -1  14   13.70   32.00
   6   1  14   26.40   28.60
  -6   1 -14   25.50   21.10
  -6  -1 -14   -9.50   19.90
   6   1 -14   17.40   23.10
  -6   1  14   28.40   32.50
   6  -1  14   40.30   32.10
   6  -1  14   28.90   34.40
  -6   1  14   -0.80   33.50
  -6  -1 -14   46.50   25.70
  -7   1 -14  107.89   34.60
  -7   1 -14  151.98   29.10
   7   1  14  100.59   32.20
   7   1  14   68.19   40.30
  -7  -1  14  127.19   42.80
  -7  -1  14  100.09   18.60
  -7  -1  14  128.49   39.70
  -7   1  14   86.59   38.20
   7  -1  14  126.39   40.10
  -7   1  14  151.58   46.10
  -7  -1 -14  116.59   26.50
  -7  -1 -14  102.19   33.70
   7  -1  14  107.99   39.90
  -8  -1  14  -18.00   20.30
  -8   1 -14  -29.10   28.40
  -8   1 -14   13.40   25.90
  -8  -1  14   45.30   38.80
   8   1  14   39.20   39.80
   8   1  14   53.59   35.20
  -8  -1  14  -23.10   38.80
  -8  -1 -14   42.60   27.80
  -8   1  14   10.60   20.40
  -8  -1 -14  -16.10   25.30
  -8   1  14    9.10   38.20
   8  -1  14   14.60   34.90
   8  -1  14   35.90   37.60
  -8   1  14   21.50   34.20
  -9   1 -14  259.77   49.50
   9   1  14  212.58   47.20
  -9  -1  14  200.48   51.29
   9   1  14  217.28   53.29
  -9   1 -14  293.47   41.80
  -9  -1  14  232.98   56.09
  -9  -1  14  259.17   33.60
  -9   1  14  104.99   49.90
   9  -1  14  114.69   46.30
  -9  -1 -14  198.58   46.10
  -9   1  14  192.08   32.50
  -9   1  14  240.88   50.49
   9  -1  14  181.08   49.10
  -9  -1 -14  286.97   41.90
 -10  -1  14  -34.30   36.00
 -10  -1  14   24.10   28.30
 -10  -1  14   16.20   41.40
 -10   1 -14   19.30   33.90
  10   1  14    1.10   43.60
 -10   1 -14  -19.90   30.30
  10   1  14  -63.39   40.10
 -10  -1 -14    9.20   35.10
 -10  -1 -14   18.80   32.80
 -10   1  14   40.70   44.60
 -10   1  14  -11.70   40.00
 -10   1  14   10.90   27.10
  10  -1  14   -8.90   38.80
  10  -1  14  -55.69   35.70
  11   1  14  241.68   51.99
 -11  -1  14  209.38   38.40
  11   1  14  265.27   59.99
 -11  -1  14  294.57   73.29
 -11  -1  14  196.28   58.49
 -11   1 -14  178.18   47.60
 -11   1 -14  198.08   43.60
  11  -1  14  198.28   53.79
 -11   1  14  221.58   55.49
 -11  -1 -14   99.79   45.70
 -11  -1 -14  156.08   43.70
  11  -1  14  193.78   55.39
 -11   1  14  294.47   41.20
 -12  -1  14   44.10   36.90
 -12   1 -14  -28.20   39.30
 -12  -1  14   28.50   34.00
  12   1  14   58.19   48.00
 -12  -1  14   -5.30   36.10
 -12  -1 -14   33.00   42.10
  12  -1  14  -35.00   47.10
 -12   1  14    9.60   35.00
  12  -1  14   -2.10   45.80
 -12   1  14   78.29   66.19
 -12   1  14   11.80   34.00
 -13  -1  14  280.67   54.29
 -13   1 -14  335.27   50.99
  13   1  14  227.48   61.39
 -13  -1  14  313.77   51.09
 -13   1 -14  253.87   46.10
  13   1  14  182.18   49.60
 -13   1  14  177.08   44.30
  13  -1  14  211.78   47.30
  13  -1  14  150.48   64.39
 -13   1  14  228.98   48.80
 -13  -1 -14  296.97   50.19
 -13   1  14  241.88   48.50
 -13  -1 -14  232.38   43.70
 -14   1 -14   18.50   39.70
 -14   1 -14   34.30   30.30
 -14  -1  14  -28.70   40.00
  14   1  14 -131.59   63.59
  14   1  14    3.00   39.80
 -14  -1  14    6.10   38.00
 -14   1  14   -5.40   40.60
  14  -1  14 -117.59   61.79
  14  -1  14  -35.30   37.50
 -14  -1 -14  -13.30   38.90
 -14  -1 -14    2.50   30.70
 -14   1  14   29.70   37.10
   0  -1  15   52.99   32.30
   0  -1  15   66.69   33.60
   0  -1 -15   42.40   25.50
   0   1  15   18.20   29.50
   0   1  15   20.40   34.40
   0   1 -15   37.80   23.60
   1   1  15  773.82   84.89
   1  -1 -15  770.82   67.89
  -1  -1  15  832.72   85.79
   1   1  15 1008.40   75.69
  -1   1 -15  771.22   68.79
  -1  -1  15  827.42   77.49
   1   1 -15  688.23   66.79
   1  -1  15  814.82   77.69
   1  -1  15  782.32   83.99
  -1   1  15  929.61   76.99
  -1   1  15  821.42   85.29
  -1  -1 -15  797.12   70.99
  -2  -1  15    8.40   29.00
   2   1  15  -29.30   30.00
  -2   1 -15   14.20   24.60
  -2  -1  15    8.70   31.00
   2   1  15   39.40   38.00
   2  -1 -15   -0.60   23.60
  -2  -1 -15   34.10   26.70
   2   1 -15    2.70   22.80
  -2   1  15  -47.90   28.80
   2  -1  15   15.70   32.50
  -2   1  15    3.00   32.10
   2  -1  15   -3.60   33.70
  -3   1 -15 1209.38   93.09
   3   1  15 1045.30   92.59
   3  -1 -15 1307.77   87.89
  -3  -1  15 1221.28  100.29
   3   1  15 1010.90  102.79
  -3  -1  15 1075.59  104.59
   3  -1  15 1123.19  104.29
   3   1 -15 1280.97   86.29
  -3   1  15 1028.80   94.29
  -3   1  15 1052.39  108.69
   3  -1  15 1183.08   96.79
  -3  -1 -15 1236.88   92.29
   4  -1 -15   23.00   23.70
  -4  -1  15  -11.10   30.70
  -4  -1  15    6.90   32.90
   4   1  15   16.70   31.20
  -4   1 -15  -20.40   25.50
   4   1  15   29.00   33.40
  -4  -1 -15   22.20   25.40
   4   1 -15   65.69   26.80
  -4   1  15   26.10   32.50
   4  -1  15   -6.40   33.10
  -4   1  15    6.80   37.80
   4  -1  15    3.90   31.70
   5   1  15  811.72   72.89
  -5  -1  15  801.12   85.29
   5  -1 -15  580.94   59.99
  -5   1 -15  545.75   67.49
  -5  -1  15  711.23   73.09
   5   1  15  651.23   84.69
   5  -1  15  689.33   74.49
  -5  -1 -15  609.24   67.49
  -5   1  15  810.02   86.19
   5  -1  15  551.24   75.09
  -5   1  15  786.42   77.29
   5   1 -15  605.24   72.09
  -6   1 -15   39.90   30.50
   6   1  15   36.80   33.20
  -6  -1  15   44.50   32.80
   6   1  15   30.90   36.30
   6  -1 -15  -19.40   31.30
  -6  -1 -15   43.60   28.60
  -6  -1 -15    9.10   21.10
  -6   1  15  -29.10   34.10
   6  -1  15   33.40   36.30
   6   1 -15   -9.50   27.20
  -6   1  15    8.10   38.30
   6  -1  15   14.00   35.10
  -7  -1  15  362.36   61.09
   7   1  15  434.06   70.19
  -7   1 -15  421.06   58.79
  -7  -1  15  350.36   66.99
   7   1  15  454.85   55.29
  -7   1 -15  400.46   48.30
   7  -1  15  488.35   65.49
  -7  -1 -15  378.16   56.89
  -7   1  15  336.97   55.59
  -7   1  15  553.74   74.79
   7  -1  15  501.95   69.29
  -7  -1 -15  374.86   49.50
   8   1  15    8.90   40.40
  -8  -1  15   19.80   43.00
   8   1  15   -1.10   33.50
  -8  -1  15    5.10   45.60
  -8   1 -15  -31.40   30.70
  -8   1 -15   25.90   28.20
  -8   1  15   51.79   39.00
  -8  -1 -15    8.90   28.20
   8  -1  15   11.60   37.70
  -8  -1 -15   -7.90   30.00
  -8   1  15    7.80   38.70
   8  -1  15    1.70   41.80
  -9  -1  15  563.54   80.29
  -9   1 -15  624.04   73.59
   9   1  15  527.95   75.09
  -9  -1  15  458.85   73.79
   9   1  15  682.23   86.69
  -9   1 -15  519.45   62.09
  -9   1  15  548.15   77.09
  -9  -1 -15  535.85   62.49
  -9   1  15  625.04   83.49
   9  -1  15  374.96   74.69
   9  -1  15  591.94   77.69
  -9  -1 -15  572.74   72.29
 -10   1 -15   -2.30   32.50
  10   1  15   44.20   44.00
  10   1  15  -39.90   43.40
 -10  -1  15   13.70   29.20
 -10  -1  15   20.20   43.60
 -10   1 -15  -10.40   35.20
 -10   1  15  -14.60   44.80
  10  -1  15    4.80   44.30
  10  -1  15  -25.10   40.80
 -10  -1 -15   10.20   36.20
 -10   1  15  -33.50   28.80
 -10  -1 -15   -2.30   34.30
 -11  -1  15   25.70   42.70
 -11  -1  15  150.18   40.80
 -11   1 -15  145.09   44.50
 -11  -1  15   26.10   33.60
  11   1  15  109.49   50.69
  11  -1  15   71.09   69.39
 -11   1  15  190.38   44.70
 -11  -1 -15  109.69   44.40
  11  -1  15  137.49   52.09
 -12  -1  15  -60.89   36.80
 -12   1 -15   23.40   45.30
  12   1  15   -0.40   51.29
  12   1  15  -30.00   38.60
 -12  -1  15   -5.30   33.40
 -12  -1  15  -55.79   36.60
 -12   1 -15   -4.70   32.00
 -12  -1 -15   -7.90   30.60
 -12  -1 -15  -26.20   47.30
 -12   1  15   20.20   39.70
 -12   1  15  -35.10   35.20
 -12   1  15   24.90   38.50
  12  -1  15  -18.10   48.90
  12  -1  15   -3.60   37.70
 -13  -1  15  140.19   44.90
  13   1  15  120.39   42.30
 -13   1 -15  158.38   39.10
 -13   1 -15  138.99   42.30
  13   1  15  159.48   55.29
 -13   1  15  126.29   47.00
  13  -1  15  197.08   62.89
 -13  -1 -15  193.78   44.90
 -13  -1 -15  135.79   36.80
  13  -1  15  122.59   41.10
 -13   1  15  162.98   46.20
   0  -1  16   21.50   33.30
   0   1 -16  -35.90   25.40
   0  -1  16   22.10   37.80
   0   1  16  -28.40   30.90
   0   1  16   49.00   41.20
   0  -1 -16   23.30   25.40
  -1  -1  16  -30.10   30.70
   1  -1 -16  -18.80   25.10
   1   1  16    5.60   31.10
  -1   1 -16   14.00   26.90
  -1  -1  16  -12.10   35.00
   1   1  16  -58.59   37.90
   1  -1  16   18.70   39.90
   1  -1  16   20.60   33.30
  -1   1  16   -4.00   36.40
  -1   1  16  -24.50   33.20
   1   1 -16   13.90   24.90
  -1  -1 -16   -4.60   25.60
   2  -1 -16   17.20   25.80
   2   1  16   -3.80   39.30
  -2  -1  16   80.49   37.80
  -2  -1  16  -24.20   39.20
  -2   1 -16    2.80   27.80
   2   1  16   18.20   32.10
   2   1 -16    6.10   27.20
  -2  -1 -16   25.40   28.30
   2  -1  16   -2.90   34.40
  -2   1  16   60.49   40.10
   2  -1  16   -5.00   37.10
  -2   1  16   51.49   33.90
   3   1  16   29.10   35.90
   3  -1 -16    4.80   28.00
   3   1  16  -17.30   39.30
  -3  -1  16    1.70   34.00
  -3  -1  16    6.00   39.20
  -3   1 -16   39.50   28.40
   3  -1  16  -52.39   36.60
   3   1 -16   -1.80   28.80
  -3   1  16  -44.50   39.80
  -3  -1 -16    2.90   27.00
   3  -1  16   69.09   37.40
  -3   1  16   -8.30   33.60
   4   1  16  -23.40   38.70
   4  -1 -16    3.80   27.60
  -4   1 -16  -10.80   28.30
  -4  -1  16   58.59   34.30
  -4  -1  16   39.90   44.00
   4   1  16   14.80   36.50
  -4   1  16  -25.70   34.00
  -4  -1 -16    2.20   28.80
   4  -1  16  -24.30   33.20
   4  -1  16  -11.90   36.80
   4   1 -16  -13.10   29.30
  -4   1  16   -1.10   38.80
   5   1  16   71.39   37.60
   5   1  16   20.40   39.60
   5  -1 -16    9.50   28.40
  -5   1 -16   46.20   30.80
  -5  -1  16   34.20   35.40
  -5  -1  16   45.50   41.00
  -5   1  16   85.99   41.00
   5   1 -16   62.59   38.60
  -5  -1 -16   25.40   30.40
  -5   1  16   88.79   44.40
   5  -1  16   32.90   35.70
   5  -1  16    2.50   44.30
  -6  -1  16   19.10   36.40
   6   1  16   75.99   43.00
   6  -1 -16  -31.60   31.30
  -6  -1  16   -5.10   40.40
  -6   1 -16   -6.30   31.20
   6   1  16   51.89   37.80
  -6   1  16    0.00   36.20
  -6   1  16    0.70   43.00
   6  -1  16   36.50   37.20
   6  -1  16  -13.60   38.70
  -6  -1 -16  -10.20   31.00
  -7  -1  16  100.89   47.90
  -7   1 -16  150.38   41.60
  -7  -1  16   66.69   47.60
   7   1  16   89.89   50.39
   7   1  16   76.69   40.70
  -7   1  16   65.49   41.00
  -7   1  16  153.88   49.20
   7  -1  16   93.39   44.20
  -7  -1 -16   95.09   31.40
   7  -1  16   81.29   49.10
  -7  -1 -16  126.79   39.20
   8   1  16  -49.99   41.20
  -8  -1  16  -58.29   44.20
   8   1  16  -61.39   40.10
  -8  -1  16   47.70   48.80
  -8   1 -16   18.10   35.40
  -8   1 -16  -15.70   31.20
  -8  -1 -16   -2.70   37.50
  -8   1  16   10.10   40.90
  -8  -1 -16  -43.50   30.20
   8  -1  16   -7.80   40.20
  -8   1  16   64.79   43.00
   8  -1  16   -4.20   48.50
   9   1  16  131.09   45.20
  -9   1 -16  224.18   41.70
   9   1  16  211.08   68.79
  -9   1 -16  144.09   44.50
  -9  -1  16  113.49   38.70
  -9  -1  16  150.58   51.19
  -9   1  16  131.69   53.19
  -9   1  16  208.48   43.90
  -9  -1 -16  153.98   41.80
   9  -1  16  132.19   44.60
  -9  -1 -16  119.59   43.00
   9  -1  16  186.28   56.09
 -10  -1  16  -22.50   36.20
  10   1  16   27.40   40.20
  10   1  16   27.60   44.00
 -10   1 -16   10.60   37.20
 -10  -1 -16   45.10   37.90
  10  -1  16   50.29   46.90
 -10   1  16   16.80   40.20
 -10   1  16   69.59   47.70
  11   1  16   -8.10   47.60
 -11  -1  16  108.39   42.40
  11   1  16   61.39   42.10
 -11   1 -16   51.79   48.10
 -11  -1  16   70.29   43.20
 -11   1 -16   38.40   32.40
 -11   1  16   92.49   38.20
 -11  -1 -16   92.39   48.20
 -11  -1 -16   87.99   34.90
  11  -1  16  169.88   57.59
 -11   1  16  139.59   44.00
  11  -1  16  106.09   41.70
 -12  -1  16  -90.49   42.70
 -12   1 -16  -56.89   50.29
  12   1  16    6.20   39.80
 -12   1 -16  -25.20   31.50
 -12  -1  16  -25.30   37.00
  12   1  16   33.20   55.09
  12  -1  16   -7.20   55.99
  12  -1  16  -90.19   38.50
 -12   1  16  -23.60   38.40
 -12  -1 -16    8.90   51.99
 -12  -1 -16   80.19   32.90
 -12   1  16   14.30   42.30
   0  -1  17   -1.70   34.00
   0   1  17   17.20   43.70
   0  -1 -17    3.40   29.00
   0  -1  17   88.79   42.60
   0   1  17   37.20   36.00
   0   1 -17   11.90   30.10
  -1   1 -17  405.46   58.59
   1   1  17  441.56   65.59
   1   1  17  619.34   82.29
  -1  -1  17  559.84   77.79
   1  -1 -17  485.25   58.69
  -1  -1  17  535.75   68.49
  -1   1  17  479.45   78.89
   1   1 -17  418.36   58.19
  -1  -1 -17  397.06   59.99
   1  -1  17  512.05   78.99
  -1   1  17  617.34   70.89
   1  -1  17  487.25   68.99
   2  -1 -17  -20.90   30.80
  -2   1 -17   -5.30   29.60
  -2  -1  17  -17.90   36.30
   2   1  17   30.30   45.50
  -2  -1  17  -11.70   42.90
   2   1  17   24.50   36.20
  -2  -1 -17   12.40   32.30
   2  -1  17  -73.49   35.70
  -2   1  17   23.70   38.40
   2  -1  17  -37.60   43.50
   2   1 -17  -39.10   28.50
  -2   1  17   60.19   42.90
   3   1  17 1025.70   88.99
   3  -1 -17 1034.20   81.69
   3   1  17  854.11  107.39
  -3  -1  17  926.41  105.59
  -3  -1  17  879.61   91.99
  -3   1 -17  982.10   84.99
  -3   1  17 1075.29   92.19
   3   1 -17  934.31   80.09
   3  -1  17  679.63   93.79
   3  -1  17  739.03   86.49
  -3   1  17  844.22  106.89
  -3  -1 -17  994.80   85.59
  -4   1 -17  -28.10   28.20
   4   1  17   47.00   38.50
  -4  -1  17  -14.20   47.60
  -4  -1  17  -18.70   37.50
   4  -1 -17  -42.50   32.70
   4   1  17  -12.10   42.60
  -4   1  17  -31.40   47.30
   4   1 -17  -39.70   47.60
  -4   1  17   12.20   39.10
  -4  -1 -17  -13.30   30.40
   4  -1  17   47.20   46.10
   4  -1  17   40.20   38.40
  -5  -1  17  466.35   77.89
   5   1  17  318.77   68.19
  -5  -1  17  353.36   60.99
  -5   1 -17  338.27   55.89
   5   1  17  388.56   57.79
   5  -1 -17  382.96   49.90
  -5  -1 -17  315.97   55.19
  -5   1  17  505.55   66.39
   5   1 -17  331.37   45.40
   5  -1  17  429.26   73.39
   5  -1  17  403.06   58.79
  -5   1  17  269.07   65.69
  -6  -1  17    0.90   42.40
  -6   1 -17   -9.00   32.40
   6  -1 -17   -2.90   35.00
   6   1  17   38.60   40.80
   6   1  17   62.49   48.10
  -6  -1  17   34.90   43.60
   6  -1  17   11.50   46.40
  -6  -1 -17   10.60   31.30
   6  -1  17   -1.90   44.40
  -6   1  17   -3.80   40.50
  -6   1  17  -30.10   44.00
   7   1  17  336.07   55.59
   7   1  17  422.86   84.19
  -7  -1  17  332.57   66.99
  -7   1 -17  297.77   56.49
  -7  -1 -17  349.37   59.59
   7  -1  17  427.76   60.79
   7  -1  17  314.57   67.39
  -7   1  17  443.06   67.09
  -7   1  17  249.58   61.89
   8   1  17   42.80   44.50
  -8   1 -17   36.30   37.20
   8   1  17  -39.20   43.00
  -8  -1  17   46.70   41.10
  -8  -1  17   17.50   48.80
   8  -1  17  -18.80   45.00
  -8  -1 -17  -40.70   37.40
   8  -1  17   -5.60   82.89
  -8   1  17   25.00   41.80
  -8   1  17  -71.69   44.50
   9   1  17  246.58   59.59
  -9   1 -17  320.07   56.69
  -9  -1  17  244.68   53.99
   9  -1  17  587.04   78.99
  -9   1  17  483.45   78.29
  -9   1  17  420.76   67.89
  -9  -1 -17  484.15   55.59
 -10   1 -17    2.80   34.10
  10   1  17    3.60   41.00
  10   1  17   13.40   50.09
 -10  -1  17  -47.00   37.50
 -10  -1  17   -7.80   42.60
  10  -1  17  -10.00   48.90
 -10   1  17   47.30   38.20
 -10   1  17  -30.70   43.40
  10  -1  17  -10.90   43.60
 -10  -1 -17   16.80   31.00
 -11  -1  17   48.10   42.30
 -11   1 -17   68.79   55.09
 -11  -1 -17   36.40   56.69
 -11   1  17  106.79   43.50
   0  -1 -18  -15.30   32.90
   0   1  18  -12.30   41.50
   0  -1  18   35.30   40.10
   0   1 -18   -4.00   32.40
   0  -1  18  -23.00   45.50
   0   1  18  -24.40   47.50
   1  -1 -18  -32.40   33.50
  -1   1 -18   16.40   30.80
   1   1  18  -40.60   37.70
   1   1  18    9.30   47.50
  -1  -1  18   -4.60   40.50
  -1  -1  18   24.90   49.00
  -1   1  18   48.00   41.90
   1  -1  18  -19.90   45.60
   1   1 -18  -42.30   32.90
  -1  -1 -18  -19.70   31.50
  -1   1  18   18.10   44.60
   1  -1  18    0.80   38.60
   2   1  18  -35.80   46.60
  -2  -1  18   16.90   42.10
   2   1  18    7.80   40.00
  -2   1 -18   23.70   32.10
  -2  -1  18   63.19   47.00
   2  -1 -18    6.00   34.30
   2  -1  18 -107.79   41.20
   2   1 -18  -18.20   34.20
  -2   1  18  -13.70   37.90
   2  -1  18   45.20   40.60
  -2  -1 -18   -5.50   32.50
  -2   1  18   39.90   51.89
   3  -1 -18  -10.30   33.80
  -3   1 -18  -14.70   31.50
  -3  -1  18   16.50   41.10
   3   1  18   41.60   57.49
  -3  -1  18   30.80   51.69
   3   1  18   35.90   40.80
  -3   1  18   23.60   43.90
   3   1 -18   69.99   36.40
  -3  -1 -18  -21.00   32.00
  -3   1  18   -5.10   48.80
   3  -1  18  -26.40   43.00
   3  -1  18   70.89   43.20
  -4   1 -18  -23.10   34.80
   4  -1 -18   30.20   35.50
   4   1  18   -0.80   55.09
  -4  -1  18  -22.60   38.80
   4   1  18  -64.79   40.80
   4   1 -18    2.90   35.80
   4  -1  18   -8.60   43.40
  -4  -1 -18   29.80   35.40
  -4   1  18  -14.00   44.70
   4  -1  18  -31.20   47.00
  -5  -1  18   61.79   37.80
  -5  -1  18   40.30   46.80
  -5   1 -18   63.79   37.30
   5  -1 -18   19.90   39.50
   5   1  18   46.90   43.80
   5  -1  18   18.10   48.60
  -5  -1 -18   66.39   42.60
   5  -1  18   36.20   48.90
  -5   1  18  111.29   53.09
  -5   1  18   -1.10   37.30
   6   1  18  -46.90   36.60
   6   1  18  -13.70   47.70
  -6  -1  18   26.00   39.60
  -6   1 -18  -42.70   36.30
  -6  -1  18   54.19   51.69
   6  -1  18  -66.69   43.60
  -6  -1 -18  -33.90   35.80
  -6   1  18   24.90   43.60
  -6   1  18  -41.30   40.60
  -7  -1  18   26.20   39.40
   7   1  18  -27.90   40.70
   7   1  18   -5.40   47.00
  -7  -1  18   33.20   51.49
  -7   1 -18   35.20   38.10
   7  -1  18   61.49   40.90
   7  -1  18   78.59   51.19
  -7  -1 -18   72.49   46.00
  -7   1  18  117.89   56.79
  -7   1  18   73.19   46.20
  -8  -1  18   -2.70   39.60
   8   1  18    8.00   48.40
   8   1  18   21.20   41.80
  -8   1 -18   12.70   29.70
  -8  -1  18  -82.79   45.30
  -8  -1 -18   34.60   32.30
   8  -1  18  -65.59   48.90
  -8   1  18   19.40   41.00
   8  -1  18  -76.79   40.90
  -8   1  18   70.39   51.19
   9   1  18  152.48   47.60
  -9  -1  18  122.59   42.50
  -9   1 -18   52.79   33.60
   9   1  18  -67.99   53.69
  -9  -1  18  101.39   47.90
  -9   1  18   95.79   43.90
   9  -1  18   28.10   54.79
   9  -1  18  130.79   44.50
  -9  -1 -18  127.29   38.40
  -9   1  18  195.78   48.60
   0  -1  19    1.20   40.10
   0   1  19   -9.20   43.90
   0  -1  19  -27.00   42.50
   0   1  19  -66.39   40.10
   0   1 -19   17.10   35.70
   0  -1 -19   27.90   36.10
  -1   1 -19  230.38   46.90
   1   1  19  358.66   65.39
   1   1  19  347.67   57.59
   1  -1 -19  286.07   49.99
  -1  -1  19  302.67   55.39
  -1  -1  19  275.57   57.69
   1  -1  19  278.77   55.19
  -1  -1 -19  213.68   47.50
   1   1 -19  271.87   48.80
  -1   1  19  239.38   57.79
   1  -1  19  235.88   52.29
  -1   1  19  371.96   60.89
   2   1  19    5.40   46.10
  -2  -1  19    8.50   45.70
  -2   1 -19  -38.40   35.70
   2  -1 -19   18.10   36.60
  -2  -1  19   16.80   42.40
   2   1  19   38.10   44.90
  -2   1  19  -54.49   43.20
   2   1 -19  -41.20   36.40
  -2   1  19  -15.10   41.40
  -2  -1 -19   12.00   38.50
   2  -1  19  -34.90   40.70
   2  -1  19   -5.70   44.20
  -3   1 -19  457.85   66.09
   3   1  19  386.96   60.99
   3   1  19  407.26   74.19
  -3  -1  19  431.56   72.19
   3  -1 -19  600.94   72.59
  -3  -1  19  417.96   75.69
   3  -1  19  449.36   67.69
  -3   1  19  559.54   80.89
  -3   1  19  328.17   64.79
  -3  -1 -19  582.44   69.49
   3   1 -19  527.35   70.99
   3  -1  19  625.24   80.79
  -4  -1  19   13.60   41.50
  -4  -1  19   16.90   52.39
  -4   1 -19   30.90   41.00
   4   1  19  -45.40   42.70
   4  -1 -19   11.90   44.30
   4   1  19  -29.60   46.10
   4  -1  19   33.60   47.40
  -4   1  19   12.10   42.50
  -4  -1 -19  -76.09   38.60
   4   1 -19   -9.80   41.50
  -4   1  19   -3.50   49.40
   4  -1  19  -30.20   47.20
  -5  -1  19  110.19   45.80
  -5   1 -19  200.78   51.59
   5   1  19  219.68   53.19
  -5  -1  19  138.19   58.79
   5  -1  19  216.08   59.09
  -5   1  19  153.08   45.50
  -5  -1 -19  227.08   54.59
   5  -1  19  224.58   55.39
  -5   1  19  181.18   58.49
   6   1  19   25.40   50.29
  -6  -1  19   21.50   56.39
  -6  -1  19  -12.40   39.90
   6   1  19  -36.30   41.80
  -6   1  19 -126.89   51.59
  -6   1  19  -38.60   41.50
   7   1  19  148.79   45.80
   7   1  19  -79.49   50.09
  -7  -1  19   82.39   43.30
  -7  -1  19  105.99   46.70
  -7   1 -19  157.28   39.50
   7  -1  19   87.39   44.60
   7  -1  19  116.49   52.99
  -7   1  19   72.99   43.70
  -7  -1 -19  153.48   42.00
  -7   1  19  151.08   69.99
   0   1  20    8.70   42.20
   0  -1 -20   26.90   44.20
   0  -1  20 -110.59   44.10
   0   1  20  107.09   52.39
   0   1 -20   -0.60   39.70
   0  -1  20  -20.40   49.80
  -1  -1  20  -60.59   42.10
  -1  -1  20  -49.90   51.49
   1  -1 -20    5.00   41.00
   1   1  20   39.60   45.80
  -1   1 -20  -77.79   38.60
   1   1  20  -42.20   50.49
  -1   1  20   -9.80   45.00
  -1  -1 -20   29.80   44.00
   1  -1  20  -85.09   48.60
   1   1 -20   33.70   40.70
  -1   1  20    0.40   54.59
   1  -1  20  -82.59   41.20
  -2   1 -20   55.39   42.70
  -2  -1  20   39.10   44.00
   2   1  20  -68.09   43.80
   2  -1 -20   34.60   43.60
  -2  -1  20   98.99   56.09
   2   1  20  -68.79   51.49
  -2   1  20  -51.79   45.50
  -2  -1 -20   46.80   47.30
   2  -1  20    9.40   44.00
   2   1 -20   -5.60   41.70
  -2   1  20  -59.19   52.89
   2  -1  20   53.49   52.79
  -3  -1  20   11.60   55.19
  -3   1 -20   21.20   44.00
   3   1  20  115.69   48.00
  -3  -1  20  -59.99   43.00
   3  -1 -20  -16.70   45.90
   3   1  20    3.80   49.99
   3   1 -20   -7.40   44.00
  -3   1  20   84.89   44.80
   3  -1  20    4.30   42.80
  -3  -1 -20    1.40   40.10
  -3   1  20   71.79   59.29
   3  -1  20  -47.90   49.70
  -4   1 -20  -64.89   42.60
   4   1  20   21.60   47.90
  -4  -1  20  -27.50   43.80
   4  -1 -20  -38.30   47.80
  -4  -1  20   -6.40   54.59
   4   1  20 -100.19   52.09
   4  -1  20  -26.20   44.80
   4  -1  20   21.70   53.39
  -4  -1 -20   -2.20   51.29
  -4   1  20  -11.50   59.59
  -4   1  20  -16.10   45.40
  -1  -2   0  150.88   12.90
  -1   2   0  161.68   12.40
  -1  -2   0  181.38   13.40
  -1   2   0  145.89   10.90
   1   2   0  163.78   11.80
   1   2   0  169.08   13.30
  -1   2   0  158.48   12.30
   1  -2   0  143.69   12.50
  -2   2   0  482.15   31.80
   2  -2   0  462.35   32.90
  -2  -2   0  487.95   33.00
  -2  -2   0  439.26   34.30
  -2   2   0  521.65   33.60
   2   2   0  520.65   34.00
   3   2   0  703.93   47.80
  -3  -2   0  678.93   42.90
   3  -2   0  661.83   47.10
  -3   2   0  669.33   45.30
  -3   2   0  679.33   46.20
  -3  -2   0  683.43   46.30
  -3   2   0  703.43   44.30
  -3  -2   0  674.03   46.30
  -4  -2   0 2132.19  133.69
  -4   2   0 2118.69  131.09
  -4   2   0 2157.08  133.69
  -4  -2   0 2162.88  130.09
  -4  -2   0 2165.58  134.59
  -4   2   0 2356.56  134.89
  -5   2   0  193.58   19.20
  -5  -2   0  224.28   26.00
  -5   2   0  183.28   23.30
  -5  -2   0  178.38   18.50
  -5  -2   0  188.68   22.20
  -5   2   0  214.38   22.00
  -6  -2   0 2238.88  138.59
  -6   2   0 2161.58  137.09
  -6   2   0 2281.07  132.99
  -6   2   0 2180.08  137.49
  -6  -2   0 2171.08  131.49
  -6  -2   0 1909.91  140.59
  -7  -2   0  113.69   21.10
  -7  -2   0  132.39   17.80
  -7   2   0  124.69   23.40
  -7  -2   0  129.59   24.30
  -7   2   0  114.29   21.60
  -8  -2   0  538.25   46.40
  -8   2   0  534.05   45.80
  -8  -2   0  529.25   46.60
  -8   2   0  423.56   44.50
  -8   2   0  418.66   42.30
  -9  -2   0   21.70   17.10
  -9  -2   0  -10.80   16.90
  -9   2   0   37.30   20.20
  -9   2   0   35.60   17.10
  -9   2   0   31.00   13.80
 -10   2   0  732.63   65.59
 -10  -2   0  881.11   69.09
 -10  -2   0  755.92   66.69
 -10  -2   0  881.51   60.09
 -10   2   0  755.82   57.89
 -10   2   0  739.83   66.09
 -11   2   0   17.70   20.50
 -11   2   0   77.79   19.60
 -11   2   0   65.29   25.40
 -11  -2   0   21.60   21.90
 -11  -2   0   43.60   23.00
 -11  -2   0   73.49   18.50
  11   2   0  102.09   26.60
 -12  -2   0  584.34   53.49
  12  -2   0  666.73   61.39
  12   2   0  670.53   62.69
 -12   2   0  712.23   65.99
 -12   2   0  645.54   65.19
 -12  -2   0  701.23   67.29
 -12  -2   0  706.73   65.89
 -12   2   0  655.83   56.49
 -13   2   0    7.50   18.30
 -13   2   0   56.79   26.50
  13   2   0  -10.00   23.90
 -13  -2   0    8.30   25.50
 -13   2   0   43.40   27.10
 -13  -2   0   -2.20   19.70
 -13  -2   0   -8.70   25.40
  13  -2   0  -16.10   20.40
 -14   2   0   52.99   23.40
  14   2   0   62.59   28.80
  14  -2   0   74.49   30.00
 -14  -2   0   63.39   27.40
 -14   2   0   43.10   30.30
 -14   2   0   73.29   26.20
 -14  -2   0   31.10   32.40
 -14  -2   0   31.30   21.10
 -15   2   0   -9.30   23.30
 -15  -2   0   24.00   33.70
  15  -2   0  -30.40   27.80
 -15  -2   0    7.90   23.20
 -15  -2   0    2.20   23.60
 -15   2   0   -8.20   25.30
  15   2   0  -30.00   28.10
 -15   2   0  -18.70   32.40
  16   2   0   88.39   41.70
 -16  -2   0  212.48   49.90
 -16   2   0  193.08   34.80
 -16  -2   0  162.08   34.70
  16  -2   0  137.29   45.20
 -16   2   0  191.58   36.80
 -16   2   0  226.48   53.09
 -16  -2   0  144.99   35.50
  17   2   0   63.99   39.10
 -17  -2   0   36.60   33.70
 -17  -2   0   35.00   31.60
 -17   2   0   44.60   29.70
  17  -2   0  -30.30   37.10
 -17   2   0   45.70   31.50
 -17   2   0    2.50   39.50
 -17  -2   0   -8.50   43.10
 -18   2   0   42.50   35.20
 -18  -2   0   43.80   37.10
 -18  -2   0   45.10   38.20
 -18  -2   0  109.39   38.60
  18   2   0   36.40   35.60
  18  -2   0   48.80   32.80
 -18   2   0   35.80   33.60
 -18   2   0   25.00   35.30
  19  -2   0   57.19   39.00
 -19  -2   0   55.59   43.20
  19   2   0    5.90   35.70
 -19  -2   0   75.19   44.20
 -19  -2   0   -7.40   38.50
 -19   2   0   -4.20   35.70
 -19   2   0    8.10   40.90
 -19   2   0  -81.39   39.10
   0   2   1    5.00    4.00
   0  -2   1    3.50    4.60
   0  -2   1    1.30    2.70
   0   2   1   -3.70    3.60
   0   2  -1   -2.50    3.00
  -1  -2   1   20.70    5.90
  -1  -2   1   29.30    5.30
   1   2   1   22.60    5.80
  -1   2  -1   17.30    5.00
   1  -2  -1   19.80    5.00
   1   2   1   20.10    5.80
  -1   2  -1   12.00    4.00
  -1   2   1   16.10    4.70
  -1  -2  -1   20.40    3.70
  -1   2   1   17.80    4.50
   1   2  -1   32.40    5.90
   1  -2   1   15.30    3.90
  -1  -2  -1   13.60    5.00
   1  -2   1   10.80    4.60
   1   2  -1   16.00    3.60
  -1   2   1   21.00    5.00
   2   2   1   71.79   11.10
  -2   2  -1   45.80    8.60
   2   2   1   79.39   11.00
  -2   2  -1   52.19    8.20
   2  -2  -1   43.60    9.00
  -2  -2   1   91.89   11.70
  -2  -2  -1   41.00    7.40
   2   2  -1   55.69   10.10
   2  -2   1   67.29    8.70
  -2   2   1   76.39    8.50
   2  -2   1   73.29   10.30
  -2   2   1   75.39   10.30
  -2  -2  -1   54.99    9.70
  -2   2   1   66.79    9.20
  -3   2  -1  441.86   29.70
   3  -2  -1  422.36   32.70
  -3   2  -1  426.16   30.20
   3   2   1  430.46   33.00
  -3  -2   1  374.56   31.60
  -3  -2   1  420.26   31.00
  -3  -2   1  404.86   26.50
  -3   2  -1  460.75   31.40
   3   2   1  447.66   31.40
  -3  -2  -1  389.76   30.10
  -3   2   1  404.86   29.80
  -3   2   1  343.87   29.00
  -3  -2  -1  438.76   31.30
  -3  -2  -1  403.36   28.90
   3  -2   1  409.66   32.50
  -3   2   1  454.05   28.60
  -3   2   1  372.86   30.70
   3  -2   1  372.56   29.10
   3   2  -1  437.56   33.30
   4   2   1  220.98   21.40
  -4   2  -1  183.48   18.30
  -4  -2   1  213.18   20.30
  -4   2  -1  210.08   21.80
  -4  -2   1  175.78   15.80
  -4   2  -1  202.88   19.80
  -4  -2   1  184.88   22.50
  -4   2   1  174.08   17.70
  -4  -2  -1  193.78   21.00
  -4   2   1  212.08   19.60
  -4  -2  -1  199.28   18.40
   4  -2   1  207.48   20.00
  -4   2   1  215.68   22.20
  -4  -2  -1  182.58   20.10
  -5   2  -1   69.49   13.10
  -5   2  -1   85.19   17.00
  -5   2  -1   52.69   13.70
  -5  -2   1   62.39   13.80
  -5  -2   1   59.39    9.50
  -5   2   1   34.40   12.50
  -5  -2  -1   67.49   11.10
  -5   2   1   73.19   12.30
  -5  -2  -1   82.09   14.60
  -5   2   1   73.99   16.10
  -5  -2  -1   59.49   14.00
  -6  -2   1  474.45   40.80
   6   2   1  423.06   36.40
  -6  -2   1  411.26   30.80
  -6   2  -1  378.06   37.40
  -6  -2   1  444.86   37.80
  -6   2  -1  520.05   35.20
  -6   2  -1  362.06   35.10
  -6  -2  -1  362.16   31.40
  -6  -2  -1  348.07   36.00
  -6   2   1  408.16   35.70
  -6  -2  -1  413.46   36.50
  -6   2   1  405.66   37.50
  -6   2   1  425.46   31.60
  -7   2  -1   21.50   14.10
   7   2   1   42.00   14.50
  -7   2  -1   29.80   13.90
  -7  -2   1   19.10   14.30
  -7  -2   1   39.80   15.70
  -7  -2   1   26.40   11.00
  -7   2  -1   45.70   16.30
  -7   2   1   25.00   10.90
  -7  -2  -1   59.29   17.40
  -7   2   1   32.70   14.30
  -7   2   1   69.99   18.50
  -7  -2  -1   24.30   16.00
  -8   2  -1  269.77   32.90
  -8  -2   1  227.78   32.10
  -8   2  -1  194.98   26.80
  -8  -2   1  263.67   26.10
  -8   2  -1  226.58   30.20
   8   2   1  209.48   29.90
  -8  -2   1  214.88   30.40
  -8   2   1  252.17   32.40
   8  -2   1  238.18   28.90
  -8  -2  -1  201.38   31.00
  -8  -2  -1  196.48   30.30
  -8   2   1  199.58   23.90
  -8   2   1  243.68   30.10
  -8  -2  -1  204.48   29.30
  -9   2  -1   17.60   13.40
  -9  -2   1   42.50   19.30
   9   2   1   38.60   18.10
  -9   2  -1   15.60   15.50
  -9   2  -1   63.59   21.20
  -9  -2   1   36.00   19.60
  -9   2   1   24.70   18.00
  -9   2   1   34.30   18.30
  -9   2   1   25.70   13.30
  -9  -2  -1   25.20   18.20
  -9  -2  -1   22.20   18.10
   9  -2   1   42.90   15.90
  -9  -2  -1  -14.40   14.10
 -10   2  -1  444.86   41.10
 -10   2  -1  477.65   48.60
 -10  -2   1  380.36   42.00
 -10  -2   1  432.16   48.60
 -10   2  -1  604.54   52.69
  10   2   1  437.16   46.70
 -10  -2   1  384.56   46.70
 -10   2   1  502.95   49.99
 -10  -2  -1  511.55   48.10
 -10   2   1  475.55   39.80
 -10  -2  -1  425.26   42.30
 -10   2   1  448.26   47.40
  10  -2   1  434.86   45.10
 -10  -2  -1  401.56   47.90
 -11   2  -1   78.59   25.30
 -11  -2   1    6.50   23.00
  11   2   1   69.39   24.40
 -11   2  -1   26.60   17.50
 -11  -2   1   38.10   23.80
 -11   2  -1   47.10   23.90
 -11  -2   1   37.20   18.20
 -11   2   1   13.30   20.20
 -11   2   1   43.00   23.60
 -11   2   1   16.90   16.00
 -11  -2  -1   33.00   21.10
  11  -2   1   65.39   21.00
 -11  -2  -1   24.10   24.00
 -11  -2  -1   96.89   28.70
 -12   2  -1  493.75   58.39
 -12  -2   1  539.95   45.30
  12   2   1  453.35   53.49
 -12   2  -1  517.65   55.09
 -12  -2   1  507.55   57.09
 -12   2  -1  467.55   45.50
 -12  -2   1  558.24   58.99
 -12   2   1  483.05   55.79
 -12   2   1  508.75   46.90
 -12   2   1  470.45   56.19
 -12  -2  -1  505.95   55.79
 -12  -2  -1  449.56   47.50
  12  -2   1  433.16   53.59
 -12  -2  -1  460.05   62.39
 -13  -2   1   -0.90   17.60
 -13  -2   1   -0.70   28.10
 -13  -2   1   22.30   28.80
 -13   2  -1   14.00   18.70
 -13   2  -1   11.20   29.00
  13   2   1   19.10   25.10
 -13   2  -1  -30.00   24.80
 -13  -2  -1  -13.10   18.80
 -13  -2  -1   24.80   30.20
 -13   2   1   -4.70   25.00
 -13   2   1   -2.40   20.10
 -13   2   1   12.10   28.50
 -13  -2  -1   69.39   30.00
  13  -2   1   -5.00   24.10
 -14   2  -1  186.78   34.90
 -14  -2   1  209.58   31.30
 -14  -2   1  183.28   42.50
  14   2   1  193.18   40.50
 -14   2  -1  221.58   38.70
 -14   2  -1  217.68   43.20
  14  -2   1  224.58   41.60
 -14  -2  -1  157.68   38.30
 -14  -2  -1  212.78   32.90
 -14   2   1  273.57   37.80
 -14  -2  -1  274.27   46.80
  14   2  -1  216.68   41.60
 -14   2   1  256.37   48.50
 -14   2   1  218.38   40.10
 -15   2  -1   42.90   25.40
 -15  -2   1   21.00   23.20
 -15   2  -1   54.39   24.60
 -15  -2   1   58.39   29.70
  15   2   1   44.00   30.00
 -15  -2   1   -4.50   33.10
  15  -2  -1   24.30   28.40
 -15   2  -1   -8.70   30.80
 -15  -2  -1   54.69   26.20
 -15   2   1   42.60   26.70
  15   2  -1   -5.60   27.70
 -15  -2  -1    3.20   25.40
 -15   2   1  102.29   37.30
  15  -2   1   37.70   32.70
 -15   2   1   72.39   25.80
 -15  -2  -1    3.80   33.30
 -16   2  -1  415.46   54.19
 -16   2  -1  383.56   62.19
 -16   2  -1  476.15   54.09
  16   2   1  395.46   64.89
 -16  -2   1  401.76   53.19
 -16  -2   1  552.44   72.09
  16  -2  -1  309.57   59.19
 -16  -2   1  365.66   55.99
 -16   2   1  481.95   54.09
  16  -2   1  400.86   63.49
 -16   2   1  540.65   77.39
 -16  -2  -1  387.96   56.59
  16   2  -1  301.87   61.29
 -16  -2  -1  453.05   66.89
 -16   2   1  369.66   51.69
 -16  -2  -1  376.96   51.39
 -17  -2   1  -10.90   38.70
 -17   2  -1   31.80   41.80
  17   2   1  -48.80   37.10
 -17   2  -1   -4.20   29.50
 -17  -2   1  -13.50   47.10
 -17   2  -1   15.50   28.50
  17  -2  -1  -24.10   35.10
 -17  -2   1    7.50   32.20
 -17  -2  -1  -20.60   26.50
 -17   2   1   56.19   34.50
 -17  -2  -1   24.20   32.70
 -17   2   1  -14.00   31.40
  17   2  -1   -7.40   36.20
  17  -2   1   20.50   39.80
 -17  -2  -1   37.60   42.70
 -17   2   1  105.69   84.59
 -18  -2   1  399.46   57.99
 -18  -2   1  363.96   52.39
 -18   2  -1  330.77   52.69
 -18  -2   1  278.57   54.39
  18  -2  -1  292.87   46.40
 -18   2  -1  260.97   47.00
 -18   2  -1  302.77   55.59
  18   2   1  226.28   50.59
 -18  -2  -1  325.67   51.39
 -18   2   1  315.97   49.90
  18   2  -1  219.98   47.10
 -18   2   1  268.47   48.50
 -18   2   1  280.77   56.49
 -18  -2  -1  283.87   46.80
 -18  -2  -1  232.38   49.50
  18  -2   1  254.97   49.30
 -19   2  -1   16.50   35.50
 -19   2  -1   11.40   39.90
 -19  -2   1   28.60   40.30
 -19   2  -1    1.00   44.10
 -19  -2   1   12.50   44.10
  19  -2  -1  -15.70   34.40
 -19  -2   1   26.80   41.80
  19   2   1    3.40   34.80
 -19   2   1   61.09   40.10
 -19   2   1   42.10   42.50
  19   2  -1  -19.50   35.20
 -19  -2  -1   30.10   43.70
 -19   2   1   -0.70   36.80
 -19  -2  -1    8.00   40.30
  19  -2   1  -13.80   35.70
 -19  -2  -1    0.90   37.50
   0  -2   2 9521.65  549.85
   0   2   2 9404.06  547.95
   0   2  -2 9068.19  548.95
   0   2   2 9999.00  551.44
   0  -2   2 9441.25  551.64
  -1   2  -2   14.40    5.20
   1   2   2   -2.90    6.50
  -1  -2   2    6.60    7.20
  -1   2  -2   20.20    4.60
   1  -2  -2   16.40    4.80
   1   2   2   12.90    5.60
  -1  -2   2    9.80    5.50
   1   2  -2   22.00    3.80
   1  -2   2    5.50    7.00
  -1   2   2    0.80    4.80
   1  -2   2    5.50    4.50
   1   2  -2   26.30    5.50
  -1   2   2   14.90    6.00
   1  -2   2   11.50    5.30
  -1   2   2    8.40    5.20
  -1  -2  -2   12.30    5.10
   2  -2  -2 1991.90  111.99
   2   2   2 1834.82  113.49
  -2   2  -2 1900.21  112.09
   2   2   2 1923.01  112.69
  -2   2  -2 1847.52  111.69
  -2  -2   2 1934.41  112.99
  -2  -2   2 1870.51  114.39
  -2  -2  -2 1890.31  109.69
  -2  -2  -2 1867.01  112.69
   2  -2   2 1778.02  111.69
   2   2  -2 1902.91  112.29
  -2   2   2 1942.01  112.89
   2  -2   2 1819.62  111.79
  -2   2   2 1541.75  111.49
  -2   2   2 1808.02  110.49
  -3   2  -2  274.57   21.80
  -3  -2   2  249.48   16.70
  -3   2  -2  246.38   21.60
  -3  -2   2  291.97   25.20
   3   2   2  300.97   27.10
  -3  -2   2  302.77   23.70
   3   2   2  284.57   24.20
   3  -2  -2  223.98   24.10
  -3  -2   2  270.77   22.00
  -3  -2  -2  263.97   21.20
   3  -2   2  300.17   25.00
  -3   2   2  261.57   21.30
   3  -2   2  251.57   22.80
   3   2  -2  247.78   25.20
  -3  -2  -2  240.98   20.90
  -3  -2  -2  247.78   22.00
  -3   2   2  224.58   22.50
  -3   2   2  263.27   19.80
  -3   2   2  232.98   23.30
  -4  -2   2 2200.58  140.09
   4   2   2 2169.38  140.99
  -4   2  -2 2237.48  140.19
  -4   2  -2 2526.15  140.89
  -4   2  -2 2528.25  139.49
  -4  -2   2 2139.19  133.79
  -4  -2   2 2200.78  141.99
  -4  -2  -2 2507.45  141.99
  -4   2   2 2469.85  140.79
  -4  -2  -2 2313.17  138.29
   4  -2   2 2183.18  139.49
  -4   2   2 2207.38  139.29
  -4   2   2 2177.28  136.29
  -4  -2  -2 2388.16  138.79
  -4   2   2 2047.20  140.19
  -5   2  -2  289.37   27.80
  -5   2  -2  308.37   29.50
  -5   2  -2  328.97   27.80
  -5  -2   2  307.67   22.90
  -5  -2   2  380.76   30.80
  -5  -2   2  365.06   34.00
   5   2   2  309.27   30.80
  -5  -2  -2  306.27   28.60
  -5   2   2  293.67   30.30
  -5   2   2  306.37   24.90
  -5  -2  -2  239.78   28.10
  -5   2   2  327.37   28.30
  -5  -2  -2  290.17   26.90
   5  -2   2  373.06   30.50
  -6  -2   2 3149.08  195.08
  -6  -2   2 3542.85  197.98
  -6   2  -2 2950.30  193.68
   6   2   2 3178.88  194.88
  -6   2  -2 2850.71  193.28
  -6  -2   2 3172.18  186.48
  -6   2  -2 3019.20  191.28
  -6  -2  -2 3429.86  191.78
  -6   2   2 3250.37  188.88
  -6  -2  -2 3312.37  193.58
  -6   2   2 3155.18  193.98
  -6   2   2 3183.98  195.78
  -6  -2  -2 3087.69  195.28
   6  -2   2 2934.51  192.88
  -7   2  -2   51.79   16.80
   7   2   2   73.39   18.20
  -7  -2   2   89.39   18.90
  -7  -2   2   81.39   12.20
  -7   2  -2   23.60   15.80
  -7  -2   2   89.59   20.10
  -7   2  -2   39.30   14.20
  -7  -2  -2   60.49   16.20
  -7   2   2   82.99   19.00
  -7  -2  -2   36.40   16.60
  -7   2   2   49.70   15.70
   7  -2   2   79.39   19.60
  -7   2   2  100.59   15.90
  -7  -2  -2   74.59   19.00
  -8  -2   2  935.51   73.99
  -8   2  -2 1068.39   73.69
   8   2   2  883.21   70.79
  -8   2  -2 1019.90   72.59
  -8   2  -2  948.41   66.79
  -8  -2   2  891.01   61.69
  -8  -2   2  879.31   70.89
  -8   2   2  918.61   70.49
  -8   2   2  818.82   70.79
   8  -2   2  878.11   68.99
  -8  -2  -2 1000.70   73.19
  -8  -2  -2 1025.40   67.19
  -8  -2  -2 1037.70   71.49
  -9   2  -2   14.30   17.80
  -9  -2   2   14.30   11.60
  -9  -2   2   37.20   19.00
  -9  -2   2   21.30   20.20
   9   2   2   11.50   17.00
  -9   2  -2  -10.30   12.60
  -9   2  -2   28.00   17.70
  -9   2   2   17.20   15.90
   9  -2   2    0.90   17.10
  -9  -2  -2    0.40   17.50
  -9  -2  -2   14.00   17.70
  -9   2   2   23.60   19.90
  -9  -2  -2   26.10   15.60
 -10  -2   2  958.70   62.59
 -10   2  -2  918.51   73.19
 -10   2  -2  775.72   64.89
  10   2   2  902.21   71.49
 -10  -2   2  936.11   75.09
 -10  -2   2  950.60   75.09
 -10   2  -2  826.42   71.89
 -10   2   2  949.31   64.19
 -10  -2  -2  762.92   69.79
 -10  -2  -2  778.22   64.49
  10  -2   2  897.41   72.39
 -10   2   2  926.61   74.19
 -10  -2  -2  911.01   74.89
 -10   2   2  868.91   71.59
 -11  -2   2   52.39   16.10
 -11   2  -2   90.79   27.00
 -11  -2   2   45.30   24.70
 -11   2  -2   -1.60   22.20
 -11  -2   2   30.00   23.30
  11   2   2   14.00   22.20
 -11   2  -2   13.40   17.70
 -11  -2  -2   67.89   25.50
 -11   2   2   39.40   25.40
 -11  -2  -2   30.70   19.00
 -11   2   2   25.60   21.00
 -11   2   2   27.90   16.90
  11  -2   2   33.40   21.10
 -11  -2  -2   45.20   24.70
 -12  -2   2  601.34   62.89
 -12  -2   2  518.65   59.99
 -12   2  -2  491.25   57.79
 -12   2  -2  455.35   54.99
 -12  -2   2  520.25   46.50
  12   2   2  630.44   58.69
 -12   2  -2  567.64   50.59
 -12  -2  -2  585.14   61.59
 -12   2   2  626.94   49.99
  12  -2   2  533.25   55.99
 -12   2   2  605.14   61.79
 -12   2   2  588.94   60.09
 -12  -2  -2  410.56   55.09
 -12  -2  -2  465.05   52.09
 -13  -2   2   -1.00   27.70
 -13  -2   2   25.20   18.40
 -13   2  -2   18.20   25.90
 -13  -2   2   11.10   28.50
  13   2   2   25.80   24.00
 -13   2  -2   28.40   27.80
 -13   2  -2  -36.30   17.60
 -13  -2  -2   16.90   21.40
  13  -2   2  -38.10   23.70
 -13   2   2   -6.80   26.10
 -13   2   2   -7.00   20.90
 -13  -2  -2  -22.40   25.40
 -13  -2  -2   27.00   28.50
 -13   2   2  -23.10   26.00
  14   2   2   10.70   25.90
 -14  -2   2  111.49   24.60
 -14   2  -2   40.80   23.90
 -14  -2   2  115.59   37.80
 -14   2  -2   76.99   34.00
 -14   2  -2   56.49   24.30
 -14  -2  -2   71.79   25.70
 -14   2   2   25.40   29.80
 -14   2   2   75.99   24.70
 -14  -2  -2   38.60   27.00
 -14  -2  -2  100.99   34.60
  14  -2   2   47.10   28.90
 -15  -2   2   26.10   35.20
 -15   2  -2   14.20   23.90
 -15   2  -2   -5.10   23.50
  15   2   2   -1.30   26.90
 -15  -2   2  -32.80   26.10
 -15  -2   2   13.10   27.20
 -15   2  -2   -0.20   33.30
 -15   2   2  -17.90   24.20
 -15  -2  -2  -60.79   24.00
 -15   2   2   26.90   35.90
  15  -2   2  -38.80   30.50
 -15  -2  -2  -13.90   23.40
 -15  -2  -2   -8.40   31.60
  15   2  -2   -4.20   28.70
 -15   2   2   18.60   25.90
 -16   2  -2  240.38   42.00
  16   2   2   85.59   44.20
 -16  -2   2  272.37   38.50
 -16   2  -2  162.48   47.00
 -16  -2   2   94.69   33.20
 -16  -2   2  204.38   51.09
  16  -2  -2   71.59   39.00
 -16   2  -2  205.58   38.20
 -16   2   2  107.09   46.60
  16  -2   2  200.08   46.60
  16   2  -2  114.79   44.20
 -16  -2  -2  141.49   46.10
 -16  -2  -2  162.78   35.00
 -16   2   2  182.68   35.40
 -16  -2  -2  105.39   32.80
 -16   2   2  207.38   39.40
  17   2   2  -10.80   36.70
 -17   2  -2   14.50   39.00
 -17  -2   2   41.40   35.60
 -17   2  -2   26.10   30.50
 -17  -2   2   -1.00   31.60
  17  -2  -2  -24.40   32.80
 -17  -2   2   16.10   49.40
 -17   2  -2   15.60   33.30
 -17  -2  -2   30.70   32.90
  17   2  -2  -18.60   43.70
  17  -2   2  -42.70   40.50
 -17  -2  -2  -16.70   40.70
 -17   2   2   52.79   34.20
 -17  -2  -2   30.20   27.70
 -17   2   2  -52.19   57.69
 -17   2   2    6.60   32.10
 -18   2  -2   48.80   39.30
 -18   2  -2   24.70   35.00
 -18  -2   2   53.29   37.40
 -18  -2   2   97.89   37.10
 -18   2  -2   81.89   34.10
  18   2   2   56.09   34.60
  18  -2  -2   20.10   35.00
 -18  -2   2    6.50   39.90
  18   2  -2   27.30   34.00
 -18  -2  -2   86.49   36.50
  18  -2   2   61.19   31.30
 -18   2   2   -3.10   37.60
 -18  -2  -2   56.89   37.20
 -18   2   2   53.99   34.80
 -18  -2  -2   25.60   33.20
 -18   2   2   28.40   36.70
  19   2   2   59.29   37.20
 -19   2  -2  -34.10   39.20
  19  -2  -2   32.60   37.40
 -19   2  -2  -18.50   41.00
 -19  -2   2  -31.00   43.20
 -19  -2   2  -31.60   37.70
 -19  -2   2  -14.70   38.00
 -19   2  -2   62.79   41.20
 -19  -2  -2   15.70   41.30
  19  -2   2  -13.00   35.20
 -19   2   2  -40.70   35.60
 -19  -2  -2  -92.59   39.60
 -19   2   2  -89.29   40.20
  19   2  -2   30.40   36.00
 -19  -2  -2    4.40   44.40
 -19   2   2   -4.20   38.40
   0  -2   3  -10.00    6.00
   0   2   3    7.00    7.40
   0   2   3    0.00    4.30
   0  -2   3   13.40    8.20
   0   2  -3    6.40    4.80
   1  -2  -3  134.19   12.30
  -1  -2   3  150.38   18.10
  -1   2  -3  144.89   12.20
   1   2   3  119.39   16.50
  -1  -2   3  133.59   15.40
   1   2   3  153.18   13.70
  -1   2  -3  137.79   13.30
   1   2   3  142.49   11.30
   1  -2   3  142.89   15.60
   1  -2   3  150.78   12.60
  -1   2   3  190.48   17.20
   1   2  -3  146.09   11.40
  -1  -2  -3  153.28   13.20
  -1   2   3  109.59   13.80
  -1   2   3  130.59   13.40
   1   2  -3  138.09   12.80
   1  -2   3  168.48   17.50
   2  -2  -3  277.17   21.60
  -2  -2   3  275.47   26.10
   2   2   3  225.48   22.50
  -2   2  -3  280.37   21.00
  -2   2  -3  293.87   22.30
  -2  -2   3  238.88   23.10
   2   2   3  295.07   25.70
   2  -2   3  265.07   24.00
  -2  -2  -3  297.37   22.60
   2   2  -3  293.37   22.60
  -2   2   3  283.57   20.80
   2  -2   3  254.47   22.20
  -2  -2  -3  315.97   22.90
  -2   2   3  259.77   23.00
  -2   2   3  299.27   25.40
  -3   2  -3   59.89   10.40
  -3  -2   3   34.60    9.80
  -3  -2   3   47.60   11.80
   3   2   3   56.89   14.30
   3  -2  -3   74.09   14.80
   3   2   3   66.39   13.90
  -3   2  -3   59.29   11.10
  -3  -2   3   38.20   13.70
  -3   2   3   47.90    8.20
  -3   2   3   56.69   12.70
  -3  -2  -3   58.09    9.40
   3  -2   3   51.19   12.60
  -3   2   3   35.80   10.60
  -3  -2  -3   51.09   10.60
  -3  -2  -3   66.29   11.70
   3   2  -3   87.99   16.20
  -3   2   3   47.30    9.30
   3  -2   3   61.19   14.40
  -4  -2   3  270.57   19.00
  -4  -2   3  306.27   26.50
  -4   2  -3  335.77   27.10
  -4   2  -3  327.37   26.90
  -4   2   3  324.27   23.90
  -4  -2  -3  316.97   26.50
  -4   2   3  338.97   29.60
  -4  -2  -3  305.57   26.00
   4  -2   3  311.27   29.30
  -4  -2  -3  308.27   27.40
  -4   2   3  306.67   25.80
  -5  -2   3   37.80    6.90
  -5   2  -3   33.90   11.60
  -5  -2   3   55.39   18.00
  -5  -2   3   47.80   13.80
  -5  -2   3   36.10   15.00
  -5  -2  -3   47.40   12.50
  -5   2   3   33.20   12.40
  -5   2   3   71.39   16.10
  -5  -2  -3   26.60   11.40
  -5   2   3   58.49   11.00
  -6  -2   3  267.97   35.60
  -6   2  -3  316.57   31.70
  -6  -2   3  325.27   24.20
   6   2   3  378.16   36.00
  -6   2  -3  330.67   32.60
  -6  -2   3  330.37   31.90
  -6   2   3  306.57   32.20
  -6  -2  -3  425.36   34.70
   6  -2   3  317.57   38.80
  -6   2   3  314.97   33.70
  -6  -2  -3  331.57   30.60
  -6   2   3  358.86   27.70
  -6   2   3  340.77   31.30
   7   2   3   43.40   15.50
  -7  -2   3   18.40    8.60
  -7   2  -3   46.00   15.40
  -7  -2   3   40.90   15.50
  -7  -2   3   21.50   17.50
  -7   2  -3   48.30   14.80
  -7   2  -3   51.49   16.40
   7  -2   3   37.30   16.50
  -7  -2  -3   13.70   14.60
  -7   2   3    4.50   10.60
  -7  -2  -3   30.80   17.90
  -7   2   3   20.40   13.50
  -7   2   3   24.40   16.50
  -7  -2  -3   20.00   11.90
   8   2   3  444.26   44.50
  -8   2  -3  433.46   42.50
  -8   2  -3  452.05   39.40
  -8  -2   3  540.85   48.40
  -8  -2   3  424.96   32.50
  -8  -2   3  423.36   42.40
  -8   2  -3  430.76   41.90
  -8  -2  -3  405.16   43.80
  -8   2   3  387.16   40.20
   8  -2   3  425.46   43.20
  -8  -2  -3  420.96   43.30
  -8   2   3  401.76   42.30
  -8  -2  -3  417.66   38.40
  -8   2   3  512.45   36.90
  -9  -2   3   -6.60   18.10
  -9   2  -3   -9.20   13.20
  -9  -2   3   23.70   11.00
  -9   2  -3    5.90   17.30
   9   2   3   -1.50   17.50
  -9   2  -3   12.00   17.20
  -9  -2   3    3.30   16.30
  -9  -2  -3   15.30   18.00
  -9   2   3   15.40   16.30
  -9  -2  -3  -13.00   14.40
   9  -2   3   15.70   19.20
  -9   2   3  -10.10   18.20
  -9   2   3   -9.00   13.60
  -9  -2  -3   21.40   19.80
 -10   2  -3  550.44   54.59
 -10   2  -3  504.35   48.70
  10   2   3  627.84   57.19
 -10  -2   3  588.44   44.50
 -10   2  -3  550.44   56.39
 -10  -2   3  594.64   55.99
 -10  -2   3  621.04   59.99
 -10  -2  -3  562.74   56.09
 -10   2   3  597.74   47.40
 -10   2   3  622.74   58.29
 -10   2   3  632.04   56.09
 -10  -2  -3  576.04   55.19
  10  -2   3  568.14   55.39
 -10  -2  -3  654.33   53.09
 -11   2  -3   34.10   18.50
  11   2   3   33.90   23.00
 -11  -2   3   36.60   23.90
 -11  -2   3    4.20   15.80
 -11   2  -3    6.80   22.00
 -11  -2   3   13.00   21.90
 -11   2  -3   42.20   25.20
 -11   2   3   17.40   21.00
  11  -2   3   23.40   22.30
 -11  -2  -3   31.70   22.40
 -11   2   3    6.30   23.60
 -11   2   3   35.10   17.10
 -11  -2  -3    7.20   18.70
 -11  -2  -3    7.10   23.20
 -12  -2   3  603.84   49.50
  12   2   3  594.04   60.69
 -12  -2   3  567.64   63.39
 -12  -2   3  523.85   60.79
 -12   2  -3  488.25   57.59
 -12   2  -3  536.65   55.09
 -12   2  -3  642.34   62.99
 -12  -2  -3  565.24   61.79
 -12   2   3  599.94   62.79
 -12  -2  -3  560.04   58.69
 -12   2   3  582.64   60.89
 -12  -2  -3  492.45   54.39
  12  -2   3  544.65   62.09
 -12   2   3  673.13   50.69
 -13   2  -3   32.60   28.00
 -13  -2   3  -24.80   20.60
 -13  -2   3   46.20   31.20
 -13   2  -3  -20.00   23.40
 -13  -2   3   -6.80   28.20
  13   2   3  -46.10   20.80
 -13   2  -3    2.20   22.00
 -13  -2  -3   22.70   27.50
 -13  -2  -3   19.10   27.30
 -13   2   3    7.00   26.80
  13  -2   3  -29.60   24.00
 -13   2   3   14.30   20.60
 -13  -2  -3  -15.00   21.90
 -13   2   3   14.20   28.40
  14   2   3  258.27   48.20
 -14   2  -3  242.88   43.80
 -14   2  -3  275.87   48.40
 -14  -2   3  315.17   37.30
 -14   2  -3  277.97   40.40
 -14  -2   3  295.87   51.79
 -14   2   3  324.97   56.09
 -14  -2  -3  355.56   49.80
 -14  -2  -3  257.17   48.70
 -14  -2  -3  313.17   41.80
  14  -2   3  214.98   44.20
 -14   2   3  330.67   43.50
  15   2   3   11.80   31.80
 -15   2  -3   -6.50   29.40
 -15   2  -3   26.80   24.70
 -15  -2   3   -1.70   27.20
 -15  -2   3   61.79   29.70
 -15  -2   3   38.20   38.70
 -15   2  -3  -14.90   23.30
 -15  -2  -3   19.00   26.50
 -15   2   3   16.50   34.00
 -15   2   3   46.30   26.70
  15  -2   3   37.90   28.80
 -15  -2  -3   68.09   27.40
 -15   2   3   31.30   25.80
 -15  -2  -3   26.00   33.80
  16   2   3  347.77   63.59
 -16  -2   3  374.66   57.29
 -16  -2   3  381.26   69.09
 -16  -2   3  460.65   50.89
 -16   2  -3  331.47   61.59
 -16   2  -3  315.57   47.40
 -16   2  -3  420.06   54.49
  16  -2   3  419.36   64.89
 -16   2   3  368.56   53.29
 -16   2   3  342.47   64.09
 -16  -2  -3  353.56   61.49
 -16  -2  -3  448.16   55.49
 -16  -2  -3  464.95   53.59
 -17   2  -3    7.30   32.40
 -17   2  -3   79.89   43.40
 -17  -2   3   44.40   34.10
 -17  -2   3  -11.20   34.70
  17   2   3   34.20   44.90
 -17   2  -3   49.10   30.00
 -17  -2  -3   68.69   45.00
 -17   2   3   32.70   31.80
 -17  -2  -3  -21.60   29.00
 -17   2   3   66.49   35.60
  17  -2   3   13.90   40.50
 -17  -2  -3   35.00   31.50
 -17   2   3    9.40   33.30
  18  -2  -3  430.66   59.89
 -18   2  -3  196.68   48.10
 -18   2  -3  264.27   53.59
 -18  -2   3  246.78   48.20
  18   2   3  295.67   53.19
 -18  -2   3  242.48   48.20
 -18   2  -3  276.07   50.09
 -18   2   3  316.07   48.30
 -18  -2  -3  302.17   49.90
 -18  -2  -3  270.87   54.39
  18  -2   3  272.57   44.20
 -18   2   3  456.25   60.99
 -18  -2  -3  192.18   69.99
 -18   2   3  260.37   47.80
  18   2  -3  207.48   47.20
 -19  -2   3   35.00   41.60
  19   2   3   54.89   34.80
 -19   2  -3  -22.20   45.50
 -19  -2   3  -15.00   41.40
 -19   2  -3   23.00   40.50
 -19  -2   3   46.80   45.70
  19  -2  -3   16.60   37.20
 -19   2   3   -9.20   45.70
 -19  -2  -3   35.90   43.70
 -19   2   3    3.80   39.10
  19   2  -3   27.80   34.90
 -19  -2  -3    4.10   36.80
 -19   2   3   19.90   38.70
  19  -2   3   32.60   35.00
 -19  -2  -3   37.80   40.80
   0  -2   4 2532.25  151.18
   0   2  -4 2471.35  146.99
   0  -2   4 2412.36  145.39
   0  -2  -4 2550.84  145.89
   0   2   4 2476.95  146.59
   0  -2   4 2388.46  149.79
   0   2   4 2512.75  151.68
  -1  -2   4   79.29   12.50
  -1   2  -4   49.40   10.10
   1   2   4   90.59   16.80
  -1   2  -4   41.30    7.50
   1  -2  -4   58.59    7.80
   1   2   4   75.19    9.50
  -1  -2   4   62.99   13.60
   1  -2   4   73.49    9.50
   1   2  -4   55.39    8.10
  -1  -2  -4   55.19    8.90
   1  -2   4   58.69   11.40
  -1   2   4   96.59   11.90
  -1   2   4   94.29   14.40
   1  -2   4   81.59   13.30
  -2  -2   4 2402.86  141.69
  -2   2  -4 2223.18  135.79
   2   2   4 2244.78  136.69
  -2   2  -4 2460.65  138.09
  -2  -2   4 2256.47  139.79
   2   2   4 2137.09  140.49
   2  -2  -4 2227.18  135.59
   2   2   4 2122.49  134.39
  -2   2   4 2507.75  141.69
  -2  -2  -4 2284.97  137.99
   2  -2   4 2278.07  139.19
   2  -2   4 2147.39  139.59
   2  -2   4 2162.98  136.09
  -2   2   4 2092.59  137.69
   2   2  -4 2413.06  136.29
  -2  -2  -4 2210.98  136.59
  -2   2   4 2555.44  136.39
   2   2  -4 2223.98  132.69
  -3   2  -4  246.08   23.00
   3   2   4  252.77   26.30
  -3  -2   4  246.48   21.60
  -3  -2   4  278.47   26.50
   3  -2  -4  238.18   25.70
  -3   2  -4  280.27   21.80
  -3   2   4  241.18   21.00
  -3  -2  -4  259.27   23.00
  -3   2   4  249.08   20.60
  -3   2   4  218.08   24.60
   3  -2   4  245.38   24.70
   3  -2   4  221.68   24.20
  -3  -2  -4  223.78   22.00
   3   2  -4  282.17   27.00
  -3   2   4  259.07   26.20
  -4   2  -4 2023.10  130.89
  -4  -2   4 2087.59  131.39
   4   2   4 2182.48  136.19
  -4  -2   4 2062.29  134.19
  -4   2  -4 2257.57  132.49
  -4  -2   4 1988.90  150.48
  -4  -2  -4 2015.40  131.99
  -4   2   4 2370.06  135.79
   4  -2   4 1941.61  132.99
  -4   2   4 2307.47  134.89
  -4   2   4 2048.79  127.89
  -4   2   4 2121.69  130.39
  -4  -2  -4 2322.67  132.69
  -5  -2   4  144.79   20.70
  -5  -2   4  132.39   22.00
  -5   2  -4  132.49   19.40
  -5  -2   4  143.49   22.20
  -5   2  -4  131.09   20.80
   5   2   4  121.59   23.10
  -5  -2  -4  156.58   22.70
   5  -2   4  144.89   24.50
  -5   2   4  159.38   23.80
  -5  -2  -4  131.19   18.00
  -5  -2  -4  154.98   21.00
  -5   2   4  111.89   16.50
  -5   2   4  170.38   22.90
  -5   2   4  120.09   18.90
  -6  -2   4 1877.01  119.99
  -6  -2   4 1886.61  118.89
   6   2   4 1877.31  121.19
  -6   2  -4 1593.64  115.39
  -6  -2   4 1969.60  123.09
  -6   2  -4 1576.74  116.29
  -6  -2   4 1630.04  107.39
  -6  -2  -4 1741.33  119.09
  -6   2   4 2032.30  121.19
  -6   2   4 1822.02  116.89
  -6  -2  -4 1672.73  115.69
  -6   2   4 1923.91  121.19
  -6  -2  -4 2078.19  117.39
  -6   2   4 1848.12  111.59
   6  -2   4 2013.60  121.59
  -7  -2   4   91.79   11.70
   7   2   4   84.19   20.90
  -7  -2   4   74.29   18.50
  -7   2  -4   67.49   18.50
  -7  -2   4  113.29   25.90
  -7   2  -4   85.89   19.90
  -7   2   4  100.39   20.80
   7  -2   4  100.69   21.10
  -7  -2  -4   90.49   18.70
  -7  -2  -4   89.19   20.50
  -7   2   4   81.39   18.20
  -7  -2  -4   72.89   21.70
  -7   2   4   69.19   14.40
  -7   2   4   60.69   20.50
  -8  -2   4  517.85   48.30
   8   2   4  538.75   50.89
  -8   2  -4  579.84   47.40
  -8   2  -4  545.15   48.40
  -8  -2   4  608.74   54.59
  -8  -2   4  527.55   37.90
  -8   2   4  576.04   42.70
  -8  -2  -4  494.95   49.90
  -8  -2  -4  562.14   46.00
  -8   2   4  476.15   49.40
  -8   2   4  556.24   48.30
   8  -2   4  577.54   50.29
  -8  -2  -4  551.74   47.80
  -9  -2   4    1.30   21.70
  -9  -2   4   12.80   17.30
  -9   2  -4   12.60   17.20
  -9   2  -4   30.90   17.50
   9   2   4   20.30   19.10
  -9  -2   4   26.60   12.10
  -9   2  -4  -11.60   13.60
  -9  -2  -4    4.60   18.00
  -9  -2  -4    5.60   16.70
   9  -2   4   36.20   18.80
  -9  -2  -4   13.80   19.80
  -9   2   4   -0.10   19.60
  -9   2   4   14.20   17.10
 -10   2  -4  626.14   55.89
 -10   2  -4  721.63   60.69
  10   2   4  655.53   62.39
 -10  -2   4  670.33   48.70
 -10  -2   4  709.83   61.39
 -10  -2   4  607.74   63.49
 -10   2  -4  710.03   61.89
 -10  -2  -4  656.03   56.09
 -10   2   4  695.03   59.89
 -10  -2  -4  667.33   59.79
 -10   2   4  640.54   62.29
 -10  -2  -4  674.13   62.79
  10  -2   4  765.52   64.79
 -11  -2   4   74.99   31.30
 -11  -2   4   91.99   27.10
 -11   2  -4   58.79   25.20
 -11   2  -4   48.10   19.90
 -11  -2   4   45.40   18.20
  11   2   4   50.49   23.80
 -11   2  -4   55.99   26.30
 -11  -2  -4   62.59   26.40
  11  -2   4   66.79   26.60
 -11   2   4   27.20   22.70
 -11   2   4   32.80   21.70
 -11  -2  -4   32.80   19.10
 -11   2   4   63.59   18.30
 -11  -2  -4   74.89   28.60
 -12  -2   4  344.47   55.49
 -12   2  -4  346.07   49.80
 -12   2  -4  438.46   52.79
 -12   2  -4  401.66   46.30
 -12  -2   4  354.76   49.70
  12   2   4  376.46   50.49
 -12  -2  -4  386.26   55.29
 -12   2   4  391.76   49.99
 -12   2   4  411.36   53.59
 -12  -2  -4  386.86   44.10
 -12  -2  -4  351.96   48.00
  12  -2   4  382.26   50.19
 -12   2   4  310.57   39.40
  13   2   4   42.10   28.50
 -13   2  -4   58.39   30.40
 -13  -2   4   33.30   30.70
 -13   2  -4    2.60   27.70
 -13  -2   4   17.80   26.10
 -13   2  -4    3.70   20.80
 -13  -2  -4  -27.80   27.20
 -13   2   4   -2.70   20.10
 -13  -2  -4   29.60   30.50
 -13   2   4  -22.10   26.30
  13  -2   4   46.00   27.20
 -13   2   4   34.70   26.90
 -13  -2  -4   29.00   25.00
 -14   2  -4  101.59   27.90
 -14  -2   4  153.18   42.30
 -14   2  -4  130.29   36.10
 -14  -2   4   23.80   26.30
 -14   2  -4   66.69   25.10
  14   2   4   31.60   30.10
 -14  -2   4   76.39   39.00
 -14  -2  -4   97.39   33.00
 -14   2   4   56.69   35.40
 -14  -2  -4  144.99   30.80
 -14   2   4   89.79   25.40
 -14   2   4   81.09   34.60
 -14  -2  -4   26.80   26.50
  14  -2   4   75.29   33.20
  15   2   4   -2.00   34.00
 -15   2  -4   11.00   25.10
 -15  -2   4    2.50   33.00
 -15  -2   4   -7.30   26.00
 -15   2  -4   49.30   26.60
 -15   2  -4   16.30   36.20
 -15  -2   4   48.80   27.70
 -15  -2  -4   10.30   25.80
 -15   2   4   26.80   25.50
  15  -2   4   11.70   33.10
 -15  -2  -4   -0.80   30.20
 -15  -2  -4   29.90   25.30
 -15   2   4   41.90   34.20
 -15   2   4  -17.10   25.40
 -16  -2   4  116.09   47.10
 -16   2  -4   90.29   33.30
 -16  -2   4   65.39   30.70
 -16  -2   4  143.79   34.30
  16   2   4   97.99   43.30
 -16   2  -4   69.39   28.00
 -16   2   4  105.49   31.40
 -16  -2  -4  103.39   41.00
 -16  -2  -4  112.89   36.60
 -16  -2  -4   28.70   31.20
 -16   2   4  102.89   36.40
  16  -2   4  128.59   41.60
 -16   2   4   56.49   43.70
 -17  -2   4   61.39   34.20
 -17  -2   4   -0.10   35.70
 -17   2  -4   31.30   32.80
 -17  -2   4   -7.30   31.10
 -17   2  -4   17.00   29.10
 -17   2   4    7.40   36.30
 -17  -2  -4  -13.10   31.60
 -17   2   4   -5.30   30.10
 -17  -2  -4    0.40   43.60
 -17  -2  -4    6.10   35.50
  17  -2   4  -16.70   36.50
 -17   2   4   18.80   39.10
  18   2   4   28.00   35.40
 -18  -2   4   35.30   39.00
 -18   2  -4  -56.99   34.80
 -18   2  -4    8.00   36.50
 -18  -2   4  -16.70   40.20
 -18   2   4   10.90   35.70
  18   2  -4   81.79   34.10
 -18  -2  -4   28.10   40.50
  18  -2   4   -4.00   35.60
 -18   2   4   95.39   34.80
 -18   2   4  -34.80   42.70
 -18  -2  -4  -61.49   36.50
   0  -2   5   -2.90    4.20
   0   2  -5    1.50    6.60
   0   2   5    4.20    7.50
   0  -2   5    9.50   10.00
   0  -2   5    5.20   11.40
   0   2   5    0.80   10.90
  -1   2  -5  356.66   24.80
   1  -2  -5  348.37   24.40
   1   2   5  361.76   26.90
  -1  -2   5  338.07   32.10
  -1   2  -5  352.46   27.60
  -1  -2   5  351.56   32.70
   1   2   5  350.96   25.50
   1  -2   5  328.47   31.20
   1  -2   5  371.06   31.10
  -1   2   5  438.56   33.90
   1   2  -5  357.26   25.70
  -1  -2  -5  374.76   25.50
   1  -2   5  373.16   25.20
  -1   2   5  351.66   28.80
   2   2   5  109.69   15.20
   2  -2  -5  109.09   13.60
  -2  -2   5  112.19   14.70
   2   2   5  117.79   14.90
  -2   2  -5   75.09   11.40
  -2   2  -5   96.99   14.40
   2  -2   5  101.59   17.90
  -2   2   5   93.49   12.60
   2  -2   5  111.29   19.10
   2   2  -5   80.59   11.10
  -2   2   5  151.48   17.90
  -2  -2  -5   80.69   12.60
   2   2  -5  103.69   13.30
   2  -2   5  111.89   14.60
  -2  -2  -5   90.19   15.20
   3  -2  -5   36.90   14.00
  -3   2  -5   33.60    8.50
  -3  -2   5   24.20    9.10
   3   2   5   19.90   14.00
  -3  -2   5   35.40   15.00
  -3  -2   5   11.20   12.00
  -3   2  -5   30.60   11.20
   3   2   5   34.60   14.60
   3  -2   5   26.10   13.30
   3   2  -5   18.80    5.60
  -3   2   5   11.80    7.40
  -3   2   5   18.80    8.40
   3   2  -5   19.90   14.10
   3  -2   5   43.30   13.90
  -3   2   5   19.20   12.20
  -3  -2  -5   21.90    9.30
  -3   2   5   30.40   13.80
  -4  -2   5  176.38   26.40
  -4   2  -5  162.08   21.60
  -4   2  -5  158.78   18.50
   4   2   5  178.48   27.00
  -4  -2   5  176.38   25.20
  -4  -2   5  123.79   18.20
  -4   2   5  123.09   15.90
  -4   2   5  210.88   25.80
  -4  -2  -5  182.58   21.40
  -4  -2  -5  138.79   20.00
  -4   2   5  125.49   16.90
  -4   2   5  133.19   22.00
  -5   2  -5   15.60   11.90
  -5  -2   5   12.40   12.80
  -5  -2   5    3.70   11.30
  -5  -2   5  -14.90   13.90
   5   2   5  -26.00   13.30
  -5   2  -5   10.10   10.20
  -5  -2  -5    1.30   11.60
  -5   2   5    7.70    9.00
  -5   2   5   -8.30   14.90
  -5  -2  -5    6.30   11.50
  -5   2   5   28.30    9.70
  -5   2   5    2.50   13.90
  -6  -2   5  194.98   28.30
  -6   2  -5  183.38   25.60
  -6   2  -5  191.18   25.30
   6   2   5  146.59   28.00
  -6  -2   5  188.98   28.80
  -6  -2   5  207.88   26.30
  -6   2   5  168.08   20.00
   6  -2   5  230.08   32.50
  -6   2   5  186.08   23.40
  -6  -2  -5  195.78   26.70
  -6  -2  -5  175.78   24.20
  -6   2   5  203.58   29.80
  -6   2   5  206.48   27.70
   7   2   5   47.90   18.00
  -7   2  -5    3.40   13.60
  -7  -2   5  -25.10   16.30
  -7  -2   5    8.00    6.20
  -7  -2   5    0.50   14.40
  -7  -2   5   11.90   16.60
  -7   2  -5    1.60   13.00
  -7  -2  -5    0.90   17.30
  -7   2   5   19.60   15.40
  -7  -2  -5   -5.20   12.80
   7  -2   5   15.80   18.10
  -7   2   5   14.70   15.20
  -7   2   5   11.10   10.50
  -7   2   5    0.80   17.20
  -7  -2  -5   -0.10   13.60
   8   2   5  300.47   43.00
  -8   2  -5  278.77   34.20
  -8  -2   5  310.87   23.50
  -8   2  -5  267.37   33.70
  -8  -2   5  267.37   35.60
  -8  -2   5  359.96   41.90
  -8   2   5  315.07   39.80
   8  -2   5  282.67   38.80
  -8  -2  -5  251.07   32.80
  -8  -2  -5  308.27   33.30
  -8   2   5  351.66   34.20
  -8  -2  -5  251.77   35.10
  -8   2   5  280.47   28.60
  -8   2   5  307.47   36.60
  -9  -2   5   32.70   11.70
  -9  -2   5   18.90   23.00
  -9  -2   5   11.10   18.00
  -9   2  -5   30.70   16.70
  -9   2  -5   -5.50   17.70
   9   2   5   10.10   20.40
  -9   2   5    8.60   20.50
  -9  -2  -5   44.60   16.90
   9  -2   5   13.90   22.00
  -9   2   5    7.50   15.80
  -9  -2  -5   19.20   18.30
  -9  -2  -5   14.70   18.70
 -10  -2   5  472.15   56.99
 -10   2  -5  499.05   54.29
 -10  -2   5  528.85   53.29
  10   2   5  520.55   56.89
 -10   2  -5  551.14   50.49
 -10  -2   5  542.95   41.00
 -10   2   5  552.04   51.79
 -10  -2  -5  539.15   49.80
 -10  -2  -5  592.74   56.19
  10  -2   5  523.25   57.19
 -10  -2  -5  560.64   55.29
 -10   2   5  533.05   44.60
 -10   2   5  513.25   55.49
 -11  -2   5   35.00   16.20
 -11   2  -5    7.70   18.40
 -11  -2   5   66.39   28.60
  11   2   5   22.50   26.40
 -11   2  -5   35.80   25.90
 -11  -2   5   33.80   24.00
 -11  -2  -5   35.10   20.40
 -11  -2  -5   12.10   24.40
 -11   2   5   -6.00   17.60
 -11   2   5   66.09   25.30
  11  -2   5   21.90   23.70
 -11  -2  -5   52.79   29.00
 -11   2   5   60.69   30.00
 -12  -2   5  536.85   45.10
 -12   2  -5  555.34   60.59
  12   2   5  560.74   63.19
 -12  -2   5  556.14   64.49
 -12   2  -5  549.54   54.39
 -12  -2   5  452.25   57.89
 -12   2   5  529.25   61.09
 -12  -2  -5  568.64   62.69
  12  -2   5  586.54   65.09
 -12   2   5  527.85   48.90
 -12   2   5  533.85   57.89
 -12  -2  -5  621.34   57.69
 -12  -2  -5  480.05   59.69
 -13   2  -5   -9.50   27.80
 -13  -2   5  -15.20   28.20
  13   2   5    8.20   28.10
 -13   2  -5   -1.00   23.70
 -13  -2   5    4.50   28.20
 -13   2   5  -10.70   21.70
 -13   2   5    0.20   26.80
 -13   2   5   22.30   29.50
 -13  -2  -5  -37.00   26.80
 -13  -2  -5    1.40   26.70
  13  -2   5   12.60   29.00
 -13  -2  -5   -0.20   23.80
 -14   2  -5  264.37   44.10
 -14   2  -5  282.27   46.40
 -14  -2   5  280.37   51.69
 -14  -2   5  301.37   56.39
  14   2   5  219.28   45.90
 -14  -2   5  323.47   49.30
 -14  -2  -5  267.07   44.50
  14  -2   5  240.28   47.20
 -14   2   5  211.88   49.00
 -14   2   5  335.57   40.00
 -14   2   5  225.48   43.90
 -14  -2  -5  257.57   44.40
 -14  -2  -5  229.28   44.80
 -15   2  -5   44.20   29.00
 -15  -2   5  -32.70   26.20
 -15  -2   5   12.30   36.20
 -15  -2   5   17.30   41.10
  15   2   5   -9.80   32.50
 -15   2  -5   15.30   26.80
 -15  -2  -5   10.90   33.50
 -15  -2  -5   13.50   27.80
 -15   2   5   24.50   27.70
 -15  -2  -5   37.40   28.10
  15  -2   5  -10.80   31.80
 -15   2   5   36.70   40.40
 -15   2   5   24.60   29.10
 -16  -2   5  425.76   71.39
 -16  -2   5  386.76   53.39
 -16   2  -5  516.95   58.09
 -16   2  -5  311.07   53.29
  16   2   5  314.37   63.09
 -16  -2   5  253.97   45.40
 -16   2   5  415.16   49.00
  16  -2   5  401.56   63.09
 -16  -2  -5  330.47   53.29
 -16  -2  -5  447.56   56.19
 -16   2   5  306.97   50.89
 -16   2   5  365.46   68.99
 -16  -2  -5  340.27   61.99
 -17   2  -5  -33.70   33.20
 -17   2  -5   57.59   31.80
  17   2   5   46.10   32.60
 -17  -2   5   43.00   38.70
 -17  -2   5   49.10   33.80
 -17  -2  -5   12.10   34.10
 -17   2   5  -55.59   30.20
 -17   2   5   94.09   38.50
 -17  -2  -5  -15.90   33.30
 -17   2   5   10.30   37.00
  17  -2   5   15.90   43.30
 -17  -2  -5  -23.10   43.10
  18   2   5  219.58   42.90
 -18   2  -5  342.27   55.49
 -18  -2   5  322.57   51.89
 -18   2  -5  233.98   53.79
 -18  -2   5  267.97   49.90
 -18   2   5  335.57   49.20
 -18  -2  -5  270.87   51.89
 -18  -2  -5  251.47   53.39
 -18   2   5  270.77   49.40
  18  -2   5  156.38   46.20
   0   2   6 4183.28  239.28
   0   2   6 4058.59  246.58
   0  -2   6 4168.88  234.68
   0  -2  -6 3764.62  234.88
   0   2  -6 4036.40  238.58
   0  -2  -6 3704.23  234.68
   0  -2   6 4134.99  243.98
   0  -2   6 3963.40  234.88
   0  -2   6 4331.47  244.38
  -2  -2   6  995.50   67.79
  -2  -2   6  971.90   82.39
  -2  -2   6 1095.29   77.89
   2   2   6 1028.50   77.89
   2  -2  -6 1154.18   68.49
  -2   2  -6 1207.78   73.29
   2   2   6 1042.50   69.59
   2   2   6 1048.80   69.89
  -2   2  -6 1144.19   68.79
   2  -2   6 1273.87   78.19
   2   2  -6 1152.58   68.49
  -2   2   6  913.31   80.39
  -2   2   6 1049.30   73.09
   2  -2   6 1341.17   78.09
   2   2  -6 1154.68   67.89
   2  -2   6  977.30   69.19
  -2  -2  -6 1175.38   69.79
  -2   2   6 1075.59   67.49
   3   2   6  133.49   19.70
   3   2   6  132.89   17.50
  -3  -2   6  130.99   22.70
  -3  -2   6  119.39   15.40
  -3   2  -6  112.99   15.10
  -3   2  -6  120.69   18.70
  -3  -2   6  143.59   23.00
   3   2   6  134.59   23.60
   3  -2  -6  150.48   21.70
  -3  -2  -6  110.39   16.80
  -3  -2  -6  105.09   18.90
   3  -2   6   98.69   20.60
   3   2  -6  105.09   13.00
  -3   2   6  142.39   14.40
   3   2  -6  116.19   18.20
  -3   2   6  120.69   23.20
   3  -2   6  124.79   22.70
   3  -2   6  133.79   19.90
  -4   2  -6 1632.14   98.19
  -4  -2   6 1405.66   93.79
  -4  -2   6 1533.65  100.79
  -4   2  -6 1492.15   94.29
  -4  -2   6 1437.76  100.89
   4   2   6 1414.26  100.89
  -4  -2  -6 1565.94   96.09
   4  -2   6 1438.26  106.49
  -4  -2  -6 1454.15   96.99
  -4   2   6 1424.66   92.69
   4   2  -6 1492.85   87.19
  -4   2   6 1655.43  103.19
  -4   2   6 1398.76   98.39
  -5   2  -6   -3.10   12.10
  -5   2  -6    6.20   10.30
  -5  -2   6   17.60   14.70
  -5  -2   6   12.20   15.90
  -5  -2   6    1.90   11.80
   5   2   6   18.10   14.90
  -5   2   6    1.10   14.50
  -5   2   6   28.90   10.50
   5  -2   6   18.30   15.40
  -5  -2  -6   -9.70   12.00
  -5   2   6   10.60    9.90
  -5   2   6   -9.10   14.50
  -5  -2  -6  -20.10   10.80
  -6   2  -6 1638.64  110.49
  -6   2  -6 1735.73  110.09
  -6  -2   6 1643.44  109.39
  -6  -2   6 1676.33  114.69
  -6  -2   6 1613.94  115.69
   6   2   6 1716.43  116.29
  -6   2   6 1701.03  115.19
  -6  -2  -6 1750.62  111.29
   6  -2   6 1632.04  113.59
  -6  -2  -6 1774.62  111.99
  -6   2   6 1675.73  113.99
  -6   2   6 1690.63  108.39
  -6   2   6 1608.14  103.39
  -7  -2   6   83.69   23.60
  -7  -2   6   70.99   19.00
   7   2   6   66.39   24.90
  -7   2  -6   56.09   18.90
  -7   2  -6   68.89   18.00
  -7  -2   6   66.69   21.80
  -7   2   6   78.89   14.20
   7  -2   6   73.49   23.40
  -7   2   6   59.59   17.90
  -7   2   6   58.19   21.80
  -7  -2  -6  103.59   20.40
  -7  -2  -6   54.99   19.50
  -7   2   6  118.59   24.30
  -8   2  -6  637.24   51.09
  -8  -2   6  529.95   56.59
  -8  -2   6  553.84   49.80
  -8  -2   6  578.44   54.29
  -8   2  -6  675.13   52.69
   8   2   6  495.25   56.49
  -8   2   6  556.74   55.29
  -8   2   6  521.65   47.60
  -8   2   6  475.65   42.00
  -8  -2  -6  723.73   53.09
  -8  -2  -6  708.53   56.19
   8  -2   6  492.35   53.59
  -8   2   6  613.14   55.69
  -9   2  -6   12.90   19.20
  -9  -2   6   28.40   18.80
  -9  -2   6   13.20   22.40
   9   2   6   -7.40   21.20
  -9   2  -6   16.40   19.00
  -9  -2   6   51.49   10.00
  -9   2   6   38.50   19.90
  -9   2   6   -8.80   19.70
   9  -2   6    0.20   22.60
  -9   2   6   29.70   14.00
  -9   2   6  -18.20   19.90
  -9  -2  -6   22.20   17.10
  -9  -2  -6   -8.70   18.50
 -10  -2   6  625.94   63.79
  10   2   6  583.54   61.09
 -10  -2   6  585.54   55.89
 -10  -2   6  558.54   39.10
 -10   2  -6  590.04   55.59
 -10   2  -6  556.84   55.29
 -10  -2  -6  573.54   57.29
 -10   2   6  580.54   59.99
 -10   2   6  672.03   57.59
 -10  -2  -6  587.04   54.09
  10  -2   6  462.75   60.39
 -11   2  -6   41.70   24.20
  11   2   6   44.00   27.60
 -11   2  -6   41.70   22.60
 -11  -2   6   36.00   26.20
 -11  -2   6   19.10   26.20
 -11  -2  -6  -14.80   18.80
 -11   2   6   51.29   23.70
 -11   2   6   25.60   27.30
 -11  -2  -6   77.09   27.20
  11  -2   6   34.60   28.80
 -12  -2   6  511.35   64.39
 -12   2  -6  452.95   57.29
 -12  -2   6  432.56   41.80
 -12  -2   6  501.05   58.69
  12   2   6  515.65   61.89
 -12   2  -6  448.06   52.29
 -12  -2  -6  493.15   55.39
  12  -2   6  521.05   60.89
 -12   2   6  558.64   49.00
 -12   2   6  594.94   59.89
 -12  -2  -6  547.75   64.29
 -12   2   6  544.45   63.19
 -13  -2   6  -25.40   19.90
 -13   2  -6    3.60   23.20
 -13  -2   6    6.00   28.40
  13   2   6   -8.90   25.70
 -13   2  -6   -5.20   27.90
 -13  -2   6   54.59   33.90
 -13   2   6   -3.10   22.60
 -13   2   6   -1.10   30.60
  13  -2   6   27.20   29.20
 -13  -2  -6   15.40   24.10
 -13  -2  -6  -19.80   29.40
 -13   2   6   18.00   28.50
 -14  -2   6  118.59   31.00
  14   2   6   59.49   35.40
 -14   2  -6   63.59   30.30
 -14  -2   6   63.19   25.80
 -14   2  -6  132.79   32.60
 -14  -2   6  105.89   43.40
 -14  -2  -6   88.79   31.90
  14  -2   6   54.79   36.10
 -14   2   6   53.19   38.10
 -14   2   6   54.19   26.70
 -14  -2  -6  101.19   29.80
 -14   2   6   60.59   24.80
 -15   2  -6   54.39   26.80
 -15   2  -6    9.10   28.60
 -15  -2   6   38.10   47.00
  15   2   6   42.90   37.00
 -15  -2   6   21.10   26.90
 -15   2   6    3.00   36.90
 -15  -2  -6   23.10   27.20
 -15   2   6   -5.50   31.20
  15  -2   6   46.30   36.40
 -15  -2  -6    3.30   28.70
 -15   2   6   18.80   27.20
  16   2   6    5.90   37.60
 -16   2  -6   47.40   32.80
 -16  -2   6  108.69   31.80
 -16   2  -6   14.50   32.50
 -16  -2  -6   49.10   35.50
 -16  -2  -6   74.09   32.80
 -16   2   6   54.69   31.20
 -16   2   6   55.39   37.10
  16  -2   6   72.99   44.20
 -17   2  -6  -42.00   29.70
 -17  -2   6  -16.60   37.10
  17   2   6  -29.10   33.30
 -17   2  -6  -30.70   35.00
 -17  -2   6   -8.90   34.90
 -17  -2  -6  -59.09   34.30
 -17   2   6   13.60   34.70
 -17  -2  -6   23.40   36.80
 -17   2   6   -1.40   33.00
 -17   2   6   17.00   41.40
  17  -2   6   42.30   77.99
 -18   2  -6   44.40   39.40
 -18  -2   6  -23.60   37.20
 -18   2  -6   44.10   28.60
  18   2   6  -16.00   33.80
 -18  -2   6   35.90   42.00
 -18   2   6  -44.90   34.40
 -18   2   6  -14.50   38.40
  18  -2   6   63.49   39.40
 -18  -2  -6   38.30   38.50
   0  -2   7    7.60   14.80
   0   2   7   13.80   13.40
   0  -2   7    3.70    4.80
   0  -2  -7   -4.50    5.20
   0  -2  -7    0.90   10.90
   0  -2   7   -6.70    4.70
   0  -2  -7    1.80    4.80
   0   2   7   -8.40   11.10
   0   2  -7    9.00    9.40
  -1  -2   7  268.47   33.00
   1  -2  -7  264.17   18.70
   1   2   7  302.27   33.40
   1  -2  -7  245.68   18.90
  -1  -2   7  277.87   18.60
  -1  -2   7  297.07   18.80
   1   2   7  268.27   26.80
  -1   2  -7  313.17   27.10
  -1  -2   7  294.37   33.60
   1  -2   7  285.97   33.50
   1  -2   7  263.17   37.10
  -1   2   7  247.48   31.00
   1   2  -7  236.98   24.00
   1  -2   7  262.57   20.70
  -1   2   7  277.97   28.40
  -1  -2  -7  262.07   27.20
   2  -2  -7   85.29   11.40
  -2  -2   7   62.39   10.20
  -2   2  -7   84.49   12.70
  -2   2  -7   91.59   18.20
  -2  -2   7   83.79   19.60
   2   2   7   74.39   20.00
   2   2   7   60.89   14.40
   2   2   7   81.99   14.20
  -2  -2   7   43.10   17.30
  -2   2   7   93.39   20.80
  -2  -2  -7   60.59   11.50
   2   2  -7   78.49   12.80
   2  -2   7   60.99   12.90
   2  -2   7   51.79   17.70
   2  -2   7   56.49   21.30
   3   2   7   84.59   20.70
  -3  -2   7   73.29   19.70
  -3  -2   7   65.89   20.10
   3   2   7   90.29   15.60
  -3   2  -7   89.09   13.70
   3  -2  -7   71.09   15.80
  -3  -2   7   66.39   11.90
  -3   2  -7   74.19   16.80
   3   2   7  100.09   18.00
  -3   2   7  112.59   22.10
   3  -2   7   45.80   22.30
   3   2  -7   94.19   17.30
  -3  -2  -7   84.29   18.20
   3  -2   7   56.19   17.10
  -3  -2  -7   87.19   14.40
  -3   2   7   76.09   11.10
   3   2  -7   69.29   11.40
   3  -2   7   58.39   18.20
   4   2   7  108.59   24.50
  -4   2  -7   94.49   15.50
  -4   2  -7  121.19   20.30
   4   2   7  161.78   21.30
  -4  -2   7  126.39   18.10
  -4  -2   7  107.89   22.40
  -4  -2   7   96.59   24.00
  -4  -2  -7  110.99   20.30
  -4  -2  -7   91.19   16.40
  -4   2   7  105.79   22.70
  -4   2   7  120.39   15.80
   4  -2   7   98.39   24.50
   4   2  -7   93.99   13.10
   4  -2   7  123.99   23.90
  -4   2   7  118.89   24.80
  -5  -2   7   25.70   17.30
  -5   2  -7    8.20   14.60
  -5   2  -7    2.60   11.40
   5   2   7  -19.40   16.20
  -5  -2   7    0.10   11.40
  -5  -2   7   12.60   17.90
  -5   2   7   -4.20    9.60
  -5  -2  -7    6.30   13.00
  -5  -2  -7   -9.70   12.20
  -5   2   7    4.30   16.80
  -5   2   7   -4.00   16.70
   5  -2   7    5.20   17.80
  -6  -2   7  185.88   25.40
  -6   2  -7  199.28   26.00
  -6  -2   7  241.98   35.90
  -6   2  -7  182.98   27.70
   6   2   7  184.58   34.80
  -6  -2   7  208.08   32.50
  -6   2   7  202.48   31.10
  -6   2   7  197.58   24.20
  -6   2   7  211.78   32.10
  -6  -2  -7  230.18   28.90
  -6  -2  -7  195.78   27.60
   6  -2   7  204.18   31.30
  -6   2   7  225.38   23.60
  -7  -2   7    4.80   16.10
  -7  -2   7   31.00   24.60
  -7   2  -7   -8.30   14.90
   7   2   7  -35.10   19.00
  -7  -2   7  -24.30   16.70
  -7   2  -7   -5.40   14.10
  -7   2   7   -9.30   13.70
  -7  -2  -7  -10.90   14.50
  -7   2   7   10.50   19.20
   7  -2   7   25.90   19.40
  -7  -2  -7   -8.00   16.10
  -7   2   7   32.20   19.70
  -7   2   7  -12.10   12.00
   8   2   7  283.07   43.40
  -8  -2   7  331.57   40.40
  -8   2  -7  270.67   34.80
  -8  -2   7  286.97   35.60
  -8  -2   7  289.17   45.00
  -8   2  -7  328.37   37.30
  -8   2   7  311.87   41.20
  -8   2   7  340.87   30.80
  -8  -2  -7  273.57   35.80
   8  -2   7  269.57   40.10
  -8   2   7  310.07   44.70
  -8   2   7  251.87   32.70
  -8  -2  -7  292.07   38.70
  -9   2  -7    2.90   16.80
  -9  -2   7   24.60   20.20
  -9  -2   7   13.20   22.80
   9   2   7   42.90   25.10
  -9   2  -7   23.20   17.90
  -9  -2   7   -0.40   23.00
  -9   2   7   30.10   20.80
  -9  -2  -7  -11.60   18.00
  -9  -2  -7   -7.50   17.10
  -9   2   7   19.30   23.70
  -9   2   7   13.80   16.20
   9  -2   7   24.50   23.40
  -9   2   7   13.30   19.10
 -10   2  -7  426.06   47.90
  10   2   7  320.07   51.89
 -10   2  -7  368.06   46.40
 -10  -2   7  392.06   48.30
 -10  -2   7  458.65   56.29
 -10   2   7  412.26   46.20
 -10   2   7  392.66   51.79
 -10  -2  -7  377.96   47.10
  10  -2   7  445.36   53.29
 -10   2   7  387.56   49.40
 -10  -2  -7  371.96   50.09
 -11   2  -7   18.00   22.80
 -11  -2   7   60.69   24.10
  11   2   7   63.89   29.70
 -11   2  -7   43.20   27.70
 -11  -2   7   31.00   30.60
 -11   2   7   67.29   24.70
 -11  -2  -7   63.19   28.30
  11  -2   7   49.10   29.20
 -11   2   7   62.79   29.00
 -11  -2  -7   62.49   24.70
 -12  -2   7  306.87   52.29
 -12  -2   7  429.26   54.69
 -12   2  -7  404.86   53.19
 -12   2  -7  330.47   46.40
  12   2   7  305.57   54.99
  12  -2   7  361.46   56.89
 -12   2   7  350.06   48.90
 -12  -2  -7  420.96   48.60
 -12   2   7  354.66   58.29
 -12  -2  -7  463.45   60.69
 -13  -2   7   39.20   31.80
 -13  -2   7  -20.20   29.60
 -13   2  -7   12.50   29.00
  13   2   7  -35.00   29.00
 -13   2  -7  -25.50   22.40
 -13   2   7   10.00   32.10
 -13   2   7   15.50   23.40
 -13  -2  -7   -6.00   24.70
 -13   2   7  -14.90   28.50
 -13  -2  -7   -1.90   30.70
  13  -2   7   18.30   31.20
 -14  -2   7  182.38   52.39
  14   2   7  156.98   47.20
 -14   2  -7  243.68   42.90
 -14  -2   7  166.48   32.90
 -14   2  -7  263.57   46.70
 -14   2   7  178.48   31.10
 -14   2   7  248.48   51.59
 -14  -2  -7  238.28   43.30
  14  -2   7  161.68   49.50
 -14   2   7  229.38   34.00
 -14  -2  -7  254.37   44.80
 -15   2  -7   29.50   30.10
 -15  -2   7   34.80   39.30
  15   2   7   79.29   43.30
 -15   2  -7   35.60   29.60
 -15  -2   7   71.09   30.50
 -15  -2  -7   65.29   30.80
  15  -2   7    9.40   36.30
 -15   2   7    2.10   30.30
 -15  -2  -7   32.20   31.90
 -15   2   7   64.29   40.20
 -15   2   7   42.20   26.10
 -16  -2   7  245.08   48.90
 -16   2  -7  306.87   54.99
 -16   2  -7  373.66   54.09
 -16  -2   7  259.57   42.80
  16   2   7  248.88   67.39
 -16   2   7  415.86   49.80
  16  -2   7  205.68   54.79
 -16  -2  -7  314.77   45.60
 -16  -2  -7  228.88   52.29
 -16   2   7  256.37   49.30
 -17  -2   7    9.00   36.20
  17   2   7   28.60   37.40
 -17   2  -7  -70.29   57.09
 -17   2  -7   36.50   36.10
 -17  -2   7  -14.80   34.70
 -17   2   7   -9.60   36.10
 -17   2   7   -8.50   33.30
 -17  -2  -7   46.30   39.30
  17  -2   7   25.70   44.30
 -17  -2  -7   31.00   34.70
  18   2   7  147.99   40.30
 -18  -2   7  123.19   47.30
 -18   2  -7  195.58   51.29
 -18  -2   7  138.89   46.20
 -18   2  -7  204.28   39.30
  18  -2   7  185.38   46.70
 -18   2   7  134.99   42.70
 -18  -2  -7  138.79   50.89
 -18  -2  -7  201.48   40.20
 -18   2   7  242.98   50.49
   0   2   8 3067.19  177.28
   0  -2  -8 2512.75  167.48
   0   2  -8 2510.55  165.88
   0  -2   8 2704.83  172.68
   0   2   8 2960.80  168.58
   0  -2   8 2734.13  173.88
  -1  -2   8   10.90   16.00
  -1  -2   8   23.10   15.40
   1   2   8   12.90   18.10
   1   2   8   15.60   13.60
  -1   2  -8   39.90   13.70
   1  -2   8    4.20   16.10
   1  -2   8   30.50    7.70
  -1   2   8   37.90   17.70
  -1  -2  -8    9.40   11.60
   1  -2   8   16.80   15.90
   1   2  -8   36.10   12.60
  -2  -2   8 1632.74  104.59
  -2  -2   8 1517.75  103.79
   2  -2  -8 1693.03   90.39
   2   2   8 1555.74   95.89
   2   2   8 1478.65   91.89
   2   2   8 1243.48  102.99
  -2   2  -8 1503.25   97.99
  -2   2   8 1316.97   98.29
   2  -2   8 1430.96  101.49
  -2  -2  -8 1659.63   99.49
   2   2  -8 1657.93   93.49
  -2   2   8 1380.46  104.09
   2  -2   8 1391.26   91.89
   2  -2   8 1401.26  101.89
  -3  -2   8   75.59   21.50
   3  -2  -8   39.60   14.60
  -3  -2   8   30.00   20.00
   3   2   8   63.89   18.30
  -3   2  -8   42.70   15.80
   3   2   8   61.29   21.70
  -3  -2   8   40.30   10.00
   3   2   8   53.89   15.80
  -3   2  -8   41.00   10.40
   3  -2   8   50.09   17.80
  -3   2   8   37.40    9.30
  -3   2   8   65.39   20.30
   3   2  -8   30.70   13.90
  -3   2   8   53.39   17.90
   3  -2   8   50.69   19.30
   3   2  -8   61.39   12.40
   3  -2   8   44.10   19.10
  -3  -2  -8   58.19   11.90
  -3  -2  -8   33.20   14.20
   4   2   8 1701.83  122.79
  -4   2  -8 1817.52  112.29
  -4  -2   8 1845.82  122.89
  -4  -2   8 1867.11  111.39
   4   2   8 1781.72  113.49
  -4   2  -8 1842.12  117.19
  -4  -2   8 1865.61  123.09
  -4   2   8 1700.33  118.69
  -4   2   8 1722.13  123.09
  -4  -2  -8 1831.02  117.59
  -4   2   8 1779.82  110.19
   4   2  -8 1823.22  107.59
  -4  -2  -8 1819.52  113.39
   4  -2   8 1604.44  119.59
   4  -2   8 1876.31  120.99
   5   2   8   -0.90   18.70
  -5  -2   8   -3.50   11.70
  -5  -2   8   17.20   19.30
  -5   2  -8   31.20   16.20
  -5  -2   8    4.90   17.40
  -5   2  -8   29.10   12.50
   5  -2   8   -5.90   18.90
   5  -2   8   22.00   19.40
  -5   2   8    6.00   18.90
  -5  -2  -8   20.20   15.60
  -5   2   8   20.20   10.90
   5   2  -8   19.10    7.90
  -5   2   8  -14.70   16.80
  -5  -2  -8   19.90   14.30
  -6  -2   8 2113.49  129.29
  -6  -2   8 1930.41  117.79
  -6  -2   8 1714.53  126.79
  -6   2  -8 1676.73  116.99
  -6   2  -8 1698.43  120.29
   6   2   8 1848.92  127.99
  -6  -2  -8 1651.13  120.19
  -6   2   8 1931.41  116.19
  -6   2   8 1796.82  126.69
  -6   2   8 1954.70  125.49
   6  -2   8 1893.71  125.59
  -6  -2  -8 1670.63  118.19
   7   2   8   20.30   21.10
  -7  -2   8   -9.30   18.40
  -7  -2   8   27.20   22.70
  -7  -2   8   24.40   16.70
  -7   2  -8   32.70   17.70
  -7   2  -8    0.60   15.30
   7  -2   8    8.20   22.70
  -7   2   8   -1.40   13.90
  -7   2   8   42.90   24.00
  -7  -2  -8   21.00   16.80
  -7  -2  -8   25.90   17.90
  -7   2   8    5.10   19.60
  -8   2  -8 1010.70   70.59
  -8  -2   8  801.62   66.69
  -8  -2   8  684.33   71.29
  -8  -2   8  954.00   78.19
   8   2   8  778.72   74.59
  -8   2  -8  975.70   70.79
  -8   2   8  788.92   74.19
  -8   2   8  845.32   65.59
  -8  -2  -8  907.71   69.89
  -8  -2  -8 1047.90   73.09
   8  -2   8  750.42   72.89
  -8   2   8  922.41   59.09
  -8   2   8  760.92   72.19
  -9   2  -8   41.00   19.80
  -9  -2   8   11.60   26.50
  -9  -2   8   28.90   21.90
  -9   2  -8   -0.20   19.30
  -9  -2   8   38.20   21.00
   9   2   8  -18.80   24.30
  -9   2   8   -8.30   23.30
   9  -2   8   -7.00   23.90
  -9   2   8   -2.70   14.50
  -9  -2  -8   17.40   19.70
  -9  -2  -8   -8.50   20.20
  -9   2   8   36.10   24.10
  -9   2   8   -2.00   16.50
 -10  -2   8  689.63   60.79
 -10   2  -8  539.35   57.89
  10   2   8  703.03   68.59
 -10  -2   8  577.04   65.79
 -10   2  -8  579.84   56.39
 -10   2   8  562.74   48.60
 -10  -2  -8  598.44   58.39
 -10   2   8  611.54   62.89
 -10  -2  -8  599.74   60.99
 -10   2   8  711.43   67.19
 -10   2   8  605.24   57.89
  10  -2   8  642.84   69.39
 -11   2  -8   59.09   25.50
 -11  -2   8   39.70   30.30
 -11  -2   8   47.70   26.40
 -11   2  -8   48.40   25.20
  11   2   8   40.50   30.80
  11  -2   8   57.79   30.50
 -11  -2  -8   86.69   32.10
 -11   2   8   31.70   25.20
 -11  -2  -8   27.20   24.90
 -11   2   8   42.80   29.00
  12   2   8  480.35   61.69
 -12  -2   8  382.96   63.79
 -12  -2   8  488.05   57.29
 -12   2  -8  358.76   54.69
 -12   2  -8  369.36   51.49
 -12   2   8  550.24   64.29
  12  -2   8  432.76   62.79
 -12  -2  -8  375.96   56.19
 -12   2   8  353.76   51.79
 -12  -2  -8  343.47   49.00
 -13  -2   8   38.10   36.70
 -13   2  -8   53.19   31.50
 -13  -2   8   40.50   30.90
  13   2   8    8.30   34.10
 -13   2   8  -15.10   35.40
 -13  -2  -8   10.50   26.10
  13  -2   8   10.30   33.70
 -13   2   8   -3.50   40.00
 -13   2   8  -15.50   28.10
 -14  -2   8  112.29   32.10
 -14  -2   8  102.99   49.60
 -14   2  -8  106.39   37.30
 -14   2  -8  131.79   31.50
  14   2   8  116.89   44.50
 -14   2   8  132.09   45.60
 -14  -2  -8  180.78   37.40
  14  -2   8  109.09   44.30
 -14   2   8  157.08   30.30
 -14  -2  -8  205.18   40.80
 -15  -2   8  -12.50   43.50
  15   2   8  -31.00   37.70
 -15   2  -8    8.00   35.10
 -15   2  -8   -7.70   28.70
 -15  -2   8   14.70   30.00
 -15  -2  -8   70.29   31.80
 -15  -2  -8   -5.90   40.00
 -15   2   8   10.60   28.90
 -15   2   8    3.50   42.60
  15  -2   8    9.00   38.90
 -16   2  -8  116.09   38.40
  16   2   8  144.09   44.60
 -16   2  -8  140.29   43.00
 -16  -2   8  104.89   35.40
 -16  -2   8  115.59   43.50
 -16  -2  -8  119.29   38.40
 -16   2   8  110.49   36.30
  16  -2   8  195.28   53.39
 -16  -2  -8   70.19   40.60
 -16   2   8  122.59   40.70
 -17   2  -8   35.50   29.30
 -17   2  -8  -10.90   35.10
 -17  -2   8   -5.00   34.60
 -17  -2   8  -17.40   37.30
  17   2   8   23.90   36.00
 -17  -2  -8   26.80   37.50
 -17   2   8   55.19   37.60
 -17  -2  -8   -1.60   30.90
 -17   2   8   34.00   36.20
  17  -2   8   49.50   40.70
   0  -2   9    9.40   18.40
   0  -2  -9  -12.30   13.10
   0  -2   9    8.50   18.30
   0   2  -9  -15.50   12.50
   0   2   9  -12.10   16.30
  -1  -2   9   43.60   20.40
  -1  -2   9   41.20   20.90
   1  -2  -9   29.40   17.00
   1   2   9   51.49   23.70
  -1   2  -9   31.80   14.10
   1   2   9   57.99   18.10
   1   2  -9   49.99   14.50
  -1  -2  -9   30.50   15.50
  -1  -2  -9   29.90    5.90
   1  -2   9   46.00   20.80
   1  -2   9   34.10    6.50
   1  -2   9   49.10   19.70
   1  -2   9   36.40    5.60
  -1   2   9   33.00   18.00
  -1   2   9   21.70   18.30
   2  -2  -9   45.60    5.80
   2  -2  -9   43.30    7.20
   2   2   9   30.00   17.00
   2   2   9   13.70   18.50
  -2   2  -9   12.50   14.30
  -2  -2   9   61.79   22.20
  -2  -2   9   30.40    4.80
  -2  -2   9   40.90    5.70
  -2  -2   9   13.50   17.90
   2  -2   9   22.20   19.70
  -2  -2  -9   34.80   16.30
  -2  -2  -9   22.40   15.80
   2   2  -9   42.50   13.20
   2  -2   9   76.09   20.80
  -2   2   9   34.30   19.80
  -2   2   9   26.40   16.80
   2  -2   9   44.50   12.40
  -3  -2   9   27.70   19.10
  -3  -2   9   10.50   10.60
  -3  -2   9   33.20   18.60
   3   2   9   34.50   18.20
   3  -2  -9   21.30   12.60
   3   2   9   17.00   16.50
  -3   2  -9   -9.90   14.20
   3   2   9   12.90   19.90
  -3   2  -9   12.50   10.10
   3  -2   9   31.90   19.10
   3   2  -9   27.10   11.60
  -3   2   9    0.60   17.00
   3  -2   9    0.60   18.50
  -3  -2  -9   36.60   15.80
  -3  -2  -9    0.10   10.10
   3  -2   9   13.00   17.80
  -3   2   9   28.30   17.00
   4   2   9  146.59   29.10
   4  -2  -9  167.78   25.70
  -4  -2   9  133.29   29.60
  -4   2  -9  135.39   19.40
  -4  -2   9  155.38   19.20
  -4  -2   9  145.59   29.40
  -4   2  -9  149.99   24.90
   4   2  -9  153.48   17.00
   4   2  -9  126.49   25.40
   4  -2   9  138.19   31.00
  -4   2   9  145.29   17.90
  -4   2   9  164.58   27.80
  -4  -2  -9  115.59   22.50
   4  -2   9  137.99   27.90
  -4  -2  -9  144.49   20.80
  -4   2   9  135.29   28.60
  -5   2  -9   29.30   13.80
   5   2   9   67.39   24.10
  -5  -2   9   40.50   14.20
   5   2   9   60.99   21.40
  -5   2  -9   47.90   19.50
  -5  -2   9   19.50   19.70
  -5  -2   9   53.39   22.10
  -5  -2  -9   16.10   16.40
  -5   2   9   47.20   12.80
   5   2  -9   46.70   10.80
  -5   2   9   20.00   21.40
   5  -2   9   60.39   21.80
  -5   2   9   29.80   21.50
  -5  -2  -9   28.40   15.70
   5  -2   9   45.90   22.00
  -6   2  -9  148.79   24.00
  -6   2  -9  166.58   29.60
   6   2   9  157.28   33.70
  -6  -2   9   73.29   28.70
  -6  -2   9  171.08   24.10
   6   2   9  149.29   35.00
  -6  -2   9  182.98   31.40
  -6  -2  -9  134.49   26.50
   6  -2   9  165.08   32.10
  -6   2   9  187.48   35.50
  -6  -2  -9  141.49   24.90
  -6   2   9  153.98   21.90
  -6   2   9  150.48   29.40
   6  -2   9  167.58   33.20
  -7  -2   9   22.40   23.40
   7   2   9  -10.00   21.40
  -7  -2   9   46.00   18.00
  -7   2  -9   -3.10   15.30
  -7   2  -9   33.50   19.70
  -7  -2   9   16.70   21.90
  -7  -2  -9   38.30   20.50
  -7  -2  -9   12.20   17.10
  -7   2   9  -11.40   21.40
   7  -2   9   29.30   22.90
  -7   2   9   29.50   21.40
  -7   2   9    5.80   15.00
  -8  -2   9  140.29   34.00
  -8  -2   9  163.98   28.30
  -8  -2   9  221.28   40.30
   8   2   9  153.48   36.00
  -8   2  -9  185.98   33.20
  -8   2  -9  191.88   29.60
  -8  -2  -9  180.78   31.00
   8  -2   9  188.08   36.60
  -8  -2  -9  206.38   33.20
  -8   2   9  241.18   40.90
  -8   2   9  179.98   34.50
  -8   2   9  193.08   28.40
  -9  -2   9   42.10   28.20
  -9   2  -9    2.40   20.30
   9   2   9   -6.50   25.70
  -9   2  -9    4.40   19.10
  -9  -2   9   88.49   30.90
  -9  -2   9   10.00   21.10
  -9   2   9   18.80   18.70
   9  -2   9  -22.00   25.50
  -9  -2  -9   39.90   21.30
  -9   2   9   56.99   27.90
  -9  -2  -9   24.80   22.50
  -9   2   9    3.80   25.70
 -10  -2   9  254.37   38.70
 -10   2  -9  221.48   36.50
 -10  -2   9  266.67   43.80
 -10   2  -9  176.78   34.80
  10   2   9  250.87   46.00
 -10  -2   9  211.08   44.90
 -10  -2  -9  255.97   41.80
 -10   2   9  223.18   41.70
 -10   2   9  244.08   44.80
 -10  -2  -9  242.18   39.90
  10  -2   9  298.67   46.30
 -10   2   9  231.08   36.10
 -11   2  -9   16.80   27.40
  11   2   9   -5.10   29.60
 -11  -2   9   75.09   36.10
 -11  -2   9   19.60   25.60
 -11   2  -9    6.30   25.00
 -11   2   9    2.80   26.90
 -11  -2  -9   37.50   26.40
 -11   2   9   19.80   22.80
 -11  -2  -9   10.90   30.30
 -11   2   9   59.39   31.90
  11  -2   9   15.00   29.10
 -12  -2   9  329.67   56.89
  12   2   9  303.27   56.19
 -12  -2   9  324.17   50.19
 -12   2  -9  356.56   48.60
 -12   2  -9  319.17   50.49
 -12   2   9  424.96   59.39
 -12  -2  -9  303.97   47.60
  12  -2   9  309.07   54.49
 -12   2   9  308.57   46.50
 -12  -2  -9  232.48   48.40
 -13   2  -9   21.60   29.20
  13   2   9   16.90   36.80
 -13  -2   9   14.20   28.90
 -13  -2   9   11.90   34.80
 -13   2   9    4.70   29.20
 -13   2   9  -30.20   33.50
 -13  -2  -9  -16.40   28.80
  13  -2   9  -23.00   33.70
 -14   2  -9  286.57   49.90
 -14  -2   9  240.28   41.80
 -14  -2   9  189.68   53.69
 -14   2  -9  221.08   41.80
  14   2   9  216.08   54.69
 -14  -2  -9  286.97   49.90
 -14  -2  -9  225.68   44.40
 -14   2   9  216.98   39.60
 -14   2   9  228.38   57.29
  14  -2   9  216.48   49.80
 -15   2  -9   -2.60   29.60
 -15  -2   9   64.09   31.20
  15   2   9  -22.60   37.20
 -15   2  -9    7.60   34.70
 -15  -2   9   36.00   36.70
 -15  -2  -9   -2.10   31.90
 -15  -2  -9   26.20   34.90
  15  -2   9   29.50   46.10
 -15   2   9   29.70   38.60
 -15   2   9   -6.40   29.70
 -16  -2   9  316.37   56.29
  16   2   9  293.77   53.69
 -16  -2   9  344.27   47.20
 -16   2  -9  242.38   46.90
 -16   2   9  196.68   48.80
 -16  -2  -9  273.67   51.29
 -16   2   9  392.96   52.79
 -17   2  -9  -52.59   35.10
 -17  -2   9   -4.80   37.90
 -17  -2   9   58.09   41.70
 -17   2  -9    1.30   30.80
  17   2   9  -17.50   35.60
  17  -2   9  -15.70   38.40
 -17  -2  -9  -33.50   30.60
 -17   2   9   -0.40   34.50
 -17  -2  -9  -66.09   36.70
 -17   2   9    5.90   38.90
   0   2 -10 1492.35  105.29
   0   2  10 1734.73  117.89
   0  -2 -10 1594.84  106.29
   0  -2  10 1667.03  112.39
   0  -2  10 1696.63  116.49
  -1   2 -10   47.40   17.30
   1   2  10   58.69   20.30
  -1  -2  10    7.30   19.80
   1  -2 -10   60.49   18.50
  -1  -2  10   42.80   22.30
   1   2  10   94.69   26.00
   1   2 -10   40.30   16.50
  -1  -2 -10   20.60   17.50
  -1   2  10   57.99   19.50
   1  -2  10   12.50   19.70
   1  -2  10   38.30   20.40
  -1   2  10   76.89   22.60
  -2  -2  10 1611.84  116.49
   2  -2 -10 1608.24  110.89
  -2  -2  10 1478.65  116.39
  -2   2 -10 1765.42  110.49
   2   2  10 1548.35  117.89
  -2   2  10 1579.24  117.99
   2  -2  10 1657.83   99.79
   2  -2  10 1590.94  115.99
   2   2 -10 1783.52  105.49
  -2   2  10 1654.13  111.09
  -2  -2 -10 1652.33  110.09
   2  -2  10 1583.44  113.39
  -2  -2 -10 1834.62   99.59
   3  -2 -10   82.79   17.20
  -3   2 -10   65.69   13.00
   3  -2 -10   94.49   12.20
   3   2  10   71.59   19.30
   3   2  10   55.29   24.70
  -3   2 -10   56.99   19.50
  -3  -2  10   80.89   24.30
  -3  -2  10   72.49   24.10
   3  -2  10   74.59   22.90
  -3  -2 -10   50.29   18.10
  -3  -2 -10   67.09   13.40
   3   2 -10   56.29   15.40
  -3   2  10   74.09   22.60
   3  -2  10   93.39   25.50
  -3   2  10   98.19   28.40
   3  -2  10   74.79   21.10
   4   2  10 1027.10   74.59
  -4  -2  10 1013.80   66.79
   4  -2 -10 1077.29   72.09
   4   2  10 1025.70   84.89
  -4   2 -10 1098.49   70.09
  -4  -2  10 1231.18   87.09
  -4  -2  10 1050.19   84.39
  -4   2 -10 1019.80   76.49
   4  -2  10 1117.09   80.49
  -4   2  10 1017.50   80.89
   4   2 -10 1020.60   70.49
  -4   2  10 1196.88   89.39
   4   2 -10  914.21   77.89
  -4  -2 -10 1050.99   77.99
   4  -2  10 1044.80   83.09
  -4  -2 -10 1013.20   70.09
  -5  -2  10  122.69   18.20
  -5  -2  10  118.09   30.80
  -5  -2  10   83.09   26.30
  -5   2 -10  134.49   27.80
   5   2  10   92.69   27.80
  -5   2 -10  145.29   20.80
   5  -2  10  106.39   29.80
  -5  -2 -10  109.79   20.60
  -5   2  10  101.09   29.60
  -5   2  10   88.69   26.60
  -5   2  10  138.49   19.40
   5   2 -10  133.79   17.10
  -5  -2 -10  108.59   24.10
   5  -2  10  139.79   29.00
  -6   2 -10  960.10   79.29
   6   2  10 1174.58   78.89
  -6  -2  10 1113.49   88.29
  -6   2 -10  906.01   72.59
  -6  -2  10 1152.28   73.09
   6   2  10  974.00   87.19
  -6  -2  10 1149.78   88.19
   6  -2  10  970.50   83.59
  -6   2  10 1112.59   85.69
   6  -2  10 1150.08   85.59
  -6  -2 -10  909.51   73.99
  -6   2  10 1105.49   71.69
  -6   2  10 1143.39   89.29
  -6  -2 -10 1019.20   79.99
  -7   2 -10   -9.40   19.10
  -7  -2  10  -19.60   15.20
  -7  -2  10   -9.20   23.60
   7   2  10   34.70   26.50
  -7  -2  10   18.20   24.60
   7   2  10  -11.90   25.10
  -7   2 -10   34.60   17.40
  -7   2  10   10.20   23.90
   7  -2  10    6.20   22.00
   7  -2  10  -19.30   26.20
  -7  -2 -10    9.30   20.40
  -7   2  10  -16.80   14.10
  -7   2  10    9.70   23.20
  -7  -2 -10  -10.00   17.70
  -8  -2  10  667.53   58.99
  -8   2 -10  864.91   68.69
   8   2  10  849.02   67.49
  -8  -2  10  782.02   72.99
  -8  -2  10  722.53   72.79
   8   2  10  781.72   74.69
  -8   2 -10  799.42   63.49
   8  -2  10  702.93   67.79
  -8   2  10  640.84   68.39
  -8  -2 -10  869.41   68.09
  -8   2  10  593.44   69.29
  -8   2  10  706.13   58.09
   8  -2  10  595.84   66.79
  -8  -2 -10  796.82   64.99
  -9   2 -10   28.90   22.20
   9   2  10  -38.90   24.10
  -9  -2  10    7.10   25.10
  -9  -2  10   63.79   30.80
  -9  -2  10   26.20   22.30
  -9   2 -10   26.80   21.20
   9  -2  10   -8.00   27.80
  -9   2  10   13.20   19.60
  -9  -2 -10  -12.50   23.00
  -9  -2 -10    7.70   21.80
  -9   2  10   57.19   31.90
  -9   2  10  -11.40   25.90
 -10  -2  10  399.26   58.19
  10   2  10  315.17   54.19
 -10  -2  10  487.25   57.69
 -10   2 -10  366.46   47.50
 -10  -2  10  346.97   46.90
 -10   2 -10  333.57   47.80
 -10  -2 -10  382.06   52.29
  10  -2  10  389.16   54.09
 -10   2  10  366.86   53.59
 -10   2  10  345.17   57.09
 -10   2  10  377.06   46.00
 -10  -2 -10  344.77   50.09
 -11   2 -10    4.80   26.90
  11   2  10   -5.00   32.90
 -11   2 -10    7.50   24.30
 -11  -2  10  -17.20   32.90
 -11  -2  10   15.80   25.70
 -11   2  10   37.20   29.20
 -11  -2 -10    9.90   30.30
  11  -2  10   16.20   30.80
 -11  -2 -10   36.20   26.20
 -11   2  10  -18.90   22.90
 -11   2  10   -7.90   30.20
 -12   2 -10  160.88   42.50
 -12   2 -10  124.79   39.40
 -12  -2  10  262.77   42.10
  12   2  10  242.28   55.19
 -12  -2  10  234.78   54.59
  12  -2  10  240.88   48.40
 -12  -2 -10  206.88   47.80
 -12   2  10  308.27   57.39
 -12   2  10  279.97   43.90
 -12  -2 -10  216.18   42.70
  13   2  10   57.19   38.50
 -13   2 -10   -3.00   28.10
 -13   2 -10    5.10   28.60
 -13  -2  10   55.19   40.80
 -13  -2  10   -1.30   31.10
 -13  -2 -10   54.79   34.20
  13  -2  10   52.59   35.60
 -13  -2 -10   68.89   30.30
 -13   2  10   20.70   32.60
 -13   2  10  -29.50   38.00
 -14   2 -10  123.89   32.60
 -14  -2  10  129.19   57.09
 -14   2 -10   83.39   39.40
 -14  -2  10   93.49   33.50
  14   2  10  103.79   47.60
 -14  -2 -10  169.08   39.40
 -14   2  10  150.48   49.80
  14  -2  10   77.39   49.60
 -14  -2 -10  117.19   45.00
 -14   2  10  148.39   34.80
 -15  -2  10   25.80   33.30
 -15  -2  10   27.70   37.30
 -15   2 -10   54.89   34.30
  15   2  10  -11.50   32.80
 -15   2 -10    8.10   38.60
  15  -2  10  -15.60   41.40
 -15   2  10  -20.70   34.30
 -15  -2 -10   -6.40   34.40
 -15   2  10   46.70   32.60
 -15  -2 -10   31.80   33.70
 -16  -2  10   62.49   37.90
  16   2  10   32.40   35.60
 -16  -2  10  138.39   37.40
 -16   2 -10   48.10   30.50
 -16   2 -10  -18.20   36.80
  16  -2  10   51.79   36.30
 -16  -2 -10  -13.60   32.20
 -16   2  10   90.29   39.30
 -16   2  10  134.79   35.50
 -16  -2 -10   23.80   37.90
   0   2  11    4.70   18.70
   0   2 -11    5.80   15.80
   0   2  11  -17.90   20.50
   0  -2  11   19.00   19.30
   0  -2  11  -14.20   22.80
   0  -2 -11  -29.60   14.50
  -1  -2  11   38.50   24.90
  -1   2 -11   52.19   18.10
  -1  -2  11   50.49   24.30
   1   2  11   33.10   23.80
   1   2  11   52.49   21.80
   1  -2 -11   69.29   17.40
   1   2 -11   45.50   18.50
   1  -2  11   86.69   25.20
   1  -2  11   67.89   23.80
  -1   2  11    0.80   22.30
  -1   2  11   36.30   20.80
  -1  -2 -11   27.50   17.30
  -2  -2  11   -1.30   22.50
   2  -2 -11   -8.80   14.30
  -2  -2  11    1.90   21.80
   2   2  11   14.00   22.70
  -2   2 -11  -19.30   14.00
   2  -2  11    3.90   21.70
  -2   2  11    6.70   19.50
  -2   2  11    6.00   21.20
  -2  -2 -11   10.60   16.00
   2  -2  11   17.50   20.60
  -3  -2  11   36.60   22.70
   3   2  11   11.00   25.10
  -3   2 -11   -3.00   16.80
   3  -2 -11   25.90   16.80
  -3  -2  11   -1.80   22.80
   3  -2  11  -39.40   22.00
  -3   2  11    6.80   21.00
  -3  -2 -11   -2.40   11.40
   3  -2  11    8.50   16.80
   3   2 -11   21.20   15.90
  -3  -2 -11    2.80   17.70
  -3   2  11   -5.30   23.00
   3  -2  11   32.20   24.00
  -4  -2  11   72.59   27.80
   4   2  11  110.89   30.70
  -4   2 -11   41.00   14.50
  -4  -2  11   47.80   25.50
   4   2  11   25.10   24.70
   4  -2 -11   71.39   17.50
  -4   2 -11   59.39   22.60
   4  -2  11   86.79   27.90
   4  -2  11   49.70   26.50
  -4   2  11   31.60   22.90
  -4   2  11   75.09   27.30
  -4  -2 -11   49.10   15.30
  -4  -2 -11   54.49   20.50
   4   2 -11   32.80   15.60
  -5   2 -11   68.09   19.20
  -5  -2  11   59.39   14.20
  -5  -2  11   63.09   28.80
   5   2  11   61.19   27.00
  -5  -2  11   81.19   27.50
  -5   2 -11   66.69   24.00
   5   2  11   61.09   22.80
  -5   2  11   10.40   27.90
  -5  -2 -11   65.39   20.70
   5  -2  11   77.99   28.70
  -5   2  11   59.79   14.20
  -5   2  11   54.89   27.40
   5   2 -11   74.89   17.20
   5  -2  11   84.49   28.40
  -5  -2 -11   47.40   19.40
  -6  -2  11  148.19   35.70
  -6  -2  11  195.28   24.20
   6   2  11  228.18   32.80
  -6  -2  11  200.78   37.60
   6   2  11  192.38   40.30
  -6   2 -11  131.59   31.10
  -6   2 -11  162.48   25.10
  -6   2  11  163.18   33.80
  -6   2  11  151.58   36.50
  -6  -2 -11  128.39   28.90
   6  -2  11  217.38   42.00
  -6   2  11  165.48   25.20
  -6  -2 -11  111.89   25.00
   6   2 -11  169.28   16.80
   6  -2  11  208.58   36.90
  -7  -2  11   15.20   27.10
  -7   2 -11   15.00   20.90
  -7  -2  11   42.40   29.80
   7   2  11    4.80   25.20
  -7  -2  11   -3.40   17.10
   7   2  11    7.30   25.30
  -7   2 -11  -25.50   17.30
   7  -2  11  -10.00   26.50
  -7  -2 -11   40.60   21.80
  -7   2  11  -23.30   26.50
  -7   2  11    3.40   27.10
   7  -2  11   18.00   28.20
  -7   2  11   -5.00   15.70
  -7  -2 -11   17.50   20.80
   8   2  11  365.96   48.70
   8   2  11  271.47   50.29
  -8  -2  11  233.08   46.00
  -8   2 -11  292.37   41.90
  -8   2 -11  310.77   40.40
  -8  -2  11  275.17   38.10
  -8  -2  11  328.67   51.39
  -8  -2 -11  289.77   44.90
  -8   2  11  325.07   50.09
  -8   2  11  282.57   51.19
   8  -2  11  308.37   48.70
  -8   2  11  306.57   36.50
  -8  -2 -11  273.47   40.40
   8  -2  11  310.07   48.50
   9   2  11   26.60   28.70
  -9   2 -11   41.80   23.20
  -9  -2  11    3.00   30.90
  -9   2 -11   26.60   25.40
  -9  -2  11   13.40   25.00
   9   2  11   14.10   29.80
  -9  -2  11   -7.00   21.50
  -9   2  11   -0.50   20.40
   9  -2  11   45.80   31.80
  -9   2  11   -0.50   26.70
  -9   2  11   20.20   31.10
  -9  -2 -11   25.10   24.20
  -9  -2 -11   51.89   28.50
   9  -2  11   -0.10   30.10
 -10  -2  11  244.88   49.60
 -10   2 -11  246.18   43.80
 -10  -2  11  345.07   45.30
 -10   2 -11  295.67   44.20
 -10  -2  11  207.28   47.70
  10   2  11  220.78   54.69
 -10   2  11  242.18   49.70
  10  -2  11  230.98   49.10
 -10  -2 -11  343.07   49.80
 -10   2  11  263.07   51.09
  10  -2  11  275.97   48.60
 -10   2  11  321.77   41.90
 -10  -2 -11  254.67   43.30
  11   2  11   67.39   38.60
 -11  -2  11   52.39   39.60
 -11  -2  11    9.70   26.50
 -11  -2  11   17.40   30.80
 -11   2 -11    0.00   28.00
 -11   2 -11  -34.20   28.60
 -11   2  11   32.10   25.80
 -11  -2 -11    0.00   27.50
 -11  -2 -11   -2.10   29.30
  11  -2  11  -34.70   32.10
 -11   2  11   47.80   33.50
 -11   2  11   39.70   34.00
 -12   2 -11  192.28   44.90
 -12  -2  11  240.58   43.60
 -12   2 -11  216.58   45.20
 -12  -2  11  193.68   54.49
  12   2  11  219.98   52.39
 -12  -2 -11  175.78   46.70
 -12   2  11  272.47   43.00
 -12  -2 -11  199.78   46.70
  12  -2  11  283.97   55.39
 -12   2  11  217.98   48.70
 -12   2  11  223.88   50.59
 -13   2 -11   32.70   37.30
 -13   2 -11  -18.20   29.30
 -13  -2  11    0.30   42.60
 -13  -2  11  -32.10   32.40
  13   2  11  -27.00   41.80
 -13  -2 -11  -61.39   29.50
 -13   2  11    7.30   38.20
  13  -2  11  -23.80   36.60
 -13  -2 -11    9.50   34.00
 -13   2  11    7.90   30.20
 -14   2 -11  265.47   55.19
  14   2  11  201.68   87.29
 -14   2 -11  251.07   43.00
 -14  -2  11  281.07   50.69
 -14  -2  11  382.26   49.80
 -14   2  11  199.98   38.40
 -14  -2 -11  196.48   52.19
  14  -2  11  216.88   54.79
 -14  -2 -11  254.47   44.10
 -15   2 -11  -16.90   33.90
 -15  -2  11   66.89   38.80
 -15  -2  11   46.30   33.40
  15   2  11   19.40   38.80
 -15   2 -11  -15.00   28.40
 -15   2  11  -19.40   38.40
 -15  -2 -11  -57.19   36.50
 -15   2  11   72.79   33.00
 -15  -2 -11  -69.09   27.20
 -16   2 -11  109.89   32.90
  16   2  11  173.98   45.90
 -16  -2  11  131.29   43.00
 -16   2 -11  236.98   43.10
 -16  -2  11  195.48   42.40
 -16   2  11  172.68   39.50
  16  -2  11   68.49   40.10
 -16   2  11  198.28   44.70
 -16  -2 -11  182.28   46.20
 -16  -2 -11  180.38   39.20
   0   2  12 1064.79   92.89
   0   2  12 1268.97   84.09
   0   2 -12 1076.49   78.89
   0  -2  12 1234.78   88.99
   0  -2 -12  995.50   79.19
   0  -2  12 1097.89   91.59
   1   2  12   34.20   20.70
  -1  -2  12   54.19   27.10
  -1  -2  12   33.60   24.50
   1   2  12   33.80   27.20
   1  -2 -12  -10.00   17.20
  -1   2 -12   62.39   19.90
   1   2 -12   71.29   20.10
   1  -2  12   28.70   24.50
  -1  -2 -12   37.50   18.00
  -1   2  12   43.50   22.30
   1  -2  12   46.10   26.30
  -1   2  12  -11.90   23.60
   2  -2 -12 1350.96   83.19
  -2  -2  12 1257.67   91.49
   2   2  12 1218.38   85.09
   2   2  12 1199.28   97.59
  -2  -2  12 1110.99   93.59
  -2   2 -12 1263.37   84.39
   2   2 -12 1029.20   85.69
  -2   2  12  992.20   84.69
   2  -2  12 1096.69   92.69
   2  -2  12 1013.40   88.09
  -2  -2 -12 1251.17   85.79
  -2   2  12 1051.99   94.19
  -3  -2  12   50.79   27.20
   3   2  12   17.70   26.00
   3  -2 -12   35.80   17.90
   3   2  12   37.00   24.20
  -3  -2  12   28.00   26.30
  -3   2 -12   38.30   19.90
  -3   2  12   34.40   30.70
  -3  -2 -12   26.20   19.80
   3  -2  12   55.19   26.70
  -3   2  12   13.70   22.80
   3  -2  12   46.60   14.30
   3  -2  12   60.09   27.50
  -4   2 -12  699.73   63.89
  -4  -2  12  815.12   74.39
  -4  -2  12  698.83   71.89
   4  -2 -12  833.72   60.49
   4   2  12  602.84   72.59
   4   2  12  772.12   64.09
  -4  -2 -12  719.43   53.79
   4   2 -12  873.71   58.19
  -4   2  12  829.92   70.39
  -4   2  12  747.03   74.79
   4  -2  12  770.42   69.69
   4  -2  12  732.93   73.19
  -4  -2 -12  830.12   65.79
  -5   2 -12   56.39   18.30
   5  -2 -12   64.99   35.30
   5   2  12   30.30   28.90
   5  -2 -12  116.99   26.30
  -5   2 -12   60.69   24.30
  -5  -2  12   49.50   29.90
  -5  -2  12   17.30   27.10
  -5  -2  12   60.69   13.70
   5   2  12   63.89   25.40
  -5   2  12   57.19   31.80
  -5  -2 -12   58.09   18.70
  -5  -2 -12   81.39   24.20
  -5   2  12   10.40   28.20
   5  -2  12   44.20   28.20
   5  -2  12   76.49   30.50
   5   2 -12  104.09   19.80
   6   2  12  736.83   72.79
  -6  -2  12  731.63   70.59
   6   2  12  780.62   61.49
  -6  -2  12  660.43   48.60
  -6  -2  12  556.94   66.09
  -6   2 -12  614.34   59.69
  -6   2 -12  621.84   53.09
   6  -2 -12  710.13   54.89
   6  -2  12  830.52   72.19
   6  -2  12  721.83   67.39
  -6   2  12  625.64   48.60
  -6   2  12  440.86   64.39
  -6   2  12  812.92   69.99
   6   2 -12  587.54   45.90
  -6  -2 -12  643.34   53.89
  -6  -2 -12  587.14   60.29
  -7   2 -12  -25.20   22.10
  -7  -2  12    8.10   17.40
   7   2  12   31.30   30.70
  -7  -2  12   23.50   28.00
  -7  -2  12   29.40   30.60
  -7   2 -12   41.20   21.50
   7   2  12  -17.10   27.00
   7  -2  12   13.70   30.30
   7  -2  12   -7.10   27.40
  -7  -2 -12  -18.20   21.10
  -7   2  12   15.60   29.20
  -7  -2 -12   27.90   22.80
  -7   2  12   22.60   29.50
  -7   2  12    3.30   16.50
   8   2  12  534.25   60.99
  -8   2 -12  572.74   57.79
   8   2  12  523.25   67.49
  -8  -2  12  595.24   68.29
  -8  -2  12  587.14   51.09
  -8  -2  12  407.16   62.99
  -8   2 -12  586.24   54.69
   8  -2 -12  619.04   50.99
  -8   2  12  562.34   69.49
  -8  -2 -12  572.04   57.09
   8  -2  12  507.65   65.29
  -8  -2 -12  597.84   60.29
  -8   2  12  631.94   64.49
  -8   2  12  554.44   49.90
   8  -2  12  506.45   64.19
  -9  -2  12   56.79   23.10
  -9  -2  12   -1.40   33.30
   9   2  12    7.50   33.10
   9   2  12   71.79   34.00
   9  -2 -12   -7.70   20.70
  -9   2 -12   34.30   24.00
  -9   2 -12   39.50   24.00
  -9  -2  12    3.90   31.10
  -9   2  12   34.10   33.20
  -9  -2 -12   -5.00   26.60
  -9  -2 -12   -7.10   25.70
  -9   2  12   56.69   34.40
  -9   2  12   40.60   22.00
   9  -2  12   -4.40   29.20
   9  -2  12   -9.20   37.60
 -10  -2  12  278.87   55.09
 -10  -2  12  253.77   51.49
  10   2  12  265.17   55.99
 -10  -2  12  301.17   45.80
 -10   2 -12  321.77   48.00
  10   2  12  427.66   51.29
 -10   2 -12  278.07   48.20
  10  -2  12  331.67   55.59
 -10   2  12  290.07   53.99
 -10   2  12  359.66   59.99
  10  -2  12  263.97   51.29
 -10  -2 -12  278.17   49.10
 -10   2  12  351.96   45.40
 -10  -2 -12  302.27   46.30
 -11   2 -12    2.20   31.40
 -11  -2  12   14.20   34.00
  11   2  12   59.89   42.00
 -11  -2  12   34.20   42.30
 -11  -2  12   10.70   28.10
 -11   2 -12  -21.50   28.10
  11   2  12  -22.20   35.60
 -11  -2 -12   42.10   34.00
  11  -2  12   57.29   38.50
 -11  -2 -12   -1.60   29.00
 -11   2  12   12.00   27.50
  11  -2  12  -45.30   33.60
 -11   2  12   15.50   37.00
 -11   2  12   21.40   35.30
 -12   2 -12  187.28   44.80
 -12  -2  12  156.58   38.60
 -12  -2  12  172.18   52.29
  12   2  12  203.08   55.89
 -12   2 -12  165.58   42.70
  12   2  12  188.98   51.29
  12  -2  12   89.19   42.50
 -12   2  12  180.28   53.29
 -12   2  12   97.69   36.40
  12  -2  12  230.48   50.59
 -12  -2 -12  106.49   40.40
 -12   2  12   95.19   46.50
 -12  -2 -12  151.48   46.50
 -13   2 -12   31.40   35.00
 -13   2 -12   -5.30   31.50
  13   2  12   17.50   41.50
 -13  -2  12   -5.00   62.99
 -13  -2  12   67.89   36.80
  13  -2  12  -17.10   40.10
 -13  -2 -12    3.10   34.50
 -13   2  12   15.80   34.00
 -13   2  12  -60.69   38.50
 -13  -2 -12   34.20   37.30
 -14  -2  12   19.10   39.10
 -14   2 -12  120.09   33.80
 -14   2 -12  119.09   33.50
 -14  -2  12  134.39   38.80
  14   2  12  108.09   39.70
 -14  -2 -12   42.20   34.90
  14  -2  12   98.09   54.39
 -14   2  12   56.59   37.30
 -14  -2 -12   84.59   36.60
 -14   2  12   97.59   33.30
  15   2  12  -50.69   36.20
 -15   2 -12  -32.00   36.50
 -15   2 -12   10.30   31.20
 -15  -2  12   -2.50   37.60
 -15  -2  12    7.30   39.70
 -15   2  12   -1.40   34.60
 -15  -2 -12  -14.60   31.20
 -15   2  12    4.50   38.70
 -15  -2 -12   11.40   41.20
  15  -2  12  -55.49   39.70
   0  -2 -13   -1.20   19.60
   0   2 -13    0.90   18.70
   0   2  13  -20.10   22.20
   0   2  13   -9.00   25.30
   0  -2  13   -5.90   26.10
  -1  -2  13   -0.70   25.60
  -1  -2  13   20.10   26.80
   1  -2 -13   27.10   18.10
   1   2  13   22.50   27.70
   1   2  13   -8.70   22.30
  -1   2 -13   34.90   19.60
  -1  -2 -13   -5.60   18.30
  -1   2  13  -26.60   23.40
  -1   2  13   -9.80   27.30
   1  -2  13   33.20   28.10
   1   2 -13    4.60   17.70
   1  -2  13   22.90   26.20
  -2  -2  13   21.10   27.70
   2   2  13   56.69   31.20
   2  -2 -13   57.09   23.00
   2   2  13   31.40   26.40
  -2   2 -13   80.69   23.90
  -2  -2  13   43.80   31.00
   2  -2  13   55.29   28.90
  -2   2  13   33.30   29.00
   2  -2  13   68.49   31.90
  -2  -2 -13   18.90   20.80
   2   2 -13   49.50   21.40
  -2   2  13   65.09   27.70
   3  -2 -13   -1.00   18.70
  -3  -2  13   29.20   27.50
  -3  -2  13    3.70   26.80
   3   2  13   15.50   24.60
   3   2  13   36.80   29.80
  -3   2 -13   25.10   23.10
  -3   2  13    9.20   24.70
   3  -2  13   79.19   28.40
  -3   2  13   20.50   28.60
   3  -2  13   32.50   28.60
  -3  -2 -13   65.39   24.40
  -4  -2  13  196.08   40.70
   4   2  13  209.08   34.90
  -4   2 -13  203.58   36.00
   4   2  13  170.48   43.10
   4  -2 -13  214.18   30.40
  -4  -2  13  209.18   42.80
   4  -2  13  212.28   27.50
  -4  -2 -13  186.98   27.40
   4  -2  13  192.48   36.20
  -4  -2 -13  170.28   33.40
   4  -2  13  159.68   41.50
  -4   2  13  217.88   40.70
  -4   2  13  134.99   41.20
  -5   2 -13   19.40   17.50
  -5   2 -13    7.00   23.50
   5   2  13    3.00   25.70
   5   2  13    2.20   27.90
   5  -2 -13   31.80   20.80
  -5  -2  13  -15.50   28.10
  -5  -2  13  -16.10   26.50
  -5  -2 -13  -30.00   20.90
   5  -2  13   26.80   30.70
  -5   2  13   54.09   29.30
  -5  -2 -13    6.80   17.10
   5   2 -13   41.60   18.90
   5  -2  13  -20.60   27.80
  -5   2  13   -8.00   30.10
   6   2  13  181.28   30.70
  -6  -2  13  156.98   24.10
  -6   2 -13  188.48   36.20
  -6   2 -13  152.78   26.50
  -6  -2  13  113.79   38.50
   6  -2 -13  186.88   47.60
  -6  -2  13  132.19   41.10
   6   2  13   95.79   39.30
   6  -2  13  127.29   36.10
  -6   2  13  150.78   37.30
  -6   2  13  172.68   46.40
  -6  -2 -13  178.08   28.80
   6   2 -13  188.88   22.30
   6  -2  13  208.48   39.90
  -6  -2 -13  142.69   34.20
  -7  -2  13   20.10   17.60
  -7  -2  13  -13.20   28.90
   7  -2 -13   41.50   23.00
  -7   2 -13   -9.50   22.10
   7   2  13   41.60   27.60
   7   2  13  -27.80   29.00
  -7  -2  13   47.60   32.80
  -7   2 -13   34.40   24.10
  -7   2  13  -27.30   30.40
  -7   2  13  -11.90   17.30
  -7   2  13   70.99   34.50
  -7  -2 -13   13.00   23.50
   7  -2  13   53.39   32.30
  -7  -2 -13    0.90   23.10
   7  -2  13   15.40   31.90
   8   2  13  162.18   44.10
   8   2  13  194.28   39.00
  -8  -2  13  174.18   42.50
  -8  -2  13  124.09   42.40
  -8   2 -13  148.19   37.00
  -8  -2  13  128.89   26.60
  -8   2 -13  189.28   34.00
  -8  -2 -13  124.29   35.50
  -8  -2 -13  144.99   33.60
  -8   2  13  157.58   38.00
  -8   2  13  210.68   47.40
  -8   2  13  188.58   27.70
   8  -2  13  181.98   39.70
   8  -2  13   72.99   40.00
   9   2  13   13.00   32.30
  -9   2 -13   51.09   27.90
  -9   2 -13    9.10   26.10
  -9  -2  13   26.30   37.60
  -9  -2  13   69.69   39.10
  -9  -2  13   16.30   23.80
   9   2  13  -29.80   35.10
   9  -2  13  -10.70   37.10
  -9  -2 -13   30.10   29.40
   9  -2  13   26.10   34.10
  -9  -2 -13   23.00   30.70
  -9   2  13   58.69   38.60
  -9   2  13   12.00   32.90
  -9   2  13    6.30   23.30
 -10   2 -13  207.58   45.10
 -10   2 -13  249.58   43.70
 -10  -2  13  195.88   54.09
 -10  -2  13  225.78   37.90
  10   2  13  232.38   53.79
  10   2  13  247.38   46.00
 -10  -2  13  186.98   48.30
 -10   2  13  169.88   49.20
  10  -2  13  197.38   45.40
 -10  -2 -13  246.98   45.20
 -10   2  13  266.57   37.70
  10  -2  13  238.58   52.39
 -10   2  13  222.78   50.69
 -10  -2 -13  245.28   49.90
 -11   2 -13   15.60   32.40
  11   2  13   51.59   46.00
 -11  -2  13   82.79   45.80
 -11  -2  13    8.50   37.20
  11   2  13  -23.00   43.50
 -11  -2  13  -44.10   29.50
 -11   2 -13   -5.80   32.30
 -11   2  13   23.80   29.10
 -11  -2 -13   51.19   36.10
 -11   2  13   15.80   41.50
  11  -2  13   19.60   48.20
 -11   2  13    2.40   38.30
 -11  -2 -13   11.50   36.50
  11  -2  13   22.30   36.20
 -12   2 -13  131.49   44.20
 -12  -2  13  221.08   45.90
  12   2  13  221.28   52.49
  12   2  13  146.09   54.59
 -12   2 -13  181.48   47.70
 -12  -2  13  122.69   55.09
  12  -2  13  234.68   56.59
  12  -2  13  231.18   61.09
 -12  -2 -13  128.39   47.00
 -12  -2 -13  145.49   43.50
 -12   2  13  230.58   42.00
 -12   2  13  159.18   61.69
 -12   2  13  180.68   53.69
 -13  -2  13  -31.20   35.40
  13   2  13   23.70   38.20
 -13   2 -13   18.80   34.80
  13   2  13  -21.30   46.70
 -13  -2  13   31.00   38.30
 -13   2 -13   83.99   33.50
 -13   2  13  -12.40   34.50
 -13  -2 -13   70.09   38.90
  13  -2  13   82.89   49.90
  13  -2  13  -26.10   50.99
 -13  -2 -13  130.59   36.50
 -13   2  13    8.50   38.00
 -14  -2  13  221.98   47.10
 -14   2 -13  219.18   46.70
 -14  -2  13  329.87   46.00
 -14   2 -13  257.37   42.60
  14   2  13  188.28   55.99
  14   2  13  186.38   49.99
  14  -2  13  266.97   66.09
 -14   2  13  152.58   44.80
 -14  -2 -13  184.18   42.40
  14  -2  13  176.68   48.50
 -14   2  13  244.98   42.50
 -14  -2 -13  203.58   40.40
   0   2  14  922.51   87.59
   0   2 -14  704.53   68.89
   0   2  14  917.51   74.49
   0  -2  14  994.00   86.19
   0  -2 -14  843.52   70.09
   0  -2  14  966.70   80.99
  -1  -2  14   14.70   30.00
  -1  -2  14    2.00   27.20
   1  -2 -14   99.89   26.60
   1   2  14   73.29   29.00
   1   2  14   58.39   34.60
  -1   2 -14   70.99   27.10
   1   2 -14   93.19   26.30
   1  -2  14  117.79   32.90
   1  -2  14   87.79   37.30
  -1   2  14   93.89   30.10
  -1   2  14   55.89   34.10
  -1  -2 -14  123.79   26.00
   2  -2 -14  876.51   67.69
  -2  -2  14  818.32   82.39
  -2   2 -14  939.01   70.49
   2   2  14  772.82   71.49
   2   2  14  851.41   84.29
  -2  -2  14  737.33   75.89
   2   2 -14  956.40   68.39
  -2   2  14  862.31   73.49
   2  -2  14  753.62   75.59
   2  -2  14  820.32   81.49
  -2  -2 -14  845.52   71.99
  -2   2  14  780.62   83.79
   3   2  14   33.50   27.70
   3   2  14   13.80   32.20
   3  -2 -14   39.00   22.00
  -3  -2  14   22.00   31.60
  -3  -2  14  103.19   33.70
  -3   2 -14   23.70   25.90
   3   2 -14   18.70   23.90
   3  -2  14   76.79   34.80
  -3   2  14   46.30   28.40
  -3   2  14   48.20   34.00
   3  -2  14   66.09   29.20
  -3  -2 -14   22.10   23.60
  -4  -2  14  648.14   75.29
   4  -2 -14  637.54   59.69
  -4   2 -14  735.43   66.79
   4   2  14  723.03   77.89
  -4  -2  14  708.73   74.39
   4   2  14  649.93   64.99
  -4  -2 -14  731.93   66.59
   4  -2  14  840.42   72.29
   4  -2  14  707.03   75.89
  -4   2  14  717.93   70.49
  -4   2  14  650.93   77.69
   4   2 -14  648.84   59.09
  -5  -2  14   84.19   36.80
   5   2  14   34.30   33.40
  -5   2 -14   60.79   28.00
  -5  -2  14   63.29   32.70
   5  -2 -14   54.49   23.20
   5   2  14   22.50   30.40
  -5  -2 -14   50.49   18.50
   5  -2  14   29.20   31.00
  -5   2  14   22.00   30.10
  -5   2  14  -19.10   29.80
  -5  -2 -14   20.60   26.90
   5   2 -14   70.49   23.20
   5  -2  14   23.10   34.80
   6   2  14  715.03   80.69
  -6  -2  14  752.72   73.49
  -6   2 -14  613.84   65.49
  -6   2 -14  538.45   52.69
   6  -2 -14  566.44   57.69
  -6  -2  14  687.93   75.79
   6   2  14  750.92   66.59
   6  -2  14  730.93   79.59
  -6   2  14  567.44   69.59
  -6  -2 -14  657.93   54.89
   6  -2  14  728.83   69.29
  -6  -2 -14  631.74   64.19
  -7  -2  14   28.70   36.10
  -7  -2  14   29.40   16.80
  -7   2 -14   34.30   23.60
   7   2  14   54.19   31.70
  -7  -2  14  -12.80   34.60
  -7   2 -14   18.90   26.50
   7   2  14    9.50   36.20
  -7   2  14   29.40   37.70
  -7  -2 -14   -6.80   26.50
   7  -2  14   42.10   34.90
   7  -2  14   93.49   37.40
  -7  -2 -14   15.40   23.80
  -7   2  14   18.00   33.70
  -8   2 -14  552.14   54.59
   8   2  14  525.55   63.49
  -8  -2  14  517.25   74.59
   8   2  14  431.26   70.59
  -8   2 -14  533.95   60.09
  -8  -2  14  425.26   71.49
  -8  -2  14  446.06   46.20
   8  -2  14  447.86   70.29
  -8   2  14  566.44   74.99
  -8  -2 -14  609.94   63.49
   8  -2  14  475.65   65.19
  -8  -2 -14  455.45   56.59
  -8   2  14  361.36   59.99
  -9   2 -14   -4.10   28.40
  -9  -2  14    6.00   41.80
   9   2  14  115.99   39.40
  -9  -2  14   38.80   25.10
   9   2  14   73.89   42.30
  -9   2 -14   24.30   31.60
  -9  -2  14   50.19   44.70
   9  -2  14   56.19   40.80
  -9   2  14   62.39   26.00
  -9   2  14   42.70   41.10
  -9  -2 -14   32.80   33.10
  -9   2  14  112.59   46.70
   9  -2  14    5.00   38.20
  -9  -2 -14   12.50   30.90
  10   2  14  184.38   49.20
 -10   2 -14  209.78   43.10
 -10  -2  14  235.68   59.29
 -10   2 -14  230.28   49.40
 -10  -2  14  192.48   37.00
  10   2  14  243.98   59.19
 -10  -2  14  226.58   54.99
 -10   2  14  216.38   56.79
  10  -2  14  277.47   53.39
  10  -2  14  148.99   47.70
 -10   2  14  171.28   49.90
 -10   2  14  286.27   39.40
 -10  -2 -14  222.68   45.10
 -10  -2 -14  166.78   50.19
  11   2  14  121.29   41.70
 -11  -2  14   25.80   43.60
 -11   2 -14  -32.70   35.20
 -11  -2  14  -11.80   32.60
 -11   2 -14   21.70   35.40
  11   2  14   -5.30   41.10
 -11   2  14  -33.00   39.60
  11  -2  14   -5.50   46.30
 -11  -2 -14   23.30   37.10
  11  -2  14  -27.10   41.70
 -11   2  14   26.00   31.10
 -11  -2 -14  -16.30   39.90
  12   2  14  235.48   53.69
 -12   2 -14  102.09   45.20
 -12  -2  14  127.29   40.80
  12   2  14  135.69   47.00
 -12  -2  14  154.78   44.90
 -12  -2  14  150.08   43.80
  12  -2  14  212.28   57.79
 -12  -2 -14  154.08   48.00
 -12  -2 -14  162.28   50.09
 -12   2  14  161.78   42.10
 -12   2  14  165.38   42.70
  12  -2  14  126.29   53.39
 -13   2 -14   28.00   34.90
 -13   2 -14  -24.30   28.20
  13   2  14    3.50   39.70
 -13  -2  14  -22.70   41.80
  13   2  14  -22.30   52.19
 -13  -2  14   61.09   39.60
 -13   2  14   63.59   41.20
 -13   2  14   -0.40   35.80
 -13  -2 -14   20.30   39.50
 -13  -2 -14   26.40   29.50
  13  -2  14   33.00   38.30
 -13   2  14   33.40   40.40
  13  -2  14  -28.10   57.89
 -14   2 -14  100.49   33.60
 -14  -2  14  125.39   44.90
  14   2  14  132.79   43.20
  14   2  14   -0.80   60.99
 -14  -2  14  135.79   40.90
 -14   2 -14  109.09   40.50
 -14   2  14   82.39   42.10
  14  -2  14   67.19   63.19
  14  -2  14   31.80   43.30
 -14  -2 -14  106.79   44.40
 -14  -2 -14  144.99   35.40
 -14   2  14   79.19   38.90
   0   2  15   26.80   29.90
   0  -2 -15   10.50   24.80
   0  -2  15   -2.50   34.00
   0   2  15  -61.69   31.10
   0  -2  15  -16.80   29.60
   0   2 -15   26.40   25.00
  -1  -2  15  -30.60   30.40
   1  -2 -15   13.00   22.20
  -1  -2  15  -24.30   29.50
   1   2  15   38.80   36.50
  -1   2 -15   17.90   25.00
   1   2  15   26.40   27.90
   1  -2  15   63.09   32.10
   1  -2  15    3.90   33.90
   1   2 -15   21.30   26.00
  -1   2  15   -1.90   30.10
  -1  -2 -15    2.10   23.90
  -1   2  15  -50.99   28.70
   2   2  15  -46.30   30.60
   2   2  15  -15.80   27.10
   2  -2 -15   -4.30   23.20
  -2   2 -15   -1.70   23.40
  -2  -2  15   24.30   31.60
  -2  -2  15   -1.70   31.50
  -2   2  15   29.30   36.80
   2  -2  15   -1.50   36.00
   2   2 -15   22.30   26.10
   2  -2  15    9.70   29.80
  -2  -2 -15   -5.00   24.80
  -2   2  15   19.90   30.00
   3  -2 -15   11.90   24.40
  -3  -2  15    0.80   28.80
  -3   2 -15  -13.10   24.30
   3   2  15   16.10   32.00
   3   2  15   50.19   36.70
  -3  -2  15   -1.80   31.80
   3   2 -15  -19.10   24.30
  -3   2  15   45.90   29.80
   3  -2  15   43.20   33.00
  -3   2  15   84.99   41.00
   3  -2  15  -22.40   34.40
  -3  -2 -15   28.00   23.30
  -4  -2  15    2.90   33.00
  -4  -2  15   13.40   34.20
   4  -2 -15   19.90   25.40
   4   2  15   93.79   41.70
  -4   2 -15   17.50   27.50
   4   2  15  -33.20   31.60
   4  -2  15   28.80   36.10
   4   2 -15   38.00   25.80
  -4   2  15   62.29   39.80
  -4  -2 -15  -11.60   27.20
  -4   2  15   11.30   33.10
   4  -2  15    2.80   30.00
  -5  -2  15  -68.39   32.40
   5  -2 -15   12.40   25.80
   5   2  15   33.00   32.10
  -5   2 -15   16.30   25.00
   5   2  15   48.80   37.10
  -5  -2  15    0.60   31.90
  -5   2  15  -57.69   35.10
   5  -2  15    1.60   31.60
  -5   2  15  -22.20   34.30
   5  -2  15   11.40   33.90
  -5  -2 -15   -1.90   27.30
  -6  -2  15   62.79   33.80
   6  -2 -15   88.29   28.80
   6   2  15   24.20   34.00
   6   2  15   15.60   41.10
  -6   2 -15   59.49   30.50
  -6  -2  15   27.60   35.90
  -6   2  15   46.20   43.30
  -6  -2 -15   40.50   22.60
   6  -2  15   50.09   36.70
  -6  -2 -15   34.00   29.40
   6  -2  15   29.80   34.20
  -6   2  15  -14.20   32.90
  -7  -2  15  -12.10   36.00
  -7   2 -15    6.30   25.10
   7   2  15  -31.80   34.30
  -7   2 -15   54.89   32.40
   7  -2 -15  -16.70   30.40
   7   2  15  -33.50   36.70
  -7  -2  15   63.29   39.10
  -7   2  15   -0.40   38.80
   7  -2  15   51.89   38.50
  -7   2  15   20.00   34.20
  -7  -2 -15    9.00   24.50
   7  -2  15  -35.70   35.40
  -7  -2 -15   16.10   29.80
  -8   2 -15  237.38   48.90
  -8  -2  15  218.58   54.59
  -8  -2  15   83.19   46.50
  -8   2 -15  204.18   35.50
   8   2  15  234.08   42.70
   8   2  15  182.78   53.79
   8  -2  15  181.58   52.69
  -8  -2 -15  163.68   40.80
  -8   2  15  191.28   49.80
  -8  -2 -15  199.58   36.10
   8  -2  15  253.37   48.70
  -8   2  15  112.79   54.29
  -9  -2  15  -39.20   34.50
  -9  -2  15    2.30   24.30
  -9  -2  15  -44.40   44.10
   9   2  15   16.50   42.50
  -9   2 -15  -45.90   31.00
   9   2  15  -22.10   35.90
  -9   2 -15   -7.10   33.20
   9  -2  15   43.60   42.50
  -9   2  15    1.10   41.50
  -9  -2 -15  -13.80   34.80
  -9  -2 -15   12.60   33.30
  -9   2  15   -2.80   40.80
   9  -2  15   65.09   42.40
  10   2  15  302.27   47.80
 -10   2 -15  201.48   44.20
 -10   2 -15  180.98   46.00
  10   2  15  130.19   50.19
 -10  -2  15  140.29   55.19
  10  -2  15   97.79   50.59
 -10  -2 -15  221.88   51.09
 -10  -2 -15  153.68   42.60
 -10   2  15  267.97   55.89
  10  -2  15  256.87   61.09
 -11  -2  15  -94.59   35.30
 -11   2 -15  -26.30   40.20
  11   2  15  -65.69   34.30
 -11  -2  15  -40.90   35.30
  11   2  15   94.89   49.30
 -11  -2 -15  -60.09   40.10
 -11   2  15   -1.50   46.20
 -11   2  15   11.30   32.80
 -11   2  15   10.20   36.20
  11  -2  15   73.79   47.90
  11  -2  15   -8.20   45.20
 -12  -2  15  158.58   43.80
 -12  -2  15   49.70   45.10
 -12   2 -15  155.88   57.09
  12   2  15    2.20   51.69
  12   2  15   95.89   43.70
 -12   2 -15  116.99   37.40
  12  -2  15  153.78   43.80
  12  -2  15  192.78   59.09
 -12  -2 -15  147.19   38.00
 -12  -2 -15  194.58   61.69
 -12   2  15  103.49   39.40
 -12   2  15  204.78   45.70
  13   2  15   11.70   52.79
  13   2  15   36.50   40.60
 -13   2 -15  -39.80   39.50
 -13   2 -15   56.79   31.70
 -13  -2  15   25.70   44.20
 -13  -2  15  -13.60   40.60
 -13  -2 -15   25.80   31.60
  13  -2  15  -22.10   60.89
  13  -2  15  -33.50   41.30
 -13   2  15   26.40   42.80
 -13   2  15  -39.00   41.80
 -13   2  15   -0.20   38.50
 -13  -2 -15   18.30   41.80
   0   2  16  596.14   79.09
   0   2  16  483.35   60.89
   0  -2  16  571.14   71.89
   0  -2 -16  426.06   55.29
   0  -2  16  499.75   63.99
   0   2 -16  447.06   54.49
   1  -2 -16  -37.50   24.50
   1   2  16   60.19   33.60
  -1  -2  16   57.79   38.60
   1   2  16   75.29   41.90
  -1   2 -16  -19.70   25.50
  -1  -2  16   -1.40   33.90
  -1   2  16   38.90   38.40
   1  -2  16    2.30   36.20
  -1  -2 -16   44.90   28.60
   1   2 -16    7.60   26.50
   1  -2  16   29.80   39.80
  -1   2  16   58.19   32.70
  -2  -2  16  842.92   96.39
   2   2  16  994.00   99.59
   2   2  16  958.10   81.19
   2  -2 -16  895.51   77.59
  -2   2 -16  921.11   79.79
  -2  -2  16  875.61   86.59
  -2  -2 -16  912.41   80.69
  -2   2  16  987.80  100.29
   2  -2  16  791.82   91.59
   2   2 -16  915.41   75.49
  -2   2  16  813.52   82.79
   2  -2  16 1018.70   86.39
   3   2  16   21.30   32.10
   3   2  16  -37.60   39.30
   3  -2 -16    6.00   27.90
  -3  -2  16    1.50   38.70
  -3   2 -16  -55.99   24.30
  -3  -2  16    3.40   36.00
   3   2 -16  -10.40   26.90
  -3   2  16   -1.50   34.70
  -3   2  16   43.50   44.50
   3  -2  16  -57.39   30.90
   3  -2  16   34.70   38.70
  -3  -2 -16  -10.10   26.50
  -4   2 -16  691.33   70.49
   4   2  16  557.04   82.19
  -4  -2  16  637.44   86.89
   4  -2 -16  662.63   64.69
   4   2  16  714.73   72.69
  -4  -2  16  678.53   78.59
   4  -2  16  674.03   82.09
  -4   2  16  588.04   83.79
   4   2 -16  730.33   63.79
   4  -2  16  696.23   78.49
  -4  -2 -16  671.73   67.09
  -4   2  16  691.83   75.09
  -5   2 -16   -1.10   28.30
  -5  -2  16   -5.30   37.00
   5  -2 -16  -43.90   27.60
   5   2  16    0.10   41.90
   5   2  16   -6.60   37.40
  -5  -2  16    9.50   36.40
  -5  -2 -16    1.10   33.90
  -5   2  16  -37.50   34.40
   5  -2  16    7.40   36.60
  -5   2  16  -26.40   41.70
   5  -2  16   -1.50   40.00
   6   2  16  369.76   74.39
   6   2  16  416.86   52.69
  -6   2 -16  314.37   51.19
   6  -2 -16  405.46   46.80
  -6  -2  16  385.96   70.09
  -6  -2  16  383.26   62.49
  -6  -2 -16  314.27   51.99
   6  -2  16  466.95   61.29
   6  -2  16  386.46   67.79
  -6   2  16  237.18   62.79
  -6   2  16  394.16   56.69
  -7  -2  16  -51.49   36.60
  -7  -2  16   -4.10   42.90
   7  -2 -16   55.99   33.70
   7   2  16  -18.40   44.30
   7   2  16   -2.00   40.20
  -7   2 -16  -33.90   31.80
  -7  -2 -16  -17.10   32.10
  -7  -2 -16  -55.39   27.60
  -7   2  16    4.90   42.00
   7  -2  16   -3.10   37.70
  -7   2  16  -16.20   35.60
   7  -2  16   11.30   42.50
   8   2  16  531.95   73.59
  -8   2 -16  577.74   69.29
  -8   2 -16  513.45   63.09
  -8  -2  16  605.94   84.69
  -8  -2  16  497.65   80.79
   8   2  16  446.96   79.29
  -8   2  16  404.26   83.49
   8  -2  16  557.34   76.09
   8  -2  16  411.86   73.49
  -8  -2 -16  569.24   72.59
  -8   2  16  620.94   78.69
  -8  -2 -16  545.15   60.99
  -9  -2  16   32.30   43.20
   9   2  16  -11.70   42.70
  -9   2 -16   -7.40   36.20
  -9  -2  16  -52.59   33.80
  -9   2 -16   47.10   36.30
   9  -2  16    5.20   43.10
   9  -2  16  -18.40   43.20
  -9   2  16   -3.50   35.00
  -9  -2 -16  -48.30   35.70
  -9  -2 -16   35.70   38.50
  -9   2  16   69.39   45.80
  10   2  16  129.49   45.30
 -10  -2  16  164.78   48.60
 -10   2 -16  195.08   42.70
 -10  -2  16  128.59   39.80
 -10  -2 -16  190.48   43.90
 -10  -2 -16  197.88   46.30
 -10   2  16   40.70   41.60
 -10   2  16  152.28   56.19
  10  -2  16  320.07   62.09
 -11   2 -16  -50.39   42.90
 -11  -2  16  -73.39   41.30
 -11  -2  16  -34.90   36.10
  11   2  16  -51.39   40.80
  11   2  16  -25.40   45.80
 -11   2 -16  -10.80   30.80
 -11   2  16    9.10   39.50
  11  -2  16   -3.00   40.20
 -11  -2 -16   -7.00   31.20
 -11   2  16   23.40   41.40
 -11  -2 -16  -51.69   46.20
  11  -2  16  -85.29   52.09
 -12  -2  16  143.59   44.80
 -12   2 -16   13.20   55.19
  12   2  16   57.39   43.50
 -12  -2  16   83.89   42.10
 -12   2 -16  102.69   34.00
 -12  -2 -16  124.29   36.40
  12  -2  16   61.49   44.30
  12  -2  16   80.69   62.49
 -12  -2 -16    3.80   62.39
 -12   2  16  203.68   50.09
 -12   2  16  159.88   44.70
   0  -2 -17  -17.90   28.30
   0  -2  17   77.39   39.40
   0   2  17  -26.30   41.90
   0  -2  17  -22.20   37.80
   0   2  17  -25.90   35.60
   0   2 -17  -18.90   27.40
  -1  -2  17    2.90   36.20
  -1   2 -17    1.10   28.30
  -1  -2  17  -12.20   42.20
   1   2  17   42.70   36.90
   1  -2 -17    5.50   28.80
   1   2  17  -34.50   40.80
  -1  -2 -17   24.50   30.70
  -1   2  17   50.69   37.10
  -1   2  17  -18.50   44.40
   1  -2  17   -9.80   36.70
   1   2 -17   54.09   54.69
   1  -2  17   19.70   38.80
  -2  -2  17   65.49   34.60
  -2  -2  17  -48.80   37.20
   2  -2 -17   -3.20   29.70
   2   2  17   19.10   36.30
   2   2  17   16.00   49.20
  -2   2 -17   11.40   29.60
   2  -2  17   -5.90   41.50
  -2   2  17   40.10   37.10
   2   2 -17   23.20   30.10
  -2  -2 -17   22.90   31.50
  -2   2  17   -0.60   45.50
   2  -2  17    6.80   37.20
   3  -2 -17  -16.90   30.50
  -3  -2  17   12.70   43.40
  -3  -2  17   45.50   36.40
   3   2  17  -14.00   42.60
   3   2  17   -6.40   36.30
  -3   2 -17   58.09   32.40
   3  -2  17   77.79   39.80
  -3  -2 -17    5.60   30.30
  -3   2  17  111.99   53.59
  -3   2  17    6.50   38.90
   3   2 -17   -6.00   30.20
   3  -2  17   36.00   43.90
  -4   2 -17   25.90   29.60
   4  -2 -17   81.19   34.00
  -4  -2  17   59.49   45.80
   4   2  17   10.50   50.39
  -4  -2  17   34.30   39.30
   4   2  17  134.19   39.40
  -4  -2 -17   41.60   31.90
  -4   2  17  -13.20   46.00
   4  -2  17   50.79   39.40
   4   2 -17   59.59   33.40
  -4   2  17   34.30   41.50
   4  -2  17   49.60   45.80
  -5  -2  17   -5.80   43.80
   5  -2 -17    0.50   34.20
  -5  -2  17   -8.70   40.20
  -5   2 -17   13.00   32.70
   5   2  17  -10.90   44.80
   5   2  17    1.40   39.20
  -5   2  17  -20.40   37.90
   5  -2  17   11.20   41.50
  -5   2  17  -73.89   41.70
   5  -2  17  -13.10   44.90
  -5  -2 -17  -37.20   29.80
  -6  -2  17   33.20   41.90
  -6  -2  17   29.20   47.90
   6  -2 -17   39.90   36.20
   6   2  17   31.80   43.60
   6   2  17    5.70   47.00
  -6   2 -17  105.49   36.20
   6  -2  17   90.59   43.20
  -6   2  17   55.99   39.90
   6  -2  17   22.10   45.40
  -6  -2 -17  -10.80   34.60
  -6   2  17  109.29   52.89
  -7   2 -17   32.20   35.80
   7   2  17   32.50   42.40
  -7  -2  17   17.90   49.60
  -7   2  17   80.79   48.80
  -7  -2 -17  -11.20   35.50
  -7   2  17   47.40   43.40
   7  -2  17  -10.10   41.10
   7  -2  17   27.50   45.10
  -8  -2  17  138.09   44.70
  -8   2 -17  152.88   44.50
   8   2  17  -14.00   46.10
   8   2  17   52.59   41.10
  -8  -2  17   -9.40   48.70
  -8   2  17  119.49   44.60
  -8  -2 -17  117.59   45.90
  -8   2  17   84.59   52.09
   8  -2  17   87.59   52.09
   8  -2  17  146.29   49.30
   9   2  17  -60.39   45.40
   9   2  17  -34.70   41.30
  -9  -2  17  -24.90   38.90
  -9  -2  17   76.09   38.70
  -9   2 -17   19.80   35.30
  -9   2  17   29.90   49.70
  -9   2  17   50.89   40.60
   9  -2  17  -22.90   47.70
  -9  -2 -17   28.30   29.00
   9  -2  17  -14.60   39.90
 -10  -2  17  116.99   41.10
 -10   2 -17  143.39   39.80
 -10  -2  17   63.49   45.60
  10   2  17  104.79   40.00
  10   2  17  -98.99   50.99
 -10  -2 -17   62.49   34.40
 -10   2  17   18.70   41.90
  10  -2  17  219.78   52.19
  10  -2  17   47.20   51.89
 -10   2  17   30.40   39.10
   0  -2 -18  243.28   43.60
   0  -2  18  276.87   65.99
   0   2  18  235.48   63.39
   0  -2  18  139.29   48.40
   0   2 -18  220.48   44.80
   0   2  18  217.88   47.60
  -1  -2  18  -79.89   42.10
   1   2  18   67.19   50.79
   1  -2 -18  -16.40   30.90
  -1  -2  18   41.80   39.70
   1   2  18   31.90   41.70
  -1   2 -18   -2.00   33.00
   1   2 -18   15.10   32.40
  -1  -2 -18   29.50   31.90
   1  -2  18   -9.60   40.30
  -1   2  18   -4.20   51.29
  -1   2  18   26.40   40.50
   1  -2  18   38.10   48.60
   2   2  18  731.63  102.89
   2  -2 -18  770.72   72.19
  -2  -2  18  581.94   91.19
   2   2  18  730.23   77.49
  -2   2 -18  680.73   72.79
  -2  -2  18  615.14   79.29
   2  -2  18  680.83   92.29
   2   2 -18  651.73   71.49
  -2   2  18  587.54   83.29
  -2   2  18  741.53   98.99
   2  -2  18  638.24   81.19
  -2  -2 -18  646.04   75.19
   3   2  18  -11.40   50.29
  -3   2 -18  -26.70   32.10
  -3  -2  18   43.50   49.30
   3  -2 -18   35.90   33.60
   3   2  18  -60.09   40.40
  -3  -2  18    2.00   40.90
  -3   2  18    6.50   42.80
  -3  -2 -18   -0.80   34.80
   3   2 -18   26.00   35.70
   3  -2  18   67.09   46.80
   3  -2  18   16.90   44.30
   4  -2 -18  481.55   57.89
  -4  -2  18  370.66   84.69
   4   2  18  476.15   58.59
  -4  -2  18  456.15   72.99
  -4   2 -18  457.95   63.39
  -4  -2 -18  538.25   69.19
  -4   2  18  366.16   66.29
   4  -2  18  472.65   67.89
   4  -2  18  380.66   76.39
  -4   2  18  204.88   77.99
   4   2 -18  453.95   64.39
  -5  -2  18  -12.60   46.20
  -5   2 -18    2.70   33.60
   5  -2 -18   82.99   40.40
  -5  -2  18   31.10   47.40
   5   2  18  -31.10   41.70
   5   2  18   -3.90   39.20
   5  -2  18  -66.49   42.70
   5  -2  18   33.90   49.30
  -5   2  18   75.89   38.30
  -5  -2 -18  -21.30   38.20
  -5   2  18   37.00   46.60
   6  -2 -18  207.88   57.09
  -6  -2  18  182.68   48.80
   6   2  18  179.28   52.19
  -6  -2  18  270.47   61.49
  -6   2 -18  206.88   52.29
   6   2  18   90.29   47.00
  -6   2  18  165.18   57.89
  -6   2  18  127.89   48.40
   6  -2  18  250.37   53.99
  -6  -2 -18  142.99   43.30
   7   2  18  -58.79   48.60
  -7  -2  18   25.50   40.10
  -7   2 -18   43.80   41.90
   7   2  18   55.19   43.10
  -7  -2  18  -29.10   54.79
  -7   2  18    9.00   40.00
   7  -2  18    0.50   46.80
   7  -2  18   58.79   40.50
  -7   2  18   11.80   50.89
  -8  -2  18  254.67   51.59
   8   2  18  192.88   49.30
  -8   2 -18  369.16   52.59
  -8  -2  18  300.17   52.29
   8  -2  18  423.86   64.29
  -8   2  18  411.56   72.49
  -8  -2 -18  293.57   55.59
   8  -2  18  338.37   65.29
  -8   2  18  356.96   60.59
   9   2  18   28.20   41.70
  -9  -2  18  -16.50   39.00
  -9   2 -18  -36.20   31.60
   9  -2  18  -90.89   43.20
   9  -2  18  -47.10   51.19
  -9   2  18  -63.69   40.50
  -9   2  18   70.49   47.40
  -9  -2 -18   -6.30   32.50
   0   2  19   24.60   44.60
   0  -2  19  -61.89   47.10
   0   2 -19  -14.90   34.90
   0   2  19  -33.80   39.10
   0  -2 -19   -2.20   37.50
   0  -2  19   22.40   44.70
   1   2  19  -62.49   40.40
  -1   2 -19   45.90   35.40
   1   2  19  -94.69   45.20
  -1  -2  19  -25.60   40.10
   1  -2 -19    2.30   38.50
  -1  -2  19   30.50   43.50
  -1  -2 -19   -1.30   34.90
  -1   2  19  -82.99   44.30
  -1   2  19   83.39   45.50
   1   2 -19  -26.70   35.30
   1  -2  19   -6.30   43.50
  -2  -2  19  -75.19   40.70
   2  -2 -19   -6.00   37.30
   2   2  19  -63.79   45.70
  -2  -2  19   -4.40   49.70
   2   2  19  -11.00   41.30
  -2   2 -19   42.60   35.60
  -2  -2 -19   -8.10   38.80
  -2   2  19   17.20   45.50
   2  -2  19   42.40   49.60
  -2   2  19    3.20   47.10
   2   2 -19   -1.60   35.50
   2  -2  19   38.50   44.30
  -3  -2  19   45.40   51.59
  -3   2 -19  -41.30   38.60
   3   2  19  -21.00   41.00
  -3  -2  19  -52.49   40.90
   3  -2 -19   12.00   39.90
   3   2  19  -27.30   47.20
  -3   2  19   -1.40   43.80
  -3   2  19  -16.50   45.80
   3   2 -19    1.20   39.80
   3  -2  19   92.49   49.20
  -3  -2 -19  -66.79   39.70
   3  -2  19   45.60   42.00
   4   2  19    8.10   43.10
  -4  -2  19   21.40   50.39
  -4  -2  19   83.89   43.50
   4  -2 -19   38.60   41.50
  -4   2 -19   -4.70   39.80
   4   2  19  -38.40   45.40
   4  -2  19  112.59   48.40
  -4   2  19   47.50   48.70
  -4   2  19   14.20   44.20
  -4  -2 -19   17.10   41.00
   4  -2  19   -0.50   44.40
   5   2  19   -5.30   44.30
  -5  -2  19  -44.00   47.30
   5  -2 -19   42.30   44.00
  -5  -2  19   -3.40   40.70
  -5   2 -19   59.49   38.90
   5   2  19   35.40   63.89
  -5  -2 -19   15.70   43.60
   5  -2  19  -54.09   51.19
  -5   2  19   -7.40   41.80
   5  -2  19   11.50   46.60
  -5   2  19   22.60   51.19
  -6  -2  19   84.39   43.20
   6   2  19   -7.00   41.80
   6  -2  19   80.69   45.00
   6  -2  19  -32.30   49.50
  -6   2  19  -77.49   44.20
  -6  -2 -19   94.19   40.30
  -6   2  19  -57.39   53.09
  -7  -2  19  -34.30   44.50
   7   2  19   -7.90   43.90
  -7   2 -19    0.80   33.80
  -7  -2  19   -2.00   43.30
  -7   2  19   -2.90   44.30
   7  -2  19   19.10   41.40
  -7  -2 -19   17.90   33.60
  -7   2  19 -116.59   50.89
   7  -2  19  -10.90   54.39
   0   2  20  116.49   43.80
   0   2 -20  217.38   45.70
   0   2  20   -7.90   50.99
   0  -2  20  153.68   53.29
   0  -2 -20  123.29   48.50
   0  -2  20  165.18   56.59
   1   2  20    2.20   43.70
  -1  -2  20  -19.90   54.49
  -1   2 -20    5.50   40.50
   1   2  20   -1.00   51.19
  -1  -2  20   21.70   43.30
   1  -2 -20  118.49   43.20
   1   2 -20   14.50   41.40
   1  -2  20   11.50   50.59
  -1   2  20   27.10   46.60
  -1  -2 -20   60.39   44.80
  -1   2  20  -10.50   53.39
   1  -2  20   73.09   46.40
   2   2  20  229.98   52.49
  -2  -2  20  362.66   71.59
  -2  -2  20  300.77   57.59
  -2   2 -20  373.66   58.79
   2  -2 -20  410.76   59.59
  -2   2  20  312.87   60.19
  -2   2  20  384.16   68.19
   2  -2  20  339.57   62.99
  -2  -2 -20  392.66   63.79
   2   2 -20  434.16   60.19
   2  -2  20  365.96   65.09
   3   2  20   14.60   44.30
   3  -2 -20   42.80   44.80
  -3   2 -20    4.00   41.90
   3   2  20  -54.99   57.19
  -3  -2  20  -61.09   50.49
  -3  -2  20   93.09   41.70
  -3  -2 -20  -41.30   44.70
  -3   2  20  105.49   57.89
   3  -2  20   66.19   54.49
  -3   2  20  -16.70   47.90
   3   2 -20   21.60   51.09
   3  -2  20  -16.10   43.40
  -4   2 -20  260.57   54.89
   4  -2 -20  265.87   57.39
   4   2  20  324.67   67.19
  -4  -2  20  361.06   64.09
  -4   2  20  272.87   66.89
   4  -2  20  300.97   62.79
   4  -2  20  248.98   54.99
  -4   2  20  130.89   55.59
   0  -3   0   -5.40    4.60
   0   3   0   -1.50    3.00
   0   3   0   -2.80    4.20
  -1   3   0    9.90    4.70
  -1  -3   0   14.00    5.90
  -1   3   0   13.00    3.20
   1   3   0   18.80    5.20
   1  -3   0   18.90    6.20
   1   3   0   16.40    6.50
   1   3   0   13.60    4.70
  -2   3   0   51.19    9.30
  -2  -3   0   63.39   10.30
  -2   3   0   66.79    9.10
   2  -3   0   32.30    9.60
  -2   3   0   58.49    8.70
  -2  -3   0   48.40    9.20
   2   3   0   62.69   12.30
  -3  -3   0   54.89   11.00
  -3   3   0   58.19    9.80
  -3   3   0   31.90   10.00
  -3   3   0   62.99   10.60
  -3  -3   0   61.39   12.10
  -4   3   0  981.30   68.99
  -4  -3   0 1160.08   73.39
  -4  -3   0 1121.49   67.99
  -4   3   0 1102.19   71.99
  -4  -3   0 1127.89   71.79
  -4   3   0 1054.59   70.89
  -5   3   0  182.48   18.80
  -5   3   0  164.78   20.30
  -5  -3   0  154.78   17.60
  -5  -3   0  152.38   21.10
  -5   3   0  181.88   22.90
  -5  -3   0  209.18   24.10
  -6  -3   0   36.80   18.90
  -6   3   0   37.70   15.10
  -6   3   0   40.30   13.90
  -6  -3   0   26.20   10.40
  -6  -3   0   37.70   14.80
  -7  -3   0  224.78   30.40
  -7   3   0  261.27   31.60
  -7  -3   0  264.07   31.50
  -7  -3   0  262.77   25.40
  -7   3   0  238.68   28.70
  -7   3   0  261.67   26.90
  -8  -3   0   29.60   18.30
  -8   3   0   31.90   16.90
  -8   3   0   66.69   15.80
  -8  -3   0   33.50   18.50
  -8   3   0   41.50   18.60
  -9  -3   0  331.57   40.80
  -9  -3   0  352.66   40.50
  -9   3   0  382.26   34.50
  -9   3   0  422.86   42.60
  -9   3   0  325.67   37.90
 -10  -3   0   52.19   19.50
 -10  -3   0   56.89   23.50
 -10   3   0   39.20   17.70
  10   3   0   90.39   22.20
 -10   3   0   75.59   21.50
 -10   3   0   95.09   24.30
 -10  -3   0   72.29   18.80
 -11   3   0  838.02   65.19
 -11  -3   0  924.21   65.09
  11   3   0  852.81   71.09
 -11  -3   0  792.52   74.49
 -11   3   0  853.51   73.69
 -11  -3   0  778.82   73.09
 -11   3   0  869.51   73.99
 -12  -3   0    4.20   24.90
 -12   3   0   27.40   19.10
  12   3   0  -20.20   21.30
 -12  -3   0   23.40   18.80
 -12  -3   0   28.00   24.70
 -12   3   0   52.29   24.00
 -12   3   0   35.40   23.40
  12  -3   0   18.70   22.20
 -13   3   0  230.88   41.30
  13  -3   0  167.28   35.70
 -13  -3   0  194.68   42.30
  13   3   0  163.88   34.50
 -13   3   0  217.48   34.80
 -13   3   0  211.88   41.50
 -13  -3   0  216.98   32.00
 -13  -3   0  181.28   39.60
 -14  -3   0   45.20   29.50
  14   3   0   15.90   26.20
 -14  -3   0  -23.90   20.60
 -14   3   0   27.10   28.30
 -14   3   0   74.99   24.00
 -14  -3   0   48.50   24.90
 -14   3   0   30.90   23.50
  14  -3   0   54.89   26.30
 -15   3   0  261.27   39.80
 -15  -3   0  243.48   36.10
 -15   3   0  256.57   50.29
 -15  -3   0  228.88   42.30
 -15   3   0  233.68   43.10
  15   3   0  296.97   53.69
 -15  -3   0  273.07   50.79
  15  -3   0  179.08   41.80
 -16   3   0  115.99   31.90
 -16  -3   0   60.89   29.90
  16   3   0   41.10   39.50
 -16   3   0   76.09   44.10
 -16   3   0   57.29   27.00
 -16  -3   0   21.30   35.90
  16  -3   0   16.70   38.60
 -16  -3   0   -4.80   24.80
 -17   3   0  448.26   57.59
 -17  -3   0  381.66   56.19
 -17  -3   0  373.36   69.59
  17  -3   0  261.07   59.69
 -17   3   0  388.86   52.39
 -17  -3   0  346.57   45.60
  17   3   0  322.37   75.29
 -18  -3   0  -57.89   35.50
 -18  -3   0   27.60   39.40
  18  -3   0  -41.60   37.10
 -18   3   0   55.59   37.10
 -18   3   0   37.30   37.00
 -18  -3   0  -14.60   36.30
 -18   3   0   25.30   33.30
  18   3   0  -14.70   33.20
 -19  -3   0  104.29   48.90
 -19   3   0   80.19   44.40
 -19   3   0  173.78   46.30
  19   3   0  158.38   40.30
  19  -3   0   33.00   38.80
 -19  -3   0  117.59   49.30
 -19   3   0   83.49   42.10
 -19  -3   0  146.69   42.80
   0   3   1   13.10    5.30
   0   3   1   24.20    6.00
   0  -3   1   18.50    3.90
   0  -3   1   26.20    7.30
   1  -3  -1 3237.98  190.98
  -1   3  -1 3078.19  189.98
   1   3   1 3174.38  190.48
   1   3   1 3263.07  191.38
  -1  -3   1 3391.86  192.08
  -1   3   1 3336.37  190.18
   1  -3   1 3324.27  187.78
   1  -3   1 3354.96  191.08
   1   3  -1 3258.97  191.28
   1   3  -1 3044.00  188.88
  -1   3   1 3067.79  190.18
  -1   3   1 3459.45  189.78
  -1  -3  -1 3079.89  188.78
  -2  -3   1  126.89   16.50
  -2   3  -1  142.89   13.60
  -2  -3   1  141.49   14.80
   2   3   1  156.08   15.70
   2  -3  -1  143.49   16.20
   2   3   1  105.19   16.60
  -2   3  -1  152.98   14.00
  -2  -3  -1  154.48   15.20
  -2   3   1  125.69   13.00
   2  -3   1  132.59   15.80
  -2   3   1  168.98   14.20
   2  -3   1  124.69   12.60
  -2   3   1  126.49   13.20
   2   3  -1  154.68   17.40
  -2   3   1  132.39   14.90
  -2  -3  -1  143.49   13.70
  -3   3  -1 2135.49  126.39
   3  -3  -1 2386.16  130.69
  -3  -3   1 1973.10  126.89
   3   3   1 2002.10  126.09
  -3   3  -1 2296.47  125.49
  -3  -3   1 1955.10  126.59
  -3   3   1 2247.68  126.89
  -3   3   1 2102.09  126.09
   3  -3   1 1966.30  123.89
  -3   3   1 1907.71  124.49
  -3  -3  -1 1922.01  124.49
  -3  -3  -1 2146.59  127.39
  -3   3   1 1909.01  123.99
  -4  -3   1  165.08   21.10
  -4   3  -1  129.99   18.10
  -4  -3   1  135.19   12.60
   4   3   1  129.19   17.80
  -4   3  -1   76.09   14.30
  -4   3  -1   90.79   14.00
  -4  -3   1  124.89   18.20
  -4   3   1  146.89   15.90
  -4  -3  -1  102.39   14.10
  -4   3   1  165.98   18.80
  -4   3   1  140.29   15.50
  -4  -3  -1  106.29   16.00
  -4  -3  -1   94.29   16.60
  -5   3  -1 3697.43  214.48
  -5   3  -1 3184.08  216.98
   5   3   1 3781.02  217.58
  -5  -3   1 3740.63  218.78
  -5  -3   1 3812.32  218.78
  -5  -3   1 3630.64  211.08
  -5   3  -1 3648.44  217.08
  -5  -3  -1 3591.44  213.08
  -5  -3  -1 3495.65  215.68
  -5   3   1 3392.26  217.48
  -5  -3  -1 3553.44  218.48
  -5   3   1 3565.74  213.18
  -5   3   1 3461.85  216.38
  -6  -3   1   20.50   14.90
  -6   3  -1    9.90   11.10
  -6  -3   1   42.00   14.10
  -6  -3   1   39.30    9.60
   6   3   1   55.99   14.80
  -6   3  -1   49.00   14.30
  -6   3   1   35.00   11.50
  -6  -3  -1    3.80   11.80
  -6  -3  -1   12.60   10.10
  -6  -3  -1   25.10   15.00
  -6   3   1   57.89   14.80
  -6   3   1   25.60   12.00
  -7   3  -1 1417.66   93.39
   7   3   1 1383.86   92.59
  -7   3  -1 1357.36   92.19
  -7   3  -1 1237.78   91.49
  -7  -3   1 1312.57   84.29
  -7  -3   1 1372.66   93.59
  -7  -3   1 1277.67   92.69
  -7   3   1 1252.97   91.69
  -7  -3  -1 1371.76   94.09
  -7   3   1 1287.47   90.89
  -7  -3  -1 1403.16   92.19
  -7   3   1 1429.96   87.69
   8   3   1  202.48   28.70
  -8  -3   1  189.08   28.80
  -8  -3   1  212.48   32.10
  -8   3  -1  192.88   23.90
  -8  -3   1  174.58   23.50
  -8   3  -1  168.38   28.90
  -8   3  -1  151.18   26.00
  -8  -3  -1  205.48   27.50
  -8  -3  -1  180.98   27.80
  -8   3   1  179.88   26.90
   8  -3   1  157.18   25.10
  -8  -3  -1  175.28   28.50
  -8   3   1  209.08   30.80
  -8   3   1  173.38   26.90
  -9  -3   1  240.38   36.60
  -9   3  -1  261.47   36.60
   9   3   1  228.68   34.50
  -9  -3   1  266.07   36.20
  -9   3  -1  293.77   35.40
  -9   3  -1  304.97   31.80
  -9   3   1  271.77   34.50
  -9  -3  -1  287.97   36.00
  -9  -3  -1  292.97   37.70
  -9   3   1  313.57   30.40
  -9   3   1  330.87   38.10
   9  -3   1  256.27   32.60
  -9  -3  -1  325.47   30.70
 -10   3  -1   25.80   20.30
 -10   3  -1    3.30   18.00
 -10  -3   1   24.50   21.10
  10   3   1    7.70   18.50
 -10  -3   1   -6.90   19.60
 -10   3  -1   15.30   15.10
 -10  -3  -1  -15.40   18.50
 -10  -3  -1    6.00   16.40
 -10   3   1   10.00   16.80
 -10   3   1    4.40   15.00
 -10  -3  -1   -5.20   18.80
 -10   3   1   18.40   19.60
  10  -3   1    1.90   17.00
  11   3   1 1314.37   95.79
 -11   3  -1 1230.48   96.39
 -11  -3   1 1244.48   96.79
 -11  -3   1 1322.07   97.99
 -11  -3   1 1244.78   84.09
 -11   3  -1 1115.69   85.49
 -11   3  -1 1151.68   94.89
  11  -3   1 1177.78   91.29
 -11  -3  -1 1152.38   93.49
 -11   3   1 1290.77   95.39
 -11  -3  -1 1195.78   97.19
 -11  -3  -1 1173.18   85.09
 -11   3   1 1272.67   86.39
 -11   3   1 1436.46   98.89
 -12   3  -1   23.70   17.60
 -12   3  -1   27.40   25.90
 -12  -3   1   14.50   17.00
  12   3   1   43.00   24.90
 -12   3  -1   -2.20   24.00
 -12  -3   1   34.20   27.40
 -12  -3   1   49.99   28.10
 -12   3   1   30.70   20.40
 -12  -3  -1   34.00   20.90
 -12  -3  -1   35.50   28.70
  12  -3   1   -9.40   22.30
 -12   3   1   51.19   25.60
 -12   3   1    5.80   24.80
 -12  -3  -1   35.50   25.20
 -13   3  -1  129.39   34.30
 -13   3  -1  128.19   36.20
 -13   3  -1  195.68   33.10
 -13  -3   1   72.99   31.20
 -13  -3   1  146.59   39.40
  13   3   1  151.38   35.90
 -13  -3   1  160.28   25.70
  13  -3   1  154.38   34.00
 -13   3   1  151.98   30.40
 -13  -3  -1  141.49   39.60
  13   3  -1   92.39   33.10
 -13  -3  -1  130.79   25.60
 -13  -3  -1  114.59   35.10
 -13   3   1  153.48   36.40
 -13   3   1  128.79   36.40
  14   3   1   -8.90   24.30
 -14   3  -1    1.80   27.40
 -14  -3   1   27.60   21.20
 -14   3  -1   -5.30   20.10
 -14   3  -1   24.40   22.40
 -14  -3   1   29.30   23.20
 -14  -3   1   25.20   30.20
 -14   3   1   28.00   21.20
 -14   3   1   33.20   23.90
 -14  -3  -1   28.40   21.70
 -14  -3  -1   29.50   31.40
 -14   3   1   19.30   28.40
 -14  -3  -1  -15.40   23.10
  14   3  -1   32.50   25.50
  14  -3   1   38.30   27.90
 -15   3  -1  103.79   33.00
 -15   3  -1   46.40   34.50
 -15  -3   1   60.59   24.60
 -15  -3   1   18.60   31.60
  15  -3  -1   81.19   33.70
  15   3   1   61.49   37.10
 -15   3  -1   73.69   25.80
 -15  -3   1   69.19   28.00
 -15   3   1   63.29   37.50
 -15  -3  -1   31.10   26.60
 -15  -3  -1   41.50   36.60
 -15   3   1  111.39   28.00
  15  -3   1   44.80   33.90
  15   3  -1   83.99   35.40
 -15  -3  -1  109.69   26.50
 -15   3   1   48.60   27.60
 -16  -3   1   28.10   41.30
  16   3   1   41.40   37.20
 -16  -3   1  -34.90   26.80
 -16   3  -1   23.90   36.40
  16  -3  -1  -20.40   36.30
 -16  -3   1  -19.10   27.70
 -16   3  -1   20.00   30.40
 -16   3  -1   73.39   27.30
 -16   3   1   24.90   39.70
  16   3  -1    8.50   38.00
 -16  -3  -1   31.20   28.00
 -16   3   1  -16.80   25.60
  16  -3   1    7.40   35.70
 -16   3   1   40.30   28.50
 -16  -3  -1   45.80   41.60
 -16  -3  -1   29.80   27.60
 -17   3  -1  106.59   34.60
  17  -3  -1   77.69   44.50
 -17  -3   1  175.58   53.99
  17   3   1  118.79   56.39
 -17   3  -1  182.18   39.00
 -17  -3   1  195.48   41.60
 -17  -3   1  167.18   37.40
 -17  -3  -1  185.58   39.50
  17  -3   1   67.59   45.20
  17   3  -1   40.30   67.09
 -17   3   1  209.18   40.80
 -17   3   1  215.08   39.50
 -17  -3  -1  153.08   49.90
 -17  -3  -1  200.28   38.10
 -18  -3   1   47.40   39.00
  18   3   1  -14.50   33.50
 -18   3  -1  -50.99   33.70
 -18  -3   1  -31.00   35.70
 -18  -3   1   54.29   39.60
  18  -3  -1  -41.70   33.80
 -18   3  -1   21.90   37.70
 -18  -3  -1    0.50   31.30
 -18  -3  -1   29.20   37.60
  18  -3   1   25.30   40.60
  18   3  -1  -30.20   31.20
 -18   3   1   78.59   36.00
 -18   3   1  -17.60   33.10
 -18   3   1   -6.50   35.80
 -18  -3  -1  -40.10   36.40
  19  -3  -1  -12.90   35.10
  19   3   1    5.10   35.40
 -19  -3   1   43.40   43.40
 -19  -3   1   36.80   44.40
 -19   3  -1   39.10   44.20
 -19  -3   1   10.30   40.80
 -19   3  -1    0.60   36.80
 -19   3  -1  -88.69   39.10
 -19   3   1    7.50   41.20
  19  -3   1   17.30   37.90
 -19  -3  -1  -42.20   40.00
 -19  -3  -1  -44.00   42.40
  19   3  -1  -11.40   35.10
 -19   3   1  -53.09   38.70
 -19  -3  -1  -53.59   43.60
 -19   3   1  -10.50   37.50
   0  -3   2  -11.10    6.50
   0   3   2    1.00    5.20
   0   3  -2    0.00    4.40
   0  -3   2    6.00    4.90
   0   3   2    3.60    6.30
   1   3   2  174.78   19.10
  -1  -3   2  239.68   21.00
   1  -3  -2  178.88   17.30
   1   3   2  231.18   19.10
  -1  -3   2  215.28   17.50
  -1   3  -2  219.18   16.90
  -1   3   2  277.47   19.40
  -1   3   2  225.68   17.80
   1  -3   2  204.88   17.60
   1   3  -2  229.48   15.80
   1  -3   2  222.98   16.40
  -1   3   2  223.78   16.80
   1  -3   2  179.28   20.30
  -1  -3  -2  178.58   18.60
   1   3  -2  221.78   18.80
   2   3   2  111.79   15.30
  -2  -3   2   84.39   12.40
   2   3   2  100.69   14.70
  -2  -3   2   96.99   15.00
  -2  -3   2   87.39   12.10
  -2   3  -2   88.59   11.00
  -2   3  -2   83.79   11.60
   2  -3  -2  100.59   13.90
  -2  -3  -2   72.89   10.30
   2  -3   2  103.49   12.10
   2   3  -2   89.59    9.10
  -2   3   2   92.89   12.20
  -2   3   2   89.09   11.10
  -2   3   2  114.99   14.20
  -2  -3  -2  115.49   13.40
   2  -3   2   92.49   13.60
   2   3  -2  109.29   15.30
  -2   3   2   97.09   12.60
  -3  -3   2  285.77   27.00
  -3   3  -2  262.87   22.90
  -3  -3   2  283.57   23.70
   3  -3  -2  285.47   28.10
   3   3   2  300.57   25.80
  -3   3  -2  266.47   22.80
  -3   3   2  265.77   21.80
  -3   3   2  256.47   23.30
  -3   3   2  302.97   23.10
  -3  -3  -2  266.07   22.20
   3  -3   2  294.47   23.80
  -3   3   2  324.77   25.10
  -3  -3  -2  266.77   22.90
  -3  -3  -2  251.87   24.30
   3   3  -2  320.77   30.50
  -4   3  -2   56.19   11.80
   4   3   2   60.59   13.80
  -4  -3   2   42.00    7.20
  -4   3  -2   65.79   12.70
  -4  -3   2   47.50   11.20
  -4   3   2   64.29   14.80
  -4   3   2   51.79   10.40
   4  -3   2   62.39   13.60
  -4  -3  -2   57.19   11.50
  -4   3   2   32.10    8.50
  -4  -3  -2   70.09   11.80
  -4   3   2   49.20   12.90
  -4  -3  -2   68.69   13.60
  -5   3  -2  676.73   49.80
  -5  -3   2  644.24   58.19
   5   3   2  667.73   52.29
  -5   3  -2  650.83   55.09
  -5  -3   2  687.43   43.40
  -5  -3   2  676.03   50.59
  -5   3   2  650.43   56.59
  -5   3   2  720.63   46.70
  -5  -3  -2  667.83   47.60
  -5   3   2  677.93   49.40
  -5  -3  -2  689.73   51.69
   5  -3   2  733.13   49.90
  -5  -3  -2  695.33   48.90
  -6  -3   2  -21.00   14.90
  -6  -3   2    9.50   13.10
  -6   3  -2   11.90   11.80
   6   3   2    7.20   12.60
  -6  -3   2   -8.60    7.20
  -6   3  -2    9.60   11.60
  -6   3  -2   13.30   12.20
  -6   3   2    2.50   13.00
   6  -3   2   -0.30   12.80
  -6  -3  -2  -25.60   11.10
  -6   3   2  -13.30   10.20
  -6   3   2    6.70    9.80
  -7   3  -2  276.77   29.20
  -7  -3   2  340.07   36.20
  -7  -3   2  290.47   33.20
  -7   3  -2  297.17   32.10
  -7  -3   2  318.97   25.70
   7   3   2  312.57   32.90
  -7   3  -2  303.87   32.70
   7  -3   2  366.66   34.90
  -7  -3  -2  266.17   33.00
  -7   3   2  295.47   31.40
  -7   3   2  280.07   33.00
  -7  -3  -2  241.28   32.90
  -7  -3  -2  288.97   34.10
  -8  -3   2  117.49   25.70
   8   3   2  114.49   24.70
  -8   3  -2  108.09   23.20
  -8  -3   2  136.29   18.50
  -8  -3   2  114.79   24.90
  -8   3  -2  121.89   20.30
  -8   3  -2  146.69   25.20
  -8  -3  -2  140.49   25.00
  -8   3   2   81.59   21.20
  -8   3   2   87.29   21.00
  -8  -3  -2  117.39   25.80
  -8  -3  -2  117.89   21.40
  -8   3   2  113.19   19.70
   8  -3   2  129.69   22.20
  -9  -3   2  250.77   25.80
   9   3   2  219.38   32.40
  -9  -3   2  258.07   39.40
  -9   3  -2  187.78   28.10
  -9   3  -2  218.68   33.40
  -9  -3   2  151.88   31.90
  -9   3  -2  183.68   31.50
  -9  -3  -2  282.07   31.80
   9  -3   2  280.77   32.90
  -9   3   2  247.88   34.80
  -9   3   2  227.28   28.00
  -9  -3  -2  217.68   35.80
  -9   3   2  216.78   31.30
  -9  -3  -2  236.68   33.20
 -10  -3   2  113.89   27.60
 -10  -3   2   94.59   27.60
  10   3   2   87.49   24.10
 -10   3  -2   97.19   25.30
 -10   3  -2   79.89   20.30
 -10   3  -2   92.39   24.60
 -10  -3  -2   78.89   25.00
 -10  -3  -2   73.69   24.60
 -10  -3  -2  122.39   22.50
 -10   3   2   64.29   26.50
 -10   3   2  145.79   22.20
  10  -3   2  125.29   28.20
 -10   3   2  103.19   26.80
  11   3   2  676.13   60.29
 -11   3  -2  552.54   57.89
 -11   3  -2  621.24   53.89
 -11  -3   2  653.53   62.49
 -11  -3   2  609.44   62.19
 -11   3  -2  603.74   60.29
 -11  -3  -2  602.94   58.79
 -11  -3  -2  553.44   52.99
 -11  -3  -2  617.04   61.79
  11  -3   2  543.95   58.49
 -11   3   2  573.94   58.49
 -11   3   2  647.54   51.39
 -11   3   2  708.43   64.49
 -12   3  -2  -18.30   22.80
 -12   3  -2   16.30   18.50
  12   3   2  -12.20   20.90
 -12  -3   2   -6.80   16.80
 -12  -3   2   65.09   26.40
 -12   3  -2    0.60   24.60
 -12  -3   2   -2.90   25.00
 -12   3   2    5.10   19.90
 -12  -3  -2   34.40   27.20
 -12  -3  -2    7.70   23.20
  12  -3   2   -2.90   22.60
 -12  -3  -2   -8.30   20.80
 -12   3   2   12.50   24.00
 -12   3   2   29.40   21.40
  13   3   2  261.37   46.50
 -13   3  -2  224.38   43.90
 -13  -3   2  244.88   48.40
 -13   3  -2  240.58   44.00
 -13   3  -2  301.67   40.50
 -13  -3   2  293.47   36.30
 -13  -3   2  361.46   52.59
 -13  -3  -2  317.97   43.70
 -13   3   2  264.37   45.60
 -13   3   2  248.88   35.90
 -13  -3  -2  230.28   47.60
  13  -3   2  280.17   45.00
 -13  -3  -2  351.66   50.59
 -13   3   2  302.47   48.20
 -14   3  -2   32.00   29.20
 -14  -3   2   51.89   31.70
 -14   3  -2   40.90   23.70
  14   3   2   26.90   27.60
 -14   3  -2   38.40   22.70
 -14  -3   2   -1.60   22.70
 -14  -3   2  100.19   23.80
 -14   3   2   59.79   24.70
 -14   3   2   31.80   24.20
  14  -3   2    0.40   28.20
 -14   3   2    3.30   31.30
 -14  -3  -2   33.60   24.90
 -14  -3  -2  103.09   34.80
 -14  -3  -2   53.39   24.40
 -15   3  -2  301.37   44.80
 -15  -3   2  373.36   46.70
 -15   3  -2  319.37   55.29
 -15   3  -2  389.06   49.20
  15   3   2  339.17   56.89
 -15  -3   2  291.17   48.60
 -15  -3   2  349.77   57.39
 -15  -3  -2  415.16   49.00
 -15  -3  -2  252.27   48.90
 -15   3   2  385.26   47.30
  15   3  -2  240.38   52.29
 -15  -3  -2  377.46   56.49
 -15   3   2  377.96   60.59
  15  -3   2  200.38   47.70
 -15   3   2  325.57   45.60
  16  -3  -2  -27.30   32.50
 -16   3  -2   44.50   30.40
 -16  -3   2   -7.20   30.50
 -16   3  -2   10.00   39.10
 -16   3  -2   59.09   28.90
 -16  -3   2   46.00   29.40
  16   3   2    2.30   37.10
 -16  -3   2   57.29   41.80
 -16  -3  -2  -13.20   27.40
 -16   3   2   87.49   41.40
  16  -3   2   18.80   37.20
 -16   3   2   17.00   27.60
 -16  -3  -2   67.99   44.40
 -16  -3  -2   20.20   27.70
  16   3  -2   28.10   34.30
 -16   3   2    5.80   28.60
 -17   3  -2  323.07   54.49
 -17   3  -2  347.17   54.59
 -17  -3   2  417.76   83.79
  17  -3  -2  308.17   60.69
 -17  -3   2  444.46   53.19
 -17  -3   2  415.06   63.59
 -17   3  -2  401.06   97.39
 -17   3   2  416.76   56.59
 -17  -3  -2  415.36   54.59
 -17  -3  -2  280.27   53.39
 -17   3   2  495.55   55.89
 -17   3   2  466.45   60.89
 -17  -3  -2  295.97   64.59
  17  -3   2  340.97   65.29
 -18   3  -2   71.09   37.20
 -18   3  -2   26.80   39.20
  18   3   2   21.30   35.30
 -18  -3   2   95.59   40.30
 -18   3  -2   55.39   34.20
  18  -3  -2   34.50   33.60
 -18  -3   2    1.40   39.80
  18   3  -2   54.39   33.50
 -18   3   2   70.69   34.50
 -18   3   2   24.40   36.20
  18  -3   2  121.79   43.50
 -18   3   2   86.69   35.20
 -18  -3  -2   31.60   36.50
 -18  -3  -2   47.30   35.20
 -18  -3  -2  -52.89   55.69
  19   3   2   -2.20   38.10
  19  -3  -2  173.48   39.50
 -19   3  -2  252.37   51.99
 -19   3  -2   76.89   41.40
 -19  -3   2   97.09   43.70
 -19   3  -2   92.19   41.80
 -19  -3   2  153.38   43.50
 -19  -3  -2  176.28   54.79
 -19  -3  -2  103.19   41.30
 -19   3   2  132.29   46.30
  19   3  -2   96.89   39.90
 -19   3   2   95.39   44.30
 -19  -3  -2   56.19   41.10
  19  -3   2  132.99   41.70
 -19   3   2  156.38   38.40
   0  -3   3 1568.04   95.39
   0   3   3 1470.85   94.29
   0   3  -3 1509.15   90.79
   0   3   3 1488.55   89.09
   0  -3   3 1521.85   92.19
  -1  -3   3 2587.24  149.09
   1  -3  -3 2403.66  144.59
   1   3   3 2472.65  147.79
   1   3   3 2424.16  145.09
  -1   3  -3 2447.46  144.89
  -1  -3   3 2361.06  145.79
   1  -3   3 2399.16  144.89
  -1   3   3 2582.34  145.59
  -1   3   3 2604.74  147.79
   1  -3   3 2397.56  144.69
  -1  -3  -3 2372.46  147.59
   1  -3   3 2474.15  148.49
   1   3  -3 2407.66  142.69
  -1   3   3 2132.69  143.59
   2   3   3  692.43   49.80
  -2  -3   3  784.62   47.20
   2  -3  -3  660.23   46.50
  -2   3  -3  707.23   46.00
  -2  -3   3  643.24   47.30
   2   3   3  715.53   48.60
  -2   3  -3  725.53   46.60
  -2  -3   3  760.82   50.99
   2  -3   3  714.13   47.40
   2   3  -3  666.83   47.10
  -2   3   3  688.73   48.10
  -2  -3  -3  689.73   47.20
  -2   3   3  818.32   46.90
  -2   3   3  698.43   46.60
  -2   3   3  622.04   45.00
   2   3  -3  668.83   42.20
   2  -3   3  665.53   46.70
  -3   3  -3 1754.72  109.09
   3  -3  -3 1798.12  110.09
   3   3   3 1735.43  112.39
  -3  -3   3 1739.03  113.19
  -3  -3   3 1741.83  109.79
  -3   3  -3 1942.11  109.99
  -3  -3   3 1594.74  109.89
  -3   3   3 1822.42  107.79
  -3   3   3 1759.62  108.59
  -3  -3  -3 1917.81  110.19
  -3  -3  -3 1947.31  111.39
  -3   3   3 1582.84  109.99
   3  -3   3 1739.93  109.59
  -3  -3  -3 1757.02  106.29
  -3   3   3 1779.72  110.29
  -4   3  -3  427.66   35.20
  -4  -3   3  465.45   28.10
  -4  -3   3  500.05   36.80
  -4   3  -3  457.25   35.70
  -4  -3   3  525.55   41.50
  -4  -3  -3  410.66   36.70
   4  -3   3  495.35   37.50
  -4   3   3  411.26   37.00
  -4  -3  -3  414.06   33.70
  -4   3   3  551.54   34.10
  -4   3   3  493.95   35.20
  -4  -3  -3  432.76   35.30
  -5   3  -3 1739.13  119.19
  -5  -3   3 1840.02  112.29
  -5  -3   3 1968.90  124.89
   5   3   3 2016.50  124.99
  -5  -3   3 1813.92  120.99
  -5   3  -3 1804.62  120.29
  -5  -3  -3 2201.78  120.99
  -5   3   3 2076.19  122.49
  -5   3   3 1778.92  126.39
  -5  -3  -3 1907.51  122.69
  -5   3   3 1904.61  120.09
   5  -3   3 1906.31  121.19
  -5   3   3 1915.91  116.89
  -5  -3  -3 1936.41  118.69
  -6  -3   3  161.18   23.60
   6   3   3  139.79   23.40
  -6  -3   3  138.59   14.50
  -6   3  -3  173.28   21.70
  -6  -3   3  162.78   27.30
  -6   3  -3  151.88   21.20
  -6   3   3  163.98   23.40
  -6  -3  -3  172.68   23.70
  -6  -3  -3  134.79   23.60
  -6   3   3  134.99   19.00
  -6   3   3  144.49   22.70
   6  -3   3  143.29   23.00
  -6   3   3  159.98   20.90
  -7  -3   3 1193.18   87.59
  -7  -3   3 1187.48   84.59
  -7   3  -3 1232.58   81.49
  -7   3  -3 1204.68   84.09
   7   3   3 1176.78   84.99
  -7  -3   3 1185.18   73.39
  -7   3  -3 1231.58   84.09
   7  -3   3 1250.87   84.09
  -7  -3  -3 1239.38   85.79
  -7   3   3 1266.57   83.39
  -7  -3  -3 1212.28   80.49
  -7   3   3 1158.08   84.89
  -7   3   3 1181.08   77.59
  -7  -3  -3  932.61   96.09
  -8   3  -3  206.58   29.30
  -8  -3   3  268.17   32.60
  -8  -3   3  280.67   22.70
  -8   3  -3  217.68   27.70
  -8   3  -3  228.28   32.90
  -8  -3   3  208.58   35.40
   8   3   3  230.18   33.60
  -8   3   3  244.68   30.20
  -8   3   3  235.28   26.20
   8  -3   3  214.88   31.30
  -8  -3  -3  229.98   31.60
  -8  -3  -3  168.48   25.70
  -8  -3  -3  200.68   31.10
  -8   3   3  254.37   33.70
   9   3   3  447.16   47.80
  -9  -3   3  422.96   36.00
  -9  -3   3  415.66   45.40
  -9   3  -3  562.54   48.50
  -9   3  -3  544.55   44.40
  -9  -3   3  449.56   51.19
  -9   3  -3  550.04   50.59
  -9  -3  -3  561.04   49.10
  -9   3   3  459.55   46.40
  -9   3   3  397.86   39.60
  -9  -3  -3  546.35   50.09
   9  -3   3  463.65   49.40
  -9  -3  -3  513.55   44.90
  -9   3   3  459.85   48.10
 -10   3  -3   36.20   20.70
 -10  -3   3   37.90   22.40
 -10   3  -3   69.79   21.90
 -10  -3   3   11.00   25.50
  10   3   3   71.69   24.00
 -10  -3   3   77.09   16.30
 -10   3  -3   76.19   24.60
 -10   3   3   62.49   23.10
 -10  -3  -3   72.99   19.60
  10  -3   3   78.49   23.90
 -10   3   3   69.09   23.70
 -10   3   3   45.80   18.20
 -10  -3  -3   41.20   21.30
 -10  -3  -3   60.69   24.30
  11   3   3  949.80   79.69
 -11   3  -3  913.81   78.89
 -11   3  -3 1022.40   79.59
 -11  -3   3  978.80   82.69
 -11   3  -3  951.70   72.99
 -11  -3   3 1008.80   81.29
 -11   3   3  993.90   78.69
 -11  -3  -3  947.61   79.49
 -11  -3  -3  917.51   73.79
  11  -3   3  938.21   80.39
 -11   3   3  911.51   79.69
 -11  -3  -3  911.01   82.09
 -11   3   3  926.91   68.89
 -12  -3   3   43.10   26.90
 -12   3  -3   26.80   23.50
 -12   3  -3   52.69   22.20
 -12   3  -3   24.80   23.40
  12   3   3  -17.40   22.10
 -12  -3   3   38.90   28.60
 -12  -3  -3   17.30   21.50
 -12   3   3   35.80   28.10
 -12   3   3   34.80   18.40
 -12  -3  -3   -4.60   26.00
 -12  -3  -3   34.30   27.50
  12  -3   3   30.90   24.90
 -12   3   3    2.20   22.70
 -13  -3   3  137.09   24.00
 -13   3  -3  144.79   36.10
 -13  -3   3  133.99   36.30
  13   3   3  144.79   35.20
 -13   3  -3  141.59   35.50
 -13   3  -3   92.09   27.30
 -13  -3   3  122.99   36.80
 -13  -3  -3  153.58   39.60
 -13  -3  -3  184.98   37.90
 -13  -3  -3   87.99   29.70
 -13   3   3  105.59   26.60
 -13   3   3  106.99   34.40
 -13   3   3  194.28   37.80
  13  -3   3  145.19   36.50
 -14   3  -3   49.70   22.20
  14   3   3   37.80   29.10
 -14  -3   3   41.50   25.30
 -14  -3   3   40.60   36.30
 -14  -3   3   17.50   25.50
 -14   3  -3  -13.30   29.50
 -14   3  -3   29.60   24.30
  14  -3   3   63.99   30.20
 -14  -3  -3   54.49   35.10
 -14   3   3  -17.10   23.50
 -14  -3  -3  -30.60   26.20
 -14  -3  -3   47.00   27.30
 -14   3   3   73.29   34.30
 -14   3   3   47.10   23.00
 -15  -3   3   71.69   30.40
 -15   3  -3   82.69   29.60
  15   3   3   68.59   38.60
 -15   3  -3   85.89   37.30
 -15  -3   3   91.29   29.80
 -15  -3   3   97.19   42.40
 -15   3  -3   81.79   28.10
 -15   3   3  108.29   32.60
 -15  -3  -3   38.50   29.30
 -15  -3  -3   49.70   27.20
 -15   3   3   66.09   38.50
 -15   3   3  132.49   29.50
 -15  -3  -3   35.20   36.60
  15  -3   3  107.39   37.20
  16   3   3   46.90   38.60
 -16  -3   3  -42.30   29.60
 -16   3  -3   33.20   28.50
 -16  -3   3   61.49   43.70
 -16  -3   3  -32.30   32.50
 -16   3  -3   27.80   38.80
 -16   3  -3  -26.80   28.70
 -16  -3  -3   44.30   27.80
  16  -3   3  -44.20   31.60
 -16   3   3   25.10   37.70
 -16   3   3   64.89   28.30
 -16   3   3  -19.00   28.10
 -16  -3  -3   61.89   29.70
 -16  -3  -3   52.19   41.50
 -17   3  -3   94.89   37.20
 -17   3  -3   78.99   50.29
 -17  -3   3   86.69   36.30
 -17   3  -3   28.40   33.80
 -17  -3   3  111.09   38.70
 -17   3   3  149.49   40.00
  17  -3   3   63.49   41.40
 -17  -3  -3  106.19   37.00
 -17  -3  -3  132.09   34.30
 -17   3   3  155.78   38.60
  17   3  -3  171.88   47.00
 -17  -3  -3   82.59   44.60
 -17   3   3  154.68   39.70
 -18   3  -3   32.70   39.30
  18   3   3   23.70   31.60
  18  -3  -3   77.79   35.30
 -18  -3   3  -40.20   38.20
 -18   3  -3  -45.70   32.40
 -18  -3   3    3.60   35.00
 -18  -3   3  -84.89   40.10
 -18   3   3   -9.90   31.90
 -18  -3  -3   16.40   34.30
 -18   3   3  -22.80   36.40
 -18   3   3   20.90   40.20
  18   3  -3  -72.69   32.30
 -18  -3  -3   22.20   39.40
  18  -3   3   15.40   34.00
 -19   3  -3   -4.70   39.70
  19   3   3   22.60   38.50
  19  -3  -3   -2.60   36.90
 -19  -3   3   -5.30   40.60
 -19  -3  -3   74.19   47.20
  19  -3   3    2.00   36.90
  19   3  -3  -23.70   35.80
 -19   3   3   -5.90   40.30
   0   3   4   11.90    9.60
   0  -3   4  -11.10    8.10
   0  -3   4    4.40    9.90
   0   3  -4    0.30    5.90
   0   3   4    1.20    6.20
   0  -3  -4    9.60    6.00
   1   3   4   69.29    7.60
  -1  -3   4   68.09   14.50
  -1   3  -4   37.10    9.00
   1  -3  -4   44.70    9.60
   1   3   4   53.19   10.90
   1   3   4   59.09   13.50
  -1  -3   4   63.79   13.20
   1  -3   4   50.89   13.30
  -1  -3  -4   48.60   11.30
   1  -3   4   75.59   12.50
   1   3  -4   57.19    8.30
  -1   3   4   56.89    9.90
  -1   3   4   50.99   12.40
   1  -3   4   62.99   10.40
   2   3   4   82.49   10.90
   2  -3  -4  115.09   16.50
  -2  -3   4   99.39   13.70
  -2   3  -4   94.99   12.80
  -2  -3   4  104.39   17.40
   2   3   4  104.29   18.20
   2   3   4  140.29   18.80
  -2   3  -4  111.39   14.50
   2  -3   4  118.49   17.70
   2   3  -4  127.39   16.10
   2   3  -4  118.99   10.80
  -2   3   4  112.49   12.60
  -2   3   4  129.49   16.40
   2  -3   4  107.69   15.90
  -2  -3  -4  113.29   15.00
   2  -3   4  151.38   21.00
  -2   3   4  116.29   15.00
  -2   3   4  147.09   19.10
  -3  -3   4    5.80   10.90
  -3  -3   4   -4.20    7.70
  -3   3  -4    3.10    9.20
  -3   3  -4   -3.00    7.10
   3  -3  -4   -8.00   12.00
  -3  -3   4    4.70   12.60
  -3   3   4    3.70    7.50
  -3  -3  -4    0.40    9.10
  -3   3   4   23.70   13.00
   3  -3   4    7.60   10.50
  -3   3   4  -12.40    9.20
   3   3  -4   -6.50   13.40
  -3  -3  -4    3.00    8.20
  -3   3   4   14.00    6.90
  -4  -3   4   12.40    9.40
  -4   3  -4   -3.10    7.90
  -4  -3   4  -16.00   12.20
  -4  -3   4   -8.10   11.00
  -4   3   4   -3.20    7.60
  -4   3   4    9.20    7.90
  -4  -3  -4    7.80   11.00
  -4  -3  -4   16.30    8.60
  -4   3   4    5.60   12.20
   4  -3   4   -9.60   12.10
  -4   3   4   -3.10   11.90
  -5  -3   4  374.46   33.80
  -5   3  -4  374.46   32.30
   5   3   4  351.96   37.20
  -5  -3   4  364.46   38.60
  -5  -3   4  400.26   35.50
  -5   3   4  323.27   34.60
  -5   3   4  384.96   31.90
  -5  -3  -4  377.26   31.80
  -5   3   4  385.46   36.10
  -5  -3  -4  373.26   37.00
  -5  -3  -4  360.96   33.90
  -5   3   4  363.26   29.60
  -6  -3   4   30.00   13.00
  -6   3  -4   31.60   13.80
  -6  -3   4   19.40    5.60
   6   3   4   26.80   15.30
  -6   3  -4   15.90   11.80
  -6  -3   4   -1.20   16.50
  -6  -3  -4    6.10   13.10
  -6   3   4   10.90   14.30
  -6  -3  -4  -14.40   11.70
  -6   3   4   28.90   15.10
  -6  -3  -4   26.70   14.30
  -6   3   4    5.50   10.20
  -6   3   4   10.40   11.20
  -7  -3   4  226.28   29.60
  -7   3  -4  241.28   30.50
  -7  -3   4  220.38   20.00
  -7   3  -4  267.37   28.40
  -7  -3   4  283.97   37.70
   7   3   4  238.88   33.50
  -7   3   4  205.78   27.30
  -7   3   4  278.27   25.90
   7  -3   4  340.27   37.80
  -7  -3  -4  248.78   33.40
  -7   3   4  300.67   32.40
  -7   3   4  241.18   33.10
  -7  -3  -4  312.67   39.90
  -7  -3  -4  234.18   27.70
  -8   3  -4    0.50   12.50
  -8  -3   4   24.10   16.50
  -8  -3   4   15.70    9.40
  -8  -3   4   43.10   21.10
   8   3   4   11.00   17.40
  -8   3  -4   -2.20   14.70
  -8  -3  -4    4.00   17.20
   8  -3   4   19.40   18.60
  -8   3   4   24.80   18.70
  -8  -3  -4    7.90   18.10
  -8  -3  -4   -2.80   13.60
  -8   3   4   12.10   13.20
  -9  -3   4  298.87   43.80
  -9   3  -4  366.36   36.40
   9   3   4  289.07   39.80
  -9  -3   4  296.07   36.70
  -9   3  -4  355.06   39.40
  -9  -3   4  278.07   27.40
  -9   3   4  346.67   40.80
  -9  -3  -4  358.06   41.90
   9  -3   4  297.97   42.40
  -9  -3  -4  280.37   38.80
  -9  -3  -4  327.87   36.50
  -9   3   4  318.97   36.10
 -10   3  -4   53.79   20.80
 -10  -3   4  109.49   16.70
 -10  -3   4   81.89   24.70
  10   3   4   58.59   22.60
 -10  -3   4   85.89   30.20
 -10   3  -4   40.20   21.70
 -10  -3  -4  104.09   26.60
 -10   3   4   70.69   25.60
 -10   3   4   60.39   21.70
 -10  -3  -4   73.99   25.80
 -10   3   4   41.90   18.50
  10  -3   4   62.89   25.70
 -10  -3  -4   40.00   19.60
 -11  -3   4  611.54   68.29
 -11  -3   4  633.44   62.19
  11   3   4  634.94   64.09
 -11  -3   4  626.14   48.00
 -11   3  -4  652.83   57.39
 -11   3  -4  602.94   60.59
 -11  -3  -4  690.43   64.09
 -11  -3  -4  550.94   55.59
 -11   3   4  701.63   67.49
 -11   3   4  689.13   53.09
 -11   3   4  596.14   58.69
 -11  -3  -4  656.13   66.29
  11  -3   4  682.73   63.89
 -12   3  -4  -23.00   17.80
 -12  -3   4   -1.30   25.30
 -12  -3   4   -1.50   23.80
  12   3   4  -24.60   22.80
 -12   3  -4    0.00   24.90
 -12  -3  -4   38.40   30.70
 -12   3   4  -14.70   18.20
  12  -3   4   41.50   26.60
 -12   3   4    5.40   21.90
 -12   3   4   28.90   28.00
 -12  -3  -4  -17.50   27.90
 -12  -3  -4  -21.20   20.10
 -13   3  -4  423.16   53.69
 -13  -3   4  347.47   56.89
 -13   3  -4  323.47   43.50
  13   3   4  282.77   49.40
 -13  -3   4  420.86   43.40
 -13  -3   4  336.47   51.79
 -13   3   4  328.77   49.99
 -13  -3  -4  376.16   59.69
 -13  -3  -4  289.07   44.90
 -13  -3  -4  401.46   54.39
 -13   3   4  348.87   55.59
 -13   3   4  346.97   43.40
  13  -3   4  284.87   47.60
 -14  -3   4   59.09   37.90
 -14  -3   4   35.80   26.10
 -14   3  -4   22.50   26.00
 -14  -3   4   70.09   26.00
 -14   3  -4   77.29   28.00
  14   3   4   39.80   30.70
 -14   3   4  106.89   27.80
 -14   3   4   25.60   31.40
 -14  -3  -4   45.90   29.40
 -14   3   4   68.49   26.50
  14  -3   4   28.00   30.00
 -14  -3  -4   49.70   32.60
 -14  -3  -4   53.09   27.30
 -15   3  -4  357.76   49.70
 -15  -3   4  375.46   48.10
  15   3   4  264.27   50.59
 -15   3  -4  241.08   44.00
 -15  -3   4  317.07   58.29
 -15  -3   4  374.76   49.20
 -15  -3  -4  333.47   55.49
  15  -3   4  334.47   53.99
 -15   3   4  275.77   47.20
 -15  -3  -4  363.56   50.09
 -15   3   4  321.67   58.29
 -15  -3  -4  326.07   49.90
 -15   3   4  356.66   45.10
 -16   3  -4   27.00   29.00
  16   3   4   10.10   38.30
 -16   3  -4   35.20   30.70
 -16  -3   4    2.30   37.20
 -16  -3   4   21.80   28.70
 -16  -3   4   46.60   32.10
 -16  -3  -4   94.79   31.70
 -16  -3  -4   64.09   32.60
 -16   3   4   55.39   41.70
 -16   3   4   60.59   28.40
 -16  -3  -4   35.40   37.50
 -16   3   4  -19.00   34.20
  16  -3   4  -12.50   34.00
 -17   3  -4  303.77   52.49
  17   3   4  318.47   58.29
 -17  -3   4  320.47   54.89
 -17   3  -4  267.37   48.10
 -17  -3   4  231.38   50.59
 -17   3   4  347.07   52.29
 -17  -3  -4  272.47   58.49
 -17  -3  -4  288.37   49.80
 -17  -3  -4  307.87   48.30
 -17   3   4  409.86   53.59
  17  -3   4  282.27   60.89
 -17   3   4  278.47   50.29
 -18  -3   4   78.09   40.30
  18   3   4  -33.80   31.20
 -18   3  -4   45.40   36.50
 -18  -3   4   26.90   37.10
 -18   3  -4    3.80   35.90
  18  -3   4  -62.79   33.80
 -18   3   4  -38.60   34.70
 -18   3   4   65.69   38.10
 -18   3   4  -69.59   40.00
 -18  -3  -4   18.00   37.10
  18   3  -4   91.39   33.60
 -18  -3  -4   38.40   41.10
   0   3   5   77.29   11.20
   0  -3   5   90.09   11.20
   0  -3   5   78.79   14.30
   1   3   5 3274.27  191.18
  -1   3  -5 3032.90  184.98
  -1  -3   5 2898.71  187.68
  -1  -3   5 3299.37  191.28
   1   3   5 3093.39  181.98
   1  -3  -5 3149.19  183.38
  -1   3   5 3348.57  190.88
  -1   3   5 3173.78  184.88
  -1  -3  -5 2945.31  186.18
   1   3  -5 2857.21  182.48
   1  -3   5 2905.61  183.18
   1  -3   5 3356.36  190.68
   1  -3   5 3070.69  187.58
  -2   3  -5  122.09   16.30
   2  -3  -5  129.49   17.60
  -2  -3   5  168.88   23.20
   2   3   5   92.79   19.90
  -2  -3   5  104.09   14.30
   2   3   5  125.89   13.20
   2   3   5  107.89   18.00
  -2  -3   5  191.78   23.30
  -2   3  -5  109.39   13.30
  -2  -3  -5  127.89   14.90
   2  -3   5   92.49   16.10
   2  -3   5  114.09   16.80
  -2   3   5  120.09   13.40
  -2   3   5  113.89   16.90
   2   3  -5  120.49   17.80
   2   3  -5   88.69   11.90
  -3   3  -5 1656.23   98.29
  -3  -3   5 1589.44   98.59
  -3  -3   5 1676.13  106.49
  -3  -3   5 1548.55  102.79
   3  -3  -5 1619.24   99.39
  -3  -3  -5 1582.14  100.89
   3   3  -5 1566.44   92.19
   3   3  -5 1595.44   99.89
  -3  -3  -5 1624.44   99.79
  -3   3   5 1586.34  104.19
  -3   3   5 1497.65  100.59
   3  -3   5 1605.44  101.69
  -3   3   5 1503.35   97.39
  -3   3   5 1441.26   96.69
  -4   3  -5  238.08   27.80
  -4  -3   5  204.68   29.20
  -4  -3   5  189.28   22.10
  -4   3  -5  143.09   20.20
  -4  -3   5  196.98   24.90
   4   3   5  280.27   29.90
  -4   3   5  203.58   21.10
  -4   3   5  179.38   25.60
  -4   3   5  181.68   19.90
  -4   3   5  239.38   26.60
  -4  -3  -5  201.48   23.00
   5   3   5 2131.89  134.19
  -5   3  -5 1897.31  127.59
  -5   3  -5 1917.21  128.69
  -5  -3   5 2063.69  128.99
  -5  -3   5 1913.91  133.49
  -5  -3   5 2348.97  133.89
  -5   3   5 2107.89  132.59
  -5   3   5 2238.28  125.09
  -5  -3  -5 1983.70  129.89
  -5   3   5 2090.49  131.49
  -5   3   5 1992.60  126.89
   5  -3   5 2009.60  131.79
  -5  -3  -5 1833.22  128.09
  -6   3  -5  218.18   24.70
  -6  -3   5  172.18   25.90
   6   3   5  157.28   28.70
  -6  -3   5  200.58   27.80
  -6  -3   5  143.89   27.30
  -6   3  -5  182.88   24.80
  -6  -3  -5  178.58   24.50
  -6   3   5  141.99   21.10
  -6   3   5  148.29   25.50
  -6   3   5  164.58   20.20
  -6  -3  -5  176.18   24.40
  -6   3   5  175.68   26.90
  -6  -3  -5  203.88   24.90
   6  -3   5  152.88   26.80
  -7  -3   5 1419.26   95.49
  -7  -3   5 1272.57   87.99
   7   3   5 1302.07   92.79
  -7   3  -5 1151.58   85.99
  -7   3  -5 1116.49   85.09
  -7   3   5 1226.68   85.49
  -7   3   5 1328.07   81.39
   7  -3   5 1290.47   90.19
  -7   3   5 1174.48   88.89
  -7  -3  -5 1264.47   86.49
  -7   3   5 1432.26   92.49
  -7  -3  -5 1205.68   88.59
  -7  -3  -5 1172.28   85.69
  -8   3  -5  135.39   25.30
  -8  -3   5  124.79   13.70
  -8   3  -5  130.89   23.60
  -8  -3   5  136.19   25.80
   8   3   5  102.89   26.00
  -8  -3   5  115.29   28.80
  -8   3   5  113.49   24.30
   8  -3   5  186.38   30.70
  -8   3   5  148.19   27.40
  -8   3   5  136.59   24.30
  -8  -3  -5  145.99   26.20
  -8  -3  -5  139.19   29.10
  -8  -3  -5  129.29   23.70
  -9   3  -5  431.96   45.50
  -9  -3   5  432.86   45.10
  -9  -3   5  387.46   30.50
  -9  -3   5  369.36   48.50
   9   3   5  410.76   47.70
  -9   3  -5  448.66   42.90
  -9  -3  -5  480.95   47.60
   9  -3   5  409.56   46.50
  -9   3   5  381.46   37.90
  -9   3   5  307.37   46.00
  -9  -3  -5  502.45   46.10
  -9  -3  -5  451.35   43.70
  -9   3   5  401.26   41.70
 -10  -3   5   83.29   26.50
  10   3   5   49.80   25.60
 -10  -3   5   68.29   13.60
 -10   3  -5   77.59   22.10
 -10  -3   5  108.69   32.50
 -10   3  -5   51.69   23.40
 -10   3   5   67.99   25.30
 -10   3   5   85.09   19.50
 -10   3   5   54.19   21.30
 -10  -3  -5   25.60   18.10
  10  -3   5   43.50   23.10
 -10  -3  -5   57.69   24.40
 -10  -3  -5  123.99   27.70
 -11   3  -5  815.02   66.99
 -11  -3   5  750.42   76.99
 -11  -3   5  769.62   70.79
  11   3   5  748.83   73.09
 -11   3  -5  829.82   72.69
 -11  -3   5  846.32   54.89
 -11  -3  -5  796.42   70.29
 -11   3   5  784.62   60.49
  11  -3   5  722.33   73.59
 -11  -3  -5  771.32   65.99
 -11   3   5  904.21   77.29
 -11  -3  -5  803.52   74.59
 -11   3   5  802.72   69.59
 -12  -3   5   38.10   26.60
 -12  -3   5   72.99   31.70
 -12  -3   5    5.10   16.80
 -12   3  -5   17.30   22.30
  12   3   5   58.29   28.10
 -12   3  -5   31.40   26.30
 -12  -3  -5    6.00   24.70
 -12  -3  -5   28.50   22.80
 -12   3   5   31.10   28.30
 -12  -3  -5   21.10   30.20
  12  -3   5   22.90   26.20
 -12   3   5   13.40   23.30
 -12   3   5   -5.50   19.50
 -13  -3   5  145.59   23.90
 -13   3  -5  126.89   37.60
 -13   3  -5  138.19   31.20
  13   3   5  125.29   36.70
 -13  -3   5  138.99   41.80
 -13  -3   5  101.29   35.30
 -13   3   5  129.09   29.70
 -13  -3  -5  135.59   34.90
 -13   3   5  110.89   33.40
  13  -3   5  120.79   36.20
 -13  -3  -5  140.49   37.80
 -13   3   5  149.69   37.70
 -13  -3  -5  133.69   40.60
 -14  -3   5  -15.70   24.70
 -14   3  -5   -8.10   22.30
 -14   3  -5   27.90   26.80
 -14  -3   5   24.80   33.70
  14   3   5  -21.80   28.20
 -14   3   5   45.10   27.00
 -14  -3  -5  -25.80   25.60
  14  -3   5   -4.40   28.40
 -14   3   5   14.50   31.90
 -14  -3  -5   -3.40   30.10
 -14   3   5   32.90   24.80
 -14  -3  -5   -8.40   26.70
 -15   3  -5   43.50   28.00
  15   3   5   10.10   34.20
 -15  -3   5   50.59   26.80
 -15  -3   5    3.00   41.80
 -15   3  -5   84.69   29.50
 -15   3   5   76.39   29.40
 -15  -3  -5   50.29   37.50
 -15   3   5   30.40   26.10
 -15   3   5   62.69   39.30
  15  -3   5   59.69   37.40
 -15  -3  -5   69.49   29.00
 -15  -3  -5   51.79   29.90
 -16   3  -5   17.40   29.30
 -16   3  -5    0.10   32.20
  16   3   5   -8.70   35.30
 -16  -3   5   64.19   42.80
 -16  -3   5   -6.60   30.30
 -16   3   5    6.10   33.00
 -16  -3  -5  -23.80   28.50
 -16  -3  -5  -56.29   36.50
  16  -3   5   29.60   37.60
 -16   3   5  -37.70   39.00
 -16  -3  -5   67.09   32.60
 -16   3   5   14.50   28.40
  17   3   5   54.79   33.20
 -17   3  -5  138.19   40.20
 -17   3  -5   36.70   33.00
 -17  -3   5  127.59   37.60
 -17  -3   5   85.79   40.50
 -17   3   5   28.50   36.50
 -17  -3  -5   62.39   35.70
 -17   3   5  187.68   43.00
 -17   3   5  107.69   34.20
 -17  -3  -5   27.10   50.69
  17  -3   5   97.09   46.70
 -17  -3  -5   60.69   39.10
 -18  -3   5  -11.60   35.70
 -18  -3   5   16.00   39.40
  18   3   5   -3.30   32.40
 -18   3  -5   16.70   36.60
 -18  -3  -5   38.60   38.30
 -18   3   5   33.80   44.80
 -18   3   5   31.30   36.30
  18  -3   5  -35.80   37.60
 -18  -3  -5   60.09   43.40
 -18   3   5   -7.00   33.70
   0  -3   6    2.20    6.50
   0   3  -6   -6.20    8.20
   0  -3   6   22.10   14.40
   0  -3   6   -4.10    7.10
   0   3   6    7.80    8.90
   0  -3  -6    7.30    6.80
   1  -3  -6   44.40   10.00
   1   3   6   35.50   17.60
  -1  -3   6   39.30    9.40
   1   3   6   52.69   10.70
  -1   3  -6   48.60   11.20
   1  -3   6   23.90   15.70
   1   3  -6   44.50    9.80
   1  -3   6   64.39   10.70
  -1   3   6   61.69   12.80
  -2   3  -6   33.70    9.20
  -2  -3   6    9.60   14.00
  -2  -3   6   20.80   14.80
   2  -3  -6   42.10   12.30
  -2  -3   6   41.10    9.10
   2   3   6   49.00   16.20
   2   3   6   59.69   10.20
   2   3   6   32.90   14.30
  -2  -3  -6   44.60   13.00
  -2   3   6   24.20   14.80
   2  -3   6   39.90   18.30
  -2  -3  -6   26.90   10.00
   2   3  -6   13.80    7.80
   2  -3   6   53.09   14.40
  -2   3   6   48.00   14.00
  -3  -3   6  -10.70   12.80
  -3  -3   6   28.90   15.40
  -3   3  -6   13.70   11.80
   3  -3  -6   38.20   16.50
   3   3   6   13.20    9.60
   3   3   6    6.30   14.90
  -3   3  -6   35.50    9.90
  -3  -3   6   34.70   10.10
   3   3  -6   40.20    7.40
  -3  -3  -6   38.40   11.40
   3  -3   6   -4.70   16.70
  -3   3   6   10.80   15.00
   3   3  -6   28.00   16.80
   3  -3   6   -6.60   14.60
  -3  -3  -6   39.90   14.40
  -3   3   6   24.20    8.20
  -4  -3   6   73.29   14.80
  -4   3  -6   51.19   12.20
   4   3   6   57.29   17.80
  -4   3  -6   60.19   16.10
  -4  -3   6   80.19   18.60
  -4  -3   6   81.29   20.10
  -4  -3  -6   70.69   16.40
  -4   3   6   74.89   12.60
  -4  -3  -6   70.29   15.40
  -4   3   6   71.99   19.00
  -4   3   6  103.89   14.90
  -4   3   6   37.20   15.40
   4  -3   6   72.89   21.60
   5   3   6  327.57   37.80
  -5  -3   6  336.97   40.00
  -5   3  -6  378.96   33.50
  -5  -3   6  341.17   34.90
  -5  -3   6  314.67   31.50
  -5   3  -6  321.17   30.50
  -5  -3  -6  329.17   33.50
  -5   3   6  258.47   33.90
  -5   3   6  408.46   37.80
   5  -3   6  358.16   37.70
  -5   3   6  325.67   29.20
  -5  -3  -6  326.27   32.70
   6   3   6   -2.40   17.90
  -6  -3   6    6.30   15.20
  -6  -3   6    4.70   13.50
  -6   3  -6   21.50   14.70
  -6   3  -6   28.00   13.70
  -6  -3   6   -7.60   17.50
  -6   3   6   17.90   11.70
  -6  -3  -6   30.70   14.70
  -6  -3  -6   20.20   14.80
  -6   3   6    8.90   17.30
  -6   3   6  -10.90   15.80
   6  -3   6   10.60   16.50
  -6   3   6    0.30   12.10
   7   3   6  266.17   38.50
  -7  -3   6  335.57   37.10
  -7   3  -6  229.98   31.40
  -7  -3   6  301.37   34.00
  -7  -3   6  225.68   36.60
  -7   3  -6  277.17   32.60
  -7  -3  -6  273.17   35.40
  -7   3   6  266.47   37.80
  -7   3   6  264.67   35.30
   7  -3   6  288.77   37.10
  -7   3   6  299.57   30.90
  -7   3   6  273.97   28.50
  -7  -3  -6  277.27   32.80
  -8   3  -6   53.19   19.60
  -8  -3   6   40.00   21.10
   8   3   6   37.10   22.50
  -8   3  -6   29.40   16.80
  -8  -3   6   73.79   26.20
  -8   3   6   13.50   16.30
   8  -3   6   54.59   24.20
  -8  -3  -6   10.50   19.00
  -8   3   6   72.19   21.80
  -8  -3  -6   57.29   19.70
  -8   3   6   48.50   22.20
  -9   3  -6  311.07   37.20
   9   3   6  293.47   43.50
  -9   3  -6  286.37   37.40
  -9  -3   6  311.97   39.00
  -9  -3   6  329.27   46.20
   9  -3   6  339.37   47.00
  -9   3   6  306.67   40.10
  -9   3   6  300.67   42.30
  -9  -3  -6  333.67   43.10
  -9   3   6  314.37   32.00
  -9  -3  -6  277.97   36.20
  -9   3   6  337.67   36.90
 -10  -3   6   80.69   26.80
  10   3   6   67.39   28.60
 -10  -3   6   72.89   29.90
 -10   3  -6   74.49   22.50
 -10   3  -6   82.39   26.50
 -10  -3  -6   99.09   23.80
 -10   3   6   38.10   26.70
 -10   3   6   81.99   26.00
  10  -3   6   44.50   27.90
 -10  -3  -6   93.39   26.90
 -10  -3  -6   61.29   27.80
 -11  -3   6  351.36   55.09
  11   3   6  466.95   56.09
 -11  -3   6  513.65   53.49
 -11  -3   6  403.86   31.10
 -11   3  -6  436.86   51.59
 -11   3  -6  504.35   50.19
 -11  -3  -6  442.36   56.69
 -11   3   6  521.75   56.59
 -11   3   6  441.96   43.90
 -11  -3  -6  450.85   51.49
  11  -3   6  475.05   55.79
 -11  -3  -6  399.26   46.90
 -11   3   6  406.76   51.49
 -12  -3   6   32.30   14.40
 -12   3  -6   49.60   28.70
 -12   3  -6   45.20   24.30
  12   3   6   26.00   27.50
 -12  -3   6   10.30   29.90
 -12  -3   6   29.30   27.50
 -12   3   6    6.60   26.20
 -12  -3  -6    5.50   23.20
 -12  -3  -6  -16.70   27.20
 -12  -3  -6   62.09   34.10
 -12   3   6    9.40   21.30
 -12   3   6   54.19   29.70
  12  -3   6   62.79   31.60
 -13  -3   6  252.97   52.59
 -13   3  -6  287.37   49.99
 -13   3  -6  269.47   42.50
 -13  -3   6  242.68   47.60
  13   3   6  255.57   50.69
 -13   3   6  240.08   44.50
  13  -3   6  241.08   48.80
 -13  -3  -6  320.57   53.69
 -13  -3  -6  336.57   47.80
 -13  -3  -6  270.77   46.00
 -13   3   6  261.87   46.90
 -13   3   6  315.47   43.10
  14   3   6   51.69   33.00
 -14   3  -6   10.10   26.00
 -14  -3   6   48.80   26.70
 -14  -3   6  -27.60   38.50
 -14   3  -6   38.50   27.20
 -14  -3  -6   -4.60   29.00
 -14   3   6   45.90   36.70
 -14   3   6   78.69   29.40
  14  -3   6   24.50   32.00
 -14   3   6   36.00   24.60
 -14  -3  -6   16.90   32.30
 -14  -3  -6   62.59   32.10
 -15  -3   6  232.08   59.59
 -15   3  -6  418.76   54.59
  15   3   6  273.77   57.99
 -15   3  -6  306.07   44.90
 -15  -3   6  316.17   46.50
 -15   3   6  342.57   44.50
 -15  -3  -6  380.06   53.09
 -15   3   6  291.37   46.30
  15  -3   6  267.27   56.19
 -15  -3  -6  364.46   47.50
 -15   3   6  300.27   61.99
  16   3   6  -24.20   37.40
 -16   3  -6   36.50   30.30
 -16   3  -6    5.90   29.00
 -16  -3   6   62.19   34.10
  16  -3   6   30.00   43.20
 -16   3   6   26.30   39.90
 -16   3   6  -63.59   36.90
 -16  -3  -6   11.40   36.70
 -16   3   6   27.60   28.30
 -16  -3  -6   74.39   30.30
 -17  -3   6  257.67   50.09
 -17   3  -6  219.78   42.80
 -17   3  -6  232.08   46.60
  17   3   6  235.38   51.99
 -17  -3   6  301.57   53.69
  17  -3   6  203.88   59.29
 -17  -3  -6  272.77   52.89
 -17  -3  -6  291.37   52.59
 -17   3   6  254.67   49.60
 -17   3   6   97.99   45.70
 -17   3   6  209.28   43.60
 -18  -3   6   36.60   39.40
 -18   3  -6   14.60   31.00
 -18  -3   6   -1.80   38.50
 -18   3  -6   -2.00   38.00
  18   3   6  -10.90   35.10
 -18   3   6   91.79   47.20
  18  -3   6   -0.40   37.40
 -18   3   6   10.40   35.60
 -18   3   6    6.00   37.90
 -18  -3  -6    0.30   41.00
   0  -3   7   49.00    9.30
   0   3   7   39.60   12.30
   0  -3   7   61.69   19.20
   0  -3   7   42.00    8.40
   0   3  -7   66.19   13.10
   0   3   7   54.69   18.90
   0  -3  -7   84.59   11.50
  -1  -3   7 1986.60  136.99
   1  -3  -7 2027.10  128.19
  -1  -3   7 2104.69  128.39
   1   3   7 2268.07  130.99
   1   3   7 2306.67  141.19
   1  -3  -7 2128.89  128.39
  -1   3  -7 2185.88  133.09
  -1  -3   7 2239.08  140.09
   1   3  -7 2129.09  130.29
   1  -3   7 2247.98  138.69
  -1   3   7 2138.69  139.59
  -1  -3  -7 2105.29  134.99
   1  -3   7 2238.38  128.99
  -1   3   7 2073.79  132.49
   2   3   7   64.79   15.30
   2  -3  -7   53.39   13.20
  -2   3  -7   91.09   15.50
  -2  -3   7   52.19   11.50
   2   3   7   68.19   12.70
   2   3   7   50.29   18.70
  -2   3  -7   65.09   11.60
  -2  -3   7   32.80   17.30
  -2  -3   7   46.70   18.60
  -2   3   7   71.89   16.90
   2  -3   7   88.39   18.90
   2  -3   7   39.80   14.50
  -2  -3  -7   26.10   13.00
  -2  -3  -7   58.09   12.10
   2   3  -7   40.50   10.60
  -2   3   7   39.50   17.50
   3   3   7 1160.18   88.09
  -3   3  -7 1348.57   79.49
  -3  -3   7 1207.98   87.89
  -3   3  -7 1308.47   83.69
  -3  -3   7 1077.19   85.59
   3  -3  -7 1304.97   80.99
  -3  -3   7 1170.18   78.29
   3   3   7 1290.07   78.59
   3   3  -7 1324.87   75.49
  -3  -3  -7 1287.27   84.09
  -3   3   7 1013.80   82.99
  -3   3   7 1244.88   88.99
  -3   3   7 1232.48   77.49
   3  -3   7 1201.28   85.49
   3   3  -7 1302.17   80.79
  -3  -3  -7 1339.47   80.99
   3  -3   7 1110.39   85.29
  -4   3  -7   14.20   10.30
  -4  -3   7   32.40   16.90
   4   3   7    8.70   13.00
  -4  -3   7   27.80   11.50
  -4  -3   7   42.40   17.60
   4   3   7    6.10   17.20
  -4   3  -7   28.70   14.40
  -4   3   7   34.70   17.30
   4   3  -7   10.80    6.10
  -4   3   7   36.80   18.70
  -4  -3  -7    7.50   13.10
  -4  -3  -7   18.80   12.70
  -4   3   7   42.70   10.90
   4  -3   7   16.80   17.40
   4  -3   7   22.40   16.10
   5   3   7 1549.34  115.29
  -5   3  -7 1600.04  107.49
  -5  -3   7 1730.73  108.59
  -5  -3   7 1709.63  117.59
  -5  -3   7 1605.84  114.99
  -5   3  -7 1761.32  111.59
  -5  -3  -7 1736.03  111.89
  -5   3   7 1691.83  106.39
  -5   3   7 1613.34  104.99
  -5  -3  -7 1745.73  110.39
  -5   3   7 1760.52  114.29
   5  -3   7 1693.83  113.39
  -6   3  -7   46.80   16.80
  -6  -3   7   -0.70   17.00
  -6   3  -7   32.00   14.80
   6   3   7   26.10   19.20
  -6  -3   7   26.80   21.00
  -6  -3   7   23.70   15.50
  -6   3   7   10.40   13.20
  -6   3   7   18.50   18.10
   6  -3   7    0.90   17.60
  -6  -3  -7    8.50   16.80
  -6  -3  -7    6.90   15.60
  -6   3   7   11.90   18.30
  -6   3   7   22.20   13.40
  -7   3  -7 1006.40   73.89
   7   3   7 1058.89   82.39
  -7  -3   7  867.11   77.09
  -7  -3   7 1085.99   82.89
  -7  -3   7 1088.89   75.19
  -7   3  -7 1028.90   75.79
  -7   3   7  929.61   78.89
   7  -3   7 1047.50   79.99
  -7  -3  -7  974.40   75.09
  -7   3   7 1102.09   69.29
  -7  -3  -7  996.00   76.39
  -7   3   7 1026.60   72.19
  -7   3   7 1014.30   79.89
  -8  -3   7   96.69   23.60
  -8  -3   7   86.89   27.40
  -8  -3   7   51.19   21.40
  -8   3  -7   87.09   22.70
  -8   3  -7   82.89   21.00
   8   3   7   44.40   22.80
   8  -3   7   65.39   24.60
  -8  -3  -7   87.39   23.60
  -8   3   7   99.39   25.80
  -8  -3  -7   76.79   23.80
  -8   3   7   73.99   18.20
  -8   3   7  105.39   26.80
  -9   3  -7  414.66   43.00
  -9  -3   7  388.66   43.80
  -9   3  -7  389.26   43.30
  -9  -3   7  352.36   51.29
   9   3   7  347.57   49.70
  -9   3   7  322.97   45.50
   9  -3   7  358.56   50.99
  -9   3   7  357.76   38.60
  -9  -3  -7  438.26   43.50
  -9  -3  -7  397.06   44.90
  -9   3   7  332.67   44.80
 -10   3  -7   53.69   20.80
 -10  -3   7   -4.20   22.80
  10   3   7    5.70   26.40
 -10  -3   7   12.40   26.00
 -10   3  -7   25.30   21.70
  10  -3   7   15.10   26.40
 -10   3   7   46.90   27.20
 -10  -3  -7   16.70   23.50
 -10  -3  -7   -4.40   19.80
 -10   3   7   57.09   25.40
 -10   3   7   37.10   20.60
 -10   3   7   35.00   25.50
 -11  -3   7  809.62   69.89
  11   3   7  868.41   76.69
 -11  -3   7  886.81   78.99
 -11   3  -7  578.74   65.19
 -11   3  -7  646.54   64.19
 -11   3   7  830.82   59.19
 -11  -3  -7  572.84   68.19
 -11   3   7  718.83   64.09
  11  -3   7  678.23   72.19
 -11   3   7  750.52   72.89
 -11  -3  -7  736.83   67.89
  12   3   7  -22.60   26.70
 -12   3  -7   30.30   29.30
 -12  -3   7  -29.50   25.70
 -12  -3   7   -0.70   30.40
 -12   3  -7    1.50   21.10
  12  -3   7   17.80   26.80
 -12   3   7   30.40   30.80
 -12  -3  -7   23.60   25.20
 -12   3   7    6.00   20.60
 -12  -3  -7   12.50   30.80
 -12   3   7   25.10   24.50
 -13  -3   7  168.28   43.00
 -13   3  -7  197.98   41.00
  13   3   7  159.58   40.50
 -13  -3   7  164.68   46.70
 -13   3   7  186.58   31.20
 -13  -3  -7  175.38   37.80
 -13   3   7  166.98   43.60
 -13   3   7  217.28   42.20
 -13  -3  -7  188.68   68.19
  13  -3   7  113.19   40.70
  14   3   7   -0.90   33.40
 -14   3  -7   11.70   27.20
 -14   3  -7  -12.90   25.80
 -14  -3   7    8.20   37.10
 -14  -3   7   53.79   26.00
 -14  -3  -7  -34.50   26.50
  14  -3   7    8.30   31.30
 -14   3   7   -6.90   35.30
 -14   3   7    7.90   26.60
 -14   3   7    1.20   23.70
 -14  -3  -7   23.10   31.00
  15   3   7   99.69   46.50
 -15  -3   7   98.19   30.00
 -15  -3   7   36.60   42.10
 -15   3  -7   37.30   32.30
 -15   3  -7  149.09   29.80
 -15   3   7   52.09   27.60
 -15   3   7   33.30   39.80
 -15   3   7   78.09   34.10
  15  -3   7   24.90   41.50
 -15  -3  -7   70.09   35.80
 -15  -3  -7   83.49   30.40
 -16   3  -7   16.30   30.20
 -16  -3   7  -35.50   30.00
 -16   3  -7  -37.10   30.90
 -16  -3   7  -91.19   35.00
 -16   3   7   -7.60   36.90
  16  -3   7  -46.40   40.30
 -16   3   7   37.00   35.40
 -16   3   7  -44.20   31.30
 -16  -3  -7  -28.40   34.90
 -16  -3  -7   52.99   34.40
  17   3   7  120.99   43.80
 -17   3  -7   38.50   32.80
 -17  -3   7  161.98   42.60
 -17  -3   7   57.29   39.00
 -17  -3  -7   93.69   40.30
 -17   3   7    0.10   53.49
 -17   3   7  153.48   40.10
 -17  -3  -7  176.68   44.20
 -17   3   7  131.29   38.70
  18   3   7   57.29   36.30
 -18   3  -7  -46.00   28.90
 -18   3  -7   55.79   38.60
 -18  -3   7    9.80   40.90
 -18  -3  -7    6.70   31.50
 -18  -3  -7   24.40   41.90
  18  -3   7   76.99   42.20
 -18   3   7  -13.80   39.70
   0  -3   8    6.60    6.80
   0  -3   8   13.50   15.30
   0  -3  -8    9.20    8.20
   0   3   8    4.00   15.20
   0  -3   8   22.40   15.90
   0   3  -8  -18.80   11.20
   0   3   8   15.40   12.90
   1   3   8   61.99   19.10
  -1  -3   8   46.40   19.00
   1  -3  -8   49.00   10.30
  -1   3  -8   63.79   16.90
  -1  -3   8   73.59   20.00
  -1  -3   8   78.49    9.00
   1   3   8   49.60   14.80
  -1   3   8   67.09   16.40
   1  -3   8   65.69   11.10
   1  -3   8   28.10   18.10
  -1   3   8   47.40   17.80
  -1  -3  -8   60.49   12.70
   1  -3   8   60.19   18.30
   1   3  -8   40.80   12.70
  -1  -3  -8   38.20   14.40
   2   3   8   87.49   23.20
   2  -3  -8  110.99   15.40
  -2  -3   8  112.39   24.00
  -2   3  -8   93.99   18.20
   2   3   8  108.59   16.70
   2   3   8  112.49   18.50
  -2  -3   8   98.09   22.20
  -2   3   8  125.69   21.00
   2  -3   8   84.09   20.90
   2  -3   8  129.89   17.90
  -2   3   8  102.69   23.90
   2  -3   8  112.19   23.20
  -2  -3  -8   93.09   14.40
  -2  -3  -8  117.49   20.00
   2   3  -8  112.09   15.70
  -3  -3   8   67.59   22.30
   3  -3  -8   71.19   19.90
  -3  -3   8   59.89   12.50
  -3   3  -8   59.59   12.90
  -3  -3   8   49.10   21.40
   3   3   8   74.39   14.60
  -3   3  -8   77.99   16.90
   3   3   8   46.80   20.80
  -3   3   8   84.99   22.30
  -3  -3  -8   69.29   14.50
   3  -3   8   66.99   21.00
  -3  -3  -8  102.49   18.70
   3   3  -8   67.79   11.70
  -3   3   8   48.70   19.20
   3   3  -8   88.39   19.70
   3  -3   8   44.40   21.30
  -4  -3   8   24.60   19.00
  -4   3  -8   26.00   14.00
   4   3   8   52.39   14.10
  -4  -3   8   24.10   11.60
  -4   3  -8    9.20   11.30
   4   3   8   39.20   21.20
  -4  -3   8   10.50   17.70
  -4  -3  -8   16.50   12.90
  -4   3   8   28.60   10.50
  -4   3   8   15.40   19.70
   4  -3   8   32.40   21.00
   4   3  -8   28.80    8.50
  -4  -3  -8   16.90   13.50
   4  -3   8    7.10   17.90
  -4   3   8    9.90   16.60
  -5  -3   8  368.76   43.40
   5   3   8  287.27   36.30
  -5  -3   8  408.46   34.70
  -5   3  -8  331.37   33.00
   5   3   8  370.76   46.10
  -5   3  -8  383.56   36.90
  -5  -3   8  383.06   41.40
  -5  -3  -8  362.76   37.30
   5  -3   8  436.26   44.20
  -5   3   8  357.06   44.20
  -5  -3  -8  307.87   35.30
  -5   3   8  372.46   42.80
   5  -3   8  349.96   44.80
  -5   3   8  368.66   31.30
   6   3   8   10.40   20.40
  -6  -3   8    3.20   19.30
  -6   3  -8   33.50   16.40
  -6   3  -8   16.00   13.80
  -6  -3   8  -16.20   20.50
  -6  -3   8    6.70   14.50
  -6  -3  -8   -1.30   15.50
  -6  -3  -8  -13.80   14.10
  -6   3   8   12.90   21.40
  -6   3   8    2.00   18.30
   6  -3   8   20.20   20.70
  -6   3   8   -6.40   11.90
  -7  -3   8  184.18   34.10
  -7   3  -8  226.38   31.60
   7   3   8  157.78   33.00
  -7  -3   8  173.58   26.80
  -7   3  -8  196.48   29.10
  -7  -3   8  289.57   39.80
  -7   3   8  166.08   33.90
  -7  -3  -8  190.48   31.00
  -7   3   8  204.58   26.50
  -7  -3  -8  165.98   30.10
   7  -3   8  202.78   34.40
  -7   3   8  175.68   26.80
  -7   3   8  157.58   30.80
  -8  -3   8  -13.20   17.10
  -8   3  -8  -13.80   16.50
  -8  -3   8   44.00   24.90
  -8   3  -8   46.80   18.00
   8   3   8  -17.90   21.40
  -8  -3   8   27.70   24.10
  -8  -3  -8   22.20   17.80
  -8  -3  -8    1.00   19.50
   8  -3   8    9.30   23.00
  -8   3   8    2.20   16.30
  -8   3   8   32.10   22.30
  -8   3   8   -8.50   21.30
  -9  -3   8  220.28   43.60
  -9   3  -8  284.47   36.80
  -9  -3   8  239.38   41.00
  -9  -3   8  251.77   37.10
   9   3   8  292.77   48.80
  -9   3  -8  302.67   38.80
  -9  -3  -8  271.17   39.20
  -9   3   8  227.38   39.20
   9  -3   8  271.27   42.20
  -9  -3  -8  269.37   37.90
  -9   3   8  238.58   42.80
  -9   3   8  310.77   37.00
 -10  -3   8   79.99   25.90
 -10   3  -8   56.99   24.00
 -10   3  -8   51.69   23.00
 -10  -3   8   60.89   32.00
  10   3   8   34.40   26.90
 -10   3   8  113.39   31.30
 -10   3   8   53.59   21.80
 -10   3   8   62.19   19.70
 -10  -3  -8   43.40   21.70
 -10   3   8   49.99   27.20
  10  -3   8   68.89   31.70
 -10  -3  -8   74.39   26.50
 -11   3  -8  328.57   49.50
  11   3   8  337.57   55.99
 -11   3  -8  343.27   45.00
 -11  -3   8  324.17   55.49
 -11  -3   8  417.16   51.79
 -11  -3  -8  341.77   53.99
 -11   3   8  405.16   46.90
 -11   3   8  307.37   51.89
 -11  -3  -8  402.56   47.90
  11  -3   8  317.77   50.19
 -12  -3   8  -10.00   31.90
 -12   3  -8   45.90   27.20
 -12  -3   8   39.90   30.30
  12   3   8   57.69   33.90
 -12   3  -8   45.60   31.30
 -12  -3  -8   30.50   26.50
  12  -3   8   14.50   29.50
 -12   3   8    7.70   24.00
 -12   3   8   38.10   24.80
 -12   3   8   40.00   32.10
 -12  -3  -8   57.19   34.20
 -13   3  -8  240.98   44.40
  13   3   8  180.08   48.00
 -13  -3   8  221.58   44.80
 -13  -3   8  259.77   55.49
  13  -3   8  136.79   43.50
 -13   3   8  205.08   49.60
 -13   3   8  376.96   39.40
 -13  -3  -8  280.67   46.10
 -13   3   8  292.47   46.80
 -14   3  -8   37.80   33.40
 -14  -3   8   10.70   27.50
  14   3   8   41.70   41.00
 -14   3  -8   13.00   27.70
 -14  -3   8   -4.80   40.20
 -14  -3  -8   73.59   32.00
 -14   3   8   -5.80   37.70
 -14   3   8   17.90   27.00
  14  -3   8    4.90   33.70
 -14   3   8   33.60   31.80
 -14  -3  -8   39.60   31.90
  15   3   8  267.97   59.59
 -15   3  -8  198.48   40.30
 -15  -3   8  294.67   45.30
 -15   3  -8  249.58   47.30
  15  -3   8  218.78   53.69
 -15   3   8  296.77   43.10
 -15  -3  -8  249.18   52.89
 -15  -3  -8  254.67   47.60
 -15   3   8  238.58   65.49
 -15   3   8  270.87   40.00
 -16   3  -8   36.60   33.80
  16   3   8   27.80   39.50
 -16  -3   8   18.30   36.70
 -16  -3   8   43.80   32.80
 -16   3  -8   26.10   31.00
 -16  -3  -8   35.00   38.70
 -16   3   8   19.00   30.60
  16  -3   8   64.39   45.10
 -16  -3  -8   98.39   37.40
 -16   3   8   53.79   37.40
  17   3   8  177.08   44.50
 -17   3  -8  219.18   40.80
 -17   3  -8  206.28   45.40
 -17  -3   8  185.78   43.40
 -17  -3   8  205.98   47.60
 -17   3   8  272.67   47.50
 -17   3   8  273.77   48.20
  17  -3   8  232.78   47.40
 -17  -3  -8  242.18   43.30
 -17  -3  -8  357.06   56.79
   0  -3   9  114.39   26.50
   0  -3   9  166.38   28.20
   0   3   9  136.39   20.80
   0  -3   9  124.09   12.30
   0  -3  -9  131.69   18.90
   0   3   9  128.29   26.40
   0  -3   9  112.79   12.60
   0  -3  -9  124.19   12.50
   0  -3  -9  144.79   22.70
   1   3   9 1990.70  112.49
   1  -3  -9 1666.73  108.49
   1   3   9 1789.72  123.09
  -1  -3   9 1674.63  119.19
  -1  -3   9 1849.31  104.49
  -1  -3   9 1857.91  121.49
   1  -3  -9 1622.74  104.49
  -1   3  -9 1635.74  112.89
  -1  -3   9 1753.82  103.99
  -1  -3  -9 1662.73  114.09
  -1  -3  -9 1673.33  106.09
  -1   3   9 1950.50  124.49
  -1   3   9 1986.80  115.19
   1   3  -9 1702.73  110.49
   1  -3   9 1737.63  105.99
   1  -3   9 1843.02  119.89
   1  -3   9 1770.92  119.69
  -2  -3   9  135.89   14.50
  -2  -3   9  168.78   29.60
   2   3   9  169.38   21.10
   2   3   9   73.59   26.60
  -2   3  -9   93.49   21.00
   2  -3  -9  128.59   15.40
  -2  -3   9   90.79   26.40
  -2  -3  -9   99.29   21.10
   2  -3   9  141.79   18.90
  -2   3   9  108.99   26.40
  -2  -3  -9  125.89   16.20
   2  -3   9  104.49   24.50
   2   3  -9  102.69   16.80
   2  -3   9   67.49   22.60
  -3   3  -9 1865.61  110.69
   3  -3  -9 1954.80  111.09
  -3  -3   9 1750.02  122.29
  -3  -3   9 1740.03  108.59
  -3   3  -9 1804.12  116.19
  -3  -3   9 1647.04  121.39
   3   3   9 1832.12  111.99
   3   3   9 1706.23  123.49
   3   3  -9 1933.31  109.09
  -3  -3  -9 1857.01  118.59
  -3  -3  -9 1790.22  111.29
   3  -3   9 1566.14  120.19
   3  -3   9 1706.43  121.59
  -3   3   9 1633.74  116.89
  -3   3   9 1760.12  124.89
  -4  -3   9   48.40   21.70
  -4  -3   9   60.99   13.50
  -4   3  -9   31.60   17.00
   4   3   9   72.29   24.10
  -4   3  -9   78.79   15.70
   4   3   9   58.29   16.70
  -4  -3   9   34.10   24.00
   4  -3   9   24.20   20.90
   4  -3   9   54.29   22.70
  -4  -3  -9   51.89   15.30
  -4  -3  -9   58.19   18.50
  -4   3   9   60.69   24.40
  -4   3   9   60.69   18.70
  -4   3   9   33.70   11.70
   4   3  -9   77.19   12.20
  -5  -3   9 1646.24  113.19
  -5   3  -9 1457.85  104.99
  -5  -3   9 1586.54  100.09
   5   3   9 1506.65  113.59
  -5   3  -9 1494.25  100.29
  -5  -3   9 1412.76  110.69
   5   3   9 1707.83  101.39
  -5  -3  -9 1508.75  102.09
   5  -3   9 1488.25  109.19
  -5   3   9 1512.05  107.29
  -5   3   9 1676.83  115.69
  -5  -3  -9 1480.15  106.39
   5  -3   9 1597.74  111.29
  -5   3   9 1605.74   98.59
  -6  -3   9   35.30   23.20
  -6   3  -9   22.20   17.90
  -6   3  -9    3.30   14.80
   6   3   9   30.30   20.80
   6   3   9   -7.40   21.40
  -6  -3   9   33.60   16.00
  -6  -3   9   42.50   24.10
  -6   3   9   24.90   22.00
  -6   3   9   40.80   23.20
  -6   3   9   35.90   14.40
  -6  -3  -9   22.30   17.70
  -6  -3  -9   42.60   18.90
   6  -3   9   34.40   23.10
   6  -3   9   59.79   25.20
   7   3   9  775.82   78.19
  -7  -3   9  858.71   77.89
  -7   3  -9  903.91   68.69
  -7   3  -9  960.90   73.49
  -7  -3   9  902.91   68.99
  -7  -3   9  971.20   83.49
  -7   3   9  990.80   80.99
  -7  -3  -9  884.31   73.29
  -7   3   9 1030.40   68.29
  -7   3   9  999.60   79.59
  -7  -3  -9  854.51   70.89
   7  -3   9 1159.48   80.29
   7  -3   9  864.81   75.39
  -8   3  -9   31.30   19.60
  -8  -3   9   56.19   26.60
   8   3   9   -7.80   24.00
  -8   3  -9   49.10   21.00
  -8  -3   9  -22.60   23.10
  -8  -3   9    6.40   18.50
  -8   3   9    6.20   15.50
   8  -3   9   12.60   24.30
  -8   3   9   34.10   24.90
  -8   3   9    8.60   25.20
  -8  -3  -9    2.60   18.80
  -8  -3  -9   45.30   23.20
  -9  -3   9  615.94   61.49
  -9   3  -9  621.84   59.39
  -9   3  -9  613.04   55.39
  -9  -3   9  635.34   67.69
   9   3   9  464.15   60.39
  -9  -3   9  600.04   55.79
  -9   3   9  586.34   62.99
  -9   3   9  560.94   52.09
   9  -3   9  483.35   61.59
  -9  -3  -9  621.84   58.69
  -9  -3  -9  541.25   56.59
  -9   3   9  600.44   64.59
  10   3   9   32.60   27.60
 -10   3  -9   22.90   24.20
 -10  -3   9   17.50   27.80
 -10  -3   9   47.00   24.30
 -10   3  -9   19.90   22.20
 -10  -3   9    7.00   32.10
 -10  -3  -9    6.60   21.80
 -10   3   9   61.09   29.20
  10  -3   9   20.50   25.80
 -10   3   9   48.60   21.60
 -10   3   9   50.49   30.50
 -10  -3  -9   43.40   27.20
 -10   3   9   39.70   18.70
  11   3   9  536.75   64.99
 -11   3  -9  445.26   55.19
 -11  -3   9  552.34   58.09
 -11  -3   9  496.95   65.49
 -11   3  -9  501.35   58.39
 -11   3   9  535.95   55.99
 -11   3   9  566.64   65.19
 -11   3   9  483.05   51.49
 -11  -3  -9  521.05   64.59
 -11   3   9  520.35   63.19
 -11  -3  -9  424.36   54.99
  11  -3   9  401.86   57.79
 -12   3  -9   19.90   28.70
 -12  -3   9   61.59   31.40
 -12   3  -9   34.30   26.20
 -12  -3   9    3.30   35.40
  12   3   9   59.69   36.80
 -12  -3  -9   33.60   32.80
  12  -3   9  -17.70   28.60
 -12   3   9   -0.40   25.10
 -12   3   9  -30.40   30.10
 -12  -3  -9  -19.20   25.50
 -13   3  -9  177.98   42.20
  13   3   9  150.88   48.00
 -13  -3   9  182.18   50.79
 -13   3  -9  126.99   38.00
 -13  -3   9  151.88   39.30
 -13  -3  -9  183.08   43.20
 -13   3   9  214.68   46.00
 -13   3   9  169.18   40.10
 -13   3   9  166.88   46.70
  13  -3   9  136.39   41.30
 -13  -3  -9  170.88   44.60
 -14   3  -9   63.69   34.90
 -14  -3   9   19.20   40.00
 -14  -3   9    4.10   30.70
  14   3   9   48.90   40.90
 -14   3  -9  -20.80   26.10
 -14  -3  -9   51.59   33.80
 -14   3   9   28.70   29.60
 -14  -3  -9   56.99   30.00
  14  -3   9   53.29   44.40
 -14   3   9   23.30   35.30
 -14   3   9  109.79   31.20
 -15  -3   9  130.29   33.80
 -15   3  -9   83.49   37.90
  15   3   9   93.59   64.19
 -15   3  -9   18.20   30.90
 -15  -3   9  129.99   37.90
 -15   3   9   52.69   28.60
  15  -3   9   64.79   47.60
 -15  -3  -9   62.09   37.60
 -15  -3  -9   65.19   36.10
 -15   3   9  104.59   36.00
 -16   3  -9   34.40   27.60
 -16  -3   9   26.80   37.00
 -16  -3   9  -11.60   33.70
  16   3   9  -79.79   35.20
 -16   3  -9   49.70   35.00
 -16  -3  -9    0.00   36.80
 -16   3   9   18.30   35.90
 -16   3   9   41.30   34.00
  16  -3   9  -94.59   43.50
 -17  -3   9   71.49   40.60
 -17   3  -9   29.20   36.90
 -17   3  -9   43.80   29.60
 -17  -3   9   20.00   39.70
  17   3   9   54.29   36.20
 -17   3   9  129.49   42.50
 -17  -3  -9   95.99   34.70
  17  -3   9   82.09   42.30
 -17   3   9  -13.80   37.00
 -17  -3  -9  163.08   46.70
   0   3 -10  -27.30   16.30
   0  -3  10   14.70   19.10
   0   3  10   -7.00   20.10
   0  -3 -10    1.90   15.50
   0  -3  10   33.80   23.00
  -1  -3  10   71.59   22.80
  -1   3 -10   52.49   16.00
  -1  -3  10   65.49   24.20
   1   3  10   67.19   24.60
   1  -3 -10   35.40   16.00
   1  -3  10   71.59   22.70
  -1  -3 -10   49.00    9.70
  -1  -3 -10   57.29   18.70
   1  -3  10   25.80   21.60
  -1   3  10   46.40   22.90
   1  -3  10   79.19    9.70
   2   3  10   60.79   19.00
   2  -3 -10   36.30    7.80
  -2  -3  10   37.40    5.90
  -2  -3  10   36.10   22.10
  -2   3 -10   47.10   18.00
   2   3  10   15.50   21.90
  -2  -3  10   12.40   19.80
  -2  -3  10   46.60    6.30
   2   3 -10   24.80   16.00
  -2   3  10   11.30   20.70
   2  -3  10   48.30   13.90
  -2  -3 -10   23.10   16.60
  -2   3  10   44.00   20.00
   2  -3  10   33.80   21.70
   2  -3  10   17.10   20.90
   3   3  10   24.80   22.70
  -3   3 -10   26.70   15.70
   3   3  10    4.60   18.60
   3  -3 -10   37.80   15.00
  -3  -3  10   33.00   23.30
  -3  -3  10  -19.90   20.20
   3   3  10   12.50   26.40
  -3   3  10   31.90   21.30
   3  -3  10   -0.20   20.50
   3  -3  10   25.20   32.10
   3   3 -10   55.29   14.10
  -3  -3 -10    9.80   12.10
  -3   3  10   37.20   22.30
  -3  -3 -10   17.70   16.40
   3  -3  10   19.30   23.60
   4   3  10   43.60   18.50
   4   3  10    4.90   22.10
  -4   3 -10   33.80   14.10
  -4  -3  10   22.50   20.90
  -4  -3  10   22.70   22.20
  -4  -3  10   26.20   12.60
  -4   3 -10   29.10   18.00
   4  -3 -10   25.30   23.70
  -4  -3 -10   17.00   14.70
  -4  -3 -10    1.20   16.90
  -4   3  10   33.00   21.50
   4  -3  10   46.30   24.50
   4   3 -10   28.30   13.20
  -4   3  10   67.49   26.70
   4  -3  10   30.90   23.50
  -5  -3  10  140.49   20.80
  -5   3 -10   98.39   24.10
  -5  -3  10   86.69   28.30
  -5  -3  10  115.79   33.00
  -5   3 -10  128.09   20.90
   5   3  10  106.89   28.00
  -5  -3 -10  112.69   22.00
  -5   3  10   70.49   29.70
   5  -3  10  123.19   29.30
  -5  -3 -10  111.19   25.80
  -5   3  10  111.49   18.10
  -5   3  10   74.59   25.00
   5  -3  10  188.68   33.90
   5   3 -10  144.79   15.40
  -6   3 -10   79.99   19.00
   6   3  10   55.39   25.70
  -6  -3  10   81.09   29.90
  -6  -3  10   54.59   27.30
  -6  -3  10   46.40   16.70
   6   3  10   81.49   29.00
  -6   3 -10   74.59   23.30
   6  -3  10   41.10   27.20
  -6   3  10   43.10   24.50
   6  -3  10   92.99   28.90
  -6   3  10   37.20   15.30
  -6  -3 -10   54.79   20.00
  -6  -3 -10   53.59   21.60
  -6   3  10   46.40   24.70
  -7   3 -10   99.59   24.70
  -7  -3  10  130.49   23.90
   7   3  10  139.69   29.00
  -7  -3  10  145.09   34.20
  -7  -3  10  106.49   35.80
  -7   3 -10  125.49   24.10
   7   3  10  120.39   34.10
   7  -3  10  119.39   31.00
   7  -3  10  199.08   37.50
  -7   3  10  124.79   33.90
  -7   3  10   89.79   29.70
  -7  -3 -10   90.49   25.20
  -7   3  10  121.49   23.00
  -7  -3 -10  100.09   24.60
   8   3  10   62.69   25.00
  -8   3 -10   52.69   23.40
  -8  -3  10   15.10   23.50
  -8  -3  10   46.00   20.70
  -8  -3  10   51.19   31.40
  -8   3 -10   10.70   20.00
   8   3  10   42.70   28.10
   8  -3  10   31.30   29.90
  -8  -3 -10   45.10   24.50
  -8   3  10   31.90   17.80
  -8  -3 -10   10.50   23.70
  -8   3  10   22.90   27.20
  -8   3  10   43.40   28.50
   8  -3  10   41.00   27.00
  -9   3 -10  237.98   40.70
  -9   3 -10  281.77   41.00
  -9  -3  10  244.38   43.30
  -9  -3  10  261.97   50.39
  -9  -3  10  281.27   41.20
   9   3  10  288.17   49.60
  -9   3  10  245.88   36.80
  -9  -3 -10  284.67   43.00
   9  -3  10  291.97   46.30
  -9   3  10  359.86   50.59
  -9   3  10  315.37   50.19
  -9  -3 -10  275.37   42.10
 -10   3 -10   20.80   23.60
 -10  -3  10   25.30   25.40
 -10  -3  10   83.39   33.30
 -10  -3  10   41.70   24.50
  10   3  10    4.60   28.20
 -10   3 -10   65.79   27.40
 -10   3  10   21.60   21.30
 -10  -3 -10    9.20   24.40
 -10   3  10   15.70   28.50
 -10  -3 -10   12.50   28.10
  10  -3  10   30.30   29.40
 -10   3  10   19.70   31.60
  11   3  10  273.07   52.19
 -11  -3  10  327.57   49.50
 -11   3 -10  260.37   44.50
 -11  -3  10  358.06   59.49
 -11   3 -10  387.46   51.39
 -11   3  10  283.37   51.59
 -11  -3 -10  359.06   49.20
 -11  -3 -10  282.17   48.60
 -11   3  10  407.06   47.60
 -11   3  10  326.27   53.99
  11  -3  10  293.87   49.80
 -12   3 -10    5.10   29.30
 -12  -3  10   20.00   29.80
 -12  -3  10   15.30   37.00
  12   3  10   29.60   36.00
 -12   3 -10  -27.60   25.50
  12  -3  10    0.80   32.00
 -12  -3 -10   28.40   32.10
 -12   3  10  -47.70   30.90
 -12  -3 -10    0.20   29.50
 -12   3  10  -12.70   33.30
 -12   3  10   26.70   27.60
 -13  -3  10  211.48   45.40
  13   3  10  164.28   51.19
 -13   3 -10  264.87   40.80
 -13  -3  10  202.18   55.99
 -13   3 -10  241.28   47.20
 -13  -3 -10  330.67   48.40
 -13   3  10  293.57   48.70
  13  -3  10  212.58   48.30
 -13  -3 -10  194.38   44.30
 -13   3  10  213.88   55.19
 -14  -3  10   31.90   31.20
  14   3  10  -23.30   42.80
 -14   3 -10   43.60   35.50
 -14   3 -10   39.50   30.70
 -14  -3 -10  -28.60   36.70
 -14   3  10   19.80   27.80
  14  -3  10   50.79   42.70
 -14  -3 -10   64.99   31.80
 -14   3  10  -14.00   38.40
 -15  -3  10  148.99   36.80
 -15  -3  10  226.08   52.79
  15   3  10  173.98   43.90
 -15  -3 -10  265.57   48.30
 -15  -3 -10  146.79   47.10
  15  -3  10  295.77   57.09
 -15   3  10  212.28   44.90
 -15   3  10  208.28   35.50
 -16   3 -10  -39.10   36.10
 -16  -3  10   28.00   39.40
  16   3  10  -70.49   35.50
 -16  -3  10   41.00   36.70
 -16   3 -10   27.40   30.60
 -16  -3 -10   60.29   33.90
  16  -3  10   58.29   39.20
 -16   3  10   50.49   35.60
 -16   3  10   49.10   35.80
 -16  -3 -10  -24.70   38.80
   0  -3  11   69.29   25.60
   0  -3  11   78.79   26.70
   0  -3 -11   91.49   21.50
   0   3 -11   55.09   20.30
   0   3  11   44.60   25.10
   1   3  11 1105.09   88.99
  -1  -3  11 1069.29   85.89
   1  -3 -11 1065.19   76.69
  -1   3 -11 1121.49   77.99
   1   3  11 1081.99   77.59
  -1  -3  11 1125.49   85.59
  -1  -3 -11 1059.79   78.29
  -1   3  11  999.90   77.99
   1  -3  11 1020.20   84.99
   1  -3  11 1187.18   86.49
  -1   3  11 1121.19   89.39
   2  -3 -11  105.19   22.90
   2   3  11  101.99   30.60
  -2   3 -11  118.19   25.30
  -2  -3  11  125.59   31.60
  -2  -3  11  147.69   31.40
   2  -3  11  123.19   15.40
  -2   3  11  129.79   25.10
   2  -3  11  118.99   29.60
  -2  -3 -11  130.29   26.80
  -2   3  11  141.09   35.60
   2  -3  11  164.08   32.50
  -3  -3  11 1168.38   65.59
  -3  -3  11 1109.29   65.49
   3  -3 -11 1213.18   66.49
  -3  -3  11  980.90   87.29
   3  -3 -11 1060.29   66.49
  -3  -3  11  987.90   85.89
   3   3  11 1111.09   91.29
  -3   3 -11 1118.09   81.39
   3  -3  11 1039.10   85.09
   3  -3  11 1097.89   87.19
   3   3 -11 1075.89   73.19
  -3  -3 -11 1098.49   81.19
  -3   3  11 1090.29   90.49
  -3  -3 -11 1151.38   71.49
   3  -3  11 1043.80   75.39
  -3   3  11  994.10   82.09
  -4   3 -11   60.69   20.50
  -4   3 -11   61.69   16.50
   4  -3 -11   84.89   22.60
  -4  -3  11   17.10   24.30
   4   3  11   61.59   29.40
  -4  -3  11   88.99   26.90
  -4  -3  11   45.30   12.20
  -4  -3 -11   23.70   19.10
  -4   3  11   12.60   22.60
   4   3 -11   71.99   16.70
  -4   3  11   84.29   30.00
  -4  -3 -11  107.69   18.70
   4  -3  11   82.99   29.80
   4  -3  11   98.99   29.30
   5   3  11  673.73   68.89
  -5  -3  11  800.62   69.59
  -5  -3  11  762.02   50.99
  -5   3 -11  686.33   59.89
  -5  -3  11  838.62   72.29
   5   3  11  791.52   59.69
  -5   3 -11  681.03   53.29
   5   3 -11  645.74   48.20
  -5   3  11  746.93   65.39
  -5   3  11  702.43   71.39
  -5  -3 -11  626.14   54.39
   5  -3  11  763.22   70.59
   5  -3  11  747.83   67.19
  -5  -3 -11  666.83   60.89
  -6   3 -11  164.58   31.40
  -6   3 -11  182.38   26.00
  -6  -3  11  153.78   36.80
[truncated: 1,421,787 more chars]
