# Supplementary material for: Cyanate Formation via Photolytic Splitting of Dinitrogen
Source: JACS Au. 2021 May 20;1(6):879–94. doi: 10.1021/jacsau.1c00117 (PMC8243327; doi:10.1021/jacsau.1c00117)
Supplement: Supplementary file 6 — au1c00117_si_006.cif [file au1c00117_si_006.cif]

data_global
_audit_creation_method                  'APEX3 v2016.9-0'

_publ_requested_journal                 ?

_publ_contact_author_name               ?
_publ_contact_author_address            
;
;
_publ_contact_author_email              ?
_publ_contact_author_fax                ?
_publ_contact_author_phone              ?

_publ_section_title                     
;
;
_publ_section_abstract                  
;
;
_publ_section_references                
;
;
_publ_section_comment                   
;
;

data_CW_BS_140619
_chemical_name_systematic               ?
_chemical_name_common                   BS-SJ-47
_chemical_formula_moiety                ?
_chemical_formula_sum                   'C39 H63 N4 O3.50 P2 W'
_chemical_formula_iupac                 ?
_chemical_formula_weight                889.72

_chemical_melting_point                 ?

_space_group_crystal_system             triclinic
_space_group_name_H-M_alt               'P -1'
_space_group_name_Hall                  '-P 1'
loop_
    _space_group_symop_operation_xyz
    'x, y, z'
    '-x, -y, -z'

_cell_length_a                          9.4010(6)
_cell_length_b                          11.0756(7)
_cell_length_c                          20.7216(14)
_cell_angle_alpha                       104.902(2)
_cell_angle_beta                        94.164(3)
_cell_angle_gamma                       101.531(3)
_cell_volume                            2025.3(2)
_cell_formula_units_Z                   2
_cell_measurement_reflns_used           9226
_cell_measurement_theta_min             2.3316
_cell_measurement_theta_max             28.3297
_cell_measurement_temperature           100.(2)

_exptl_crystal_description              Plate
_exptl_crystal_colour                   'dark brown'
_exptl_crystal_size_max                 0.391
_exptl_crystal_size_mid                 0.113
_exptl_crystal_size_min                 0.094
_exptl_crystal_density_diffrn           1.459
_exptl_crystal_density_meas             ?
_exptl_crystal_density_method           'not measured'
_exptl_crystal_F_000                    914

_exptl_absorpt_coefficient_mu           2.972
_exptl_absorpt_correction_type          Multi-Scan
_exptl_absorpt_process_details          
;
SADABS-2016/2 - Bruker AXS area detector scaling and absorption correction
;
_exptl_absorpt_correction_T_min         0.55
_exptl_absorpt_correction_T_max         0.77

_exptl_special_details                  
;
; 

_diffrn_ambient_temperature             100.(2)

_diffrn_source                          'microfucus sealed tube'
_diffrn_source_type                     'INCOATEC microfocus sealed tube'

_diffrn_radiation_type                  MoK\a
_diffrn_radiation_wavelength            0.71073
_diffrn_radiation_monochromator         'multilayer optics'

_diffrn_measurement_device_type         'Bruker D8 Venture CMOS'
_diffrn_measurement_method              'omega and phi scans'

_diffrn_detector_area_resol_mean        10.4167

_diffrn_reflns_number                   140974
_diffrn_reflns_av_R_equivalents         0.0882
_diffrn_reflns_av_unetI/netI            0.0348
_diffrn_reflns_theta_min                2.23
_diffrn_reflns_theta_max                28.39
_diffrn_reflns_theta_full               28.39
_diffrn_measured_fraction_theta_max     0.994
_diffrn_measured_fraction_theta_full    0.994
_diffrn_reflns_limit_h_min              -12
_diffrn_reflns_limit_h_max              12
_diffrn_reflns_limit_k_min              -14
_diffrn_reflns_limit_k_max              14
_diffrn_reflns_limit_l_min              -27
_diffrn_reflns_limit_l_max              27

_refine_special_details                 
;
;

_reflns_number_total                    10120
_reflns_number_gt                       9020
_reflns_threshold_expression            'I > 2\s(I)'

_refine_ls_structure_factor_coef        Fsqd
_refine_ls_matrix_type                  full
_refine_ls_R_factor_all                 0.0343
_refine_ls_R_factor_gt                  0.0244
_refine_ls_wR_factor_gt                 0.0468
_refine_ls_wR_factor_ref                0.0501
_refine_ls_goodness_of_fit_ref          1.090
_refine_ls_restrained_S_all             1.090
_refine_ls_number_reflns                10120
_refine_ls_number_parameters            485
_refine_ls_number_restraints            0
_refine_ls_number_constraints           ?
_refine_ls_hydrogen_treatment           constr
_refine_ls_weighting_scheme             calc
_refine_ls_weighting_details            
    'w=1/[\s^2^(Fo^2^)+3.2212P] where P=(Fo^2^+2Fc^2^)/3'

_atom_sites_solution_hydrogens          geom
_atom_sites_solution_primary            ?
_atom_sites_solution_secondary          ?

_refine_ls_shift/su_max                 0.002
_refine_ls_shift/su_mean                0.000
_refine_diff_density_max                1.922
_refine_diff_density_min                -1.107
_refine_ls_extinction_method            none
_refine_ls_extinction_coef              ?

loop_
    _atom_type_symbol
    _atom_type_description
    _atom_type_scat_dispersion_real
    _atom_type_scat_dispersion_imag
    _atom_type_scat_source
    C C 0.0033 0.0016 'International Tables Vol C Tables 4.2.6.8 and 6.1.1.4'
    H H 0.0000 0.0000 'International Tables Vol C Tables 4.2.6.8 and 6.1.1.4'
    N N 0.0061 0.0033 'International Tables Vol C Tables 4.2.6.8 and 6.1.1.4'
    O O 0.0106 0.0060 'International Tables Vol C Tables 4.2.6.8 and 6.1.1.4'
    P P 0.1023 0.0942 'International Tables Vol C Tables 4.2.6.8 and 6.1.1.4'
    W W -0.8490 6.8722 'International Tables Vol C Tables 4.2.6.8 and 6.1.1.4'

_computing_data_collection              'Bruker Instrument Service vV6.2.4'
_computing_cell_refinement              'SAINT V8.37A (Bruker AXS Inc., 2015)'
_computing_data_reduction               'SAINT V8.37A (Bruker AXS Inc., 2015)'
_computing_structure_solution           'SHELXT-2014 (Sheldrick, 2014)'
_computing_structure_refinement         'SHELXL-2014/7 (Sheldrick, 2014)'
_computing_molecular_graphics           'shelXle (C.B. Huebschle, rev 807)'
_computing_publication_material         ?

loop_
    _atom_site_type_symbol
    _atom_site_label
    _atom_site_fract_x
    _atom_site_fract_y
    _atom_site_fract_z
    _atom_site_U_iso_or_equiv
    _atom_site_adp_type
    _atom_site_calc_flag
    _atom_site_refinement_flags_adp
    _atom_site_refinement_flags_occupancy
    _atom_site_refinement_flags_posn
    _atom_site_occupancy
    _atom_site_disorder_assembly
    _atom_site_disorder_group
    W W1 0.40854(2) 0.26619(2) 0.67984(2) 0.01080(3) Uani d . . . 1 . .
    P P1 0.58082(7) 0.13912(6) 0.70732(3) 0.01224(12) Uani d . . . 1 . .
    P P2 0.27938(7) 0.36767(6) 0.60612(3) 0.01189(12) Uani d . . . 1 . .
    O O1 -0.0055(2) -0.03318(19) 0.65474(10) 0.0284(5) Uani d . . . 1 . .
    O O2 0.1228(2) 0.6647(2) 1.01849(10) 0.0339(5) Uani d . . . 1 . .
    O O3 1.0287(2) 0.97798(19) 0.88661(11) 0.0339(5) Uani d . . . 1 . .
    N N1 0.5373(2) 0.27243(19) 0.60627(10) 0.0126(4) Uani d . . . 1 . .
    N N2 0.2126(2) 0.12197(19) 0.65930(10) 0.0150(4) Uani d . . . 1 . .
    N N3 0.3446(2) 0.3124(2) 0.83423(11) 0.0199(5) Uani d . . . 1 . .
    N N4 0.6111(2) 0.5457(2) 0.74240(12) 0.0214(5) Uani d . . . 1 . .
    C C1 0.6422(3) 0.1910(2) 0.58706(12) 0.0153(5) Uani d . . . 1 . .
    H H1A 0.7194 0.2355 0.5657 0.018 Uiso calc U . R 1 . .
    H H1B 0.5907 0.1099 0.5535 0.018 Uiso calc U . R 1 . .
    C C2 0.7131(3) 0.1603(2) 0.64759(12) 0.0146(5) Uani d . . . 1 . .
    H H2A 0.7982 0.231 0.6704 0.017 Uiso calc U . R 1 . .
    H H2B 0.749 0.0808 0.6322 0.017 Uiso calc U . R 1 . .
    C C29 0.0287(4) 0.7358(3) 0.99693(17) 0.0417(8) Uani d . . . 1 . .
    H H29A 0.0731 0.7767 0.9642 0.063 Uiso calc U . R 1 . .
    H H29B 0.0135 0.8019 1.0358 0.063 Uiso calc U . R 1 . .
    H H29C -0.0657 0.6782 0.9758 0.063 Uiso calc U . R 1 . .
    C C3 0.5014(3) -0.0395(2) 0.68419(13) 0.0162(5) Uani d . . . 1 . .
    C C4 0.4391(3) -0.0792(2) 0.60893(13) 0.0193(5) Uani d . . . 1 . .
    H H4A 0.5198 -0.0703 0.5819 0.029 Uiso calc U . R 1 . .
    H H4B 0.374 -0.0239 0.6013 0.029 Uiso calc U . R 1 . .
    H H4C 0.384 -0.1687 0.5958 0.029 Uiso calc U . R 1 . .
    C C5 0.6116(3) -0.1208(2) 0.69295(15) 0.0210(6) Uani d . . . 1 . .
    H H5A 0.5655 -0.2118 0.6728 0.031 Uiso calc U . R 1 . .
    H H5B 0.6429 -0.1059 0.741 0.031 Uiso calc U . R 1 . .
    H H5C 0.697 -0.0967 0.6706 0.031 Uiso calc U . R 1 . .
    C C6 0.3747(3) -0.0660(2) 0.72561(14) 0.0198(5) Uani d . . . 1 . .
    H H6A 0.3228 0.0038 0.732 0.03 Uiso calc U . R 1 . .
    H H6B 0.4142 -0.0714 0.7696 0.03 Uiso calc U . R 1 . .
    H H6C 0.3067 -0.1473 0.7015 0.03 Uiso calc U . R 1 . .
    C C7 0.7039(3) 0.1903(2) 0.79046(13) 0.0176(5) Uani d . . . 1 . .
    C C8 0.8496(3) 0.1471(3) 0.78530(14) 0.0237(6) Uani d . . . 1 . .
    H H8A 0.8295 0.0535 0.768 0.035 Uiso calc U . R 1 . .
    H H8B 0.9072 0.1742 0.83 0.035 Uiso calc U . R 1 . .
    H H8C 0.9047 0.1861 0.7546 0.035 Uiso calc U . R 1 . .
    C C9 0.6245(3) 0.1399(3) 0.84382(14) 0.0254(6) Uani d . . . 1 . .
    H H9A 0.5285 0.1616 0.8447 0.038 Uiso calc U . R 1 . .
    H H9B 0.6829 0.1794 0.8882 0.038 Uiso calc U . R 1 . .
    H H9C 0.6116 0.0465 0.8326 0.038 Uiso calc U . R 1 . .
    C C10 0.7423(3) 0.3379(2) 0.81454(14) 0.0216(6) Uani d . . . 1 . .
    H H10A 0.7851 0.372 0.7793 0.032 Uiso calc U . R 1 . .
    H H10B 0.813 0.3668 0.8556 0.032 Uiso calc U . R 1 . .
    H H10C 0.6533 0.3688 0.824 0.032 Uiso calc U . R 1 . .
    C C11 0.5539(3) 0.3706(2) 0.56898(13) 0.0155(5) Uani d . . . 1 . .
    H H11A 0.5415 0.3271 0.5201 0.019 Uiso calc U . R 1 . .
    H H11B 0.6545 0.4249 0.5815 0.019 Uiso calc U . R 1 . .
    C C12 0.4445(3) 0.4570(2) 0.58242(13) 0.0151(5) Uani d . . . 1 . .
    H H12A 0.4189 0.4827 0.5415 0.018 Uiso calc U . R 1 . .
    H H12B 0.4886 0.5356 0.6193 0.018 Uiso calc U . R 1 . .
    C C13 0.1764(3) 0.2613(2) 0.52137(12) 0.0142(5) Uani d . . . 1 . .
    C C14 0.1986(3) 0.3244(3) 0.46377(13) 0.0200(5) Uani d . . . 1 . .
    H H14A 0.1367 0.269 0.4226 0.03 Uiso calc U . R 1 . .
    H H14B 0.3015 0.3369 0.4562 0.03 Uiso calc U . R 1 . .
    H H14C 0.1718 0.4077 0.4759 0.03 Uiso calc U . R 1 . .
    C C15 0.2351(3) 0.1379(2) 0.50271(13) 0.0172(5) Uani d . . . 1 . .
    H H15A 0.1861 0.0836 0.4584 0.026 Uiso calc U . R 1 . .
    H H15B 0.2156 0.0911 0.5365 0.026 Uiso calc U . R 1 . .
    H H15C 0.3409 0.1605 0.5014 0.026 Uiso calc U . R 1 . .
    C C16 0.0118(3) 0.2193(3) 0.52379(14) 0.0197(5) Uani d . . . 1 . .
    H H16A -0.0331 0.1517 0.4826 0.03 Uiso calc U . R 1 . .
    H H16B -0.0331 0.293 0.5274 0.03 Uiso calc U . R 1 . .
    H H16C -0.0035 0.1865 0.563 0.03 Uiso calc U . R 1 . .
    C C17 0.1757(3) 0.4922(2) 0.64420(13) 0.0157(5) Uani d . . . 1 . .
    C C18 0.0379(3) 0.4265(2) 0.66887(14) 0.0190(5) Uani d . . . 1 . .
    H H18A -0.0389 0.3849 0.6305 0.029 Uiso calc U . R 1 . .
    H H18B 0.0031 0.4909 0.702 0.029 Uiso calc U . R 1 . .
    H H18C 0.062 0.362 0.6898 0.029 Uiso calc U . R 1 . .
    C C19 0.1331(3) 0.5678(3) 0.59614(15) 0.0225(6) Uani d . . . 1 . .
    H H19A 0.2211 0.6072 0.5798 0.034 Uiso calc U . R 1 . .
    H H19B 0.0868 0.6349 0.6201 0.034 Uiso calc U . R 1 . .
    H H19C 0.0643 0.5095 0.5578 0.034 Uiso calc U . R 1 . .
    C C20 0.2734(3) 0.5856(2) 0.70684(14) 0.0203(6) Uani d . . . 1 . .
    H H20A 0.3614 0.6314 0.6933 0.03 Uiso calc U . R 1 . .
    H H20B 0.3017 0.5375 0.7374 0.03 Uiso calc U . R 1 . .
    H H20C 0.2194 0.6474 0.7299 0.03 Uiso calc U . R 1 . .
    C C21 0.1048(3) 0.0462(2) 0.65757(12) 0.0162(5) Uani d . . . 1 . .
    C C22 0.3623(3) 0.2980(2) 0.77562(13) 0.0147(5) Uani d . . . 1 . .
    C C23 0.2810(3) 0.3995(3) 0.87899(13) 0.0209(6) Uani d . . . 1 . .
    C C24 0.3278(5) 0.4310(4) 0.94688(16) 0.0519(11) Uani d . . . 1 . .
    H H24 0.3987 0.3917 0.9629 0.062 Uiso calc U . R 1 . .
    C C25 0.2719(5) 0.5196(4) 0.99197(17) 0.0584(13) Uani d . . . 1 . .
    H H25 0.306 0.5416 1.0387 0.07 Uiso calc U . R 1 . .
    C C26 0.1676(3) 0.5760(3) 0.96978(14) 0.0247(6) Uani d . . . 1 . .
    C C27 0.1161(4) 0.5413(3) 0.90256(15) 0.0337(7) Uani d . . . 1 . .
    H H27 0.0415 0.5771 0.8867 0.04 Uiso calc U . R 1 . .
    C C28 0.1739(3) 0.4530(3) 0.85771(15) 0.0315(7) Uani d . . . 1 . .
    H H28 0.138 0.4293 0.8111 0.038 Uiso calc U . R 1 . .
    C C30 0.5368(3) 0.4405(2) 0.72272(12) 0.0142(5) Uani d . . . 1 . .
    C C31 0.7213(3) 0.6503(2) 0.77810(14) 0.0183(5) Uani d . . . 1 . .
    C C32 0.8345(3) 0.7005(2) 0.74662(14) 0.0189(5) Uani d . . . 1 . .
    H H32 0.8394 0.6604 0.7007 0.023 Uiso calc U . R 1 . .
    C C33 0.9411(3) 0.8089(2) 0.78138(14) 0.0205(5) Uani d . . . 1 . .
    H H33 1.0197 0.8414 0.7597 0.025 Uiso calc U . R 1 . .
    C C34 0.9319(3) 0.8693(3) 0.84789(15) 0.0227(6) Uani d . . . 1 . .
    C C35 0.8175(3) 0.8203(3) 0.87932(16) 0.0331(7) Uani d . . . 1 . .
    H H35 0.8109 0.8621 0.9248 0.04 Uiso calc U . R 1 . .
    C C36 0.7130(3) 0.7112(3) 0.84507(15) 0.0286(7) Uani d . . . 1 . .
    H H36 0.6357 0.6779 0.8672 0.034 Uiso calc U . R 1 . .
    C C37 1.1495(3) 1.0305(3) 0.85652(18) 0.0368(8) Uani d . . . 1 . .
    H H37A 1.2092 0.9672 0.8436 0.055 Uiso calc U . R 1 . .
    H H37B 1.2093 1.108 0.8889 0.055 Uiso calc U . R 1 . .
    H H37C 1.1128 1.0521 0.8164 0.055 Uiso calc U . R 1 . .
    O O4 0.4414(7) 0.9865(6) 0.9595(3) 0.0542(16) Uani d . P . 0.5 A -1
    C C38 0.3778(9) 0.7769(7) 0.8853(4) 0.053(2) Uani d . P . 0.5 A -1
    H H38A 0.4373 0.8043 0.8525 0.079 Uiso calc U P R 0.5 A -1
    H H38B 0.2779 0.7871 0.8761 0.079 Uiso calc U P R 0.5 A -1
    H H38C 0.3756 0.6866 0.8819 0.079 Uiso calc U P R 0.5 A -1
    C C39 0.4439(10) 0.8585(9) 0.9559(4) 0.0441(19) Uani d . P . 0.5 A -1
    H H39A 0.3866 0.8298 0.9896 0.053 Uiso calc U P R 0.5 A -1
    H H39B 0.5459 0.8506 0.9654 0.053 Uiso calc U P R 0.5 A -1
    C C40 0.5138(14) 1.0746(10) 1.0193(5) 0.072(4) Uani d . P . 0.5 A -1
    H H40A 0.6183 1.0709 1.0244 0.086 Uiso calc U P R 0.5 A -1
    H H40B 0.47 1.053 1.0581 0.086 Uiso calc U P R 0.5 A -1
    C C41 0.5018(12) 1.2023(9) 1.0182(5) 0.073(3) Uani d . P . 0.5 A -1
    H H41A 0.3983 1.2039 1.01 0.109 Uiso calc U P R 0.5 A -1
    H H41B 0.5532 1.2262 0.9823 0.109 Uiso calc U P R 0.5 A -1
    H H41C 0.5458 1.2634 1.0617 0.109 Uiso calc U P R 0.5 A -1

loop_
    _atom_site_aniso_label
    _atom_site_aniso_U_11
    _atom_site_aniso_U_22
    _atom_site_aniso_U_33
    _atom_site_aniso_U_12
    _atom_site_aniso_U_13
    _atom_site_aniso_U_23
    W1 0.01095(5) 0.00884(5) 0.01292(5) 0.00201(3) 0.00340(3) 0.00325(3)
    P1 0.0135(3) 0.0106(3) 0.0133(3) 0.0036(2) 0.0036(2) 0.0034(2)
    P2 0.0106(3) 0.0103(3) 0.0157(3) 0.0021(2) 0.0033(2) 0.0049(2)
    O1 0.0177(10) 0.0296(11) 0.0297(11) -0.0102(8) 0.0042(8) 0.0052(9)
    O2 0.0391(13) 0.0411(13) 0.0217(11) 0.0229(11) 0.0048(9) -0.0020(9)
    O3 0.0222(11) 0.0250(11) 0.0401(13) -0.0087(9) 0.0092(9) -0.0069(9)
    N1 0.0131(10) 0.0129(10) 0.0141(10) 0.0041(8) 0.0045(8) 0.0059(8)
    N2 0.0132(10) 0.0133(10) 0.0175(11) -0.0011(8) 0.0023(8) 0.0055(8)
    N3 0.0213(12) 0.0202(11) 0.0176(11) 0.0027(9) 0.0059(9) 0.0045(9)
    N4 0.0197(12) 0.0133(11) 0.0283(13) -0.0001(9) 0.0008(10) 0.0041(9)
    C1 0.0159(12) 0.0166(12) 0.0159(12) 0.0057(10) 0.0073(10) 0.0060(10)
    C2 0.0119(12) 0.0151(12) 0.0181(12) 0.0046(9) 0.0039(10) 0.0054(10)
    C29 0.051(2) 0.044(2) 0.0332(18) 0.0275(17) 0.0100(16) 0.0022(15)
    C3 0.0168(13) 0.0101(11) 0.0234(13) 0.0043(10) 0.0046(10) 0.0060(10)
    C4 0.0221(14) 0.0116(12) 0.0213(13) 0.0022(10) 0.0057(11) -0.0002(10)
    C5 0.0194(14) 0.0154(12) 0.0329(15) 0.0083(10) 0.0087(12) 0.0103(11)
    C6 0.0201(13) 0.0147(12) 0.0272(14) 0.0041(10) 0.0067(11) 0.0091(11)
    C7 0.0211(13) 0.0174(12) 0.0143(12) 0.0055(10) -0.0018(10) 0.0046(10)
    C8 0.0217(14) 0.0253(14) 0.0234(14) 0.0085(12) -0.0034(11) 0.0050(12)
    C9 0.0344(17) 0.0285(15) 0.0159(13) 0.0107(13) 0.0026(12) 0.0082(11)
    C10 0.0223(14) 0.0203(13) 0.0189(13) 0.0051(11) -0.0040(11) 0.0014(11)
    C11 0.0129(12) 0.0170(12) 0.0196(13) 0.0029(10) 0.0057(10) 0.0097(10)
    C12 0.0123(12) 0.0150(12) 0.0201(13) 0.0011(9) 0.0039(10) 0.0095(10)
    C13 0.0120(12) 0.0162(12) 0.0146(12) 0.0023(9) 0.0016(9) 0.0052(10)
    C14 0.0193(13) 0.0226(13) 0.0194(13) 0.0050(11) 0.0016(11) 0.0081(11)
    C15 0.0186(13) 0.0156(12) 0.0154(12) 0.0032(10) 0.0012(10) 0.0017(10)
    C16 0.0130(13) 0.0221(13) 0.0217(13) 0.0016(10) 0.0011(10) 0.0039(11)
    C17 0.0141(12) 0.0113(11) 0.0231(13) 0.0047(9) 0.0034(10) 0.0056(10)
    C18 0.0170(13) 0.0176(13) 0.0231(14) 0.0057(10) 0.0074(11) 0.0041(10)
    C19 0.0228(14) 0.0184(13) 0.0307(15) 0.0105(11) 0.0042(12) 0.0099(11)
    C20 0.0197(13) 0.0130(12) 0.0268(14) 0.0051(10) 0.0042(11) 0.0014(11)
    C21 0.0198(13) 0.0182(12) 0.0114(12) 0.0058(11) 0.0040(10) 0.0038(10)
    C22 0.0135(12) 0.0113(11) 0.0186(13) 0.0019(9) 0.0037(10) 0.0029(9)
    C23 0.0232(14) 0.0209(13) 0.0175(13) 0.0039(11) 0.0082(11) 0.0025(11)
    C24 0.073(3) 0.081(3) 0.0176(15) 0.060(2) 0.0074(17) 0.0074(17)
    C25 0.079(3) 0.093(3) 0.0141(15) 0.063(3) 0.0016(17) 0.0003(18)
    C26 0.0255(15) 0.0251(14) 0.0207(14) 0.0074(12) 0.0056(12) -0.0003(11)
    C27 0.0330(17) 0.0427(19) 0.0242(15) 0.0214(15) -0.0032(13) -0.0008(14)
    C28 0.0330(17) 0.0409(18) 0.0159(14) 0.0162(14) -0.0036(12) -0.0047(13)
    C30 0.0162(12) 0.0133(12) 0.0140(12) 0.0043(10) 0.0011(10) 0.0048(9)
    C31 0.0173(13) 0.0107(11) 0.0249(14) 0.0017(10) -0.0015(11) 0.0035(10)
    C32 0.0203(13) 0.0156(12) 0.0197(13) 0.0049(10) 0.0017(11) 0.0024(10)
    C33 0.0166(13) 0.0185(13) 0.0270(14) 0.0031(10) 0.0051(11) 0.0075(11)
    C34 0.0184(14) 0.0153(13) 0.0294(15) -0.0008(10) 0.0028(11) 0.0010(11)
    C35 0.0308(17) 0.0331(17) 0.0241(15) -0.0053(13) 0.0082(13) -0.0035(13)
    C36 0.0226(15) 0.0284(15) 0.0288(16) -0.0060(12) 0.0082(12) 0.0052(13)
    C37 0.0226(16) 0.0245(16) 0.054(2) -0.0055(12) 0.0125(15) 0.0011(15)
    O4 0.072(4) 0.038(3) 0.044(3) -0.004(3) 0.003(3) 0.011(3)
    C38 0.054(5) 0.043(4) 0.061(5) 0.001(4) 0.008(4) 0.021(4)
    C39 0.052(5) 0.045(5) 0.040(5) 0.013(4) 0.009(4) 0.019(4)
    C40 0.095(9) 0.046(7) 0.052(7) -0.002(6) 0.034(6) -0.018(5)
    C41 0.088(7) 0.062(6) 0.052(6) -0.013(5) 0.045(5) -0.001(5)

_geom_special_details                   
;

All esds (except the esd in the dihedral angle between two l.s. planes)
are estimated using the full covariance matrix.  The cell esds are taken
into account individually in the estimation of esds in distances, angles
and torsion angles; correlations between esds in cell parameters are only
used when they are defined by crystal symmetry.  An approximate (isotropic)
treatment of cell esds is used for estimating esds involving l.s. planes.
;

loop_
    _geom_bond_atom_site_label_1
    _geom_bond_atom_site_label_2
    _geom_bond_site_symmetry_2
    _geom_bond_distance
    _geom_bond_publ_flag
    W1 C30 . 2.000(2) ?
    W1 C22 . 2.020(2) ?
    W1 N1 . 2.020(2) ?
    W1 N2 . 2.118(2) ?
    W1 P1 . 2.4735(6) ?
    W1 P2 . 2.4960(6) ?
    P1 C2 . 1.841(2) ?
    P1 C3 . 1.889(2) ?
    P1 C7 . 1.890(3) ?
    P2 C12 . 1.838(2) ?
    P2 C17 . 1.888(3) ?
    P2 C13 . 1.909(3) ?
    O1 C21 . 1.204(3) ?
    O2 C26 . 1.371(3) ?
    O2 C29 . 1.416(4) ?
    O3 C34 . 1.371(3) ?
    O3 C37 . 1.429(4) ?
    N1 C1 . 1.474(3) ?
    N1 C11 . 1.479(3) ?
    N2 C21 . 1.172(3) ?
    N3 C22 . 1.212(3) ?
    N3 C23 . 1.414(3) ?
    N4 C30 . 1.184(3) ?
    N4 C31 . 1.389(3) ?
    C1 C2 . 1.523(3) ?
    C3 C5 . 1.532(3) ?
    C3 C6 . 1.542(3) ?
    C3 C4 . 1.543(4) ?
    C7 C9 . 1.537(4) ?
    C7 C10 . 1.539(4) ?
    C7 C8 . 1.541(4) ?
    C11 C12 . 1.532(3) ?
    C13 C16 . 1.532(3) ?
    C13 C14 . 1.538(3) ?
    C13 C15 . 1.543(3) ?
    C17 C20 . 1.535(4) ?
    C17 C19 . 1.535(3) ?
    C17 C18 . 1.542(3) ?
    C23 C28 . 1.367(4) ?
    C23 C24 . 1.375(4) ?
    C24 C25 . 1.385(5) ?
    C25 C26 . 1.375(4) ?
    C26 C27 . 1.369(4) ?
    C27 C28 . 1.390(4) ?
    C31 C32 . 1.385(4) ?
    C31 C36 . 1.394(4) ?
    C32 C33 . 1.391(4) ?
    C33 C34 . 1.386(4) ?
    C34 C35 . 1.387(4) ?
    C35 C36 . 1.383(4) ?
    O4 C40 . 1.393(10) ?
    O4 C39 . 1.406(10) ?
    C38 C39 . 1.518(12) ?
    C40 C41 . 1.447(15) ?

loop_
    _geom_angle_atom_site_label_1
    _geom_angle_atom_site_label_2
    _geom_angle_atom_site_label_3
    _geom_angle_site_symmetry_1
    _geom_angle_site_symmetry_3
    _geom_angle
    _geom_angle_publ_flag
    C30 W1 C22 . . 78.70(10) ?
    C30 W1 N1 . . 82.18(9) ?
    C22 W1 N1 . . 155.95(9) ?
    C30 W1 N2 . . 155.48(9) ?
    C22 W1 N2 . . 83.42(9) ?
    N1 W1 N2 . . 118.84(8) ?
    C30 W1 P1 . . 97.65(7) ?
    C22 W1 P1 . . 88.34(7) ?
    N1 W1 P1 . . 79.86(6) ?
    N2 W1 P1 . . 98.47(6) ?
    C30 W1 P2 . . 87.03(7) ?
    C22 W1 P2 . . 116.29(7) ?
    N1 W1 P2 . . 76.82(6) ?
    N2 W1 P2 . . 85.98(6) ?
    P1 W1 P2 . . 155.36(2) ?
    C2 P1 C3 . . 104.95(11) ?
    C2 P1 C7 . . 102.13(12) ?
    C3 P1 C7 . . 109.45(11) ?
    C2 P1 W1 . . 100.95(8) ?
    C3 P1 W1 . . 114.46(8) ?
    C7 P1 W1 . . 122.15(8) ?
    C12 P2 C17 . . 105.41(11) ?
    C12 P2 C13 . . 102.98(11) ?
    C17 P2 C13 . . 110.08(11) ?
    C12 P2 W1 . . 96.62(8) ?
    C17 P2 W1 . . 120.02(8) ?
    C13 P2 W1 . . 118.14(8) ?
    C26 O2 C29 . . 117.5(2) ?
    C34 O3 C37 . . 117.4(2) ?
    C1 N1 C11 . . 109.13(18) ?
    C1 N1 W1 . . 125.75(15) ?
    C11 N1 W1 . . 124.73(15) ?
    C21 N2 W1 . . 170.6(2) ?
    C22 N3 C23 . . 132.4(2) ?
    C30 N4 C31 . . 161.6(3) ?
    N1 C1 C2 . . 111.9(2) ?
    C1 C2 P1 . . 110.60(16) ?
    C5 C3 C6 . . 109.9(2) ?
    C5 C3 C4 . . 107.8(2) ?
    C6 C3 C4 . . 108.9(2) ?
    C5 C3 P1 . . 114.99(18) ?
    C6 C3 P1 . . 109.02(17) ?
    C4 C3 P1 . . 106.05(16) ?
    C9 C7 C10 . . 108.3(2) ?
    C9 C7 C8 . . 109.4(2) ?
    C10 C7 C8 . . 107.0(2) ?
    C9 C7 P1 . . 110.68(19) ?
    C10 C7 P1 . . 108.06(17) ?
    C8 C7 P1 . . 113.24(18) ?
    N1 C11 C12 . . 113.69(19) ?
    C11 C12 P2 . . 108.58(16) ?
    C16 C13 C14 . . 108.8(2) ?
    C16 C13 C15 . . 106.8(2) ?
    C14 C13 C15 . . 107.1(2) ?
    C16 C13 P2 . . 112.39(17) ?
    C14 C13 P2 . . 113.09(17) ?
    C15 C13 P2 . . 108.40(16) ?
    C20 C17 C19 . . 109.2(2) ?
    C20 C17 C18 . . 106.8(2) ?
    C19 C17 C18 . . 110.2(2) ?
    C20 C17 P2 . . 107.52(17) ?
    C19 C17 P2 . . 113.76(18) ?
    C18 C17 P2 . . 109.14(16) ?
    N2 C21 O1 . . 178.8(3) ?
    N3 C22 W1 . . 174.3(2) ?
    C28 C23 C24 . . 118.5(3) ?
    C28 C23 N3 . . 122.8(3) ?
    C24 C23 N3 . . 118.7(3) ?
    C23 C24 C25 . . 120.3(3) ?
    C26 C25 C24 . . 120.7(3) ?
    C27 C26 O2 . . 124.8(3) ?
    C27 C26 C25 . . 119.4(3) ?
    O2 C26 C25 . . 115.8(3) ?
    C26 C27 C28 . . 119.4(3) ?
    C23 C28 C27 . . 121.7(3) ?
    N4 C30 W1 . . 173.9(2) ?
    C32 C31 N4 . . 120.7(2) ?
    C32 C31 C36 . . 119.3(2) ?
    N4 C31 C36 . . 119.9(2) ?
    C31 C32 C33 . . 120.9(2) ?
    C34 C33 C32 . . 119.5(2) ?
    O3 C34 C33 . . 124.6(2) ?
    O3 C34 C35 . . 115.6(3) ?
    C33 C34 C35 . . 119.8(3) ?
    C36 C35 C34 . . 120.6(3) ?
    C35 C36 C31 . . 119.9(3) ?
    C40 O4 C39 . . 114.0(10) ?
    O4 C39 C38 . . 107.8(6) ?
    O4 C40 C41 . . 109.4(11) ?

loop_
    _geom_torsion_atom_site_label_1
    _geom_torsion_atom_site_label_2
    _geom_torsion_atom_site_label_3
    _geom_torsion_atom_site_label_4
    _geom_torsion_site_symmetry_1
    _geom_torsion_site_symmetry_2
    _geom_torsion_site_symmetry_3
    _geom_torsion_site_symmetry_4
    _geom_torsion
    _geom_torsion_publ_flag
    C11 N1 C1 C2 . . . . 138.9(2) ?
    W1 N1 C1 C2 . . . . -34.1(3) ?
    N1 C1 C2 P1 . . . . 36.2(2) ?
    C3 P1 C2 C1 . . . . 94.67(18) ?
    C7 P1 C2 C1 . . . . -151.13(17) ?
    W1 P1 C2 C1 . . . . -24.55(18) ?
    C2 P1 C3 C5 . . . . 63.2(2) ?
    C7 P1 C3 C5 . . . . -45.8(2) ?
    W1 P1 C3 C5 . . . . 172.90(16) ?
    C2 P1 C3 C6 . . . . -172.94(17) ?
    C7 P1 C3 C6 . . . . 78.1(2) ?
    W1 P1 C3 C6 . . . . -63.23(19) ?
    C2 P1 C3 C4 . . . . -55.84(19) ?
    C7 P1 C3 C4 . . . . -164.80(17) ?
    W1 P1 C3 C4 . . . . 53.87(18) ?
    C2 P1 C7 C9 . . . . -161.54(18) ?
    C3 P1 C7 C9 . . . . -50.7(2) ?
    W1 P1 C7 C9 . . . . 87.09(19) ?
    C2 P1 C7 C10 . . . . 80.07(19) ?
    C3 P1 C7 C10 . . . . -169.10(17) ?
    W1 P1 C7 C10 . . . . -31.3(2) ?
    C2 P1 C7 C8 . . . . -38.3(2) ?
    C3 P1 C7 C8 . . . . 72.6(2) ?
    W1 P1 C7 C8 . . . . -149.65(16) ?
    C1 N1 C11 C12 . . . . 177.1(2) ?
    W1 N1 C11 C12 . . . . -9.7(3) ?
    N1 C11 C12 P2 . . . . -26.8(3) ?
    C17 P2 C12 C11 . . . . 164.90(17) ?
    C13 P2 C12 C11 . . . . -79.70(19) ?
    W1 P2 C12 C11 . . . . 41.23(17) ?
    C12 P2 C17 C20 . . . . -61.89(19) ?
    C13 P2 C17 C20 . . . . -172.30(16) ?
    W1 P2 C17 C20 . . . . 45.40(19) ?
    C12 P2 C17 C19 . . . . 59.2(2) ?
    C13 P2 C17 C19 . . . . -51.2(2) ?
    W1 P2 C17 C19 . . . . 166.49(15) ?
    C12 P2 C17 C18 . . . . -177.33(17) ?
    C13 P2 C17 C18 . . . . 72.26(19) ?
    W1 P2 C17 C18 . . . . -70.03(19) ?
    C22 N3 C23 C28 . . . . 27.7(5) ?
    C22 N3 C23 C24 . . . . -152.9(4) ?
    C28 C23 C24 C25 . . . . -3.0(6) ?
    N3 C23 C24 C25 . . . . 177.6(4) ?
    C23 C24 C25 C26 . . . . 0.9(7) ?
    C29 O2 C26 C27 . . . . -7.4(5) ?
    C29 O2 C26 C25 . . . . 172.7(4) ?
    C24 C25 C26 C27 . . . . 1.8(7) ?
    C24 C25 C26 O2 . . . . -178.4(4) ?
    O2 C26 C27 C28 . . . . 177.9(3) ?
    C25 C26 C27 C28 . . . . -2.3(5) ?
    C24 C23 C28 C27 . . . . 2.5(5) ?
    N3 C23 C28 C27 . . . . -178.1(3) ?
    C26 C27 C28 C23 . . . . 0.2(5) ?
    C30 N4 C31 C32 . . . . 109.0(8) ?
    C30 N4 C31 C36 . . . . -75.4(9) ?
    N4 C31 C32 C33 . . . . 176.9(2) ?
    C36 C31 C32 C33 . . . . 1.4(4) ?
    C31 C32 C33 C34 . . . . -1.6(4) ?
    C37 O3 C34 C33 . . . . -1.7(4) ?
    C37 O3 C34 C35 . . . . 179.0(3) ?
    C32 C33 C34 O3 . . . . -178.6(3) ?
    C32 C33 C34 C35 . . . . 0.7(4) ?
    O3 C34 C35 C36 . . . . 179.8(3) ?
    C33 C34 C35 C36 . . . . 0.5(5) ?
    C34 C35 C36 C31 . . . . -0.7(5) ?
    C32 C31 C36 C35 . . . . -0.2(4) ?
    N4 C31 C36 C35 . . . . -175.8(3) ?
    C40 O4 C39 C38 . . . . -173.2(7) ?
    C39 O4 C40 C41 . . . . -178.8(8) ?

_shelx_res_file                         
;


    mo_CW_BS_140619_0m_a.res created by SHELXL-2014/7


TITL mo_CW_BS_140619_0m_a.res in P-1
CELL  0.71073   9.4010  11.0756  20.7216  104.902   94.164  101.531
ZERR    2.000   0.0006   0.0007   0.0014    0.002    0.003    0.003
LATT  1
SFAC C H N O P W
UNIT 78 126 8 7 4 2
TEMP -173.150
SIZE 0.094 0.113 0.391
L.S. 50
ACTA
CONF
LIST 6
FMAP 2
PLAN 20
WGHT    0.000000    3.221200
FVAR       0.40783
W1    6    0.408537    0.266192    0.679836    11.00000    0.01095    0.00884 =
         0.01292    0.00325    0.00340    0.00201
P1    5    0.580819    0.139115    0.707323    11.00000    0.01352    0.01057 =
         0.01334    0.00339    0.00357    0.00362
P2    5    0.279385    0.367669    0.606120    11.00000    0.01057    0.01028 =
         0.01569    0.00489    0.00334    0.00214
O1    4   -0.005464   -0.033183    0.654740    11.00000    0.01775    0.02957 =
         0.02969    0.00525    0.00423   -0.01016
O2    4    0.122815    0.664711    1.018485    11.00000    0.03905    0.04108 =
         0.02173   -0.00200    0.00484    0.02292
O3    4    1.028682    0.977983    0.886611    11.00000    0.02220    0.02499 =
         0.04011   -0.00693    0.00920   -0.00870
N1    3    0.537264    0.272429    0.606265    11.00000    0.01307    0.01291 =
         0.01412    0.00593    0.00450    0.00406
N2    3    0.212649    0.121965    0.659303    11.00000    0.01316    0.01334 =
         0.01749    0.00548    0.00234   -0.00109
N3    3    0.344635    0.312387    0.834229    11.00000    0.02129    0.02016 =
         0.01758    0.00453    0.00592    0.00274
N4    3    0.611146    0.545693    0.742396    11.00000    0.01974    0.01331 =
         0.02829    0.00409    0.00082   -0.00005
C1    1    0.642215    0.190969    0.587064    11.00000    0.01588    0.01661 =
         0.01593    0.00598    0.00730    0.00571
AFIX  23
H1A   2    0.719375    0.235480    0.565739    11.00000   -1.20000
H1B   2    0.590685    0.109924    0.553508    11.00000   -1.20000
AFIX   0
C2    1    0.713122    0.160299    0.647588    11.00000    0.01193    0.01513 =
         0.01806    0.00539    0.00392    0.00459
AFIX  23
H2A   2    0.798156    0.230963    0.670440    11.00000   -1.20000
H2B   2    0.748982    0.080826    0.632176    11.00000   -1.20000
AFIX   0
C29   1    0.028700    0.735837    0.996928    11.00000    0.05138    0.04374 =
         0.03324    0.00223    0.01002    0.02754
AFIX 137
H29A  2    0.073117    0.776658    0.964248    11.00000   -1.50000
H29B  2    0.013545    0.801924    1.035816    11.00000   -1.50000
H29C  2   -0.065696    0.678153    0.975801    11.00000   -1.50000
AFIX   0
C3    1    0.501374   -0.039481    0.684189    11.00000    0.01680    0.01015 =
         0.02337    0.00603    0.00462    0.00435
C4    1    0.439125   -0.079218    0.608928    11.00000    0.02205    0.01165 =
         0.02132   -0.00023    0.00566    0.00225
AFIX 137
H4A   2    0.519825   -0.070288    0.581856    11.00000   -1.50000
H4B   2    0.374009   -0.023906    0.601327    11.00000   -1.50000
H4C   2    0.383995   -0.168704    0.595792    11.00000   -1.50000
AFIX   0
C5    1    0.611621   -0.120798    0.692952    11.00000    0.01936    0.01539 =
         0.03293    0.01032    0.00872    0.00830
AFIX 137
H5A   2    0.565524   -0.211777    0.672772    11.00000   -1.50000
H5B   2    0.642887   -0.105949    0.741044    11.00000   -1.50000
H5C   2    0.696957   -0.096670    0.670642    11.00000   -1.50000
AFIX   0
C6    1    0.374706   -0.066014    0.725609    11.00000    0.02006    0.01470 =
         0.02723    0.00913    0.00673    0.00410
AFIX 137
H6A   2    0.322791    0.003755    0.731977    11.00000   -1.50000
H6B   2    0.414166   -0.071375    0.769620    11.00000   -1.50000
H6C   2    0.306685   -0.147277    0.701544    11.00000   -1.50000
AFIX   0
C7    1    0.703851    0.190320    0.790463    11.00000    0.02109    0.01742 =
         0.01429    0.00458   -0.00179    0.00553
C8    1    0.849595    0.147104    0.785302    11.00000    0.02170    0.02527 =
         0.02339    0.00500   -0.00340    0.00845
AFIX 137
H8A   2    0.829501    0.053459    0.768039    11.00000   -1.50000
H8B   2    0.907230    0.174230    0.829994    11.00000   -1.50000
H8C   2    0.904736    0.186140    0.754593    11.00000   -1.50000
AFIX   0
C9    1    0.624513    0.139917    0.843820    11.00000    0.03438    0.02851 =
         0.01586    0.00818    0.00261    0.01071
AFIX 137
H9A   2    0.528462    0.161623    0.844688    11.00000   -1.50000
H9B   2    0.682852    0.179436    0.888155    11.00000   -1.50000
H9C   2    0.611625    0.046547    0.832646    11.00000   -1.50000
AFIX   0
C10   1    0.742308    0.337863    0.814539    11.00000    0.02233    0.02035 =
         0.01894    0.00140   -0.00405    0.00505
AFIX 137
H10A  2    0.785106    0.371967    0.779331    11.00000   -1.50000
H10B  2    0.813018    0.366775    0.855580    11.00000   -1.50000
H10C  2    0.653290    0.368804    0.824037    11.00000   -1.50000
AFIX   0
C11   1    0.553876    0.370629    0.568981    11.00000    0.01293    0.01701 =
         0.01956    0.00970    0.00567    0.00288
AFIX  23
H11A  2    0.541466    0.327105    0.520129    11.00000   -1.20000
H11B  2    0.654503    0.424863    0.581538    11.00000   -1.20000
AFIX   0
C12   1    0.444527    0.457034    0.582415    11.00000    0.01234    0.01503 =
         0.02009    0.00952    0.00392    0.00112
AFIX  23
H12A  2    0.418859    0.482678    0.541478    11.00000   -1.20000
H12B  2    0.488553    0.535634    0.619252    11.00000   -1.20000
AFIX   0
C13   1    0.176430    0.261254    0.521366    11.00000    0.01198    0.01616 =
         0.01459    0.00518    0.00164    0.00229
C14   1    0.198610    0.324430    0.463766    11.00000    0.01932    0.02260 =
         0.01936    0.00809    0.00160    0.00499
AFIX 137
H14A  2    0.136656    0.268974    0.422566    11.00000   -1.50000
H14B  2    0.301550    0.336879    0.456154    11.00000   -1.50000
H14C  2    0.171760    0.407695    0.475871    11.00000   -1.50000
AFIX   0
C15   1    0.235106    0.137869    0.502713    11.00000    0.01858    0.01560 =
         0.01544    0.00174    0.00120    0.00322
AFIX 137
H15A  2    0.186142    0.083612    0.458400    11.00000   -1.50000
H15B  2    0.215558    0.091098    0.536527    11.00000   -1.50000
H15C  2    0.340878    0.160548    0.501368    11.00000   -1.50000
AFIX   0
C16   1    0.011839    0.219343    0.523790    11.00000    0.01299    0.02209 =
         0.02166    0.00391    0.00112    0.00157
AFIX 137
H16A  2   -0.033076    0.151744    0.482582    11.00000   -1.50000
H16B  2   -0.033138    0.292958    0.527355    11.00000   -1.50000
H16C  2   -0.003525    0.186525    0.562982    11.00000   -1.50000
AFIX   0
C17   1    0.175657    0.492199    0.644204    11.00000    0.01407    0.01133 =
         0.02306    0.00561    0.00344    0.00468
C18   1    0.037922    0.426528    0.668870    11.00000    0.01704    0.01759 =
         0.02311    0.00409    0.00736    0.00572
AFIX 137
H18A  2   -0.038888    0.384937    0.630525    11.00000   -1.50000
H18B  2    0.003101    0.490923    0.701960    11.00000   -1.50000
H18C  2    0.062017    0.361985    0.689803    11.00000   -1.50000
AFIX   0
C19   1    0.133103    0.567782    0.596142    11.00000    0.02276    0.01841 =
         0.03075    0.00986    0.00417    0.01055
AFIX 137
H19A  2    0.221073    0.607157    0.579839    11.00000   -1.50000
H19B  2    0.086758    0.634934    0.620093    11.00000   -1.50000
H19C  2    0.064317    0.509496    0.557818    11.00000   -1.50000
AFIX   0
C20   1    0.273375    0.585565    0.706845    11.00000    0.01968    0.01296 =
         0.02678    0.00137    0.00424    0.00514
AFIX 137
H20A  2    0.361379    0.631354    0.693260    11.00000   -1.50000
H20B  2    0.301740    0.537545    0.737405    11.00000   -1.50000
H20C  2    0.219413    0.647423    0.729873    11.00000   -1.50000
AFIX   0
C21   1    0.104762    0.046153    0.657574    11.00000    0.01975    0.01824 =
         0.01136    0.00382    0.00401    0.00585
C22   1    0.362289    0.298019    0.775616    11.00000    0.01352    0.01126 =
         0.01860    0.00291    0.00369    0.00194
C23   1    0.280969    0.399495    0.878985    11.00000    0.02317    0.02093 =
         0.01748    0.00251    0.00823    0.00390
C24   1    0.327758    0.430963    0.946884    11.00000    0.07266    0.08060 =
         0.01763    0.00744    0.00743    0.05995
AFIX  43
H24   2    0.398715    0.391724    0.962934    11.00000   -1.20000
AFIX   0
C25   1    0.271895    0.519599    0.991966    11.00000    0.07856    0.09257 =
         0.01410    0.00028    0.00162    0.06281
AFIX  43
H25   2    0.305975    0.541636    1.038710    11.00000   -1.20000
AFIX   0
C26   1    0.167640    0.576025    0.969779    11.00000    0.02546    0.02513 =
         0.02069   -0.00032    0.00564    0.00740
C27   1    0.116065    0.541264    0.902559    11.00000    0.03296    0.04273 =
         0.02421   -0.00083   -0.00321    0.02145
AFIX  43
H27   2    0.041468    0.577134    0.886714    11.00000   -1.20000
AFIX   0
C28   1    0.173852    0.453005    0.857709    11.00000    0.03301    0.04094 =
         0.01586   -0.00468   -0.00359    0.01616
AFIX  43
H28   2    0.137983    0.429287    0.811095    11.00000   -1.20000
AFIX   0
C30   1    0.536771    0.440456    0.722724    11.00000    0.01620    0.01327 =
         0.01397    0.00482    0.00108    0.00430
C31   1    0.721295    0.650300    0.778104    11.00000    0.01726    0.01069 =
         0.02486    0.00352   -0.00154    0.00171
C32   1    0.834481    0.700501    0.746624    11.00000    0.02026    0.01557 =
         0.01975    0.00243    0.00173    0.00490
AFIX  43
H32   2    0.839371    0.660359    0.700693    11.00000   -1.20000
AFIX   0
C33   1    0.941112    0.808944    0.781382    11.00000    0.01658    0.01846 =
         0.02700    0.00749    0.00511    0.00305
AFIX  43
H33   2    1.019696    0.841405    0.759679    11.00000   -1.20000
AFIX   0
C34   1    0.931887    0.869289    0.847893    11.00000    0.01843    0.01528 =
         0.02936    0.00097    0.00279   -0.00077
C35   1    0.817491    0.820309    0.879319    11.00000    0.03082    0.03307 =
         0.02414   -0.00347    0.00823   -0.00530
AFIX  43
H35   2    0.810891    0.862131    0.924813    11.00000   -1.20000
AFIX   0
C36   1    0.713014    0.711229    0.845066    11.00000    0.02264    0.02835 =
         0.02883    0.00518    0.00817   -0.00604
AFIX  43
H36   2    0.635678    0.677856    0.867150    11.00000   -1.20000
AFIX   0
C37   1    1.149491    1.030457    0.856523    11.00000    0.02256    0.02450 =
         0.05409    0.00113    0.01246   -0.00547
AFIX 137
H37A  2    1.209220    0.967209    0.843589    11.00000   -1.50000
H37B  2    1.209300    1.108045    0.888911    11.00000   -1.50000
H37C  2    1.112809    1.052108    0.816435    11.00000   -1.50000
AFIX   0
REM #####
PART -1 10.5
O4    4    0.441351    0.986535    0.959503    10.50000    0.07225    0.03800 =
         0.04404    0.01063    0.00285   -0.00405
C38   1    0.377843    0.776904    0.885344    10.50000    0.05418    0.04261 =
         0.06088    0.02115    0.00843    0.00055
AFIX 137
H38A  2    0.437326    0.804272    0.852530    10.50000   -1.50000
H38B  2    0.277885    0.787150    0.876082    10.50000   -1.50000
H38C  2    0.375644    0.686603    0.881873    10.50000   -1.50000
AFIX   0
C39   1    0.443945    0.858521    0.955900    10.50000    0.05244    0.04540 =
         0.03993    0.01889    0.00902    0.01317
AFIX  23
H39A  2    0.386553    0.829757    0.989583    10.50000   -1.20000
H39B  2    0.545924    0.850640    0.965355    10.50000   -1.20000
AFIX   0
C40   1    0.513838    1.074568    1.019294    10.50000    0.09514    0.04587 =
         0.05215   -0.01764    0.03363   -0.00221
AFIX  23
H40A  2    0.618299    1.070923    1.024353    10.50000   -1.20000
H40B  2    0.469994    1.053028    1.058078    10.50000   -1.20000
AFIX   0
C41   1    0.501811    1.202319    1.018244    10.50000    0.08802    0.06206 =
         0.05206   -0.00071    0.04529   -0.01273
AFIX 137
H41A  2    0.398300    1.203855    1.009996    10.50000   -1.50000
H41B  2    0.553195    1.226235    0.982313    10.50000   -1.50000
H41C  2    0.545795    1.263369    1.061713    10.50000   -1.50000
PART 0

AFIX   0
HKLF 4

REM  mo_CW_BS_140619_0m_a.res in P-1
REM R1 =  0.0244 for    9020 Fo > 4sig(Fo)  and  0.0343 for all   10120 data
REM    485 parameters refined using      0 restraints

END

WGHT      0.0000      3.2188

REM Highest difference peak  1.922,  deepest hole -1.107,  1-sigma level  0.121
Q1    1   0.2240  0.8015  1.0392  11.00000  0.05    1.92
Q2    1   0.3508  0.2942  0.6768  11.00000  0.05    1.02
Q3    1   0.3643  0.2187  0.6426  11.00000  0.05    0.95
Q4    1   0.4507  0.3177  0.7155  11.00000  0.05    0.77
Q5    1   0.4941  0.2545  0.6305  11.00000  0.05    0.68
Q6    1   0.2338  0.3936  0.6544  11.00000  0.05    0.65
Q7    1   0.6466  0.1814  0.7509  11.00000  0.05    0.63
Q8    1   0.5396  0.2527  0.6924  11.00000  0.05    0.58
Q9    1   0.6484  1.0246  1.0219  11.00000  0.05    0.57
Q10   1   0.4688 -0.0633  0.6415  11.00000  0.05    0.57
Q11   1   0.2327  0.3139  0.5631  11.00000  0.05    0.57
Q12   1   0.4784  0.1828  0.6488  11.00000  0.05    0.56
Q13   1   0.5728  0.8824  1.0153  11.00000  0.05    0.56
Q14   1   0.3254  0.2648  0.7278  11.00000  0.05    0.55
Q15   1   0.3392  0.1989  0.7222  11.00000  0.05    0.54
Q16   1   0.3042  0.1626  0.6759  11.00000  0.05    0.53
Q17   1   0.3792  0.3804  0.6978  11.00000  0.05    0.51
Q18   1   0.4495 -0.0440  0.7105  11.00000  0.05    0.50
Q19   1   0.4000  0.1972  0.7190  11.00000  0.05    0.48
Q20   1   0.1030  0.9044  0.9579  11.00000  0.05    0.48
;
_shelx_res_checksum                     65422

_shelx_hkl_file                         
;
  -1   0   0 3799.82  231.18
  -1   0   0 3957.80  231.08
  -1   0   0 3559.34  230.48
  -1   0   0 4000.60  234.08
  -1   0   0 3834.32  234.18
  -1   0   0 4010.40  233.88
   1   0   0 3673.83  228.18
   1   0   0 3893.21  236.68
   1   0   0 3451.95  230.48
   1   0   0 3889.71  239.08
   1   0   0 3790.72  233.38
  -2   0   0  219.98   21.90
  -2   0   0  197.28   22.50
  -2   0   0  216.58   22.20
  -2   0   0  202.18   24.00
  -2   0   0  241.28   20.40
  -2   0   0  236.38   18.90
  -2   0   0  224.18   21.80
  -2   0   0  218.78   21.80
  -2   0   0  242.18   20.80
  -2   0   0  242.58   19.90
  -2   0   0  223.28   20.60
   2   0   0  221.18   16.10
   2   0   0  224.28   20.50
   2   0   0  239.88   22.70
   2   0   0  222.58   18.50
   2   0   0  227.08   19.50
   2   0   0  244.68   21.50
   2   0   0  249.68   22.30
   2   0   0  200.28   19.60
   2   0   0  233.08   23.10
   2   0   0  222.38   22.20
   2   0   0  214.48   20.00
  -3   0   0  146.19   18.70
  -3   0   0  160.08   21.50
  -3   0   0  155.78   22.80
  -3   0   0  170.08   17.30
  -3   0   0  200.58   23.80
  -3   0   0  154.48   25.50
  -3   0   0  174.68   22.50
  -3   0   0  182.58   23.80
  -3   0   0  163.28   18.40
  -3   0   0  176.68   20.70
  -3   0   0  167.78   19.50
   3   0   0  145.19   19.50
   3   0   0  158.38   22.40
   3   0   0  142.09   19.20
   3   0   0  162.98   22.70
   3   0   0  178.78   19.20
   3   0   0  201.68   20.20
   3   0   0  163.88   17.20
   3   0   0  132.59   21.50
   3   0   0  166.08   13.80
   3   0   0  176.08   21.50
   3   0   0  155.18   20.80
  -4   0   0  806.32   63.29
  -4   0   0  678.53   67.39
  -4   0   0  807.92   59.89
  -4   0   0  791.02   64.19
  -4   0   0  783.92   60.09
  -4   0   0  787.62   62.99
  -4   0   0  868.41   60.69
  -4   0   0  779.52   56.19
  -4   0   0  734.73   65.29
  -4   0   0  702.63   56.79
  -4   0   0  683.73   72.29
   4   0   0  601.74   68.99
   4   0   0  751.72   59.99
   4   0   0  824.02   55.59
   4   0   0  791.82   58.39
   4   0   0  763.22   61.19
   4   0   0  838.72   61.99
   4   0   0  689.43   57.09
   4   0   0  716.83   49.10
   4   0   0  692.83   62.19
   4   0   0  774.62   59.89
   4   0   0  657.53   68.19
  -5   0   0 2172.78  168.88
  -5   0   0 2451.25  159.58
  -5   0   0 2516.15  170.18
  -5   0   0 2460.65  161.98
  -5   0   0 2361.16  167.78
  -5   0   0 2300.87  169.88
  -5   0   0 2261.07  174.18
  -5   0   0 2825.82  166.58
  -5   0   0 2361.56  164.58
  -5   0   0 2739.23  165.88
  -5   0   0 2655.93  172.38
   5   0   0 2438.86  150.38
   5   0   0 2576.64  158.88
   5   0   0 2706.93  168.18
   5   0   0 2546.65  163.38
   5   0   0 2572.94  165.28
   5   0   0 2348.67  164.98
   5   0   0 2454.15  162.88
   5   0   0 2069.49  165.08
   5   0   0 2648.44  172.98
   5   0   0 2477.65  170.08
   5   0   0 2221.58  166.28
  -6   0   0 1211.58   94.59
  -6   0   0 1217.68   99.19
  -6   0   0 1175.58   98.59
  -6   0   0 1335.27   90.89
  -6   0   0 1403.66  104.09
  -6   0   0 1251.37   96.39
  -6   0   0 1114.19   90.69
  -6   0   0 1067.69   98.89
  -6   0   0 1106.39  102.99
  -6   0   0 1218.78   95.19
  -6   0   0 1150.48   99.89
   6   0   0 1134.79   97.09
   6   0   0 1231.08   92.49
   6   0   0 1314.37   77.09
   6   0   0 1210.38   93.19
   6   0   0 1354.86   95.09
   6   0   0 1087.79   96.59
   6   0   0 1255.27  103.99
   6   0   0 1375.26  100.59
   6   0   0 1362.06   88.89
   6   0   0 1132.19   76.19
   6   0   0 1069.39   94.09
  -7   0   0 1608.94  131.39
  -7   0   0 1722.43  126.69
  -7   0   0 1527.55  119.29
  -7   0   0 1732.53  131.79
  -7   0   0 1544.95  128.09
  -7   0   0 1602.44  132.99
  -7   0   0 1774.42  126.99
  -7   0   0 1568.44  132.69
  -7   0   0 1415.16  133.79
  -7   0   0 1265.37  134.49
  -7   0   0 1789.52  127.79
   7   0   0 1455.25  126.59
   7   0   0 1575.44  122.59
   7   0   0 1680.73  137.49
   7   0   0 1673.13  121.39
   7   0   0 1815.22  123.79
   7   0   0 1839.02  131.79
   7   0   0 1506.35  123.19
   7   0   0 1896.51  132.29
   7   0   0 1745.23  121.59
  -8   0   0   12.20   32.80
  -8   0   0   87.19   49.50
  -8   0   0    3.40   29.60
  -8   0   0   30.10   33.80
  -8   0   0   54.39   80.99
  -8   0   0   21.80   32.30
  -8   0   0    9.70   18.00
  -8   0   0   -0.20   39.60
  -8   0   0   21.60   41.40
  -8   0   0   32.60   24.70
  -8   0   0   18.10   28.10
   8   0   0   41.40   28.60
   8   0   0    8.80   24.70
   8   0   0   49.70   23.00
   8   0   0   75.49   47.60
   8   0   0  -30.70   27.20
   8   0   0  -18.50   56.19
   8   0   0  -26.70   21.80
   8   0   0   46.40   22.60
  -9   0   0  442.26   77.19
  -9   0   0  503.75   79.79
  -9   0   0  527.25   51.29
  -9   0   0  401.96   56.09
  -9   0   0  561.74  105.29
  -9   0   0  358.06   64.99
  -9   0   0  475.35   70.19
   9   0   0  444.16   55.59
   9   0   0  533.05   62.79
   9   0   0  354.26   57.89
   9   0   0  411.86   63.79
   9   0   0  448.96   68.19
   9   0   0  376.26   59.29
 -10   0   0  487.45   76.19
 -10   0   0  470.65   54.99
 -10   0   0  388.66   80.59
 -10   0   0  427.76   71.99
 -10   0   0  444.86   82.59
 -10   0   0  557.24   73.69
 -10   0   0  370.96   68.09
  10   0   0  405.36   64.79
  10   0   0  448.26   70.29
  10   0   0  534.45   67.59
  10   0   0  433.16   62.79
  10   0   0  490.95   71.49
  10   0   0  397.36   68.59
  10   0   0  417.06   74.29
 -11   0   0  154.98   61.29
 -11   0   0  187.58   59.39
 -11   0   0  134.29   69.59
 -11   0   0  165.28   38.60
 -11   0   0  188.88   58.89
 -11   0   0  185.78   86.99
  11   0   0  102.09   55.09
  11   0   0  102.59   47.30
  11   0   0  227.38   72.89
  11   0   0  315.87   70.19
  11   0   0  183.08   46.60
  11   0   0  125.59   61.39
 -12   0   0  157.08   90.69
 -12   0   0  183.78   47.20
 -12   0   0  118.39   74.79
 -12   0   0  226.28   84.59
  12   0   0   97.09   56.09
  12   0   0  160.08   61.89
  12   0   0  107.49   69.99
  12  -1   0 -107.89   62.69
  12  -1   0  -41.50   52.09
  12  -1   0   66.49   54.19
 -12   1   0   67.29   82.99
 -12   1   0  126.59   71.19
 -12   1   0   19.20   34.90
 -12   1   0   54.49   67.89
 -12   1   0   67.49   82.09
  11  -1   0  -16.80   38.40
  11  -1   0  -15.70   63.49
  11  -1   0  -35.00   40.50
  11  -1   0  -18.70   50.89
  11  -1   0   29.70   42.00
  11  -1   0  -40.90   60.49
  11  -1   0   66.79   47.40
 -11   1   0  -55.79   55.39
 -11   1   0  -43.90   91.69
 -11   1   0    5.40   80.79
 -11   1   0  -25.30   52.79
 -11   1   0    0.40   27.50
 -11   1   0   48.60   54.19
 -11   1   0  -43.40   49.70
  10  -1   0   34.80   35.50
  10  -1   0   79.99   35.20
  10  -1   0   89.49   49.50
  10  -1   0   98.09   35.60
  10  -1   0   22.10   36.80
  10  -1   0    9.00   32.30
  10  -1   0   60.39   46.60
 -10   1   0   58.99   51.39
 -10   1   0   60.99   44.10
 -10   1   0  103.09   25.40
 -10   1   0   63.49   40.10
 -10   1   0  113.39   43.80
 -10   1   0  114.89   66.59
 -10   1   0   78.69   40.80
   9  -1   0  413.76   62.39
   9  -1   0  633.64   66.89
   9  -1   0  509.75   60.79
   9  -1   0  543.75   37.50
   9  -1   0  423.26   58.09
   9  -1   0  456.05   35.00
   9  -1   0  448.36   74.49
   9  -1   0  389.76   61.99
  -9   1   0  570.14   84.09
  -9   1   0  481.15   72.69
  -9   1   0  388.86   49.80
  -9   1   0  414.96   60.39
  -9   1   0  463.65   61.19
  -9   1   0  638.74   85.69
  -9   1   0  423.96   75.79
  -9   1   0  428.06   69.39
   8  -1   0 1345.57  105.89
   8  -1   0 1314.87   86.59
   8  -1   0 1437.96   98.49
   8  -1   0 1327.77  110.89
   8  -1   0 1122.79  109.79
   8  -1   0 1455.05  127.99
   8  -1   0 1404.26  129.49
   8  -1   0 1398.06  107.79
   8  -1   0 1233.78  109.19
   8  -1   0 1453.05   88.19
   8  -1   0 1434.36  108.79
  -8   1   0 1083.19  112.29
  -8   1   0 1240.38  113.29
  -8   1   0 1055.99  113.09
  -8   1   0 1232.48  132.99
  -8   1   0 1255.67  119.89
  -8   1   0 1310.57  115.99
  -8   1   0 1505.85  130.59
  -8   1   0 1181.58  102.39
  -8   1   0 1346.07  110.19
   7  -1   0 1137.39  103.79
   7  -1   0 1224.18   83.59
   7  -1   0  957.30   91.69
   7  -1   0 1269.27  100.69
   7  -1   0 1136.39   90.69
   7  -1   0 1255.97   92.89
   7  -1   0 1058.19   75.69
   7  -1   0  975.70   88.49
   7  -1   0 1100.69   94.69
   7  -1   0 1020.40   93.99
  -7   1   0 1090.19   88.79
  -7   1   0 1251.87   98.59
  -7   1   0 1004.00   95.59
  -7   1   0 1144.29   98.39
  -7   1   0 1287.67   94.19
  -7   1   0 1112.19   99.59
  -7   1   0 1047.70   84.19
  -7   1   0 1129.19  105.79
  -7   1   0 1094.59  102.29
  -7   1   0 1207.68  106.49
  -7   1   0 1121.59   94.19
   6  -1   0  694.03   62.59
   6  -1   0  766.52   62.49
   6  -1   0  622.24   49.30
   6  -1   0  709.33   54.19
   6  -1   0  632.14   62.29
   6  -1   0  695.73   70.79
   6  -1   0  790.72   71.69
   6  -1   0  748.53   63.99
   6  -1   0  692.03   59.49
   6  -1   0  614.84   58.19
  -6   1   0  673.83   63.19
  -6   1   0  685.73   63.49
  -6   1   0  715.13   63.59
  -6   1   0  535.85   64.79
  -6   1   0  687.33   71.69
  -6   1   0  558.94   61.29
  -6   1   0  663.03   67.69
  -6   1   0  688.83   58.59
  -6   1   0  717.13   63.19
  -6   1   0  588.14   63.69
  -6   1   0  659.73   55.19
   5  -1   0  322.57   30.50
   5  -1   0  326.67   34.00
   5  -1   0  281.07   35.80
   5  -1   0  348.67   50.09
   5  -1   0  318.37   28.00
   5  -1   0  292.97   37.10
   5  -1   0  254.57   35.10
   5  -1   0  381.96   38.60
   5  -1   0  295.77   34.10
   5  -1   0  343.97   45.80
  -5   1   0  351.96   39.10
  -5   1   0  339.77   37.80
  -5   1   0  280.67   36.60
  -5   1   0  299.87   40.70
  -5   1   0  271.77   30.80
  -5   1   0  319.27   33.30
  -5   1   0  304.07   38.00
  -5   1   0  287.67   40.70
   4  -1   0  529.15   41.40
   4  -1   0  488.75   51.09
   4  -1   0  596.84   53.09
   4  -1   0  527.55   42.00
   4  -1   0  633.44   52.09
   4  -1   0  535.35   46.80
   4  -1   0  562.44   47.80
   4  -1   0  471.95   49.30
   4  -1   0  640.54   58.09
   4  -1   0  600.94   49.10
   4  -1   0  567.54   47.20
  -4   1   0  593.04   42.20
  -4   1   0  594.84   53.09
  -4   1   0  538.65   46.50
  -4   1   0  612.24   50.69
  -4   1   0  586.34   53.19
  -4   1   0  596.34   46.80
  -4   1   0  536.35   42.50
  -4   1   0  569.74   50.89
  -4   1   0  565.34   51.79
  -4   1   0  509.35   45.40
  -4   1   0  600.24   48.70
  -4   1   0  541.05   54.39
   3  -1   0  914.61   67.89
   3  -1   0  834.92   67.29
   3  -1   0  856.61   63.29
   3  -1   0  868.21   60.49
   3  -1   0  839.82   65.59
   3  -1   0  842.62   63.59
   3  -1   0  914.41   59.99
   3  -1   0  792.42   63.19
   3  -1   0  950.20   70.79
   3  -1   0  996.30   68.19
   3  -1   0  907.71   63.09
  -3   1   0  865.41   64.29
  -3   1   0  958.00   60.49
  -3   1   0  758.62   67.79
  -3   1   0  862.01   62.39
  -3   1   0  901.81   65.89
  -3   1   0  813.42   66.09
  -3   1   0  973.60   64.99
  -3   1   0  996.30   64.89
  -3   1   0  813.22   66.39
  -3   1   0  946.51   68.89
  -3   1   0  910.31   60.29
  -3   1   0  932.41   62.89
   2  -1   0   33.00    6.30
   2  -1   0   26.50    9.20
   2  -1   0   27.20    6.00
   2  -1   0   29.30    7.70
   2  -1   0   29.10    9.20
   2  -1   0   24.40    7.00
   2  -1   0   40.40    7.90
   2  -1   0   30.80    9.20
   2  -1   0   20.00    7.70
   2  -1   0   34.00    7.00
   2  -1   0   39.00    8.70
  -2   1   0   32.10    6.00
  -2   1   0   23.90    8.20
  -2   1   0   41.90    7.50
  -2   1   0   44.50    8.90
  -2   1   0   35.80    8.10
  -2   1   0   32.70    7.70
  -2   1   0   42.80   10.30
  -2   1   0   21.50    8.20
  -2   1   0   28.80    6.80
  -2   1   0   34.10    7.30
  -2   1   0   30.20    8.60
   1  -1   0 2025.50  129.19
   1  -1   0 2110.29  126.69
   1  -1   0 2145.19  128.09
   1  -1   0 1967.70  125.89
   1  -1   0 2100.49  127.79
   1  -1   0 2021.30  125.59
   1  -1   0 2137.59  127.09
   1  -1   0 2080.39  126.19
   1  -1   0 2068.19  127.79
   1  -1   0 2126.99  126.99
   1  -1   0 2054.19  129.19
  -1   1   0 1932.11  128.69
  -1   1   0 2071.19  127.79
  -1   1   0 1993.90  125.79
  -1   1   0 2042.40  127.59
  -1   1   0 2254.17  127.19
  -1   1   0 2182.08  127.39
  -1   1   0 1976.30  125.99
  -1   1   0 2039.90  127.49
  -1   1   0 2047.90  129.19
  -1   1   0 2017.50  125.89
  -1   1   0 2153.68  126.49
  -1  -1   0 1993.10  109.89
  -1  -1   0 1771.22  113.39
  -1  -1   0 1718.23  111.49
  -1  -1   0 1923.11  114.09
  -1  -1   0 1827.42  113.09
  -1  -1   0 1701.53  110.19
  -1  -1   0 1903.01  111.29
  -1  -1   0 1867.01  113.89
  -1  -1   0 1812.62  113.29
  -1  -1   0 1817.02  111.69
  -1  -1   0 1795.52  114.09
  -1  -1   0 1742.63  111.79
   1   1   0 2010.10  114.39
   1   1   0 1672.33  109.99
   1   1   0 1805.82  113.49
   1   1   0 1825.22  111.09
   1   1   0 1896.81  109.99
   1   1   0 1670.13  113.49
   1   1   0 1773.52  112.69
   1   1   0 1830.52  113.59
   1   1   0 1737.73  111.89
  -2  -1   0 4121.29  251.17
  -2  -1   0 4185.78  250.97
  -2  -1   0 4039.60  249.38
  -2  -1   0 4049.99  253.57
  -2  -1   0 4088.09  250.57
  -2  -1   0 4158.48  252.47
  -2  -1   0 4113.79  254.17
  -2  -1   0 3862.81  253.87
  -2  -1   0 4381.06  250.77
  -2  -1   0 4114.79  252.17
   2   1   0 3937.41  254.17
   2   1   0 3984.50  252.27
   2   1   0 4111.39  250.37
   2   1   0 3557.84  252.67
   2   1   0 4342.27  250.97
   2   1   0 4326.67  254.67
   2   1   0 4059.69  250.17
   2   1   0 4378.36  251.57
  -3  -1   0  463.55   38.90
  -3  -1   0  421.16   42.10
  -3  -1   0  447.56   39.20
  -3  -1   0  405.46   35.50
  -3  -1   0  415.26   40.20
  -3  -1   0  453.85   37.50
  -3  -1   0  514.95   38.20
  -3  -1   0  483.05   41.10
  -3  -1   0  441.36   41.50
  -3  -1   0  448.36   37.80
   3   1   0  472.25   41.60
   3   1   0  489.65   39.40
   3   1   0  458.75   36.70
   3   1   0  437.86   38.60
   3   1   0  378.66   38.10
   3   1   0  444.66   42.80
   3   1   0  478.85   41.10
   3   1   0  483.25   37.90
   3   1   0  440.96   38.00
  -4  -1   0  824.42   61.29
  -4  -1   0  798.72   58.99
  -4  -1   0  726.43   69.39
  -4  -1   0  725.73   64.19
  -4  -1   0  732.53   58.09
  -4  -1   0  728.53   63.09
  -4  -1   0  595.74   71.19
  -4  -1   0  789.52   66.99
  -4  -1   0  847.92   62.89
   4   1   0  725.33   61.89
   4   1   0  807.22   58.49
   4   1   0  849.41   61.89
   4   1   0  826.82   58.79
   4   1   0  764.12   67.19
   4   1   0  663.73   61.89
   4   1   0  787.62   60.89
   4   1   0  723.53   60.99
   4   1   0  832.62   67.09
  -5  -1   0   29.10   16.70
  -5  -1   0   17.00   14.20
  -5  -1   0   23.60   14.80
  -5  -1   0   34.50   20.00
  -5  -1   0   35.20   16.10
  -5  -1   0   34.70   16.40
  -5  -1   0   30.10   17.50
  -5  -1   0   35.80   22.20
  -5  -1   0  -21.60   19.60
  -5  -1   0   26.50   15.00
  -5  -1   0   54.49   20.60
   5   1   0    7.10   13.20
   5   1   0   30.30   14.00
   5   1   0   39.20   14.70
   5   1   0   16.00   14.00
   5   1   0   54.19   14.40
   5   1   0   56.99   22.90
   5   1   0    2.50   14.10
   5   1   0   23.70   17.30
   5   1   0   39.00   17.00
  -6  -1   0  373.06   37.70
  -6  -1   0  304.17   56.69
  -6  -1   0  376.36   44.20
  -6  -1   0  314.87   45.90
  -6  -1   0  341.47   46.60
  -6  -1   0  265.47   44.40
  -6  -1   0  275.57   44.00
  -6  -1   0  261.87   52.49
  -6  -1   0  345.57   42.60
  -6  -1   0  386.66   43.10
  -6  -1   0  342.47   45.60
   6   1   0  399.96   51.29
   6   1   0  300.37   37.20
   6   1   0  300.47   43.40
   6   1   0  344.27   45.30
   6   1   0  314.77   42.00
   6   1   0  343.77   43.10
   6   1   0  356.26   40.40
   6   1   0  311.47   39.40
   6   1   0  275.57   34.50
  -7  -1   0  252.47   66.69
  -7  -1   0  255.57   54.29
  -7  -1   0  163.78   35.00
  -7  -1   0  251.87   42.10
  -7  -1   0  255.97   44.20
  -7  -1   0  246.98   33.60
  -7  -1   0  211.68   44.70
  -7  -1   0  209.68   38.10
  -7  -1   0  213.18   35.50
  -7  -1   0  291.37   45.90
  -7  -1   0  175.48   38.40
   7   1   0  168.68   34.80
   7   1   0  170.48   38.60
   7   1   0  157.78   28.70
   7   1   0  246.58   38.10
   7   1   0  282.57   41.10
   7   1   0  248.08   51.09
   7   1   0  244.68   36.00
   7   1   0  213.18   45.00
  -8  -1   0 1018.30   91.49
  -8  -1   0  848.72   97.69
  -8  -1   0  888.91   74.29
  -8  -1   0  865.71   93.79
  -8  -1   0  697.53   92.89
  -8  -1   0  841.62   98.99
  -8  -1   0  816.62   88.69
  -8  -1   0  818.32   78.69
  -8  -1   0  867.11   95.29
   8   1   0  846.52   79.29
   8   1   0  915.41   79.09
   8   1   0  912.81   93.09
   8   1   0  867.71   88.39
   8   1   0  902.61   76.39
   8   1   0  755.72   76.49
   8   1   0  974.80   82.99
  -9  -1   0 1097.79  142.59
  -9  -1   0 1209.08  101.39
  -9  -1   0  997.40  121.49
  -9  -1   0 1134.79   94.29
  -9  -1   0 1075.39  105.59
  -9  -1   0 1001.20  114.49
   9   1   0 1089.09  110.49
   9   1   0 1467.15  108.99
   9   1   0 1168.88  100.49
   9   1   0 1203.78   99.69
   9   1   0 1090.89  100.49
   9   1   0 1302.77   99.59
   9   1   0 1096.79  108.59
 -10  -1   0  170.58   72.39
 -10  -1   0  -20.70   31.90
 -10  -1   0   33.90   51.89
 -10  -1   0    4.40   64.09
 -10  -1   0   54.09   51.29
 -10  -1   0   35.10   41.80
 -10  -1   0   44.00   42.60
  10   1   0  -19.90   39.60
  10   1   0   -6.60   31.40
  10   1   0  -12.80   35.10
  10   1   0   49.00   40.20
  10   1   0    5.00   40.00
  10   1   0   35.70   44.80
  10   1   0   -1.90   44.00
 -11  -1   0  -14.70   55.79
 -11  -1   0  -70.09   55.79
 -11  -1   0  -44.20   63.19
 -11  -1   0    9.50   60.99
 -11  -1   0   72.69   37.90
  11   1   0  -81.19   52.49
  11   1   0   84.99   38.90
  11   1   0  121.89   50.39
  11   1   0   75.99   78.49
  11   1   0   62.29   57.29
  12  -2   0  377.56   71.89
  12  -2   0  307.57   80.69
  12  -2   0  292.97   72.59
  12  -2   0  513.45   79.29
 -12   2   0  354.06   84.39
 -12   2   0  471.85   81.19
 -12   2   0  517.45   51.69
 -12   2   0  206.58   94.29
 -12   2   0  521.15  101.69
  11  -2   0  425.56   67.69
  11  -2   0  427.76   66.29
  11  -2   0  510.35   65.79
  11  -2   0  375.56   65.09
  11  -2   0  467.95   81.29
  11  -2   0  237.18   57.39
  11  -2   0  373.26   70.69
 -11   2   0  319.27   69.69
 -11   2   0  643.34   86.39
 -11   2   0  449.26   76.39
 -11   2   0  343.17  109.59
 -11   2   0  355.16   86.59
 -11   2   0  498.45  101.99
 -11   2   0  429.66   47.60
  10  -2   0  344.07   63.59
  10  -2   0  446.36   41.80
  10  -2   0  565.94   64.69
  10  -2   0  487.05   72.19
  10  -2   0  361.96   64.39
  10  -2   0  377.86   66.89
  10  -2   0  511.25   45.70
  10  -2   0  424.86   62.39
 -10   2   0  469.35   79.59
 -10   2   0  449.26   49.20
 -10   2   0  310.17   71.99
 -10   2   0  417.26   74.99
 -10   2   0  534.35   72.99
 -10   2   0  325.67   59.39
 -10   2   0  310.07   80.89
   9  -2   0  587.54   77.19
   9  -2   0  608.64   79.89
   9  -2   0  590.64   68.39
   9  -2   0  748.53   64.69
   9  -2   0  638.24   69.89
   9  -2   0  627.04   53.39
   9  -2   0  711.33   79.39
   9  -2   0  686.53   72.49
  -9   2   0  661.53   98.19
  -9   2   0  651.23   74.79
  -9   2   0  624.74   75.59
  -9   2   0  737.83   86.49
  -9   2   0  659.83   70.09
  -9   2   0  578.14   55.29
  -9   2   0  724.93   93.49
  -9   2   0  506.75   71.99
   8  -2   0  307.27   66.29
   8  -2   0  199.68   35.10
   8  -2   0  170.28   39.00
   8  -2   0  210.08   32.80
   8  -2   0  186.58   27.00
   8  -2   0  181.38   39.20
   8  -2   0  166.38   37.70
   8  -2   0  173.28   38.70
   8  -2   0  217.58   63.99
   8  -2   0  160.78   38.00
  -8   2   0  190.18   62.89
  -8   2   0  188.18   39.20
  -8   2   0  220.48   43.80
  -8   2   0  283.57   62.99
  -8   2   0  210.38   38.70
  -8   2   0  244.58   49.00
  -8   2   0  216.68   32.70
  -8   2   0  167.18   42.80
  -8   2   0  159.98   40.00
  -8   2   0  138.19   38.00
   7  -2   0  165.98   31.20
   7  -2   0  268.87   50.69
   7  -2   0  183.68   30.90
   7  -2   0  139.09   28.70
   7  -2   0  239.38   36.80
   7  -2   0  245.98   49.00
   7  -2   0  218.58   35.90
   7  -2   0  213.08   29.90
   7  -2   0  186.38   29.30
   7  -2   0  226.28   53.69
   7  -2   0  171.58   31.50
  -7   2   0  240.38   40.40
  -7   2   0  151.88   37.00
  -7   2   0  155.58   30.90
  -7   2   0  209.28   35.90
  -7   2   0  217.58   31.50
  -7   2   0  311.47   51.09
  -7   2   0  197.28   44.70
  -7   2   0  257.17   43.20
  -7   2   0  287.67   45.20
  -7   2   0  158.78   33.10
  -7   2   0  218.78   36.20
   6  -2   0 1862.11  136.69
   6  -2   0 1484.95  115.29
   6  -2   0 1770.92  126.09
   6  -2   0 1569.34  115.39
   6  -2   0 1653.53  107.29
   6  -2   0 1592.34  107.99
   6  -2   0 1496.25  113.39
   6  -2   0 1434.66  120.89
   6  -2   0 1663.43  116.19
   6  -2   0 1700.93  124.69
   6  -2   0 1463.05  115.89
  -6   2   0 1608.54  120.19
  -6   2   0 1652.23  117.29
  -6   2   0 1738.13  118.39
  -6   2   0 1538.65  116.39
  -6   2   0 1478.35  111.89
  -6   2   0 1618.44  126.09
  -6   2   0 1318.67  116.59
  -6   2   0 1500.15  119.49
  -6   2   0 1452.35  122.39
  -6   2   0 1474.15  105.89
   5  -2   0 1695.33  122.79
   5  -2   0 1452.45  114.69
   5  -2   0 1783.22  109.99
   5  -2   0 1625.54  115.99
   5  -2   0 1541.15  110.39
   5  -2   0 1784.42  129.79
   5  -2   0 1560.44  116.99
   5  -2   0 1848.52  124.19
   5  -2   0 1460.85  120.39
   5  -2   0 1662.13  115.29
   5  -2   0 1456.35  113.49
  -5   2   0 1677.53  108.89
  -5   2   0 1612.44  114.49
  -5   2   0 1546.05  119.59
  -5   2   0 1694.23  125.19
  -5   2   0 1725.23  111.29
  -5   2   0 1846.82  114.89
  -5   2   0 1629.94  116.59
  -5   2   0 1774.72  118.59
  -5   2   0 1617.24  117.29
  -5   2   0 1447.96  122.19
  -5   2   0 1654.23  120.89
   4  -2   0  914.41   73.09
   4  -2   0  807.72   76.19
   4  -2   0  930.41   68.19
   4  -2   0  921.51   69.29
   4  -2   0  981.20   68.99
   4  -2   0  943.41   64.19
   4  -2   0  964.70   74.09
   4  -2   0  936.01   78.19
   4  -2   0  932.01   70.99
   4  -2   0  879.21   66.49
   4  -2   0  900.01   68.39
  -4   2   0  930.91   66.99
  -4   2   0  918.51   67.69
  -4   2   0  833.82   71.89
  -4   2   0  868.31   71.79
  -4   2   0  974.50   70.09
  -4   2   0  843.22   75.59
  -4   2   0  906.81   70.29
  -4   2   0  859.81   68.69
  -4   2   0  869.31   62.79
  -4   2   0  928.11   69.89
  -4   2   0  968.80   66.69
   3  -2   0 1050.99   72.99
   3  -2   0  966.70   68.39
   3  -2   0  838.42   67.39
   3  -2   0  980.30   71.39
   3  -2   0  985.00   75.39
   3  -2   0  907.81   66.49
   3  -2   0 1015.40   69.19
   3  -2   0 1067.59   68.49
   3  -2   0 1009.20   65.69
   3  -2   0  922.51   67.99
   3  -2   0  894.71   73.99
  -3   2   0  934.51   67.89
  -3   2   0  892.01   69.99
  -3   2   0 1031.80   69.69
  -3   2   0  908.21   70.69
  -3   2   0  905.41   66.89
  -3   2   0  922.21   66.99
  -3   2   0 1018.70   68.39
  -3   2   0  957.40   63.99
  -3   2   0  992.80   74.79
  -3   2   0  900.91   68.09
  -3   2   0  913.81   73.49
  -3   2   0 1066.29   69.99
   2  -2   0 2424.86  157.98
   2  -2   0 2664.03  162.68
   2  -2   0 2679.63  159.68
   2  -2   0 2447.35  157.58
   2  -2   0 2426.06  159.98
   2  -2   0 2931.91  160.68
   2  -2   0 2410.86  161.38
   2  -2   0 2688.23  165.98
   2  -2   0 2683.63  162.48
   2  -2   0 2426.46  164.68
   2  -2   0 2584.04  157.88
   2  -2   0 2623.84  159.28
  -2   2   0 2505.95  164.18
  -2   2   0 2711.73  161.18
  -2   2   0 2651.14  158.78
  -2   2   0 2480.05  157.88
  -2   2   0 2151.88  162.88
  -2   2   0 2501.35  161.48
  -2   2   0 2592.04  161.58
  -2   2   0 2721.83  159.58
  -2   2   0 2504.35  161.48
  -2   2   0 2586.84  160.68
  -2   2   0 2466.85  157.88
   1  -2   0  413.46   30.10
   1  -2   0  406.86   32.90
   1  -2   0  455.05   29.60
   1  -2   0  430.66   31.60
   1  -2   0  415.36   33.50
   1  -2   0  448.46   32.00
   1  -2   0  449.76   27.00
   1  -2   0  392.46   30.60
   1  -2   0  426.16   29.90
   1  -2   0  453.95   34.10
  -1   2   0  426.86   30.60
  -1   2   0  412.86   32.60
  -1   2   0  432.56   30.30
  -1   2   0  447.86   33.90
  -1   2   0  396.56   31.20
  -1   2   0  410.66   32.80
  -1   2   0  391.76   27.00
  -1   2   0  414.66   29.30
  -1   2   0  387.36   27.20
  -1   2   0  421.76   30.90
  -1   2   0  431.76   29.90
   0  -2   0 2009.10  130.49
   0  -2   0 2141.29  132.49
   0  -2   0 2082.69  134.39
   0  -2   0 2219.78  131.09
   0  -2   0 2231.58  130.29
   0  -2   0 2001.20  130.99
   0  -2   0 2251.17  133.89
   0  -2   0 2049.79  130.69
   0  -2   0 2042.40  131.39
   0  -2   0 1907.11  133.99
   0  -2   0 2132.59  129.89
   0  -2   0 2355.56  133.49
   0   2   0 2218.38  131.19
   0   2   0 2024.90  130.39
   0   2   0 2177.98  133.59
   0   2   0 2361.86  135.39
   0   2   0 2109.99  130.39
   0   2   0 2243.78  131.49
   0   2   0 2199.18  133.19
   0   2   0 2187.88  134.49
  -1  -2   0 4949.90  307.97
  -1  -2   0 5540.55  312.07
  -1  -2   0 5102.49  307.97
  -1  -2   0 5470.55  311.07
  -1  -2   0 4497.85  310.97
  -1  -2   0 5494.85  311.37
  -1  -2   0 4758.52  308.07
  -1  -2   0 5127.79  307.67
  -1  -2   0 5001.30  308.77
  -1  -2   0 5021.20  309.97
   1   2   0 5071.59  310.87
   1   2   0 5406.06  307.37
   1   2   0 5202.18  310.27
   1   2   0 5030.50  312.57
   1   2   0 4693.63  308.77
   1   2   0 5751.82  309.77
   1   2   0 4686.33  311.37
   1   2   0 5321.67  311.87
   1   2   0 5030.10  308.47
  -2  -2   0 3258.67  201.18
  -2  -2   0 3400.66  209.68
  -2  -2   0 3227.38  202.58
  -2  -2   0 3643.24  209.48
  -2  -2   0 3393.76  209.88
  -2  -2   0 3573.34  204.98
  -2  -2   0 3324.47  208.78
  -2  -2   0 2944.91  205.88
  -2  -2   0 3316.87  208.78
  -2  -2   0 3237.08  205.28
  -2  -2   0 3388.96  205.08
  -2  -2   0 3227.28  210.28
   2   2   0 3183.78  204.78
   2   2   0 3407.36  209.98
   2   2   0 3268.97  210.28
   2   2   0 3071.59  208.58
   2   2   0 3424.36  206.58
   2   2   0 3465.65  207.88
   2   2   0 3144.49  201.78
   2   2   0 3531.15  202.08
   2   2   0 3469.05  204.18
  -3  -2   0   20.10   10.20
  -3  -2   0   34.00   11.80
  -3  -2   0   20.30   11.80
  -3  -2   0   23.00   12.10
  -3  -2   0   16.10    9.20
  -3  -2   0   45.60   15.70
  -3  -2   0   18.80   11.20
  -3  -2   0    7.20   10.20
  -3  -2   0   28.50    9.10
  -3  -2   0   18.00   14.30
  -3  -2   0   17.70    8.60
  -3  -2   0   25.30    4.20
   3   2   0    2.70    8.80
   3   2   0   27.40   11.40
   3   2   0   19.40    7.70
   3   2   0   33.10   10.30
   3   2   0   14.30   10.30
   3   2   0   32.20   11.10
   3   2   0   17.30   12.10
   3   2   0   18.40    8.70
   3   2   0   21.50    4.80
   3   2   0   32.40   13.30
  -4  -2   0  855.71   63.99
  -4  -2   0  851.51   62.59
  -4  -2   0  704.33   66.69
  -4  -2   0  783.22   63.69
  -4  -2   0  782.52   65.39
  -4  -2   0  812.52   66.89
  -4  -2   0  791.12   60.39
  -4  -2   0  912.31   72.49
   4   2   0  794.42   62.29
   4   2   0  895.01   63.59
   4   2   0  845.92   67.59
   4   2   0  702.23   63.89
   4   2   0  757.22   60.39
   4   2   0  747.73   60.89
   4   2   0  843.22   61.29
   4   2   0  765.62   67.89
   4   2   0  801.82   68.49
  -5  -2   0 1194.38   96.79
  -5  -2   0 1083.19   94.19
  -5  -2   0 1253.47   91.89
  -5  -2   0 1332.07   91.19
  -5  -2   0 1072.99   96.19
  -5  -2   0 1238.98   88.39
  -5  -2   0 1276.17  100.99
  -5  -2   0 1320.77   93.29
  -5  -2   0 1047.00   96.59
  -5  -2   0 1310.97   95.89
   5   2   0 1287.27   89.29
   5   2   0 1220.68   88.19
   5   2   0 1285.97   90.59
   5   2   0 1104.69   88.69
   5   2   0 1332.77   89.69
   5   2   0 1412.76  100.89
   5   2   0 1060.59   93.19
   5   2   0 1126.09   95.59
   5   2   0 1095.39   91.79
   5   2   0 1194.18   90.39
  -6  -2   0 1044.10   83.79
  -6  -2   0 1128.59   86.69
  -6  -2   0 1037.90   92.89
  -6  -2   0 1052.89   96.29
  -6  -2   0 1115.79   92.09
  -6  -2   0  939.51   81.69
  -6  -2   0  970.30   89.89
  -6  -2   0  991.90  100.59
  -6  -2   0 1081.39  101.29
  -6  -2   0 1217.38   90.79
   6   2   0 1008.00   88.79
   6   2   0 1158.78   85.79
   6   2   0  951.80   81.09
   6   2   0 1299.97   86.89
   6   2   0 1088.89   85.89
   6   2   0 1157.48   96.59
   6   2   0 1059.69   90.59
   6   2   0  947.31   90.49
   6   2   0 1272.77   86.89
   6   2   0 1003.30   82.59
  -7  -2   0  572.04   82.89
  -7  -2   0  470.65   64.29
  -7  -2   0  605.94   73.39
  -7  -2   0  451.95   51.09
  -7  -2   0  446.76   68.29
  -7  -2   0  460.85   60.09
  -7  -2   0  481.75   59.99
  -7  -2   0  491.45   62.49
  -7  -2   0  538.35   53.89
  -7  -2   0  543.35   65.09
  -7  -2   0  414.76   63.29
   7   2   0  640.74   66.69
   7   2   0  465.35   58.19
   7   2   0  488.25   53.49
   7   2   0  608.34   85.69
   7   2   0  580.74   57.19
   7   2   0  468.85   61.79
   7   2   0  594.74   56.49
   7   2   0  501.15   50.09
   7   2   0  476.05   60.99
   7   2   0  593.64   56.29
  -8  -2   0  541.95   89.09
  -8  -2   0  697.23   77.69
  -8  -2   0  758.52   83.79
  -8  -2   0  722.13   68.79
  -8  -2   0  665.93   92.39
  -8  -2   0  696.53   81.19
  -8  -2   0  631.24   67.89
   8   2   0  688.23   79.59
   8   2   0  602.14   69.49
   8   2   0  765.72  126.89
   8   2   0  783.12   70.99
   8   2   0  812.92   72.99
   8   2   0  690.23   76.39
   8   2   0  633.44   64.49
   8   2   0  842.62   72.59
  -9  -2   0   49.70   63.19
  -9  -2   0  -49.90   50.39
  -9  -2   0   -6.30   37.20
  -9  -2   0    8.60   26.60
  -9  -2   0   72.39   48.90
  -9  -2   0   54.09   36.80
  -9  -2   0   30.90   39.10
  -9  -2   0   11.60   44.30
   9   2   0   25.60   31.90
   9   2   0   -1.20   26.90
   9   2   0  -39.20   37.90
   9   2   0   23.80   24.90
   9   2   0  -40.60   37.80
   9   2   0    2.00   32.90
   9   2   0   18.00   34.40
 -10  -2   0  254.67   88.49
 -10  -2   0  414.36   63.99
 -10  -2   0  291.57   71.99
 -10  -2   0  520.05   62.29
 -10  -2   0  339.57   64.39
 -10  -2   0  476.75   87.49
  10   2   0  405.96   62.79
  10   2   0  332.57   63.69
  10   2   0  373.36   68.59
  10   2   0  552.34   70.09
  10   2   0  399.36   62.29
  10   2   0  423.46   65.39
  10   2   0  447.86   69.59
 -11  -2   0  481.15   74.69
 -11  -2   0  372.26   83.39
 -11  -2   0  384.66   89.69
 -11  -2   0  379.76   83.79
 -11  -2   0  283.17   94.19
  11   2   0  516.35   79.19
  11   2   0  348.27   59.89
  11   2   0  326.67   78.79
  11   2   0  353.06   71.99
  12  -3   0  249.97   64.29
  12  -3   0   41.20   58.49
  12  -3   0  150.58   71.69
  12  -3   0  120.29   62.49
 -12   3   0  170.38   56.49
 -12   3   0   32.10   74.09
 -12   3   0  202.48   55.19
 -12   3   0  161.08   73.89
 -12   3   0  203.98   67.09
  11  -3   0    1.00   46.40
  11  -3   0    3.80   39.40
  11  -3   0   42.70   68.69
  11  -3   0  -15.50   43.40
  11  -3   0  -21.50   45.10
  11  -3   0  -94.79   43.80
  11  -3   0   53.99   39.40
  11  -3   0    4.80   22.00
 -11   3   0    5.50   49.10
 -11   3   0  -25.60   59.39
 -11   3   0  126.99  108.19
 -11   3   0   56.59   68.09
 -11   3   0  -44.10   48.30
 -11   3   0    8.70   22.40
  10  -3   0   71.29   58.49
  10  -3   0  100.29   46.70
  10  -3   0   48.10   34.40
  10  -3   0   83.89   21.10
  10  -3   0  117.39   38.10
  10  -3   0   78.69   41.80
  10  -3   0   47.10   38.20
 -10   3   0  155.28   57.89
 -10   3   0   18.10   37.20
 -10   3   0  126.59   71.59
 -10   3   0   79.49   65.09
 -10   3   0  114.79   44.40
 -10   3   0   25.30   41.10
 -10   3   0  111.49   23.40
 -10   3   0  103.59   42.30
   9  -3   0  437.96   43.60
   9  -3   0  430.46   66.99
   9  -3   0  398.06   63.79
   9  -3   0  454.85   53.59
   9  -3   0  442.46   58.69
   9  -3   0  529.95   62.69
   9  -3   0  306.67   90.29
   9  -3   0  453.75   66.49
  -9   3   0  365.56   59.19
  -9   3   0  476.65   79.29
  -9   3   0  393.56   66.59
  -9   3   0  547.45   74.49
  -9   3   0  390.86   69.19
  -9   3   0  595.64   83.19
  -9   3   0  410.16   59.39
  -9   3   0  469.15   61.09
   8  -3   0  686.23   70.09
   8  -3   0  668.43   99.69
   8  -3   0  704.93   60.89
   8  -3   0  650.63   56.59
   8  -3   0  829.42  101.19
   8  -3   0  663.13  104.19
   8  -3   0  757.72   65.79
   8  -3   0  757.32   74.49
   8  -3   0  665.23   69.09
   8  -3   0  573.44   70.09
   8  -3   0  623.34   68.59
  -8   3   0  678.93   57.49
  -8   3   0  659.83   72.49
  -8   3   0  652.83   79.49
  -8   3   0  610.04   99.09
  -8   3   0  634.14   67.29
  -8   3   0  833.32   84.59
  -8   3   0  628.34   75.19
  -8   3   0  668.83   85.69
  -8   3   0  636.14   71.29
  -8   3   0  674.33  101.19
  -8   3   0  573.34   65.89
   7  -3   0 1203.18   99.49
   7  -3   0 1080.09  105.39
   7  -3   0 1408.46  126.09
   7  -3   0 1280.17  101.69
   7  -3   0 1406.96   93.99
   7  -3   0 1383.36  117.79
   7  -3   0 1223.98  100.49
   7  -3   0 1182.18   97.49
   7  -3   0 1274.67  101.49
   7  -3   0 1275.57   92.29
   7  -3   0 1379.56  116.39
  -7   3   0 1107.59  101.89
  -7   3   0 1111.79  106.89
  -7   3   0 1347.77  100.59
  -7   3   0 1121.99   97.29
  -7   3   0 1369.76  110.49
  -7   3   0 1456.15  109.19
  -7   3   0 1079.79  103.49
  -7   3   0 1209.68  113.59
  -7   3   0 1416.76  105.99
  -7   3   0 1286.17   90.69
  -7   3   0 1480.65  109.09
   6  -3   0  184.58   31.30
   6  -3   0  147.59   25.60
   6  -3   0  248.58   41.40
   6  -3   0  190.58   42.80
   6  -3   0  169.68   32.30
   6  -3   0  236.08   36.00
   6  -3   0  122.69   36.90
   6  -3   0  255.27   45.40
   6  -3   0  169.08   30.70
   6  -3   0  210.58   28.90
   6  -3   0  194.28   26.80
  -6   3   0  203.58   30.30
  -6   3   0  223.38   34.60
  -6   3   0  201.18   36.00
  -6   3   0  193.08   42.30
  -6   3   0  234.08   32.40
  -6   3   0  158.58   34.10
  -6   3   0  198.28   32.20
  -6   3   0  209.28   25.80
  -6   3   0  202.18   38.00
  -6   3   0  201.58   33.90
  -6   3   0  163.98   33.70
   5  -3   0   13.40   11.80
   5  -3   0   46.80   16.80
   5  -3   0   14.70   13.10
   5  -3   0   31.30   11.80
   5  -3   0   28.80   14.40
   5  -3   0   30.80   16.00
   5  -3   0   62.29   26.10
   5  -3   0   18.50   15.50
   5  -3   0   17.70   13.60
   5  -3   0   15.90   26.90
   5  -3   0   28.50   24.60
  -5   3   0   21.10   14.10
  -5   3   0   36.40   16.80
  -5   3   0   30.50   18.90
  -5   3   0   68.99   19.20
  -5   3   0   18.80   14.00
  -5   3   0   30.90   18.00
  -5   3   0   20.20   21.00
  -5   3   0   10.10   16.70
  -5   3   0   54.59   20.30
  -5   3   0   37.30   15.40
  -5   3   0   15.30    9.40
  -5   3   0   30.60   17.20
   4  -3   0 2385.26  153.68
   4  -3   0 2303.57  151.38
   4  -3   0 2255.77  154.18
   4  -3   0 2421.66  154.18
   4  -3   0 2221.78  149.99
   4  -3   0 2346.17  163.28
   4  -3   0 2505.75  160.98
   4  -3   0 2177.88  160.28
   4  -3   0 2226.48  154.98
   4  -3   0 2226.38  153.98
   4  -3   0 2508.35  165.78
  -4   3   0 1973.90  162.58
  -4   3   0 2325.27  153.58
  -4   3   0 2414.56  164.78
  -4   3   0 2321.27  157.58
  -4   3   0 2134.69  151.58
  -4   3   0 2571.54  155.78
  -4   3   0 2686.53  157.78
  -4   3   0 2591.54  156.98
  -4   3   0 2235.58  151.48
  -4   3   0 2271.57  157.58
  -4   3   0 2362.86  152.98
   3  -3   0 2787.32  170.08
   3  -3   0 2556.44  172.48
   3  -3   0 2540.25  174.58
   3  -3   0 2752.62  176.98
   3  -3   0 2712.83  172.18
   3  -3   0 2660.53  171.98
   3  -3   0 2633.84  169.68
   3  -3   0 2474.65  179.18
   3  -3   0 2858.31  176.78
   3  -3   0 2953.40  181.88
   3  -3   0 2754.32  169.08
  -3   3   0 2499.35  168.88
  -3   3   0 2784.62  173.58
  -3   3   0 2760.22  170.78
  -3   3   0 2531.75  173.58
  -3   3   0 2592.94  169.58
  -3   3   0 2844.92  175.38
  -3   3   0 2893.51  180.68
  -3   3   0 2724.43  171.28
  -3   3   0 2770.72  174.18
   2  -3   0 2308.57  145.49
   2  -3   0 2516.85  143.09
   2  -3   0 1985.30  142.39
   2  -3   0 2130.69  137.59
   2  -3   0 1969.20  145.99
   2  -3   0 2343.17  137.59
   2  -3   0 2524.95  149.88
   2  -3   0 2280.57  142.09
   2  -3   0 2390.16  141.29
   2  -3   0 2119.59  147.79
   2  -3   0 2394.76  145.69
  -2   3   0 2241.38  141.49
  -2   3   0 2088.99  137.99
  -2   3   0 2344.67  146.79
  -2   3   0 2232.28  142.79
  -2   3   0 2237.98  147.89
  -2   3   0 2288.57  143.69
  -2   3   0 2180.38  143.79
  -2   3   0 2218.48  139.69
  -2   3   0 2213.58  146.59
  -2   3   0 2167.58  138.39
  -2   3   0 2250.17  142.99
   1  -3   0 1005.70   73.29
   1  -3   0 1110.19   73.19
   1  -3   0 1015.60   69.09
   1  -3   0 1071.89   68.19
   1  -3   0 1055.59   67.49
   1  -3   0 1083.69   67.89
   1  -3   0 1045.30   71.29
   1  -3   0 1039.10   69.39
   1  -3   0 1023.10   70.99
   1  -3   0  992.20   70.89
  -1   3   0 1080.89   69.29
  -1   3   0 1039.00   67.49
  -1   3   0 1034.50   62.29
  -1   3   0 1057.49   71.29
  -1   3   0  998.50   67.79
  -1   3   0  913.91   70.69
  -1   3   0 1065.49   68.39
  -1   3   0 1007.30   62.39
  -1   3   0 1029.10   73.39
  -1   3   0 1046.40   62.69
  -1   3   0 1038.50   67.59
  -1   3   0  925.61   69.19
   0  -3   0  103.39   14.40
   0  -3   0   91.89   12.40
   0  -3   0   75.19   10.10
   0  -3   0   84.39    9.20
   0  -3   0   98.09    9.80
   0  -3   0  111.09   13.40
   0  -3   0   85.69   11.40
   0  -3   0   81.59   14.70
   0  -3   0   63.99   12.70
   0  -3   0   97.39   10.90
   0  -3   0   96.39   10.90
   0  -3   0   89.59   10.00
   0   3   0   92.89   14.00
   0   3   0   69.49   10.30
   0   3   0   81.09    9.90
   0   3   0   68.69   12.70
   0   3   0  112.19   15.80
   0   3   0   82.29    8.70
   0   3   0   78.49    9.80
   0   3   0   83.99   11.00
   0   3   0   81.49   11.80
  -1  -3   0  554.64   40.10
  -1  -3   0  543.55   37.50
  -1  -3   0  460.95   41.80
  -1  -3   0  466.95   37.20
  -1  -3   0  454.25   37.30
  -1  -3   0  537.35   40.60
  -1  -3   0  521.65   40.80
  -1  -3   0  528.55   36.70
  -1  -3   0  584.84   41.80
  -1  -3   0  516.15   38.90
   1   3   0  531.75   37.40
   1   3   0  507.65   40.00
   1   3   0  538.75   42.80
   1   3   0  536.85   40.40
   1   3   0  422.56   38.10
   1   3   0  545.55   42.20
   1   3   0  496.55   42.00
   1   3   0  506.15   38.70
   1   3   0  557.74   37.00
  -2  -3   0 1600.14  110.99
  -2  -3   0 1882.31  117.49
  -2  -3   0 1731.93  118.59
  -2  -3   0 1865.51  116.89
  -2  -3   0 1692.13  105.19
  -2  -3   0 1641.14  114.69
  -2  -3   0 1823.02  111.19
  -2  -3   0 1584.94  112.09
  -2  -3   0 1638.74  116.69
  -2  -3   0 1693.53  110.69
  -2  -3   0 1845.02  116.99
  -2  -3   0 1606.94  109.59
   2   3   0 1666.03  118.59
   2   3   0 1668.83  115.39
   2   3   0 1671.43  116.79
   2   3   0 1958.60  110.39
   2   3   0 1574.54  103.99
   2   3   0 1694.73  111.29
   2   3   0 1710.43  117.49
   2   3   0 1922.01  117.39
   2   3   0 1778.72  110.89
   2   3   0 1789.62  114.29
  -3  -3   0 3117.29  218.08
  -3  -3   0 3828.42  227.58
  -3  -3   0 3483.35  225.88
  -3  -3   0 3080.39  227.28
  -3  -3   0 4066.09  227.68
  -3  -3   0 3287.17  222.68
  -3  -3   0 3473.55  215.78
  -3  -3   0 3794.52  226.78
  -3  -3   0 3572.14  219.88
  -3  -3   0 3579.84  213.98
  -3  -3   0 3355.66  220.28
   3   3   0 3717.43  220.48
   3   3   0 3458.85  214.58
   3   3   0 3409.56  214.58
   3   3   0 3244.28  228.98
   3   3   0 3753.12  225.78
   3   3   0 3422.16  222.78
   3   3   0 3341.47  225.48
   3   3   0 3931.71  218.58
   3   3   0 3358.66  225.78
  -4  -3   0 1491.25  103.59
  -4  -3   0 1432.86  105.89
  -4  -3   0 1404.96   87.09
  -4  -3   0 1581.04   99.99
  -4  -3   0 1375.66  103.49
  -4  -3   0 1545.05   97.69
  -4  -3   0 1417.56  105.99
  -4  -3   0 1362.36   97.39
  -4  -3   0 1591.94  106.49
  -4  -3   0 1307.27   99.19
  -4  -3   0 1459.65  108.09
  -4  -3   0 1296.17  106.09
   4   3   0 1494.15  103.29
   4   3   0 1375.06   97.99
   4   3   0 1362.76  100.39
   4   3   0 1216.08  103.59
   4   3   0 1388.86  106.79
   4   3   0 1336.07  104.89
   4   3   0 1586.44   97.49
   4   3   0 1323.67   94.39
  -5  -3   0   38.30   17.40
  -5  -3   0   30.30   21.60
  -5  -3   0   16.00   26.90
  -5  -3   0   -1.60   13.30
  -5  -3   0   21.30   14.40
  -5  -3   0   -5.10   17.20
  -5  -3   0   34.70   18.00
  -5  -3   0   35.50   22.70
  -5  -3   0   29.10   18.30
  -5  -3   0  -12.40   14.70
  -5  -3   0   51.39   24.40
   5   3   0   26.80   16.30
   5   3   0   -6.10   14.50
   5   3   0   -4.70   14.80
   5   3   0   14.90   19.90
   5   3   0   15.00   14.10
   5   3   0   23.20   16.70
   5   3   0   40.00   28.80
   5   3   0    7.90   13.20
   5   3   0   15.70   12.90
  -6  -3   0   94.19   43.50
  -6  -3   0   41.90   19.00
  -6  -3   0   40.30   16.70
  -6  -3   0   34.40   27.40
  -6  -3   0   26.10   30.00
  -6  -3   0   16.30   20.40
  -6  -3   0   46.20   26.80
  -6  -3   0   16.30   31.50
  -6  -3   0   41.60   22.00
  -6  -3   0    8.00   22.80
  -6  -3   0   44.50   23.20
   6   3   0   54.89   18.40
   6   3   0   35.80   18.30
   6   3   0   30.00   24.40
   6   3   0   44.20   22.60
   6   3   0   41.20   16.90
   6   3   0   43.10   20.30
   6   3   0   36.30   22.90
   6   3   0   37.60   25.40
   6   3   0    1.90   33.70
  -7  -3   0  118.59   38.30
  -7  -3   0  118.49   34.70
  -7  -3   0  100.39   49.40
  -7  -3   0  141.49   57.19
  -7  -3   0  132.49   28.10
  -7  -3   0  165.38   37.90
  -7  -3   0  172.48   47.10
  -7  -3   0  139.19   25.60
  -7  -3   0  155.78   64.49
  -7  -3   0   98.29   40.50
  -7  -3   0  181.58   40.90
  -7  -3   0   90.29   36.00
   7   3   0   98.69   35.10
   7   3   0  161.18   30.00
   7   3   0  170.38   40.10
   7   3   0  116.29   23.00
   7   3   0  210.88   33.30
   7   3   0  136.69   34.80
   7   3   0  158.68   35.90
   7   3   0  128.69   28.90
  -8  -3   0 1259.57  100.59
  -8  -3   0 1160.78  108.89
  -8  -3   0 1218.78  113.59
  -8  -3   0 1066.69   96.29
  -8  -3   0 1028.80  122.69
  -8  -3   0 1169.88  107.29
  -8  -3   0 1058.99  108.79
  -8  -3   0 1057.89  114.49
   8   3   0 1184.28  108.59
   8   3   0 1256.37  111.39
   8   3   0 1255.57  102.49
   8   3   0 1186.68   99.29
   8   3   0 1083.89  106.29
   8   3   0 1187.58   92.89
   8   3   0 1304.07  104.59
   8   3   0 1136.59   95.09
  -9  -3   0  851.81  107.29
  -9  -3   0  650.43   91.09
  -9  -3   0  613.64   76.49
  -9  -3   0  747.73  102.59
  -9  -3   0  578.94   82.99
  -9  -3   0  882.51  111.09
  -9  -3   0  652.63   72.79
  -9  -3   0  578.34   92.79
   9   3   0  644.44   66.69
   9   3   0  790.02   83.79
   9   3   0  648.54   82.19
   9   3   0  872.21   83.19
   9   3   0  702.33   89.49
   9   3   0  762.22   97.09
   9   3   0  816.72   77.99
   9   3   0  634.34   72.39
 -10  -3   0  251.27   69.69
 -10  -3   0  450.15   67.99
 -10  -3   0  451.05   67.89
 -10  -3   0  315.57   95.39
 -10  -3   0  290.07   69.49
 -10  -3   0  441.66  115.69
 -10  -3   0  326.27   83.19
  10   3   0  284.87   79.39
  10   3   0  360.86   74.19
  10   3   0  244.38   51.79
  10   3   0  403.56   58.59
  10   3   0  305.87   64.19
 -11  -3   0  121.89   75.79
 -11  -3   0  -13.40   46.90
 -11  -3   0   93.99   94.99
  11   3   0   18.70   52.59
  11   3   0   42.70   41.90
  11   3   0    6.20   68.99
  11   3   0  -44.90   55.09
  12  -4   0  248.88   75.49
  12  -4   0   94.29   56.29
  12  -4   0  247.88   66.69
  12  -4   0  287.17   71.19
  12  -4   0  189.68   64.99
 -12   4   0  266.07   65.49
 -12   4   0  178.58   78.39
 -12   4   0  253.67   56.49
 -12   4   0  117.09   79.79
 -12   4   0  306.27   57.79
  11  -4   0  335.37   64.79
  11  -4   0  368.06   62.79
  11  -4   0  526.35   83.19
  11  -4   0  306.47   45.30
  11  -4   0  333.97   59.09
  11  -4   0  353.06   72.29
  11  -4   0  351.86   68.29
 -11   4   0  224.18   71.39
 -11   4   0  302.57   62.39
 -11   4   0  394.36   56.59
 -11   4   0  346.47   59.39
 -11   4   0  216.48   75.69
 -11   4   0  475.25  132.49
 -11   4   0  345.17   77.89
  10  -4   0  402.66   64.49
  10  -4   0  503.55   77.69
  10  -4   0  519.35   73.29
  10  -4   0  490.05   49.60
  10  -4   0  455.85   64.79
  10  -4   0  417.36   67.59
  10  -4   0  350.56   65.69
 -10   4   0  506.65   92.29
 -10   4   0  497.65   62.49
 -10   4   0  480.55   64.69
 -10   4   0  445.46   79.09
 -10   4   0  459.85   72.89
 -10   4   0  706.93  105.49
 -10   4   0  599.44   74.39
 -10   4   0  389.06   67.09
   9  -4   0  348.37   53.19
   9  -4   0  359.16   63.99
   9  -4   0  325.47   55.29
   9  -4   0  300.87   42.40
   9  -4   0  376.06   58.89
   9  -4   0  413.86   52.39
   9  -4   0  352.36   56.29
  -9   4   0  452.15   75.29
  -9   4   0  327.27   59.19
  -9   4   0  424.06   60.49
  -9   4   0  413.06   66.39
  -9   4   0  268.87   50.79
  -9   4   0  473.75   59.99
  -9   4   0  359.16   49.90
  -9   4   0  334.77   58.19
  -9   4   0  434.76   76.99
   8  -4   0  148.09   79.09
   8  -4   0  154.88   26.30
   8  -4   0  175.88   65.39
   8  -4   0  212.78   63.49
   8  -4   0  230.48   44.30
   8  -4   0  150.78   36.50
   8  -4   0  172.58   34.60
   8  -4   0  139.09   29.30
   8  -4   0   95.99   35.10
   8  -4   0  158.68   34.80
  -8   4   0  168.98   46.00
  -8   4   0  167.68   35.30
  -8   4   0  180.78   42.60
  -8   4   0  151.78   41.90
  -8   4   0  243.08   53.29
  -8   4   0  128.89   28.10
  -8   4   0  125.39   44.70
  -8   4   0  136.19   35.50
  -8   4   0  156.98   32.20
  -8   4   0  129.29   65.99
  -8   4   0  211.78   37.70
   7  -4   0   -1.00   19.40
   7  -4   0   13.20   19.30
   7  -4   0    1.40   16.20
   7  -4   0  -18.70   25.40
   7  -4   0   35.00   48.80
   7  -4   0  -10.60   17.40
   7  -4   0   -6.90   41.40
   7  -4   0   10.00   38.70
   7  -4   0  -10.70   19.70
   7  -4   0    7.20   15.50
   7  -4   0   15.40   17.00
  -7   4   0    4.30   20.10
  -7   4   0   10.50   30.80
  -7   4   0    1.90   23.40
  -7   4   0    6.70   25.90
  -7   4   0   -2.90   19.30
  -7   4   0  -24.60   15.10
  -7   4   0   19.70   20.10
  -7   4   0  -15.20   21.00
  -7   4   0   25.70   41.00
  -7   4   0   17.90   29.90
  -7   4   0    4.80   21.70
  -7   4   0   -2.30   29.40
   6  -4   0  329.17   43.70
   6  -4   0  381.36   54.99
   6  -4   0  376.86   53.39
   6  -4   0  387.56   42.20
   6  -4   0  348.27   39.80
   6  -4   0  427.56   67.39
   6  -4   0  339.27   38.80
   6  -4   0  327.87   49.20
   6  -4   0  401.86   42.90
   6  -4   0  443.86   45.90
  -6   4   0  371.16   49.80
  -6   4   0  341.97   35.80
  -6   4   0  362.76   49.30
  -6   4   0  437.46   48.90
  -6   4   0  333.77   60.09
  -6   4   0  295.17   40.40
  -6   4   0  336.57   58.59
  -6   4   0  320.87   44.00
  -6   4   0  349.87   43.40
  -6   4   0  352.66   43.50
   5  -4   0  971.40   79.59
   5  -4   0  998.00   75.29
   5  -4   0 1109.19   81.69
   5  -4   0  970.80   87.29
   5  -4   0  922.71   78.99
   5  -4   0 1027.50   77.09
   5  -4   0 1141.59   97.29
   5  -4   0 1015.10   93.59
   5  -4   0 1116.19   89.99
   5  -4   0 1086.49   80.79
   5  -4   0  909.21   77.09
  -5   4   0  944.71   77.59
  -5   4   0 1165.28   84.09
  -5   4   0 1171.28   85.39
  -5   4   0  952.90   81.89
  -5   4   0 1028.20   83.69
  -5   4   0  985.90   80.79
  -5   4   0 1074.29   76.69
  -5   4   0  920.81   83.39
  -5   4   0 1089.69   91.19
  -5   4   0 1015.40   78.59
   4  -4   0 1120.19   85.29
   4  -4   0 1010.70   74.99
   4  -4   0  933.51   72.59
   4  -4   0 1083.79   87.59
   4  -4   0 1060.59   79.09
   4  -4   0 1293.17   88.79
   4  -4   0  967.60   78.79
   4  -4   0 1085.19   77.09
   4  -4   0 1086.49   78.99
   4  -4   0  984.00   79.89
  -4   4   0 1054.29   78.29
  -4   4   0 1238.98   83.19
  -4   4   0  929.41   82.89
  -4   4   0 1058.59   75.79
  -4   4   0 1151.68   83.69
  -4   4   0  970.40   78.89
  -4   4   0 1028.30   74.79
  -4   4   0 1125.79   81.59
  -4   4   0 1050.19   80.99
  -4   4   0 1093.99   77.29
   3  -4   0  162.58   21.10
   3  -4   0  228.38   28.30
   3  -4   0  232.68   28.30
   3  -4   0  122.39   23.50
   3  -4   0  147.39   20.80
   3  -4   0  119.19   25.30
   3  -4   0  186.28   21.70
   3  -4   0  198.88   22.90
   3  -4   0  144.09   22.60
   3  -4   0  164.18   15.70
   3  -4   0  168.88   17.60
   3  -4   0  216.18   33.70
  -3   4   0  176.28   21.40
  -3   4   0  133.29   18.20
  -3   4   0  201.78   24.70
  -3   4   0  176.98   22.00
  -3   4   0  189.48   24.10
  -3   4   0  166.18   18.90
  -3   4   0  145.09   26.90
  -3   4   0  136.69   17.20
  -3   4   0  153.78   22.30
   2  -4   0  674.63   55.19
   2  -4   0  623.84   50.99
   2  -4   0  697.03   48.00
   2  -4   0  664.43   48.20
   2  -4   0  621.84   49.50
   2  -4   0  755.72   54.19
   2  -4   0  673.43   55.79
   2  -4   0  673.33   56.49
   2  -4   0  580.34   46.40
  -2   4   0  630.24   47.80
  -2   4   0  684.93   54.99
  -2   4   0  597.74   48.30
  -2   4   0  616.54   41.80
  -2   4   0  620.54   42.20
  -2   4   0  628.74   47.70
  -2   4   0  541.95   51.29
  -2   4   0  701.53   50.79
  -2   4   0  564.04   49.40
  -2   4   0  712.23   54.89
  -2   4   0  591.44   46.10
   1  -4   0   68.49   17.40
   1  -4   0  100.49   18.80
   1  -4   0  127.39   16.50
   1  -4   0  147.89   18.80
   1  -4   0  151.88   19.50
   1  -4   0  144.59   16.30
   1  -4   0  137.79   18.80
   1  -4   0  134.89   14.30
   1  -4   0  112.99   14.00
   1  -4   0  112.59   16.10
  -1   4   0  115.39   15.80
  -1   4   0  129.69   17.30
  -1   4   0  114.09   15.50
  -1   4   0  134.79   15.40
  -1   4   0  114.59   17.70
  -1   4   0  116.19   17.60
  -1   4   0   97.79    8.80
  -1   4   0  121.29   21.00
  -1   4   0   95.79    9.00
   0  -4   0  705.73   52.49
   0  -4   0  703.33   44.80
   0  -4   0  666.63   47.70
   0  -4   0  645.44   47.40
   0  -4   0  632.04   53.69
   0  -4   0  629.74   45.80
   0  -4   0  700.73   50.89
   0  -4   0  631.64   53.59
   0  -4   0  716.33   50.59
   0  -4   0  643.84   48.20
   0  -4   0  676.43   44.20
   0  -4   0  645.04   46.20
   0   4   0  652.13   45.60
   0   4   0  690.13   52.19
   0   4   0  586.14   44.50
   0   4   0  732.33   48.20
   0   4   0  682.03   46.00
   0   4   0  688.73   53.99
   0   4   0  662.53   50.99
   0   4   0  667.43   48.20
   0   4   0  628.74   48.10
  -1  -4   0 2465.75  157.88
  -1  -4   0 2772.22  165.78
  -1  -4   0 2420.46  160.08
  -1  -4   0 2476.15  159.88
  -1  -4   0 2761.52  164.88
  -1  -4   0 2597.44  164.48
  -1  -4   0 2447.76  158.88
  -1  -4   0 2152.18  165.68
  -1  -4   0 2562.74  160.88
  -1  -4   0 2473.65  160.48
   1   4   0 2893.41  166.08
   1   4   0 2635.34  167.88
   1   4   0 2385.16  161.68
   1   4   0 2636.84  166.88
   1   4   0 2509.35  166.08
   1   4   0 2462.95  158.88
   1   4   0 2400.66  161.78
   1   4   0 2765.12  161.18
   1   4   0 2579.14  161.28
  -2  -4   0 3318.27  206.88
  -2  -4   0 3129.29  214.38
  -2  -4   0 3509.85  208.78
  -2  -4   0 3580.24  214.08
  -2  -4   0 3248.27  208.88
  -2  -4   0 3433.86  213.28
  -2  -4   0 3269.57  215.88
  -2  -4   0 3158.28  206.68
  -2  -4   0 3408.86  205.88
  -2  -4   0 3405.96  210.98
  -2  -4   0 3592.44  212.98
   2   4   0 3208.28  215.98
   2   4   0 2908.81  208.98
   2   4   0 3157.38  206.58
   2   4   0 3667.13  205.88
   2   4   0 3122.79  214.08
   2   4   0 3551.84  209.48
   2   4   0 3067.69  210.18
   2   4   0 3615.34  215.68
   2   4   0 3009.30  212.18
  -3  -4   0   35.90   11.50
  -3  -4   0   31.20   11.80
  -3  -4   0   26.50    9.80
  -3  -4   0   31.60   12.20
  -3  -4   0   38.50    7.00
  -3  -4   0   21.30   16.80
  -3  -4   0   49.60   16.70
  -3  -4   0   23.30   11.00
  -3  -4   0   40.60   16.60
  -3  -4   0   34.90   17.10
  -3  -4   0   46.20   14.20
  -3  -4   0   48.00   21.40
   3   4   0   27.40   10.80
   3   4   0   36.30   12.70
   3   4   0   33.60    5.30
   3   4   0   33.90   12.80
   3   4   0   14.80   12.10
   3   4   0   45.90    9.70
   3   4   0   35.70   11.20
   3   4   0   30.40   12.10
   3   4   0   18.70   17.10
  -4  -4   0  306.07   33.60
  -4  -4   0  321.77   40.00
  -4  -4   0  280.07   38.70
  -4  -4   0  294.37   32.80
  -4  -4   0  232.88   32.80
  -4  -4   0  338.87   39.90
  -4  -4   0  264.77   27.80
  -4  -4   0  276.87   41.90
  -4  -4   0  311.17   34.90
  -4  -4   0  319.97   25.00
  -4  -4   0  319.97   44.60
  -4  -4   0  290.27   31.30
   4   4   0  277.37   39.80
   4   4   0  257.97   34.80
   4   4   0  284.77   36.70
   4   4   0  293.97   31.70
   4   4   0  330.27   31.20
   4   4   0  293.67   25.10
   4   4   0  272.27   36.80
   4   4   0  272.37   31.40
  -5  -4   0 1956.70  138.59
  -5  -4   0 1746.53  135.69
  -5  -4   0 1796.02  130.29
  -5  -4   0 1989.20  124.29
  -5  -4   0 1482.25  138.99
  -5  -4   0 1732.63  126.69
  -5  -4   0 1967.20  143.79
  -5  -4   0 1917.41  138.79
  -5  -4   0 1828.52  133.49
  -5  -4   0 1883.01  127.59
  -5  -4   0 1884.01  137.99
   5   4   0 1935.21  121.59
   5   4   0 1783.72  125.99
   5   4   0 2119.19  126.09
   5   4   0 1802.92  134.99
   5   4   0 1946.51  135.29
   5   4   0 1757.22  137.49
   5   4   0 1632.04  136.29
   5   4   0 1737.93  130.19
  -6  -4   0   59.79   25.60
  -6  -4   0   91.29   25.50
  -6  -4   0  136.19   53.99
  -6  -4   0   84.49   41.50
  -6  -4   0   91.99   28.10
  -6  -4   0   81.09   24.30
  -6  -4   0   69.39   24.90
  -6  -4   0  123.19   28.20
  -6  -4   0   96.79   33.80
  -6  -4   0   43.60   49.90
  -6  -4   0   90.59   40.10
   6   4   0  105.19   25.70
   6   4   0   62.49   22.20
   6   4   0   71.99   19.60
   6   4   0   75.89   26.70
   6   4   0   83.49   31.80
   6   4   0   64.69   28.90
   6   4   0   69.79   26.40
   6   4   0  105.89   27.60
  -7  -4   0  496.05   63.29
  -7  -4   0  556.14   59.29
  -7  -4   0  478.55   70.79
  -7  -4   0  577.84   72.39
  -7  -4   0  560.64   61.19
  -7  -4   0  499.45   70.59
   7   4   0  518.85   60.89
   7   4   0  545.15   69.99
   7   4   0  503.55   71.09
   7   4   0  559.34   56.59
   7   4   0  531.25   61.79
   7   4   0  517.95   71.39
   7   4   0  517.25   49.30
  -8  -4   0  111.09   40.80
  -8  -4   0  129.29   43.30
  -8  -4   0  248.78   63.59
  -8  -4   0  165.18   53.09
  -8  -4   0  141.59   46.90
  -8  -4   0   70.39   37.20
  -8  -4   0  100.79   35.90
  -8  -4   0  152.88   48.30
   8   4   0  165.78   42.00
   8   4   0   97.49   34.80
   8   4   0  163.68   57.49
   8   4   0  251.67   54.79
   8   4   0  129.49   35.10
   8   4   0  127.19   26.00
   8   4   0  102.49   34.10
  -9  -4   0    8.00   47.50
  -9  -4   0   66.39   57.89
  -9  -4   0  -90.29   57.59
  -9  -4   0   24.80   59.79
  -9  -4   0   -1.80   35.40
  -9  -4   0   36.80   40.40
  -9  -4   0   32.80   45.20
  -9  -4   0   49.80   65.49
   9   4   0   64.79   40.60
   9   4   0  -47.90   31.00
   9   4   0   46.70   36.60
   9   4   0    7.20   26.00
   9   4   0   72.29   45.00
   9   4   0    0.00   36.50
 -10  -4   0  116.49   69.99
 -10  -4   0  118.99   71.69
 -10  -4   0  163.58   54.89
 -10  -4   0  187.68   68.89
 -10  -4   0  190.28   89.69
  10   4   0  220.68   35.70
  10   4   0  156.48   63.09
  10   4   0  238.98   55.19
  10   4   0  179.38   60.39
  10   4   0   33.00   56.09
  12  -5   0  288.07   75.59
  12  -5   0  408.66   68.09
  12  -5   0  469.55  129.49
  12  -5   0  314.47   46.50
  12  -5   0  403.96   76.59
 -12   5   0  287.77   58.49
 -12   5   0  417.26   70.49
 -12   5   0  422.06   74.29
 -12   5   0  382.96   92.29
 -12   5   0  493.75  100.79
 -12   5   0  585.74  110.29
  11  -5   0   63.59   50.59
  11  -5   0   60.19   30.70
  11  -5   0  197.38   83.09
  11  -5   0   31.60   47.90
  11  -5   0   64.89   48.20
  11  -5   0  120.09   44.70
  11  -5   0  112.09   47.90
 -11   5   0   59.99   65.99
 -11   5   0   54.99   38.30
 -11   5   0   46.60   50.09
 -11   5   0   98.59   56.99
 -11   5   0    7.80   45.60
 -11   5   0   38.30   44.00
  10  -5   0   81.79   39.00
  10  -5   0   77.29   28.10
  10  -5   0  112.39   48.40
  10  -5   0   32.20   34.70
  10  -5   0  107.49   43.90
  10  -5   0  115.09   62.09
  10  -5   0  108.09   41.80
 -10   5   0  109.39   33.70
 -10   5   0   75.99   37.30
 -10   5   0   83.79   61.19
 -10   5   0   76.59   40.10
 -10   5   0   79.79   43.40
 -10   5   0   81.79   32.50
 -10   5   0  145.99   99.29
   9  -5   0  569.14   66.49
   9  -5   0  563.04   65.69
   9  -5   0  646.54   79.59
   9  -5   0  611.74   59.99
   9  -5   0  548.25   69.99
   9  -5   0  465.15   73.39
   9  -5   0  476.55   96.09
  -9   5   0  636.34   89.09
  -9   5   0  536.65   88.59
  -9   5   0  512.55   59.59
  -9   5   0  473.75   74.69
  -9   5   0  463.05   73.09
  -9   5   0  661.83   69.99
  -9   5   0  738.53   98.49
  -9   5   0  595.14   60.69
  -9   5   0  578.04   69.49
   8  -5   0  954.10  108.39
   8  -5   0 1096.89   92.49
   8  -5   0 1147.99   94.39
   8  -5   0 1331.57   95.69
   8  -5   0 1125.19   95.59
   8  -5   0 1086.69   95.39
   8  -5   0 1255.67  174.68
   8  -5   0 1111.69  107.09
   8  -5   0 1144.09  132.39
   8  -5   0 1255.87  133.29
  -8   5   0 1176.28  100.29
  -8   5   0 1052.49  106.59
  -8   5   0 1176.78   98.59
  -8   5   0 1259.17  109.69
  -8   5   0 1213.88  115.69
  -8   5   0 1036.00   97.19
  -8   5   0 1114.49   89.19
  -8   5   0 1215.28  109.09
  -8   5   0 1065.99   93.19
  -8   5   0 1222.48  103.49
   7  -5   0  967.00   98.49
   7  -5   0  814.22   95.19
   7  -5   0  790.92   70.99
   7  -5   0  907.91   73.49
   7  -5   0  875.41   73.99
   7  -5   0  727.23   81.69
   7  -5   0  705.83   94.39
   7  -5   0  875.41   71.79
   7  -5   0  761.12   70.59
   7  -5   0  709.93  106.09
  -7   5   0  918.21   82.99
  -7   5   0  862.31   85.99
  -7   5   0  834.92   99.19
  -7   5   0  824.62   77.59
  -7   5   0  862.41   78.59
  -7   5   0  693.13   79.89
  -7   5   0  863.11   82.29
  -7   5   0  779.02   66.39
  -7   5   0  883.11   76.49
  -7   5   0  846.72   85.39
  -7   5   0  804.82   70.59
   6  -5   0  905.01   95.99
   6  -5   0  994.90   82.49
   6  -5   0 1013.90   91.99
   6  -5   0  869.21   72.59
   6  -5   0 1058.09   81.59
   6  -5   0  825.52   83.39
   6  -5   0  865.01   76.79
   6  -5   0 1028.40   94.49
   6  -5   0  851.11   84.99
   6  -5   0  916.51   72.69
  -6   5   0  917.51   81.49
  -6   5   0  941.41   78.69
  -6   5   0  898.91   79.49
  -6   5   0  915.71   84.19
  -6   5   0 1095.19   85.59
  -6   5   0  919.51   95.39
  -6   5   0  771.82   81.09
  -6   5   0  913.81   75.29
  -6   5   0  830.12   68.39
  -6   5   0 1045.20   84.69
   5  -5   0  855.01   65.29
   5  -5   0  823.62   93.69
   5  -5   0  774.12   77.49
   5  -5   0  868.31   71.49
   5  -5   0  869.61   73.59
   5  -5   0  778.12   70.19
   5  -5   0  851.01   85.69
   5  -5   0  946.91   80.79
   5  -5   0  821.52   70.29
   5  -5   0  787.12   67.79
   5  -5   0  944.51   64.19
  -5   5   0  855.11   66.19
  -5   5   0  777.42   67.89
  -5   5   0  789.82   63.49
  -5   5   0  716.23   67.69
  -5   5   0  792.12   73.89
  -5   5   0  942.71   75.29
  -5   5   0  836.32   72.29
  -5   5   0  924.41   75.29
  -5   5   0  784.32   79.99
  -5   5   0  938.21   75.09
  -5   5   0  871.71   69.19
   4  -5   0  156.98   17.80
   4  -5   0  166.88   27.30
   4  -5   0  140.89   24.40
   4  -5   0  158.88   35.60
   4  -5   0  158.78   32.00
   4  -5   0  122.79   22.60
   4  -5   0  143.69   27.60
   4  -5   0  171.68   20.40
   4  -5   0  148.39   24.30
   4  -5   0  181.88   32.90
   4  -5   0  142.59   31.20
   4  -5   0  132.59   24.20
  -4   5   0  111.99   24.70
  -4   5   0  199.78   28.60
  -4   5   0  135.89   28.70
  -4   5   0  125.49   22.60
  -4   5   0  164.48   21.60
  -4   5   0  156.18   36.40
  -4   5   0  162.48   21.50
  -4   5   0  165.78   23.60
  -4   5   0  167.88   25.30
  -4   5   0  190.68   29.10
   3  -5   0 4492.65  273.37
   3  -5   0 4273.87  266.57
   3  -5   0 4291.47  272.87
   3  -5   0 4645.04  266.57
   3  -5   0 4612.14  280.37
   3  -5   0 4173.58  267.97
   3  -5   0 4007.10  273.57
  -3   5   0 4402.26  269.77
  -3   5   0 4044.00  272.47
  -3   5   0 4403.16  275.37
  -3   5   0 3943.11  258.47
  -3   5   0 4617.54  269.67
  -3   5   0 4081.69  259.17
  -3   5   0 3925.01  264.37
  -3   5   0 4004.80  267.87
  -3   5   0 4399.36  275.97
  -3   5   0 4058.39  262.37
  -3   5   0 4339.47  266.77
   2  -5   0 1723.03  119.09
   2  -5   0 1642.54  115.49
   2  -5   0 1912.01  117.99
   2  -5   0 1708.13  123.69
   2  -5   0 1735.63  123.09
   2  -5   0 1764.22  121.69
   2  -5   0 2059.09  129.59
   2  -5   0 1905.31  117.49
   2  -5   0 1740.03  125.19
  -2   5   0 1696.83  121.79
  -2   5   0 1754.62  108.19
  -2   5   0 1504.25  108.89
  -2   5   0 1776.02  107.19
  -2   5   0 1669.33  119.79
  -2   5   0 1825.72  116.79
  -2   5   0 1682.23  107.89
  -2   5   0 2016.80  121.19
  -2   5   0 1924.71  127.19
  -2   5   0 1852.21  116.49
  -2   5   0 1831.52  123.59
  -2   5   0 1712.83  116.99
  -2   5   0 1871.21  118.79
   1  -5   0 2384.36  157.58
   1  -5   0 2355.86  161.38
   1  -5   0 2783.42  161.38
   1  -5   0 2191.08  169.78
   1  -5   0 2416.06  161.38
   1  -5   0 2434.86  169.28
   1  -5   0 2361.56  171.98
   1  -5   0 2880.11  169.28
  -1   5   0 2736.93  169.98
  -1   5   0 2412.36  160.78
  -1   5   0 2453.85  151.38
  -1   5   0 2788.12  161.48
  -1   5   0 2615.54  161.58
  -1   5   0 2573.24  159.18
  -1   5   0 2164.98  162.68
  -1   5   0 2595.54  162.38
  -1   5   0 2438.26  158.68
   0  -5   0  445.06   31.30
   0  -5   0  435.66   34.00
   0  -5   0  352.66   33.90
   0  -5   0  410.96   40.30
   0  -5   0  378.36   32.30
   0  -5   0  464.15   39.50
   0  -5   0  445.96   30.90
   0  -5   0  404.86   42.80
   0  -5   0  445.06   35.80
   0  -5   0  463.85   43.20
   0  -5   0  380.16   34.40
   0   5   0  465.85   35.80
   0   5   0  422.16   39.70
   0   5   0  436.96   33.30
   0   5   0  427.46   33.50
   0   5   0  456.75   36.30
   0   5   0  408.46   38.70
   0   5   0  393.46   44.20
   0   5   0  392.26   31.10
   0   5   0  449.06   33.00
  -1  -5   0   87.09   15.30
  -1  -5   0   64.09   12.40
  -1  -5   0   67.19   16.70
  -1  -5   0   77.09   14.60
  -1  -5   0   78.99   19.30
  -1  -5   0   64.49   13.20
  -1  -5   0   54.19   10.90
  -1  -5   0   93.39   19.60
   1   5   0  101.69   15.40
   1   5   0   63.69   19.10
   1   5   0   59.79   14.10
   1   5   0   83.39   13.80
   1   5   0   63.79   15.70
   1   5   0   61.49   12.00
   1   5   0   94.99   18.60
   1   5   0   72.79   20.20
   1   5   0   68.99   15.70
  -2  -5   0 1155.28   80.39
  -2  -5   0  995.60   76.09
  -2  -5   0  992.80   81.59
  -2  -5   0 1002.00   73.99
  -2  -5   0 1071.89   82.39
  -2  -5   0 1103.59   72.99
  -2  -5   0 1122.59   79.19
  -2  -5   0 1120.99   82.29
  -2  -5   0 1109.59   78.19
  -2  -5   0 1016.80   74.19
   2   5   0  875.31   76.49
   2   5   0 1131.99   75.49
   2   5   0 1019.60   83.19
   2   5   0 1073.39   79.29
   2   5   0 1127.79   84.79
   2   5   0  964.10   81.09
   2   5   0 1069.99   77.59
   2   5   0  971.20   79.39
   2   5   0 1135.49   73.19
  -3  -5   0 1785.72  127.29
  -3  -5   0 1757.12  119.39
  -3  -5   0 1764.72  124.39
  -3  -5   0 1853.21  127.89
  -3  -5   0 1686.23  122.39
  -3  -5   0 1853.81  127.59
  -3  -5   0 1684.13  128.79
  -3  -5   0 1664.93  117.59
  -3  -5   0 1814.32  117.19
  -3  -5   0 1657.73  126.79
  -3  -5   0 1734.93  117.79
   3   5   0 1896.51  119.39
   3   5   0 1970.20  129.89
   3   5   0 1779.02  122.49
   3   5   0 1694.73  124.19
   3   5   0 1886.81  116.09
   3   5   0 1525.25  123.49
   3   5   0 1877.01  119.59
   3   5   0 1589.04  126.89
   3   5   0 1801.62  118.39
  -4  -5   0 3192.68  217.28
  -4  -5   0 3720.63  221.68
  -4  -5   0 3064.39  215.18
  -4  -5   0 3301.07  205.98
  -4  -5   0 3357.66  216.78
  -4  -5   0 3217.78  216.48
  -4  -5   0 3068.19  208.38
  -4  -5   0 2608.44  217.98
  -4  -5   0 3277.87  201.68
  -4  -5   0 3036.70  206.38
  -4  -5   0 3131.49  216.98
   4   5   0 3078.19  216.98
   4   5   0 3436.76  203.58
   4   5   0 3477.85  207.88
   4   5   0 2812.52  215.78
   4   5   0 3116.29  211.38
   4   5   0 3416.76  218.08
   4   5   0 3222.38  215.98
   4   5   0 3627.04  204.38
  -5  -5   0  628.04   59.39
  -5  -5   0  692.33   63.59
  -5  -5   0  934.21   85.29
  -5  -5   0  704.13   74.49
  -5  -5   0  672.83   66.69
  -5  -5   0  714.13   72.39
  -5  -5   0  687.43   71.49
  -5  -5   0  704.53   51.49
  -5  -5   0  698.23   66.69
  -5  -5   0  631.44   71.89
  -5  -5   0  801.22   63.29
  -5  -5   0  694.83   48.40
   5   5   0  604.74   67.19
   5   5   0  670.43   70.49
   5   5   0  653.93   61.49
   5   5   0  750.92   58.19
   5   5   0  582.14   65.49
   5   5   0  717.93   59.79
   5   5   0  676.33   72.69
   5   5   0  690.53   48.00
  -6  -5   0   37.50   44.70
  -6  -5   0   87.39   21.80
  -6  -5   0   84.59   29.20
  -6  -5   0   97.39   23.80
  -6  -5   0   -2.50   58.39
  -6  -5   0   41.10   25.60
  -6  -5   0   79.19   29.90
  -6  -5   0   21.30   34.20
   6   5   0  139.79   44.10
   6   5   0   45.10   25.80
   6   5   0   72.99   16.20
   6   5   0   34.50   21.70
   6   5   0   -4.50   18.40
   6   5   0   55.59   29.10
   6   5   0  103.69   25.90
   6   5   0   30.00   31.10
  -7  -5   0  318.87   59.49
  -7  -5   0  335.87   52.39
  -7  -5   0  379.86   50.79
  -7  -5   0  370.86   63.19
  -7  -5   0  295.87   46.70
  -7  -5   0  237.18   52.29
  -7  -5   0  299.07   51.29
   7   5   0  308.67   53.89
   7   5   0  364.86   72.09
   7   5   0  406.96   62.39
   7   5   0  316.87   47.30
   7   5   0  352.76   37.90
   7   5   0  295.17   54.79
  -8  -5   0  665.43   87.89
  -8  -5   0  544.65   74.89
  -8  -5   0  465.35   71.99
  -8  -5   0  540.95   70.69
  -8  -5   0  664.63   92.49
  -8  -5   0  551.34   82.99
  -8  -5   0  533.95   81.39
   8   5   0  624.84   75.39
   8   5   0  541.55   62.29
   8   5   0  550.84   49.20
   8   5   0  433.66   64.59
   8   5   0  480.35   76.49
   8   5   0  418.36   66.59
  -9  -5   0  566.44  103.79
  -9  -5   0  601.94  105.79
  -9  -5   0  423.46   84.29
  -9  -5   0  513.35   78.99
  -9  -5   0  540.05   83.39
  -9  -5   0  682.83  101.89
  -9  -5   0  417.06   84.89
  -9  -5   0  606.84   93.29
   9   5   0  684.73   93.59
   9   5   0  695.83   87.19
   9   5   0  714.03   56.99
   9   5   0  715.53   79.39
   9   5   0  647.94   76.49
   9   5   0  384.66   73.79
 -10  -5   0  461.45  107.59
 -10  -5   0  618.64   88.69
 -10  -5   0  576.14  134.59
 -10  -5   0  438.56   97.69
  10   5   0  463.65   77.29
  10   5   0  529.15  120.19
  10   5   0  584.54  102.59
  10   5   0  533.15   79.89
  12  -6   0  103.49   54.29
  12  -6   0   35.00   50.19
  12  -6   0   18.00   60.79
  12  -6   0  102.79   63.49
  12  -6   0   13.30   42.70
  12  -6   0  134.49   56.59
 -12   6   0  -22.50   50.29
 -12   6   0   31.70   45.90
 -12   6   0   -5.50   94.19
 -12   6   0   11.40   61.79
 -12   6   0  -12.50   94.29
 -12   6   0  -57.39   63.19
  11  -6   0  398.76   59.29
  11  -6   0  376.56   80.89
  11  -6   0  366.16   67.99
  11  -6   0  371.26   53.89
  11  -6   0  477.95   69.99
  11  -6   0  420.76   70.59
 -11   6   0  394.56   73.09
 -11   6   0  312.77   74.09
 -11   6   0  403.76   77.69
 -11   6   0  420.26   73.09
 -11   6   0  397.36   63.19
 -11   6   0  419.46   64.19
  10  -6   0  472.65   63.99
  10  -6   0  575.84  126.79
  10  -6   0  425.96   62.19
  10  -6   0  544.05   63.79
  10  -6   0  498.95   88.29
  10  -6   0  418.26   78.69
  10  -6   0  447.96   65.59
  10  -6   0  550.04   75.69
 -10   6   0  606.24  113.99
 -10   6   0  511.55   61.09
 -10   6   0  528.35   73.49
 -10   6   0  497.45   70.79
 -10   6   0  623.74   96.99
 -10   6   0  521.15   85.69
 -10   6   0  515.75   60.39
   9  -6   0  505.25   59.39
   9  -6   0  379.66   54.89
   9  -6   0  578.34   69.99
   9  -6   0  511.55   59.39
   9  -6   0  379.46   67.49
   9  -6   0  386.36   69.69
   9  -6   0  540.35   64.59
   9  -6   0  502.85   62.09
  -9   6   0  483.35   60.29
  -9   6   0  506.05   73.39
  -9   6   0  401.46   78.79
  -9   6   0  465.25   71.79
  -9   6   0  332.37   53.19
  -9   6   0  382.26   61.39
  -9   6   0  552.64   83.99
  -9   6   0  524.85   91.59
  -9   6   0  434.66   66.39
  -9   6   0  510.35   52.09
   8  -6   0   25.50   73.59
   8  -6   0   -8.70   21.90
   8  -6   0   73.59   24.20
   8  -6   0   29.50   23.70
   8  -6   0   65.49   69.49
   8  -6   0   22.90   27.80
   8  -6   0   22.80   21.10
   8  -6   0   34.20   34.20
   8  -6   0   47.60   40.90
   8  -6   0   80.89   26.00
  -8   6   0   44.20   33.20
  -8   6   0   32.10   22.10
  -8   6   0   52.89   26.80
  -8   6   0   80.99   33.30
  -8   6   0   22.30   39.10
  -8   6   0   50.89   28.00
  -8   6   0  112.59   54.69
  -8   6   0   56.59   46.10
  -8   6   0   43.20   28.30
  -8   6   0   44.30   19.20
  -8   6   0  -22.60   45.90
   7  -6   0   -7.80   33.10
   7  -6   0   47.20   30.30
   7  -6   0   -6.70   15.00
   7  -6   0   65.99   21.30
   7  -6   0   85.09   50.89
   7  -6   0   13.90   49.70
   7  -6   0   81.29   73.69
   7  -6   0    1.00   20.90
   7  -6   0    1.20   18.60
   7  -6   0   48.30   29.60
   7  -6   0   28.10   20.00
  -7   6   0   13.00   19.60
  -7   6   0   17.20   23.40
  -7   6   0   45.10   24.20
  -7   6   0   33.90   38.50
  -7   6   0   23.50   17.80
  -7   6   0  -60.69   52.29
  -7   6   0   55.59   40.00
  -7   6   0   67.99   40.40
  -7   6   0   38.70   22.10
  -7   6   0   58.69   28.70
  -7   6   0   19.90   14.30
   6  -6   0    9.80   12.80
   6  -6   0   10.70   19.80
   6  -6   0    6.90   16.80
   6  -6   0  -45.00   44.70
   6  -6   0   16.40   13.30
   6  -6   0   46.40   21.80
   6  -6   0   -3.00   35.20
   6  -6   0    1.10   18.40
   6  -6   0    4.50   23.00
   6  -6   0   -2.60   26.00
   6  -6   0    9.20   37.70
  -6   6   0   10.10   15.00
  -6   6   0   -8.60   11.10
  -6   6   0   -0.40   23.40
  -6   6   0   22.10   18.20
  -6   6   0   31.80   41.70
  -6   6   0  -18.60   30.70
  -6   6   0   23.20   19.80
  -6   6   0   59.99   31.40
  -6   6   0   24.60   19.20
  -6   6   0   19.70   25.20
   5  -6   0  760.72   58.69
   5  -6   0  928.71   80.39
   5  -6   0  777.42   68.09
   5  -6   0  811.62   89.59
   5  -6   0  743.03   65.19
   5  -6   0  768.92   65.49
   5  -6   0  715.93   69.29
   5  -6   0  730.03   79.09
   5  -6   0  626.64   69.79
  -5   6   0  864.01   72.79
  -5   6   0  951.50   79.89
  -5   6   0  781.82   63.29
  -5   6   0  706.93   69.69
  -5   6   0  764.52   59.99
  -5   6   0  691.13   64.59
  -5   6   0  853.21   62.99
  -5   6   0  730.03   70.09
  -5   6   0  629.34   67.49
  -5   6   0  758.82   81.39
  -5   6   0  692.73   66.29
   4  -6   0 1744.53  132.79
   4  -6   0 1817.42  139.99
   4  -6   0 1750.42  126.09
   4  -6   0 1978.60  135.49
   4  -6   0 1657.43  131.09
   4  -6   0 1611.34  131.69
   4  -6   0 2128.99  128.59
   4  -6   0 1668.63  125.29
   4  -6   0 1802.92  127.19
  -4   6   0 2034.30  130.19
  -4   6   0 2099.39  138.49
  -4   6   0 1865.61  118.29
  -4   6   0 1791.52  125.19
  -4   6   0 1627.24  129.89
  -4   6   0 1556.64  124.59
  -4   6   0 1950.80  125.09
  -4   6   0 1651.63  116.19
  -4   6   0 1923.41  130.49
  -4   6   0 1688.63  119.59
  -4   6   0 1975.50  138.09
   3  -6   0  581.34   51.59
   3  -6   0  587.04   52.19
   3  -6   0  594.54   49.40
   3  -6   0  635.64   66.19
   3  -6   0  672.63   52.79
   3  -6   0  581.14   56.89
   3  -6   0  647.34   52.79
   3  -6   0  506.65   54.79
   3  -6   0  600.84   58.69
   3  -6   0  695.73   62.19
  -3   6   0  579.64   40.80
  -3   6   0  595.94   38.90
  -3   6   0  544.65   47.40
  -3   6   0  725.13   54.69
  -3   6   0  577.54   41.10
  -3   6   0  541.85   53.59
  -3   6   0  574.74   48.80
  -3   6   0  578.14   51.49
  -3   6   0  573.24   59.79
  -3   6   0  735.13   56.69
   2  -6   0   41.60   11.40
   2  -6   0   69.29   22.30
   2  -6   0   52.29   17.00
   2  -6   0   46.00   14.20
   2  -6   0   35.80   10.90
   2  -6   0    4.90   11.90
   2  -6   0   46.00   19.10
   2  -6   0   24.60   12.80
   2  -6   0   38.40   16.70
  -2   6   0   32.60   18.40
  -2   6   0   32.40   10.30
  -2   6   0   28.70   12.90
  -2   6   0   42.80   14.60
  -2   6   0   40.20   12.30
  -2   6   0   43.30   10.90
  -2   6   0   16.10   19.80
  -2   6   0   55.29   13.50
  -2   6   0   54.29   13.60
   1  -6   0  188.78   22.00
   1  -6   0  195.38   21.50
   1  -6   0  154.98   24.50
   1  -6   0  169.58   22.30
   1  -6   0  198.68   26.60
   1  -6   0  156.88   29.90
   1  -6   0  172.68   24.70
   1  -6   0  167.28   25.20
   1  -6   0  135.29   20.60
   1  -6   0  165.38   29.60
  -1   6   0  171.08   22.40
  -1   6   0  192.28   24.50
  -1   6   0  178.58   20.30
  -1   6   0  160.28   22.20
  -1   6   0  163.18   14.30
  -1   6   0  164.68   32.50
  -1   6   0  141.99   21.00
  -1   6   0  158.68   24.60
  -1   6   0  139.79   22.10
   0  -6   0  466.15   33.20
   0  -6   0  447.36   44.90
   0  -6   0  547.55   48.80
   0  -6   0  428.36   36.80
   0  -6   0  467.65   46.40
   0  -6   0  462.15   43.10
   0  -6   0  409.66   38.40
   0  -6   0  447.86   38.90
   0  -6   0  466.65   44.80
   0  -6   0  481.75   34.20
   0  -6   0  422.06   39.00
   0  -6   0  467.05   36.40
   0   6   0  447.16   43.40
   0   6   0  484.35   40.50
   0   6   0  438.36   38.70
   0   6   0  468.45   36.60
   0   6   0  517.45   51.19
   0   6   0  521.25   36.30
   0   6   0  450.95   37.10
   0   6   0  413.76   34.00
   0   6   0  387.46   41.40
  -1  -6   0 2145.49  159.18
  -1  -6   0 2523.85  156.58
  -1  -6   0 2258.67  155.48
  -1  -6   0 1994.80  148.99
  -1  -6   0 2360.96  149.39
  -1  -6   0 2301.67  152.28
  -1  -6   0 2211.98  149.88
  -1  -6   0 2438.26  147.79
  -1  -6   0 2541.35  149.29
  -1  -6   0 2434.06  158.28
  -1  -6   0 2386.46  147.19
   1   6   0 2149.08  151.68
   1   6   0 2436.46  148.69
   1   6   0 2141.49  149.69
   1   6   0 1927.81  154.88
   1   6   0 2526.15  148.89
   1   6   0 2438.06  149.59
   1   6   0 2100.79  155.28
  -2  -6   0 2005.00  133.79
  -2  -6   0 2254.67  144.79
  -2  -6   0 2085.69  136.59
  -2  -6   0 1978.20  136.99
  -2  -6   0 2186.78  143.39
  -2  -6   0 2069.09  131.89
  -2  -6   0 2055.49  134.49
  -2  -6   0 1870.91  144.19
  -2  -6   0 1919.71  140.89
   2   6   0 1706.63  136.99
   2   6   0 1880.41  132.09
   2   6   0 2118.19  146.29
   2   6   0 2222.28  132.69
   2   6   0 1812.62  142.49
   2   6   0 1872.91  143.89
   2   6   0 1812.02  141.69
   2   6   0 2360.76  135.69
   2   6   0 2212.68  141.89
   2   6   0 2053.79  137.29
  -3  -6   0  431.86   43.40
  -3  -6   0  372.76   51.79
  -3  -6   0  414.86   38.50
  -3  -6   0  452.15   47.20
  -3  -6   0  435.86   47.10
  -3  -6   0  385.26   39.90
  -3  -6   0  475.15   52.69
  -3  -6   0  354.26   45.80
  -3  -6   0  413.96   48.90
  -3  -6   0  384.76   42.30
  -3  -6   0  401.26   40.20
   3   6   0  460.15   45.90
   3   6   0  413.96   39.00
   3   6   0  437.86   48.60
   3   6   0  437.06   38.90
   3   6   0  419.66   42.60
   3   6   0  393.76   43.10
   3   6   0  460.25   54.19
   3   6   0  511.05   42.70
   3   6   0  344.97   45.70
   3   6   0  452.25   47.10
  -4  -6   0   16.00   21.30
  -4  -6   0   17.30   16.40
  -4  -6   0    4.70   31.10
  -4  -6   0    1.80   16.00
  -4  -6   0   29.30   20.60
  -4  -6   0    1.10   18.40
  -4  -6   0    1.00   14.80
  -4  -6   0   27.90   31.60
  -4  -6   0  -10.90   18.30
  -4  -6   0    9.50   28.50
  -4  -6   0   16.60   15.50
   4   6   0    1.60   13.30
   4   6   0   -7.10   17.20
   4   6   0    8.30   36.10
   4   6   0   10.30   14.00
   4   6   0  -39.40   16.30
   4   6   0  -15.70   18.00
   4   6   0   -3.50   16.80
   4   6   0   -5.80   17.10
   4   6   0   -4.10   16.40
  -5  -6   0  669.73   84.39
  -5  -6   0  622.94   62.19
  -5  -6   0  563.14   73.09
  -5  -6   0  680.13   68.49
  -5  -6   0  664.03   71.79
  -5  -6   0  612.64   68.89
  -5  -6   0  666.83   63.89
  -5  -6   0  615.14   50.59
  -5  -6   0  606.24   60.49
  -5  -6   0  709.43   86.39
   5   6   0  564.34   71.29
   5   6   0  637.24   68.59
   5   6   0  694.83   59.29
   5   6   0  824.22   84.99
   5   6   0  684.73   65.49
   5   6   0  737.93   68.29
   5   6   0  676.83   57.79
   5   6   0  652.73   58.99
  -6  -6   0 1406.56  119.89
  -6  -6   0 1622.04  124.69
  -6  -6   0 1554.04  136.39
  -6  -6   0 1825.62  137.59
  -6  -6   0 1473.05  136.69
  -6  -6   0 1725.63  134.59
   6   6   0 1828.72  121.19
   6   6   0 1714.43  120.89
   6   6   0 1638.84  136.09
   6   6   0 1604.94  142.69
   6   6   0 1674.33  126.69
   6   6   0 1586.04  131.29
   6   6   0 1468.55  131.69
  -7  -6   0  547.55   82.49
  -7  -6   0  422.06   69.39
  -7  -6   0  495.45   64.59
  -7  -6   0  552.64   64.19
  -7  -6   0  429.06   69.19
  -7  -6   0  543.15   68.99
   7   6   0  462.75   71.99
   7   6   0  506.55   57.99
   7   6   0  382.96   63.59
   7   6   0  442.86   56.99
   7   6   0  553.64   69.09
   7   6   0  464.65   57.09
   7   6   0  486.25   37.70
  -8  -6   0  117.49   45.00
  -8  -6   0    1.80   48.40
  -8  -6   0   17.70   45.80
  -8  -6   0   99.69   54.19
  -8  -6   0  121.99   63.99
  -8  -6   0   69.09   46.40
   8   6   0   73.89   37.50
   8   6   0   99.39   52.49
   8   6   0   91.79   19.50
   8   6   0   59.19   41.50
   8   6   0   53.19   35.20
   8   6   0   60.39   47.00
   8   6   0   50.39   37.70
  -9  -6   0  -75.99   91.69
  -9  -6   0  -44.00   75.59
  -9  -6   0    1.80   58.19
  -9  -6   0  -48.60   66.49
  -9  -6   0  -55.59   44.60
   9   6   0   -2.10   49.60
   9   6   0    8.40   57.69
   9   6   0   36.70   55.49
   9   6   0  -41.40   42.20
  12  -7   0  579.54   89.09
  12  -7   0  488.05   92.69
  12  -7   0  531.45   76.09
  12  -7   0  406.76   84.79
 -12   7   0  392.56   89.09
 -12   7   0  405.36   93.79
 -12   7   0  439.86   80.79
 -12   7   0  517.95   76.79
  11  -7   0  775.72   86.19
  11  -7   0  637.04   79.99
  11  -7   0  510.85   79.09
  11  -7   0  740.33  114.49
  11  -7   0  680.53   84.69
  11  -7   0  750.72   97.59
 -11   7   0  808.02  109.29
 -11   7   0  782.32   93.09
 -11   7   0  669.13   97.49
 -11   7   0  727.23   76.99
 -11   7   0  704.23   77.59
 -11   7   0 1004.10  115.39
  10  -7   0   -9.00   39.00
  10  -7   0  -52.09   79.29
  10  -7   0    0.80   35.30
  10  -7   0   17.90   45.40
  10  -7   0   13.70   42.10
  10  -7   0   44.20   33.10
  10  -7   0    6.00   38.30
  10  -7   0   14.00   49.90
 -10   7   0   41.50   44.90
 -10   7   0   -7.60   58.09
 -10   7   0   14.00   40.70
 -10   7   0   45.70   32.80
 -10   7   0   50.39   27.70
 -10   7   0   -8.10   36.10
 -10   7   0  110.09  102.99
 -10   7   0    1.90   48.30
   9  -7   0  130.89   39.80
   9  -7   0   99.39   36.80
   9  -7   0  114.99   29.30
   9  -7   0   99.39   40.30
   9  -7   0  118.09   35.60
   9  -7   0  204.28   49.90
   9  -7   0  129.69   62.29
   9  -7   0  153.88   36.60
  -9   7   0  131.79   37.20
  -9   7   0  138.09   34.50
  -9   7   0   80.19   58.99
  -9   7   0  150.48   27.90
  -9   7   0  199.48   72.59
  -9   7   0  162.68   46.90
  -9   7   0   76.69   34.00
  -9   7   0  134.19   39.60
   8  -7   0  850.21   83.69
   8  -7   0 1030.30   85.99
   8  -7   0  957.40   80.39
   8  -7   0  895.31   79.79
   8  -7   0  950.70  142.59
   8  -7   0  883.71  100.79
   8  -7   0  930.01   92.59
   8  -7   0 1049.89   95.29
   8  -7   0 1108.99  107.69
  -8   7   0  935.51   92.09
  -8   7   0 1008.70   86.99
  -8   7   0 1013.80  122.29
  -8   7   0 1045.00   98.79
  -8   7   0  880.11   81.09
  -8   7   0 1076.79  130.69
  -8   7   0  876.21   97.49
  -8   7   0 1013.60  106.49
  -8   7   0  863.61   74.59
  -8   7   0 1078.09   88.29
   7  -7   0 1247.28  109.09
   7  -7   0 1497.55  136.89
   7  -7   0 1327.27  107.49
   7  -7   0 1220.48  122.79
   7  -7   0 1456.55  115.79
   7  -7   0 1547.55  143.89
   7  -7   0 1477.85  117.29
   7  -7   0 1490.75  120.29
   7  -7   0 1157.98   98.99
  -7   7   0 1393.16  100.29
  -7   7   0 1524.95  107.09
  -7   7   0 1546.85  112.89
  -7   7   0 1428.16  108.49
  -7   7   0 1495.45  129.89
  -7   7   0 1313.37  120.89
  -7   7   0 1421.36  116.79
  -7   7   0 1508.95  133.49
  -7   7   0 1365.36  113.19
  -7   7   0 1500.45  124.89
   6  -7   0  430.66   49.00
   6  -7   0  392.86   53.19
   6  -7   0  466.95   59.19
   6  -7   0  598.24   92.69
   6  -7   0  557.34   62.69
   6  -7   0  517.25   46.50
   6  -7   0  468.85   53.99
   6  -7   0  494.15   76.69
   6  -7   0  476.45   60.19
   6  -7   0  485.35   73.59
  -6   7   0  492.55   49.30
  -6   7   0  483.55   56.19
  -6   7   0  462.55   59.79
  -6   7   0  452.75   49.60
  -6   7   0  570.14   76.19
  -6   7   0  471.25   75.99
  -6   7   0  496.25   43.20
  -6   7   0  482.35   68.99
  -6   7   0  424.86   55.89
  -6   7   0  487.85   46.90
   5  -7   0  543.95   60.19
   5  -7   0  577.74   58.69
   5  -7   0  550.24   70.79
   5  -7   0  633.14   85.89
   5  -7   0  529.45   58.79
   5  -7   0  490.75   50.29
   5  -7   0  545.15   71.99
   5  -7   0  516.25   57.39
  -5   7   0  581.14   69.59
  -5   7   0  544.95   54.39
  -5   7   0  540.15   45.20
  -5   7   0  529.25   49.70
  -5   7   0  572.84   74.09
  -5   7   0  633.74   61.69
  -5   7   0  523.05   61.99
  -5   7   0  562.64   45.80
  -5   7   0  570.04   47.40
  -5   7   0  481.75   52.59
  -5   7   0  528.65   56.59
   4  -7   0  149.79   29.00
   4  -7   0  147.29   28.90
   4  -7   0  163.58   23.50
   4  -7   0  166.38   33.70
   4  -7   0  212.18   45.10
   4  -7   0  162.08   30.50
   4  -7   0  107.09   26.70
   4  -7   0  154.48   25.60
   4  -7   0  177.48   39.00
   4  -7   0  203.08   26.40
  -4   7   0  179.18   32.50
  -4   7   0  171.98   33.20
  -4   7   0  115.19   35.60
  -4   7   0  197.58   22.60
  -4   7   0  157.88   17.70
  -4   7   0  171.28   19.70
  -4   7   0  136.79   20.90
  -4   7   0  131.19   27.30
  -4   7   0  174.58   27.40
  -4   7   0  157.18   14.80
  -4   7   0  143.39   25.90
  -4   7   0  186.08   40.50
   3  -7   0  463.05   54.39
   3  -7   0  380.66   46.80
   3  -7   0  483.15   44.60
   3  -7   0  401.96   39.30
   3  -7   0  405.86   42.90
   3  -7   0  397.66   48.70
   3  -7   0  424.66   46.20
   3  -7   0  463.45   42.90
   3  -7   0  407.56   59.89
  -3   7   0  349.17   39.20
  -3   7   0  515.55   49.20
  -3   7   0  441.06   60.09
  -3   7   0  455.45   39.60
  -3   7   0  422.96   44.40
  -3   7   0  361.26   37.40
  -3   7   0  464.05   54.99
  -3   7   0  378.26   43.10
  -3   7   0  374.36   36.90
   2  -7   0 2032.70  141.89
   2  -7   0 2017.30  144.69
   2  -7   0 1822.22  127.19
   2  -7   0 1951.70  137.09
   2  -7   0 2020.30  131.79
   2  -7   0 1845.82  134.89
   2  -7   0 1822.22  135.39
   2  -7   0 1716.13  138.99
   2  -7   0 1816.22  130.79
   2  -7   0 2026.70  129.79
  -2   7   0 1888.41  129.49
  -2   7   0 1984.00  128.99
  -2   7   0 1847.52  135.79
  -2   7   0 1880.91  130.29
  -2   7   0 1870.81  131.79
  -2   7   0 1918.61  143.99
  -2   7   0 2117.99  146.09
  -2   7   0 2060.49  133.49
   1  -7   0 2151.18  139.49
   1  -7   0 1745.03  125.79
   1  -7   0 1787.32  135.79
   1  -7   0 2167.08  132.49
   1  -7   0 1889.21  129.59
   1  -7   0 1767.32  130.99
   1  -7   0 1886.21  128.69
   1  -7   0 1788.02  136.99
   1  -7   0 2001.00  127.09
   1  -7   0 1986.80  139.99
  -1   7   0 1806.22  129.49
  -1   7   0 1952.30  129.69
  -1   7   0 1951.30  124.79
  -1   7   0 2004.10  128.09
  -1   7   0 1847.22  115.99
  -1   7   0 1602.44  131.49
  -1   7   0 1870.61  127.29
  -1   7   0 2111.39  142.79
   0  -7   0 1566.04  100.49
   0  -7   0 1750.12  115.59
   0  -7   0 1616.24  103.89
   0  -7   0 1570.34  110.89
   0  -7   0 1434.76  117.19
   0  -7   0 1455.05  116.09
   0  -7   0 1472.05  108.79
   0  -7   0 1670.53  101.59
   0  -7   0 1585.74  110.39
   0  -7   0 1828.32  123.79
   0  -7   0 1831.62  118.09
   0  -7   0 1526.15  106.59
   0   7   0 1619.94  109.39
   0   7   0 1503.55  103.79
   0   7   0 1773.02  124.39
   0   7   0 1628.24  106.59
   0   7   0 1794.22  103.99
   0   7   0 1466.95  114.99
   0   7   0 1485.55  109.39
   0   7   0 1477.75  102.09
   0   7   0 1457.85  113.29
  -1  -7   0   32.00   14.20
  -1  -7   0   40.30   16.90
  -1  -7   0   31.50   11.70
  -1  -7   0   27.60   22.90
  -1  -7   0   21.50   13.60
  -1  -7   0   45.30   23.30
  -1  -7   0   26.90   14.00
  -1  -7   0   29.90   11.30
  -1  -7   0    8.70   20.50
  -1  -7   0   23.30   16.20
  -1  -7   0   17.60   13.80
   1   7   0   28.20   14.00
   1   7   0   15.30   12.40
   1   7   0   33.90   11.20
   1   7   0   10.10   13.50
   1   7   0    3.70    9.30
   1   7   0  -10.60   23.30
   1   7   0   38.20   15.90
   1   7   0   28.40   14.20
   1   7   0   40.60   13.10
  -2  -7   0   80.19   24.20
  -2  -7   0  151.78   29.70
  -2  -7   0  133.09   22.40
  -2  -7   0   97.99   22.20
  -2  -7   0   91.99   18.60
  -2  -7   0   60.99   23.60
  -2  -7   0  117.79   23.20
  -2  -7   0  102.79   30.60
  -2  -7   0  106.79   22.40
  -2  -7   0  130.79   23.20
  -2  -7   0  170.88   34.70
   2   7   0   95.59   23.50
   2   7   0   85.19   21.10
   2   7   0   73.09   23.90
   2   7   0  110.79   18.80
   2   7   0  102.59   19.80
   2   7   0  113.59   22.30
   2   7   0  125.99   20.60
   2   7   0  115.29   21.50
   2   7   0  126.69   32.30
  -3  -7   0  367.26   44.60
  -3  -7   0  366.06   56.39
  -3  -7   0  375.96   40.50
  -3  -7   0  330.47   40.30
  -3  -7   0  408.16   60.89
  -3  -7   0  422.86   52.59
  -3  -7   0  381.66   41.40
  -3  -7   0  378.56   48.80
  -3  -7   0  330.87   46.60
  -3  -7   0  351.06   41.00
  -3  -7   0  387.56   40.10
   3   7   0  400.16   41.00
   3   7   0  349.27   36.60
   3   7   0  316.67   39.90
   3   7   0  404.86   61.49
   3   7   0  435.66   45.00
   3   7   0  381.36   41.90
   3   7   0  315.67   47.20
   3   7   0  339.17   48.30
   3   7   0  394.06   40.80
   3   7   0  446.26   50.49
  -4  -7   0 1012.50   91.89
  -4  -7   0 1122.59   89.69
  -4  -7   0  926.71   99.29
  -4  -7   0  999.30   94.19
  -4  -7   0 1009.10   80.29
  -4  -7   0  975.80   88.49
  -4  -7   0 1231.08   99.59
  -4  -7   0 1087.29   77.89
  -4  -7   0 1027.40   81.99
  -4  -7   0  908.71   82.09
   4   7   0  915.41   92.49
   4   7   0  974.20   84.59
   4   7   0  942.21   75.49
   4   7   0  961.50   86.09
   4   7   0  959.60   85.49
   4   7   0 1096.09   79.69
   4   7   0 1201.28  112.89
   4   7   0 1048.70   78.29
  -5  -7   0 1539.65  134.19
  -5  -7   0 1131.29  117.89
  -5  -7   0 1198.18  100.59
  -5  -7   0 1284.27  116.09
  -5  -7   0 1390.96  115.99
  -5  -7   0 1435.76   94.99
  -5  -7   0 1356.36  104.19
  -5  -7   0 1494.05  116.19
   5   7   0 1252.07  105.59
   5   7   0 1384.26  111.99
   5   7   0 1261.07  115.79
   5   7   0 1266.57  110.29
   5   7   0 1304.57   99.79
  -6  -7   0  158.48   47.50
  -6  -7   0  186.08   39.80
  -6  -7   0  151.08   41.50
  -6  -7   0  163.48   42.30
  -6  -7   0  170.88   22.90
  -6  -7   0  268.27   54.79
  -6  -7   0  155.48   40.10
   6   7   0  152.78   34.90
   6   7   0  152.78   37.40
   6   7   0  143.99   32.90
   6   7   0  151.48   32.90
   6   7   0  212.58   32.80
   6   7   0  117.19   41.90
  -7  -7   0    1.60   59.19
  -7  -7   0   68.59   38.20
  -7  -7   0   72.19   53.09
  -7  -7   0   64.79   41.90
  -7  -7   0   32.50   42.00
  -7  -7   0   89.49   44.70
   7   7   0   17.60   31.60
   7   7   0   22.00   43.20
   7   7   0   17.90   38.30
   7   7   0   75.09   34.70
   7   7   0   79.59   35.00
   7   7   0   22.90   31.90
  -8  -7   0  170.08   66.09
  -8  -7   0  266.37   86.19
  -8  -7   0   81.29   60.39
  -8  -7   0  162.48   51.69
  -8  -7   0  145.39   66.79
  -8  -7   0  238.18   78.59
   8   7   0  193.08   61.59
   8   7   0  218.68   57.69
   8   7   0  184.38   47.50
   8   7   0  158.18   52.39
  -9  -7   0  416.06   75.89
  -9  -7   0  397.16  140.79
  -9  -7   0  325.77   82.19
   9   7   0  346.97   83.99
   9   7   0  291.67   63.29
   9   7   0  323.27   73.89
   9   7   0  261.47   69.39
  11  -8   0  239.68   50.89
  11  -8   0  271.27   55.49
  11  -8   0  242.08   51.99
  11  -8   0  144.99   49.99
  11  -8   0  242.08  114.09
  11  -8   0  164.98   36.40
 -11   8   0  263.17   62.89
 -11   8   0  215.48   71.49
 -11   8   0  166.78   52.19
 -11   8   0  314.97   79.49
 -11   8   0  256.97   67.19
 -11   8   0  204.28   40.40
  10  -8   0  610.34  103.09
  10  -8   0  667.73   83.79
  10  -8   0  825.92   81.59
  10  -8   0  820.92  107.19
  10  -8   0  660.73  117.59
  10  -8   0  674.93   78.29
  10  -8   0  761.92   82.59
 -10   8   0  685.53  128.29
 -10   8   0  721.73  108.19
 -10   8   0  734.33  101.19
 -10   8   0  844.02   81.19
 -10   8   0  622.04   89.29
 -10   8   0  875.41   98.69
 -10   8   0  682.03   68.19
 -10   8   0  983.80   91.19
   9  -8   0  610.44   90.09
   9  -8   0  704.33  103.39
   9  -8   0  666.13   77.49
   9  -8   0  772.12  100.49
   9  -8   0  577.84   62.79
   9  -8   0  630.64   71.19
   9  -8   0  676.53   75.09
  -9   8   0  661.73   89.29
  -9   8   0  643.64   74.99
  -9   8   0  726.13   73.89
  -9   8   0  630.94   59.99
  -9   8   0  647.24   83.69
  -9   8   0  683.63   68.39
  -9   8   0  714.53   81.09
  -9   8   0  656.73  102.59
  -9   8   0  716.43  101.39
   8  -8   0  107.39   28.80
   8  -8   0   56.29   57.59
   8  -8   0   51.69   31.20
   8  -8   0   18.10   20.10
   8  -8   0  143.19   94.99
   8  -8   0   70.59   31.80
   8  -8   0   61.29   35.00
   8  -8   0   77.39   52.49
  -8   8   0   73.09   29.60
  -8   8   0  108.99   42.20
  -8   8   0   62.79   30.40
  -8   8   0   59.79   34.10
  -8   8   0   43.80   18.40
  -8   8   0  -17.30   54.09
  -8   8   0   57.39   31.70
  -8   8   0   60.49   25.70
   7  -8   0   18.30   40.90
   7  -8   0   11.80   28.90
   7  -8   0   11.20   69.49
   7  -8   0   79.59   45.50
   7  -8   0   15.60   28.60
   7  -8   0   -4.70   20.90
   7  -8   0   47.30   67.99
   7  -8   0    9.80   22.80
   7  -8   0    2.10   16.50
  -7   8   0   11.30   27.90
  -7   8   0  -39.70   20.60
  -7   8   0   46.60   43.40
  -7   8   0  -14.90   26.10
  -7   8   0   -7.10   23.10
  -7   8   0   55.19   59.29
  -7   8   0   29.00   15.70
  -7   8   0  -10.40   19.10
   6  -8   0  811.02   77.59
   6  -8   0  778.22   77.19
   6  -8   0  780.32   78.79
   6  -8   0  796.92  102.69
   6  -8   0  717.53   64.39
   6  -8   0  731.43   67.29
   6  -8   0  769.42   97.09
   6  -8   0  692.43   77.19
  -6   8   0  637.14   67.09
  -6   8   0  644.04   57.39
  -6   8   0  681.23  110.39
  -6   8   0  723.43   65.09
  -6   8   0  672.33   67.49
  -6   8   0  713.83   76.29
  -6   8   0  781.22   92.19
  -6   8   0  759.82   62.29
  -6   8   0  643.84   75.99
  -6   8   0  584.74   91.89
  -6   8   0  773.52   59.19
   5  -8   0  993.60   96.49
   5  -8   0  730.93   68.49
   5  -8   0  742.53   69.39
   5  -8   0  814.22   76.69
   5  -8   0  731.23   76.19
   5  -8   0  914.91   80.29
   5  -8   0  818.92   93.19
   5  -8   0  674.63   76.19
   5  -8   0  675.63  111.09
   5  -8   0  773.22   68.59
   5  -8   0  761.42   76.69
  -5   8   0  897.91   94.89
  -5   8   0  734.43   80.39
  -5   8   0  731.83   64.09
  -5   8   0  726.73   59.79
  -5   8   0  675.33   66.29
  -5   8   0  873.01  102.09
  -5   8   0  819.32   75.89
  -5   8   0  854.31   69.49
  -5   8   0  680.63   71.39
  -5   8   0  749.23   54.99
  -5   8   0  866.71   57.79
  -5   8   0  740.83   52.49
   4  -8   0  450.45   69.89
   4  -8   0  370.96   50.89
   4  -8   0  472.45   77.19
   4  -8   0  549.74   68.39
   4  -8   0  516.65   54.69
   4  -8   0  457.25   50.19
   4  -8   0  435.96   47.70
   4  -8   0  507.85   59.79
   4  -8   0  501.75   56.79
   4  -8   0  500.05   47.10
   4  -8   0  405.56   53.49
  -4   8   0  460.85   48.60
  -4   8   0  381.96   49.20
  -4   8   0  557.44   69.39
  -4   8   0  609.24   63.69
  -4   8   0  409.46   42.70
  -4   8   0  443.16   54.09
  -4   8   0  521.05   47.20
  -4   8   0  551.04   72.29
  -4   8   0  494.55   42.10
   3  -8   0  701.83   62.99
   3  -8   0  763.52   67.59
   3  -8   0  707.43   60.39
   3  -8   0  811.52   75.49
   3  -8   0  641.44   68.19
   3  -8   0  772.12   68.59
   3  -8   0  767.92   84.59
   3  -8   0  899.51   69.59
   3  -8   0  747.13   68.19
   3  -8   0  886.91   85.79
  -3   8   0  764.12   60.09
  -3   8   0  884.51   73.09
  -3   8   0  696.23   59.29
  -3   8   0  842.92   75.79
  -3   8   0  628.54   65.59
  -3   8   0  728.93   64.89
  -3   8   0  909.61   89.39
  -3   8   0  654.53   62.49
   2  -8   0  112.89   37.00
   2  -8   0  142.99   26.10
   2  -8   0   65.19   16.90
   2  -8   0  125.59   27.20
   2  -8   0   61.29   16.70
   2  -8   0   80.39   20.70
   2  -8   0  114.59   36.90
   2  -8   0   36.10   16.90
   2  -8   0  113.09   25.30
   2  -8   0   64.99   24.70
  -2   8   0   47.60   17.40
  -2   8   0   62.99   16.40
  -2   8   0   82.79   36.80
  -2   8   0   73.69   24.00
  -2   8   0   67.49   15.90
  -2   8   0   95.09   20.60
  -2   8   0   66.69   25.50
  -2   8   0   82.09   19.60
  -2   8   0   68.09   17.30
   1  -8   0  123.59   25.20
   1  -8   0  163.78   39.40
   1  -8   0  104.89   19.90
   1  -8   0  112.39   20.90
   1  -8   0  123.19   29.60
   1  -8   0  116.69   34.50
   1  -8   0  142.99   26.90
   1  -8   0  216.38   29.70
   1  -8   0  101.39   23.20
   1  -8   0  115.39   26.10
  -1   8   0  112.99   26.40
  -1   8   0  122.69   19.70
  -1   8   0  136.99   26.20
  -1   8   0  169.38   40.90
  -1   8   0   94.69   21.10
  -1   8   0  145.79   25.00
  -1   8   0   92.59   17.80
   0  -8   0  570.44   51.39
   0  -8   0  529.95   58.99
   0  -8   0  629.74   43.50
   0  -8   0  548.75   44.70
   0  -8   0  638.54   67.99
   0  -8   0  553.24   58.79
   0  -8   0  531.15   51.89
   0  -8   0  595.44   42.20
   0  -8   0  652.03   51.89
   0  -8   0  677.43   64.19
   0  -8   0  695.53   64.29
   0  -8   0  595.34   54.29
   0   8   0  563.94   43.50
   0   8   0  520.15   54.99
   0   8   0  550.94   52.19
   0   8   0  596.74   49.60
   0   8   0  628.94   46.70
   0   8   0  682.43   55.69
   0   8   0  660.33   73.59
   0   8   0  529.55   53.19
  -1  -8   0 1026.30   83.59
  -1  -8   0 1079.09   91.79
  -1  -8   0 1174.88   96.69
  -1  -8   0 1117.59   96.29
  -1  -8   0 1051.79   81.39
  -1  -8   0 1075.19   85.09
  -1  -8   0 1182.48   78.79
  -1  -8   0 1076.69   84.39
  -1  -8   0 1150.68   93.19
  -1  -8   0 1175.38  102.09
  -1  -8   0 1291.87   81.49
   1   8   0 1135.09   80.09
   1   8   0  960.30   85.09
   1   8   0 1052.59   92.59
   1   8   0 1205.78   85.29
   1   8   0 1199.08  100.79
   1   8   0 1166.88   83.09
   1   8   0 1087.69   91.89
   1   8   0 1095.59   83.69
  -2  -8   0  518.15   57.99
  -2  -8   0  478.35   58.79
  -2  -8   0  546.95   47.90
  -2  -8   0  464.95   68.89
  -2  -8   0  425.26   50.09
  -2  -8   0  411.86   45.80
  -2  -8   0  479.65   47.80
  -2  -8   0  494.95   49.10
  -2  -8   0  525.25   72.89
  -2  -8   0  483.05   50.29
   2   8   0  552.64   49.40
   2   8   0  448.36   52.69
   2   8   0  613.24   65.09
   2   8   0  417.86   48.80
   2   8   0  450.45   50.69
   2   8   0  534.55   48.70
   2   8   0  478.75   57.29
   2   8   0  413.46   46.50
   2   8   0  540.65   45.70
  -3  -8   0  274.57   35.80
  -3  -8   0  246.38   48.50
  -3  -8   0  397.46   56.19
  -3  -8   0  270.87   43.20
  -3  -8   0  265.37   40.60
  -3  -8   0  236.38   43.30
  -3  -8   0  245.48   37.00
  -3  -8   0  272.17   37.20
   3   8   0  243.18   46.70
   3   8   0  253.37   38.30
   3   8   0  247.88   45.30
   3   8   0  304.87   35.80
   3   8   0  266.57   40.20
   3   8   0  258.77   38.10
   3   8   0  274.97   45.20
  -4  -8   0   32.30   22.70
  -4  -8   0   34.00   19.20
  -4  -8   0   79.19   36.00
  -4  -8   0   51.99   30.20
  -4  -8   0   54.59   44.50
  -4  -8   0  -40.70   30.70
  -4  -8   0   37.60   25.20
  -4  -8   0   18.50   24.90
   4   8   0   55.69   24.10
   4   8   0   57.79   25.50
   4   8   0   18.10   26.00
   4   8   0   64.49   26.90
   4   8   0   39.20   20.10
   4   8   0   70.19   28.00
  -5  -8   0  404.76   57.49
  -5  -8   0  482.45   91.89
  -5  -8   0  404.46   63.09
  -5  -8   0  364.06   55.79
  -5  -8   0  488.55   44.40
  -5  -8   0  373.16   65.19
  -5  -8   0  467.85   63.59
   5   8   0  453.25   53.59
   5   8   0  437.16   62.59
   5   8   0  416.16   64.29
   5   8   0  447.16   63.19
   5   8   0  420.26   50.79
   5   8   0  504.15   51.99
  -6  -8   0 1060.19   95.59
  -6  -8   0  975.50   74.99
  -6  -8   0  803.02   94.99
  -6  -8   0  962.20  108.39
  -6  -8   0 1032.80  111.59
  -6  -8   0  914.51   93.39
  -6  -8   0  870.71  103.29
   6   8   0  958.80   91.39
   6   8   0  977.70   99.59
   6   8   0 1134.29   86.29
   6   8   0  898.21  103.39
   6   8   0 1044.70   79.49
   6   8   0  917.21   94.99
  -7  -8   0  905.01  102.59
  -7  -8   0  823.52  100.89
  -7  -8   0  874.31  113.59
  -7  -8   0 1010.60  123.69
  -7  -8   0  720.43  113.19
  -7  -8   0  990.30  105.29
   7   8   0  770.12  104.59
   7   8   0  927.01  107.89
   7   8   0  952.20   93.99
   7   8   0 1001.60   99.59
  -8  -8   0  141.39   73.19
  -8  -8   0  265.37  114.89
  -8  -8   0  343.17   68.09
  -8  -8   0  274.07   80.99
   8   8   0  233.68   87.89
   8   8   0  235.48   78.99
   8   8   0  272.67   62.99
   8   8   0  178.58   60.79
  11  -9   0  209.58   71.39
  11  -9   0  244.78   66.99
  11  -9   0  328.47   59.29
  11  -9   0  274.77   50.29
 -11   9   0  327.17   83.89
 -11   9   0  223.28   43.90
 -11   9   0   87.79   58.89
 -11   9   0  345.97   66.59
  10  -9   0  337.67   47.70
  10  -9   0  330.97   57.49
  10  -9   0  330.97   42.40
  10  -9   0  314.87   61.89
  10  -9   0  228.18   51.69
 -10   9   0  232.48   60.59
 -10   9   0  267.07   60.39
 -10   9   0  135.59   50.09
 -10   9   0  251.47   39.90
 -10   9   0  150.28   60.99
   9  -9   0   39.20   72.09
   9  -9   0    3.60   37.50
   9  -9   0    6.30   27.70
   9  -9   0    8.40   33.70
   9  -9   0  -27.50   25.70
   9  -9   0   41.40   36.00
   9  -9   0   -0.40   48.10
  -9   9   0  -20.50   84.09
  -9   9   0  -13.90   54.79
  -9   9   0   21.40   37.00
  -9   9   0   23.60   33.40
  -9   9   0   42.50   39.20
  -9   9   0    0.40   34.90
  -9   9   0    7.50   24.20
  -9   9   0  110.09   40.80
   8  -9   0  553.74   55.29
   8  -9   0  486.95   60.99
   8  -9   0  536.45  137.39
   8  -9   0  451.55   78.89
   8  -9   0  581.64   95.29
   8  -9   0  441.46   67.29
   8  -9   0  350.46   64.49
  -8   9   0  362.26   59.39
  -8   9   0  480.95   81.99
  -8   9   0  491.75   56.79
  -8   9   0  449.26   60.99
  -8   9   0  464.45   47.60
  -8   9   0  487.45   69.79
  -8   9   0  497.65   58.19
   7  -9   0 1017.80  103.89
   7  -9   0 1174.08   97.79
   7  -9   0 1041.20   90.69
   7  -9   0 1044.20  111.69
   7  -9   0 1211.18   93.39
   7  -9   0 1107.79  120.59
   7  -9   0 1239.48  148.19
   7  -9   0 1013.20  114.59
  -7   9   0 1188.38   85.09
  -7   9   0 1106.29  105.09
  -7   9   0 1142.69   85.19
  -7   9   0 1045.30   96.49
  -7   9   0 1133.99   93.99
  -7   9   0 1214.98  100.69
  -7   9   0 1282.47  119.49
   6  -9   0  433.96   56.59
   6  -9   0  478.45   70.29
   6  -9   0  428.46   87.19
   6  -9   0  417.16   65.19
   6  -9   0  548.85   88.39
   6  -9   0  415.46   50.69
   6  -9   0  403.56   61.49
   6  -9   0  455.55   63.69
   6  -9   0  398.66   49.60
   6  -9   0  428.26   68.19
  -6   9   0  448.06   55.99
  -6   9   0  413.96   60.49
  -6   9   0  542.85   70.99
  -6   9   0  505.25  117.09
  -6   9   0  452.35   54.39
  -6   9   0  440.96   34.30
  -6   9   0  408.16   48.90
  -6   9   0  435.46   42.30
  -6   9   0  474.75   41.80
  -6   9   0  459.45   38.20
   5  -9   0  151.18   42.20
   5  -9   0  235.78   39.20
   5  -9   0  161.88   36.60
   5  -9   0  173.78   30.40
   5  -9   0  223.58   46.70
   5  -9   0  264.97   69.49
   5  -9   0  117.29   39.00
   5  -9   0  160.68   29.60
   5  -9   0  300.97   65.19
   5  -9   0  230.68   48.20
  -5   9   0  224.68   41.20
  -5   9   0  242.18   31.60
  -5   9   0  235.98   56.09
  -5   9   0  223.48   34.60
  -5   9   0  193.88   41.10
  -5   9   0  219.58   27.60
  -5   9   0  278.27   38.40
   4  -9   0  -27.90   47.90
   4  -9   0   34.80   81.99
   4  -9   0    4.50   16.60
   4  -9   0  -17.80   18.40
   4  -9   0   39.00   31.50
   4  -9   0   12.00   17.10
   4  -9   0  -36.30   39.10
   4  -9   0   40.80   23.80
   4  -9   0    3.70   25.50
   4  -9   0   43.30   30.90
  -4   9   0   38.40   17.90
  -4   9   0   18.60   19.90
  -4   9   0   28.50   14.50
  -4   9   0  -33.90   39.40
  -4   9   0   30.30   16.30
  -4   9   0    8.80   39.70
  -4   9   0   36.00   14.70
  -4   9   0    4.90   26.70
   3  -9   0   10.70   14.60
   3  -9   0   10.80   27.70
   3  -9   0   -1.10   49.90
   3  -9   0   24.30   16.50
   3  -9   0   -7.70   45.00
   3  -9   0  -28.00   26.70
   3  -9   0   42.20   24.00
   3  -9   0   36.40   32.40
   3  -9   0   16.40   26.10
   3  -9   0    3.80   19.70
  -3   9   0   -4.80   16.90
  -3   9   0  -14.60   22.00
  -3   9   0   43.90   35.60
  -3   9   0   33.40   13.90
  -3   9   0   17.70   16.00
  -3   9   0    8.80   13.50
  -3   9   0   29.40   29.30
  -3   9   0   97.89   55.69
   2  -9   0  592.14   54.29
   2  -9   0  629.24   92.29
   2  -9   0  563.04   54.39
   2  -9   0  587.14   58.39
   2  -9   0  695.93   81.29
   2  -9   0  581.14   67.09
   2  -9   0  650.83   66.29
   2  -9   0  582.64   67.89
   2  -9   0  557.14   59.99
   2  -9   0  582.24   63.39
  -2   9   0  554.14   70.09
  -2   9   0  562.74   60.29
  -2   9   0  610.54   59.49
  -2   9   0  698.83   86.89
  -2   9   0  656.93   53.59
  -2   9   0  720.93   53.59
  -2   9   0  554.14   54.69
   1  -9   0 1700.33  114.49
   1  -9   0 1570.34  141.19
   1  -9   0 1520.25  116.59
   1  -9   0 1817.92  136.29
   1  -9   0 1528.45  114.09
   1  -9   0 1556.34  121.49
   1  -9   0 1482.45  125.59
   1  -9   0 1698.83  122.99
   1  -9   0 1620.14  117.09
   1  -9   0 1599.74  126.99
  -1   9   0 1570.74  115.39
  -1   9   0 1779.02  113.99
  -1   9   0 1412.46  116.19
  -1   9   0 1706.63  111.79
  -1   9   0 1449.46  121.49
  -1   9   0 1872.71  144.49
   0  -9   0  745.03   71.59
   0  -9   0  740.13   90.79
   0  -9   0  683.83   63.49
   0  -9   0  738.63   77.89
   0  -9   0  809.22   53.09
   0  -9   0  668.53   66.69
   0  -9   0  774.62   51.19
   0  -9   0  678.03   66.49
   0  -9   0  698.23   63.09
   0  -9   0  689.73   75.69
   0  -9   0  837.92   85.89
   0  -9   0  681.63   51.79
   0   9   0  755.42   51.69
   0   9   0  761.72   61.59
   0   9   0  784.12   68.49
   0   9   0  733.23   64.49
   0   9   0  750.32   54.79
   0   9   0  740.93   89.49
   0   9   0  629.04   65.09
   0   9   0  718.23   71.89
  -1  -9   0   45.70   43.10
  -1  -9   0   26.00   22.10
  -1  -9   0   12.80   34.80
  -1  -9   0   75.39   23.20
  -1  -9   0   83.69   16.70
  -1  -9   0   84.69   22.30
  -1  -9   0   46.90   27.70
  -1  -9   0   71.49   24.80
  -1  -9   0   63.79   19.50
   1   9   0   40.00   23.30
   1   9   0   56.09   21.80
   1   9   0   48.40   18.70
   1   9   0   58.49   29.20
   1   9   0   70.09   16.40
   1   9   0  110.59   46.90
   1   9   0   81.19   22.40
  -2  -9   0   61.59   22.30
  -2  -9   0   -1.90   21.40
  -2  -9   0   26.40   17.90
  -2  -9   0   94.39   29.10
  -2  -9   0   18.30   24.80
  -2  -9   0   42.00   21.80
  -2  -9   0   69.49   31.70
   2   9   0    8.70   26.00
   2   9   0   24.40   25.90
   2   9   0   46.10   21.20
   2   9   0   49.80   17.90
   2   9   0   83.19   39.90
   2   9   0   49.80   19.90
   2   9   0   67.19   20.70
   2   9   0   73.19   38.00
  -3  -9   0  213.58   35.40
  -3  -9   0  232.58   37.80
  -3  -9   0  108.79   35.60
  -3  -9   0  100.89   34.20
  -3  -9   0  170.38   43.50
  -3  -9   0  126.69   32.10
  -3  -9   0  142.79   31.80
  -3  -9   0  157.98   34.20
   3   9   0  143.09   33.30
   3   9   0  100.59   33.30
   3   9   0  159.78   28.20
   3   9   0  136.19   30.20
   3   9   0  116.39   44.80
   3   9   0  134.79   30.10
   3   9   0  120.69   28.10
   3   9   0  122.19   28.80
  -4  -9   0  526.05   71.99
  -4  -9   0  501.55   61.39
  -4  -9   0  505.65   60.69
  -4  -9   0  532.15   55.49
  -4  -9   0  574.54   77.59
  -4  -9   0  584.24   71.69
  -4  -9   0  527.75   69.19
  -4  -9   0  526.45   64.49
   4   9   0  521.85   60.09
   4   9   0  504.15   53.49
   4   9   0  576.04   61.59
   4   9   0  467.35   68.99
   4   9   0  530.15   66.29
   4   9   0  523.35   56.09
  -5  -9   0  310.57   50.59
  -5  -9   0  290.37   57.79
  -5  -9   0  487.65   71.29
  -5  -9   0  362.16   43.10
  -5  -9   0  289.87   61.89
  -5  -9   0  366.06   54.49
  -5  -9   0  421.56   65.99
   5   9   0  352.46   57.79
   5   9   0  246.38   54.49
   5   9   0  391.26   48.10
   5   9   0  323.57   48.50
   5   9   0  476.35   70.49
   5   9   0  411.26   56.59
  -6  -9   0  348.77   74.29
  -6  -9   0  289.37   59.19
  -6  -9   0  237.98   56.59
  -6  -9   0  306.17   74.69
  -6  -9   0  254.67   61.39
  -6  -9   0  211.28   58.09
   6   9   0  248.58   51.39
   6   9   0  311.57   58.99
   6   9   0  266.47   60.19
   6   9   0  245.18   50.09
  -7  -9   0  119.79   87.29
  -7  -9   0  -98.59   65.89
  -7  -9   0  -32.00   53.29
   7   9   0  -21.60   52.79
   7   9   0    4.30   44.20
   7   9   0  -29.30   49.30
   7   9   0  -33.00   39.60
  10 -10   0  265.37   64.99
  10 -10   0  186.58   61.79
  10 -10   0  265.37   83.69
  10 -10   0  299.47   47.70
 -10  10   0  309.97   78.59
 -10  10   0  398.06   70.29
 -10  10   0  359.26   75.99
 -10  10   0  282.57   55.59
 -10  10   0  300.17   42.30
   9 -10   0  685.43   92.99
   9 -10   0  646.14   81.49
   9 -10   0  566.64   95.19
   9 -10   0  548.65   73.29
   9 -10   0  722.33   73.59
   9 -10   0  597.14  111.99
  -9  10   0  668.93  155.58
  -9  10   0  600.24   84.19
  -9  10   0  641.54   80.49
  -9  10   0  665.03   60.99
  -9  10   0  775.72   75.29
  -9  10   0  524.45   73.99
  -9  10   0  694.83   92.89
   8 -10   0 1138.79  179.98
   8 -10   0  899.81   87.79
   8 -10   0  807.72  103.89
   8 -10   0 1014.40  129.39
   8 -10   0  796.72  101.69
   8 -10   0  794.32   85.89
   8 -10   0  797.42   88.09
  -8  10   0 1048.20   77.59
  -8  10   0  847.12   90.19
  -8  10   0 1015.90   77.49
  -8  10   0 1070.99   95.69
  -8  10   0  982.70   84.99
  -8  10   0 1171.58  125.39
  -8  10   0  928.31  101.89
   7 -10   0   92.39   70.09
   7 -10   0    5.70   29.60
   7 -10   0   49.60   36.20
   7 -10   0  -18.30   27.70
   7 -10   0  111.89  102.99
   7 -10   0   41.20   38.50
   7 -10   0   28.30   30.60
  -7  10   0   53.89   20.40
  -7  10   0   22.20   28.20
  -7  10   0   31.40   16.40
  -7  10   0   27.90   19.90
  -7  10   0   10.50   28.30
  -7  10   0  119.29   58.99
  -7  10   0   18.60   29.20
  -7  10   0   26.80   12.20
   6 -10   0  459.45   73.29
   6 -10   0  443.26   64.49
   6 -10   0  351.96   86.99
   6 -10   0  458.15   56.29
   6 -10   0  338.27   51.79
   6 -10   0  373.16   75.49
   6 -10   0  352.76   52.89
   6 -10   0  417.66   59.09
  -6  10   0  404.46   53.79
  -6  10   0  419.46   50.09
  -6  10   0  365.06   51.89
  -6  10   0  410.36   51.59
  -6  10   0  459.85   69.29
  -6  10   0  369.86   42.60
   5 -10   0  574.54   89.29
   5 -10   0  446.56   54.49
   5 -10   0  431.76   64.89
   5 -10   0  438.26   52.09
   5 -10   0  371.16   65.19
   5 -10   0  430.46   57.59
   5 -10   0  470.05   70.59
   5 -10   0  428.06   61.69
  -5  10   0  346.07   75.89
  -5  10   0  448.46   56.39
  -5  10   0  515.55   52.49
  -5  10   0  503.75   65.89
  -5  10   0  399.86   43.70
  -5  10   0  450.45   49.30
  -5  10   0  512.45   61.79
   4 -10   0 1027.20   81.79
   4 -10   0  930.91   90.29
   4 -10   0 1069.99   87.99
   4 -10   0 1142.99  115.09
   4 -10   0 1006.60   97.69
   4 -10   0  968.30   90.19
   4 -10   0  993.50  100.59
  -4  10   0  950.50   92.99
  -4  10   0  999.20   82.59
  -4  10   0  919.01   84.19
  -4  10   0 1041.60  102.79
  -4  10   0 1029.30   91.59
  -4  10   0  996.10   79.49
   3 -10   0  377.66   51.89
   3 -10   0  469.55   73.79
   3 -10   0  373.86   61.09
   3 -10   0  490.25   83.39
   3 -10   0  490.75   71.29
   3 -10   0  426.36   49.40
   3 -10   0  439.86   47.50
   3 -10   0  378.06   58.79
  -3  10   0  460.95   51.29
  -3  10   0  489.05   58.19
  -3  10   0  467.05   53.99
  -3  10   0  404.76   44.60
  -3  10   0  447.86   47.20
  -3  10   0  440.86   43.90
  -3  10   0  537.75   65.89
   2 -10   0  279.77   72.89
   2 -10   0  196.08   45.70
   2 -10   0  240.58   35.40
   2 -10   0  153.38   34.20
   2 -10   0  142.09   29.90
   2 -10   0  197.28   44.70
   2 -10   0  173.78   41.80
   2 -10   0  170.88   31.30
  -2  10   0  150.28   27.90
  -2  10   0  168.98   35.70
  -2  10   0  152.48   30.00
  -2  10   0  170.88   35.20
  -2  10   0  210.68   35.20
  -2  10   0  216.98   31.70
   1 -10   0   38.10   30.80
   1 -10   0    3.80   30.20
   1 -10   0    4.20   23.50
   1 -10   0   -3.90   20.20
   1 -10   0   -4.00   40.40
   1 -10   0   19.60   19.90
   1 -10   0   -8.50   19.50
  -1  10   0  -16.60   18.50
  -1  10   0   27.20   22.00
  -1  10   0  -22.90   18.20
  -1  10   0   20.60   23.10
  -1  10   0  -24.70   20.10
  -1  10   0   -0.60   18.60
   0 -10   0  653.43   49.99
   0 -10   0  726.43   48.70
   0 -10   0  601.04   76.49
   0 -10   0  746.73   66.79
   0 -10   0  653.23   75.29
   0 -10   0  769.32   66.59
   0  10   0  804.82   64.39
   0  10   0  785.22   50.29
   0  10   0  641.94   68.89
   0  10   0  598.84   63.09
   0  10   0  729.83  103.49
   0  10   0  793.62   52.89
   0  10   0  684.73   71.49
  -1 -10   0 1037.10  104.39
  -1 -10   0 1230.68   81.19
  -1 -10   0 1166.58  103.89
  -1 -10   0 1009.60   90.19
  -1 -10   0 1096.69   94.89
  -1 -10   0 1084.29   95.69
  -1 -10   0 1190.68   84.39
   1  10   0 1279.47  130.69
   1  10   0 1057.29  100.39
   1  10   0 1026.90   95.39
   1  10   0 1317.97   94.49
   1  10   0 1242.28   87.09
   1  10   0 1134.59  105.59
   1  10   0 1232.08   81.99
  -2 -10   0 1116.19   95.79
  -2 -10   0  986.10   99.69
  -2 -10   0 1018.10   91.99
  -2 -10   0 1051.59   82.39
  -2 -10   0 1144.69   88.29
  -2 -10   0 1006.60  102.59
  -2 -10   0  986.80   91.09
  -2 -10   0 1084.09   89.09
   2  10   0 1094.79  119.09
   2  10   0 1026.10   91.49
   2  10   0 1120.99   83.99
   2  10   0 1143.39   84.49
   2  10   0 1040.50  102.89
   2  10   0 1013.20   98.99
   2  10   0 1077.29   84.39
   2  10   0 1165.38   86.69
  -3 -10   0  410.26   60.09
  -3 -10   0  549.65   67.89
  -3 -10   0  401.76   65.09
  -3 -10   0  416.06   58.99
  -3 -10   0  617.34   61.69
  -3 -10   0  387.66   68.79
  -3 -10   0  472.55   58.89
  -3 -10   0  361.06   57.49
   3  10   0  523.45   66.59
   3  10   0  485.85   54.19
   3  10   0  418.26   69.39
   3  10   0  410.46   49.60
   3  10   0  507.35   60.99
   3  10   0  450.85   54.99
   3  10   0  468.95   54.19
  -4 -10   0   35.40   42.30
  -4 -10   0   -6.50   37.90
  -4 -10   0   88.39   45.90
  -4 -10   0   61.19   36.90
  -4 -10   0   28.10   36.80
  -4 -10   0  116.29   44.40
  -4 -10   0   64.99   29.20
  -4 -10   0   61.69   68.29
   4  10   0   45.50   32.50
   4  10   0   71.99   36.50
   4  10   0   24.30   31.70
   4  10   0   79.69   29.10
   4  10   0  129.29   47.10
   4  10   0   30.20   34.00
  -5 -10   0   55.09   54.59
  -5 -10   0   65.19   48.20
  -5 -10   0   45.80   45.20
  -5 -10   0   57.09   55.39
  -5 -10   0   66.59   46.00
  -5 -10   0   54.69   28.10
  -5 -10   0   42.00   46.40
   5  10   0  -27.50   33.60
   5  10   0  -47.30   39.40
   5  10   0   -6.60   47.00
   5  10   0  -10.60   33.10
  -6 -10   0  111.39   69.79
  -6 -10   0  177.38  104.19
  -6 -10   0  121.99   70.49
   6  10   0  315.87   52.79
   6  10   0  177.48   61.69
   6  10   0  273.37   59.79
  10 -11   0  130.69   54.09
   9 -11   0   -4.90   43.90
   9 -11   0  -48.50   39.70
   9 -11   0 -119.39   52.69
   9 -11   0   16.90   38.50
  -9  11   0   18.40   37.20
  -9  11   0   31.10   24.00
  -9  11   0  -27.80   46.30
  -9  11   0  -21.80   28.30
  -9  11   0  -71.19   48.70
  -9  11   0  -21.40   27.90
  -9  11   0  -31.30   43.10
   8 -11   0   95.69   39.90
   8 -11   0  183.38   37.70
   8 -11   0  100.29   51.29
   8 -11   0  179.48   47.50
   8 -11   0  179.18   63.29
  -8  11   0  118.19   21.80
  -8  11   0  190.18  132.09
  -8  11   0  139.39   54.09
  -8  11   0  140.89   40.80
  -8  11   0  149.39   30.10
  -8  11   0  205.78   51.09
  -8  11   0  189.08   25.80
   7 -11   0  398.16  142.59
   7 -11   0  571.24   68.99
   7 -11   0  565.94   70.69
   7 -11   0  546.15   82.39
   7 -11   0  435.76   80.89
  -7  11   0  430.16   89.49
  -7  11   0  512.15   54.29
  -7  11   0  541.15   65.29
  -7  11   0  589.64   65.39
  -7  11   0  469.15   70.29
  -7  11   0  577.44   66.09
   6 -11   0  833.02  130.39
   6 -11   0  759.52   91.89
   6 -11   0  718.93   74.49
   6 -11   0  811.62   88.49
   6 -11   0  829.42   77.39
   6 -11   0  721.83  109.49
   6 -11   0  800.72   94.59
  -6  11   0  750.02  102.59
  -6  11   0  679.43   80.59
  -6  11   0  842.02   73.49
  -6  11   0  656.93   73.89
  -6  11   0  607.64   67.99
  -6  11   0  732.53   64.79
   5 -11   0   99.29   73.09
   5 -11   0  141.49   40.90
   5 -11   0  133.89   33.80
   5 -11   0  246.18   85.29
   5 -11   0  140.09   32.20
   5 -11   0   36.40   36.40
   5 -11   0  129.99   36.10
  -5  11   0   92.79   29.10
  -5  11   0   94.09   28.20
  -5  11   0  118.89   25.60
  -5  11   0  204.38   50.59
  -5  11   0   36.80   27.40
  -5  11   0  187.38   71.99
  -5  11   0  150.68   32.10
   4 -11   0  111.99   37.50
   4 -11   0   25.00   27.80
   4 -11   0   16.00   27.80
   4 -11   0   34.10   25.70
   4 -11   0  -57.39   57.69
   4 -11   0   -5.40   22.20
  -4  11   0   32.00   41.10
  -4  11   0   52.09   22.50
  -4  11   0   30.50   49.30
  -4  11   0   23.40   21.70
  -4  11   0   76.49   23.60
  -4  11   0   -8.80   21.60
  -4  11   0   48.70   24.90
   3 -11   0   18.10   31.70
   3 -11   0   56.69   62.69
   3 -11   0   -0.30   26.70
   3 -11   0   21.20   24.50
   3 -11   0  -33.60   58.69
   3 -11   0   43.30   26.80
   3 -11   0   30.30   24.30
  -3  11   0   42.70   39.50
  -3  11   0   54.39   23.80
  -3  11   0   36.60   21.50
  -3  11   0   54.49   21.30
  -3  11   0   41.90   34.60
  -3  11   0   33.50   22.50
   2 -11   0  366.16   45.70
   2 -11   0  313.77   45.70
   2 -11   0  306.47   59.09
   2 -11   0  460.15  111.69
   2 -11   0  326.67   55.89
   2 -11   0  385.76   45.50
   2 -11   0  306.67   64.29
  -2  11   0  271.27   48.90
  -2  11   0  314.47   44.30
  -2  11   0  299.17   46.40
  -2  11   0  429.16   55.09
  -2  11   0  377.36   58.99
  -2  11   0  328.47   44.30
   1 -11   0  459.15   52.99
   1 -11   0  439.76   47.60
   1 -11   0  393.06   61.19
   1 -11   0  579.44   73.09
   1 -11   0  511.15   60.59
   1 -11   0  393.26   52.59
  -1  11   0  494.05   58.59
  -1  11   0  418.86   53.89
  -1  11   0  382.86   50.59
  -1  11   0  479.05   52.19
  -1  11   0  424.96   53.09
   0 -11   0  510.65   70.09
   0 -11   0  592.84   74.89
   0 -11   0  533.25   67.59
   0 -11   0  532.05   62.19
   0 -11   0  550.04   58.29
   0  11   0  488.55   61.99
   0  11   0  516.95   66.99
   0  11   0  534.65   57.29
  -1 -11   0  687.63   52.59
  -1 -11   0  530.25   80.19
  -1 -11   0  656.73   76.99
  -1 -11   0  664.73   68.39
  -1 -11   0  598.24   67.29
  -1 -11   0  557.44   73.99
  -1 -11   0  694.93   59.09
   1  11   0  616.74   66.79
   1  11   0  568.44   70.19
   1  11   0  642.44   64.69
   1  11   0  703.23   51.79
   1  11   0  774.82   57.89
   1  11   0  588.44   64.99
   1  11   0  510.75   72.09
  -2 -11   0   10.40   29.40
  -2 -11   0   54.19   36.60
  -2 -11   0   22.70   39.70
  -2 -11   0   36.40   33.70
  -2 -11   0   31.60   38.50
  -2 -11   0  -42.90   33.50
  -2 -11   0  -30.80   22.50
  -2 -11   0   59.89   37.80
   2  11   0   12.80   32.70
   2  11   0  -29.90   22.70
   2  11   0  -26.90   32.10
   2  11   0   16.30   27.90
   2  11   0   62.69   31.00
   2  11   0  -10.40   33.40
   2  11   0  -14.50   22.50
  -3 -11   0  168.58   53.79
  -3 -11   0  161.28   52.89
  -3 -11   0  122.89   45.10
  -3 -11   0  253.47   51.99
  -3 -11   0  222.18   42.20
  -3 -11   0  154.38   46.90
  -3 -11   0  166.58   47.20
  -3 -11   0  194.58   60.39
   3  11   0  171.28   37.50
   3  11   0  143.79   44.30
   3  11   0  271.77   60.99
   3  11   0  144.89   44.90
   3  11   0  241.98   37.60
   3  11   0  135.09   33.60
  -4 -11   0  224.68   63.39
  -4 -11   0  168.88   55.99
  -4 -11   0  131.09   61.99
  -4 -11   0  308.27   49.70
   4  11   0  282.47   53.19
   4  11   0  250.67   50.19
   4  11   0  193.48   57.69
   4  11   0  203.58   51.19
  -5 -11   0  201.08  109.69
  -5 -11   0  311.37   73.79
  -5 -11   0  392.36   79.39
  -5 -11   0  336.47   46.70
  -5 -11   0  312.37   85.79
   5  11   0  190.98   51.99
   5  11   0  257.97   88.09
   5  11   0  359.46   62.29
   9 -12   0  745.33  106.19
   9 -12   0  705.43  147.49
   9 -12   0  687.43   90.09
  -9  12   0  657.93   86.69
   8 -12   0  801.82  108.89
   8 -12   0  720.83   86.39
   8 -12   0  660.63  108.99
   8 -12   0  722.43   74.89
   8 -12   0  605.44   83.29
  -8  12   0  595.24  110.69
  -8  12   0  680.03   69.79
  -8  12   0  717.83   85.59
  -8  12   0  654.73   82.19
   7 -12   0  330.27   69.09
   7 -12   0  244.38   62.39
   7 -12   0  214.88   46.10
   7 -12   0  281.77   51.29
   7 -12   0   63.79   58.99
  -7  12   0  207.88   51.09
  -7  12   0  238.58   43.10
  -7  12   0  246.58   41.80
   6 -12   0  -18.20   42.50
   6 -12   0   55.99   32.90
   6 -12   0   94.89   36.80
   6 -12   0   24.60   40.10
   6 -12   0   16.90   47.70
   6 -12   0   42.80  112.19
   6 -12   0  -38.40  121.49
  -6  12   0 -160.18   91.69
  -6  12   0  -36.40   30.80
  -6  12   0   19.70   42.40
  -6  12   0   34.20   29.50
  -6  12   0    1.10   28.00
  -6  12   0   18.60   28.40
   5 -12   0  212.38   57.79
   5 -12   0  221.28   40.70
   5 -12   0  251.27  104.49
   5 -12   0  203.68   46.00
   5 -12   0  196.38   47.90
   5 -12   0  220.18   44.30
  -5  12   0  289.27   43.60
  -5  12   0  256.17   63.99
  -5  12   0  181.18   35.90
  -5  12   0  338.67   47.90
  -5  12   0  187.58   45.10
  -5  12   0  212.58   39.30
   4 -12   0  535.35   70.39
   4 -12   0  512.55   63.49
   4 -12   0  681.23   74.59
   4 -12   0  558.34   87.79
   4 -12   0  642.04  110.99
   4 -12   0  508.65   64.29
  -4  12   0  611.84   61.49
  -4  12   0  535.05   64.09
  -4  12   0  622.24   83.49
  -4  12   0  533.55   60.59
  -4  12   0  782.22  105.29
  -4  12   0  529.75   72.09
   3 -12   0  576.54   84.29
   3 -12   0  536.05   66.79
   3 -12   0  683.53   69.79
   3 -12   0  611.24   80.79
   3 -12   0  714.93   70.09
  -3  12   0  604.14   77.99
  -3  12   0  635.64   63.79
  -3  12   0  624.64   82.39
  -3  12   0  610.44   65.59
  -3  12   0  579.64   73.39
  -3  12   0  697.83   65.19
   2 -12   0  621.24   68.99
   2 -12   0  692.13  106.99
   2 -12   0  672.43   61.49
   2 -12   0  662.33   81.19
   2 -12   0  680.43   67.89
   2 -12   0  591.34   79.29
  -2  12   0  619.94   77.89
  -2  12   0  734.53   75.19
  -2  12   0  667.43   78.79
  -2  12   0  682.83   66.49
  -2  12   0  708.03   68.29
  -2  12   0  558.04   67.99
   1 -12   0   36.40   39.70
   1 -12   0  149.29   26.10
   1 -12   0  148.59   31.80
   1 -12   0  119.49   41.80
   1 -12   0  183.18   61.59
   1 -12   0   83.59   38.60
  -1  12   0  115.59   31.50
  -1  12   0  184.48   45.30
  -1  12   0  157.08   35.00
   0 -12   0    5.50   37.00
   0 -12   0    4.50   29.80
   0 -12   0   47.00   43.10
   0 -12   0    7.90   37.90
   0 -12   0   40.00   48.40
   0  12   0  -22.20   35.50
   0  12   0   -3.90   29.60
   0  12   0   61.29   37.30
   0  12   0  -26.40   33.00
   0  12   0  -18.70   27.00
  -1 -12   0  300.87   57.29
  -1 -12   0  301.37   35.90
  -1 -12   0  181.48   55.29
  -1 -12   0  275.97   55.29
  -1 -12   0  295.47   53.59
   1  12   0  341.07   37.70
   1  12   0  303.27   54.29
   1  12   0  169.58   42.40
   1  12   0  350.76   57.99
   1  12   0  290.97   59.59
   1  12   0  288.07   48.10
  -2 -12   0  624.74   79.99
  -2 -12   0  376.46   74.09
  -2 -12   0  647.54   79.19
  -2 -12   0  686.53   60.99
  -2 -12   0  532.95   94.99
  -2 -12   0  633.24   92.79
  -2 -12   0  592.64   91.59
   2  12   0  626.34   55.99
   2  12   0  476.15   84.69
   2  12   0  581.04   83.59
   2  12   0  600.24   57.99
   2  12   0  580.94   75.79
  -3 -12   0  584.44   71.79
  -3 -12   0  570.64   81.39
  -3 -12   0  613.14   97.89
  -3 -12   0  351.76   82.29
  -3 -12   0  501.95   84.99
   3  12   0  617.44   66.99
   3  12   0  507.25   76.99
   3  12   0  563.84   62.89
   3  12   0  567.54   95.79
   3  12   0  494.45   82.39
  -4 -12   0  113.09   63.49
  -4 -12   0  266.67   61.79
  -4 -12   0   89.09   54.29
  -4 -12   0  157.58   69.39
  -4 -12   0  230.38   54.59
   4  12   0  178.38   50.59
   4  12   0  212.88   49.30
   4  12   0   57.59   56.69
   7 -13   0  202.98   56.29
   7 -13   0   26.70   58.89
   7 -13   0  221.98   56.49
   7 -13   0   80.19   50.59
   7 -13   0  112.59   65.69
  -7  13   0  148.09   37.40
  -7  13   0   98.29   44.50
  -7  13   0   91.89   46.10
  -7  13   0  240.68   46.60
   6 -13   0  408.96   67.59
   6 -13   0  372.16   70.19
   6 -13   0  376.16   64.29
   6 -13   0  240.38   90.99
   6 -13   0  453.75   76.19
  -6  13   0  438.96   59.99
  -6  13   0  462.85   70.79
  -6  13   0  470.95   89.69
  -6  13   0  411.06   64.49
   5 -13   0  359.26   77.29
   5 -13   0  440.56   67.89
   5 -13   0  361.06   66.39
   5 -13   0  520.95   78.79
   5 -13   0  432.36   63.49
  -5  13   0  394.06   59.69
  -5  13   0  373.56   67.59
  -5  13   0  410.46   58.79
   4 -13   0  -43.40   49.70
   4 -13   0  -24.10   39.50
   4 -13   0  -47.70   34.10
   4 -13   0   11.60   40.10
   4 -13   0   34.20   46.20
  -4  13   0  -65.39   34.40
  -4  13   0   47.90   34.10
  -4  13   0   22.10   44.40
  -4  13   0   56.09   58.39
  -4  13   0    0.30   32.00
   3 -13   0   69.29   37.90
   3 -13   0  160.18   39.40
   3 -13   0  196.78   59.49
   3 -13   0  117.59   42.50
   3 -13   0   29.00   45.80
  -3  13   0  111.89   51.39
  -3  13   0  144.29   34.30
  -3  13   0  130.99   37.50
   2 -13   0  281.77   43.30
   2 -13   0  211.98   60.39
   2 -13   0  251.97   48.70
   2 -13   0  170.88   55.89
   2 -13   0  193.48   50.79
  -2  13   0  263.27   46.60
  -2  13   0  256.87   45.10
  -2  13   0  115.89   45.00
   1 -13   0   62.09   52.19
   1 -13   0  183.88   54.19
   1 -13   0  257.67   47.10
   1 -13   0  191.48   56.59
  -1  13   0  150.08   40.70
  -1  13   0   64.19   47.80
  -1  13   0  248.68   48.60
   0 -13   0  612.24   80.09
   0 -13   0  737.83  103.49
   0 -13   0  659.33   95.19
   0  13   0  603.14   84.59
   0  13   0  718.93   89.79
   0  13   0  485.35   73.99
  -1 -13   0  222.78   57.69
  -1 -13   0  173.98   58.29
   1  13   0  220.18   85.79
   1  13   0  203.58   57.09
   1  13   0  220.18   56.19
  -2 -13   0   50.69   58.69
  -2 -13   0   90.29   52.89
  -2 -13   0   43.50  103.39
   2  13   0  -82.99   38.80
   2  13   0   -5.80   51.69
   2  13   0   39.20   55.19
   5 -14   0   10.10   52.49
   5 -14   0   59.69   60.89
   5 -14   0   69.59   49.50
   5 -14   0  137.09   63.69
  -5  14   0   70.99   38.20
  -5  14   0    9.30   44.70
  -5  14   0   -2.50   44.70
   4 -14   0  336.47   76.69
   4 -14   0  448.06   65.99
   4 -14   0  329.27   78.79
  -4  14   0  391.16   74.79
  -4  14   0  372.36   64.29
  -4  14   0  478.95   69.89
   3 -14   0  399.86  133.09
   3 -14   0  378.26   69.39
   3 -14   0  564.94   66.89
   3 -14   0  515.15  145.69
  -3  14   0  479.15   71.89
  -3  14   0  412.46   67.69
  -3  14   0  618.14   82.89
   2 -14   0   57.29   62.49
   2 -14   0   10.30   55.19
   2 -14   0  111.89   49.00
  -2  14   0  253.47   52.79
  -2  14   0  184.28   62.49
  -2  14   0  201.98   55.69
   1 -14   0  194.08   71.09
   1 -14   0   57.29   56.39
   1 -14   0  -71.79   53.59
  -1  14   0   89.79   51.49
  -1  14   0  112.99   45.20
  -1  14   0   40.50   48.50
   0  14  -1  313.37   67.69
   0  14  -1  291.87   71.29
   0  14  -1  374.56   63.09
   0 -14   1  359.16   72.99
   0 -14   1  240.88   99.69
  -1  14  -1  303.47   68.19
  -1  14  -1  171.58   52.29
  -1  14  -1  114.39   52.59
   1 -14   1  163.88   52.59
   1 -14   1  166.98   60.29
   1 -14   1  239.38   74.29
  -2  14  -1   94.79   45.50
  -2  14  -1   30.10   38.40
  -2  14  -1   26.60   44.20
   2 -14   1   22.00   61.39
   2 -14   1  172.18  102.09
   2 -14   1  -23.90   40.90
  -3  14  -1    2.50   41.00
  -3  14  -1   19.40   43.10
  -3  14  -1  -28.30   39.60
   3 -14   1  -40.10   58.19
   3 -14   1   36.40   43.90
   3 -14   1   -4.60   34.70
   3 -14   1   45.30   87.99
  -4  14  -1  414.36   63.89
  -4  14  -1  224.48   56.59
  -4  14  -1  461.25   75.29
   4 -14   1  352.26   77.69
   4 -14   1  547.85   78.49
   4 -14   1  402.66   66.09
   4 -14   1  384.76   86.09
  -5  14  -1  522.85   66.59
  -5  14  -1  476.15   75.69
  -5  14  -1  268.27   57.39
   5 -14   1  412.96   68.39
   5 -14   1  427.36   86.59
   5 -14   1  403.16   67.89
   5 -14   1  389.56   78.39
   2  13  -1  108.09   67.69
   2  13  -1   86.69   54.49
   2  13  -1   -2.30   30.10
  -2 -13   1   29.60   48.80
  -2 -13   1  185.98   58.39
  -2 -13   1  114.59   70.29
  -2 -13   1   75.69   52.89
   1  13  -1   25.20   46.20
   1  13  -1    5.80   49.30
   1  13  -1  -22.30   42.40
   1  13  -1  -14.50   19.70
  -1 -13   1  -88.19   40.60
  -1 -13   1 -105.69   51.89
  -1 -13   1   73.49   50.69
  -1 -13   1   18.70   49.40
   0  13  -1   52.19   42.10
   0  13  -1  -44.60   44.10
   0  13  -1  133.69   42.60
   0 -13   1   43.60   52.09
   0 -13   1  128.39   40.10
   0 -13   1    2.20   55.69
   0 -13   1   98.09   51.09
  -1  13  -1  290.37   49.90
  -1  13  -1  148.19   50.59
  -1  13  -1  281.07   48.70
   1 -13   1  255.47   63.89
   1 -13   1  287.37   52.49
   1 -13   1  238.58   62.69
   1 -13   1  354.16   30.10
   1 -13   1  290.97   58.49
  -2  13  -1  351.16   67.39
  -2  13  -1  466.45   58.69
  -2  13  -1  401.16   58.59
  -2  13  -1  411.56   59.99
   2 -13   1  448.26   48.30
   2 -13   1  370.96   57.09
   2 -13   1  372.56   57.69
   2 -13   1  690.63  178.28
   2 -13   1  289.87   66.19
   2 -13   1  303.87   60.89
  -3  13  -1  868.21  115.19
  -3  13  -1  824.92   80.09
  -3  13  -1  848.02   82.79
  -3  13  -1  861.81   97.19
  -3  13  -1  684.03   95.09
  -3  13  -1  907.61   79.99
   3 -13   1  829.42   85.29
   3 -13   1  719.03   83.79
   3 -13   1  748.73   99.99
   3 -13   1  801.72  100.69
   3 -13   1  829.12   80.79
  -4  13  -1  400.56  113.59
  -4  13  -1  331.57   66.09
  -4  13  -1  376.96   57.19
  -4  13  -1  387.26   56.09
  -4  13  -1  424.86   71.29
   4 -13   1  442.86   79.79
   4 -13   1  406.46   62.39
   4 -13   1  372.06   59.99
   4 -13   1  395.96   66.29
   4 -13   1  432.56   68.99
  -5  13  -1  -30.40   39.70
  -5  13  -1  -41.30   32.20
  -5  13  -1   78.69   32.30
  -5  13  -1   -9.50   32.30
   5 -13   1   14.20   46.60
   5 -13   1    1.70   37.70
   5 -13   1   51.49   46.10
   5 -13   1   44.90   45.50
   5 -13   1 -105.69   54.19
  -6  13  -1  172.28   57.39
  -6  13  -1  117.99   41.80
  -6  13  -1  104.99   35.70
  -6  13  -1  188.88   43.00
   6 -13   1  160.28   54.29
   6 -13   1  127.19   42.80
   6 -13   1   16.10   47.20
   6 -13   1  124.09   55.79
   6 -13   1  124.59   61.89
  -7  13  -1  370.26   55.39
  -7  13  -1  295.27   59.29
  -7  13  -1  262.77   51.89
  -7  13  -1  250.27   51.89
   7 -13   1  252.17   67.49
   7 -13   1  300.97   62.39
   7 -13   1  183.18   50.69
   7 -13   1  275.67   69.09
   7 -13   1  300.87   60.89
   4  12  -1  321.07   63.69
   4  12  -1  292.47   73.69
   4  12  -1  322.97   59.89
   4  12  -1  440.26   67.69
  -4 -12   1  324.67   70.59
  -4 -12   1  447.76   66.69
  -4 -12   1  458.65  104.69
  -4 -12   1  365.06   61.49
   3  12  -1   27.30   59.29
   3  12  -1   63.39   35.60
   3  12  -1 -108.89   46.10
   3  12  -1   48.60   35.40
   3  12  -1   45.70   32.90
   3  12  -1  -51.89   42.70
  -3 -12   1   76.99   59.39
  -3 -12   1  -54.79   40.10
  -3 -12   1    0.50   40.70
  -3 -12   1  -30.20   37.10
   2  12  -1   -6.60   32.20
   2  12  -1   79.09   28.20
   2  12  -1   67.19   37.70
   2  12  -1  123.89   30.90
   2  12  -1   44.20   46.90
   2  12  -1   -2.70   42.40
   2  12  -1  109.09   50.39
  -2 -12   1   22.50   44.80
  -2 -12   1   99.69   49.00
  -2 -12   1   49.20   46.00
  -2 -12   1  115.79   30.20
  -2 -12   1  113.89   53.59
  -2 -12   1  114.79   45.60
  -2 -12   1   37.70   39.10
   1  12  -1  501.75   66.49
   1  12  -1  556.64   75.49
   1  12  -1  421.16   68.49
   1  12  -1  454.85   69.79
   1  12  -1  531.05   44.50
   1  12  -1  475.45   71.69
   1  12  -1  546.35   51.39
  -1 -12   1  575.54   67.79
  -1 -12   1  386.06   67.89
  -1 -12   1  494.95   70.79
  -1 -12   1  507.25   48.10
  -1 -12   1  497.75   71.09
   0  12  -1  382.06   53.79
   0  12  -1  325.37   55.79
   0  12  -1  305.27   57.89
   0 -12   1  370.46   60.19
   0 -12   1  190.38   54.19
   0 -12   1  311.17   52.59
   0 -12   1  344.37   47.50
   0 -12   1  395.76   70.99
  -1  12  -1  370.66   54.89
  -1  12  -1  297.27   51.59
  -1  12  -1  377.66   55.79
  -1  12  -1  321.17   48.20
  -1  12  -1  254.77   54.09
   1 -12   1  268.87   44.40
   1 -12   1  340.97   62.99
   1 -12   1  324.67   38.00
   1 -12   1  346.07   52.99
   1 -12   1  226.78   57.49
   1 -12   1  325.07   73.49
  -2  12  -1  128.79   30.60
  -2  12  -1   48.60   31.00
  -2  12  -1   43.60   37.60
  -2  12  -1   44.40   28.80
  -2  12  -1   77.79   42.60
  -2  12  -1   91.79   27.30
   2 -12   1   88.89   29.20
   2 -12   1   58.89   39.20
   2 -12   1   98.19   71.39
   2 -12   1   76.89   33.10
   2 -12   1   42.30   34.00
   2 -12   1   83.59   23.50
  -3  12  -1    5.80   43.70
  -3  12  -1   32.70   23.60
  -3  12  -1   41.50   26.70
  -3  12  -1    6.00   48.00
  -3  12  -1   76.99   25.50
  -3  12  -1   31.90   26.20
   3 -12   1   15.40   33.00
   3 -12   1   48.00   68.29
   3 -12   1  -36.40   31.10
   3 -12   1   18.30   31.00
   3 -12   1  -12.30   36.70
   3 -12   1   32.90   25.90
  -4  12  -1  153.88   41.30
  -4  12  -1  110.59   49.80
  -4  12  -1  117.59   26.00
  -4  12  -1  135.39   64.19
  -4  12  -1  136.39   29.90
  -4  12  -1  140.59   31.20
   4 -12   1  229.48   50.79
   4 -12   1   98.79   33.50
   4 -12   1  125.99   34.70
   4 -12   1  154.18   39.90
   4 -12   1  146.89   86.59
   4 -12   1   93.59   38.60
  -5  12  -1  578.24   65.49
  -5  12  -1  614.84   67.39
  -5  12  -1  808.72   98.39
  -5  12  -1  567.64   76.99
  -5  12  -1  610.84   60.89
   5 -12   1  581.04   71.99
   5 -12   1  726.93  131.99
   5 -12   1  564.54   72.49
   5 -12   1  573.74   83.29
   5 -12   1  700.03   71.39
   5 -12   1  507.35   77.99
  -6  12  -1  466.35   54.49
  -6  12  -1  400.86   56.69
  -6  12  -1  307.47   61.19
  -6  12  -1  402.06   59.49
   6 -12   1  576.64   68.09
   6 -12   1  519.95   65.19
   6 -12   1  293.47  143.49
   6 -12   1  605.54   81.99
   6 -12   1  579.14   79.79
   6 -12   1  487.15   66.29
  -7  12  -1  123.09   34.80
  -7  12  -1  -27.10   40.00
  -7  12  -1  -26.90   34.60
  -7  12  -1   82.49   35.40
  -7  12  -1   80.89   35.80
   7 -12   1   38.30   50.39
   7 -12   1   53.79   38.90
   7 -12   1   62.39   37.10
   7 -12   1    1.90   46.40
   7 -12   1   82.19   43.00
  -8  12  -1    5.10   36.00
  -8  12  -1    8.00   40.40
  -8  12  -1   29.80   43.70
  -8  12  -1  -22.60   31.30
  -8  12  -1   17.00   55.19
   8 -12   1   18.30   39.40
   8 -12   1   32.20   58.49
   8 -12   1  -68.59   54.59
   8 -12   1  -16.90   43.10
   8 -12   1  -72.49   40.00
  -9  12  -1   30.00   48.20
  -9  12  -1  183.78   48.70
  -9  12  -1  172.98   38.00
  -9  12  -1   70.29   59.89
   9 -12   1  150.98   54.59
   9 -12   1  145.69   51.99
   9 -12   1  178.88   47.00
   9 -12   1  127.99   65.89
   9 -12   1  156.78   83.79
   5  11  -1  -27.20   35.20
   5  11  -1  143.69  102.99
   5  11  -1   -9.60   42.10
   5  11  -1  -32.30   41.30
  -5 -11   1   55.39   59.19
  -5 -11   1   77.79   59.09
  -5 -11   1  -42.10   34.10
  -5 -11   1   89.39   63.29
  -5 -11   1   45.80   60.79
   4  11  -1  480.85   69.59
   4  11  -1  592.54   77.79
   4  11  -1  664.73   77.59
   4  11  -1  521.75   84.09
  -4 -11   1  457.05   73.19
  -4 -11   1  623.34   87.69
  -4 -11   1  511.15   68.19
  -4 -11   1  551.94   93.79
  -4 -11   1  489.15   82.89
  -4 -11   1  592.44   92.79
   3  11  -1  759.02   98.69
   3  11  -1  890.91   77.99
   3  11  -1  848.02   76.89
   3  11  -1  934.71   90.19
   3  11  -1  763.62   80.89
   3  11  -1  820.62   77.39
   3  11  -1  710.03   93.29
  -3 -11   1  922.61   88.99
  -3 -11   1  701.53   96.79
  -3 -11   1  932.01   92.69
  -3 -11   1  758.72   84.49
  -3 -11   1  953.90   80.49
  -3 -11   1  894.81   95.29
  -3 -11   1  824.72  100.79
  -3 -11   1  714.43   95.99
   2  11  -1  829.62   92.29
   2  11  -1  946.81   79.09
   2  11  -1  960.20   78.39
   2  11  -1  917.31  100.79
   2  11  -1 1017.90   86.69
   2  11  -1 1051.09   93.49
  -2 -11   1  881.31   88.09
  -2 -11   1 1019.70  100.59
  -2 -11   1  929.11   96.79
  -2 -11   1 1022.10   77.69
  -2 -11   1 1076.19   86.09
  -2 -11   1  752.02   99.69
  -2 -11   1  949.71   95.79
  -2 -11   1  997.90   90.29
   1  11  -1  122.89   32.90
   1  11  -1   61.89   19.60
   1  11  -1   97.89   31.70
   1  11  -1   29.60   28.90
  -1 -11   1   95.79   33.30
  -1 -11   1  104.59   21.90
  -1 -11   1   81.09   31.40
  -1 -11   1   67.99   35.40
  -1 -11   1   77.49   41.80
  -1 -11   1   53.59   26.50
   0  11  -1   -3.60   27.70
   0  11  -1    6.60   14.00
   0  11  -1   -3.00   24.50
   0  11  -1    0.80   11.00
   0  11  -1  -14.40   25.20
   0  11  -1   13.80   23.30
   0  11  -1  -12.70   23.70
   0 -11   1   40.20   30.40
   0 -11   1   -4.50   40.40
   0 -11   1   11.00   22.10
   0 -11   1   -8.50   16.00
   0 -11   1  -39.00   30.50
   0 -11   1   15.20   32.80
  -1  11  -1  483.05   60.59
  -1  11  -1  484.95   54.79
  -1  11  -1  484.85   55.69
  -1  11  -1  531.25   60.49
  -1  11  -1  420.06   54.79
  -1  11  -1  627.94   53.69
   1 -11   1  523.95   48.70
   1 -11   1  487.55   55.79
   1 -11   1  509.65   73.99
   1 -11   1  448.16   63.99
   1 -11   1  530.25   59.19
   1 -11   1  590.94   68.09
  -2  11  -1  427.46   46.70
  -2  11  -1  332.67   44.20
  -2  11  -1  408.96   53.29
  -2  11  -1  421.76   59.79
  -2  11  -1  310.87   47.80
  -2  11  -1  379.76   52.89
   2 -11   1  394.96   53.49
   2 -11   1  352.56   43.20
   2 -11   1  314.97   44.90
   2 -11   1  406.36   47.10
   2 -11   1  302.57   63.99
   2 -11   1  351.36   60.39
  -3  11  -1  889.21   79.79
  -3  11  -1  979.50   76.89
  -3  11  -1  861.01   87.59
  -3  11  -1  982.70   91.59
  -3  11  -1  927.31   77.69
  -3  11  -1  987.70   93.39
   3 -11   1  964.00  113.09
   3 -11   1  859.71   88.29
   3 -11   1  881.31   80.89
   3 -11   1  973.30   81.29
   3 -11   1  859.51   78.99
   3 -11   1  880.61   94.69
   3 -11   1 1018.00  118.79
  -4  11  -1  615.54   76.19
  -4  11  -1  500.95   53.29
  -4  11  -1  521.35   59.29
  -4  11  -1  630.64   89.99
  -4  11  -1  519.55   61.19
  -4  11  -1  506.05   54.89
   4 -11   1  604.14   62.69
   4 -11   1  560.44   91.19
   4 -11   1  518.55   58.59
   4 -11   1  497.95   72.59
   4 -11   1  585.04   64.19
   4 -11   1  481.05   66.69
   4 -11   1  587.54   87.89
  -5  11  -1  177.88   35.50
  -5  11  -1  134.29   35.90
  -5  11  -1  162.48   30.70
  -5  11  -1  152.58   30.10
  -5  11  -1   39.00   68.69
  -5  11  -1  106.49   27.20
  -5  11  -1  151.38   50.59
   5 -11   1  170.08   37.50
   5 -11   1  188.98   40.80
   5 -11   1  199.58   80.09
   5 -11   1  121.39   33.90
   5 -11   1  196.88   79.89
   5 -11   1  164.78   45.60
   5 -11   1   91.59   44.00
  -6  11  -1   76.19   35.40
  -6  11  -1  102.59   29.90
  -6  11  -1   59.59   28.60
  -6  11  -1   66.39   31.60
  -6  11  -1  149.88   65.29
  -6  11  -1   88.89   24.50
   6 -11   1  121.39   37.70
   6 -11   1   57.99   34.10
   6 -11   1   20.20   93.19
   6 -11   1   74.69   48.00
   6 -11   1   83.99   37.90
   6 -11   1   68.79   87.29
   6 -11   1   99.89   34.20
  -7  11  -1  591.64   57.59
  -7  11  -1  596.24   67.59
  -7  11  -1  508.95   71.39
  -7  11  -1  656.33   92.69
  -7  11  -1  610.84   69.39
  -7  11  -1  518.75   63.59
   7 -11   1  437.06   75.89
   7 -11   1  629.04   70.99
   7 -11   1  539.95   81.89
   7 -11   1  497.45   62.09
   7 -11   1  452.15  154.78
   7 -11   1  537.15   66.89
  -8  11  -1  719.23   95.29
  -8  11  -1  843.82   70.69
  -8  11  -1  835.42  126.49
  -8  11  -1  646.04   80.79
  -8  11  -1  766.12   73.29
  -8  11  -1  831.52   65.69
  -8  11  -1  818.22   80.99
   8 -11   1  771.82   76.79
   8 -11   1  771.62   88.59
   8 -11   1  823.62   81.69
   8 -11   1  822.42   99.79
   8 -11   1  770.72  107.99
  -9  11  -1  536.25   64.49
  -9  11  -1  455.35   82.49
  -9  11  -1  598.34   63.89
  -9  11  -1  526.05   79.49
  -9  11  -1  543.25   71.19
   9 -11   1  515.45   65.59
   9 -11   1  368.16   78.29
   9 -11   1  581.84   71.49
   9 -11   1  569.74   76.09
 -10  11  -1  197.88   51.29
 -10  11  -1  300.07   71.39
 -10  11  -1  228.68   40.00
  10 -11   1  323.07   64.39
  10 -11   1  359.86   49.10
  10 -11   1  258.97   72.29
  10 -11   1  154.08   68.99
  10 -11   1  323.77   60.19
   6  10  -1  253.87   50.39
   6  10  -1  286.17   60.19
   6  10  -1  229.08   75.59
   6  10  -1  239.68   66.49
  -6 -10   1  162.58   64.29
  -6 -10   1  288.17   78.39
  -6 -10   1  403.16   91.29
  -6 -10   1  214.78   81.19
   5  10  -1  261.17   59.79
   5  10  -1  308.37   57.19
   5  10  -1  332.97   50.19
   5  10  -1  372.16   58.69
  -5 -10   1  232.28   56.49
  -5 -10   1  301.67   57.99
  -5 -10   1  329.47   69.99
  -5 -10   1  330.37   64.09
  -5 -10   1  251.97   53.49
  -5 -10   1  323.57   48.90
  -5 -10   1  308.37   64.49
   4  10  -1  196.28   40.80
   4  10  -1   88.59   30.60
   4  10  -1  243.98   42.60
   4  10  -1  133.19   43.00
   4  10  -1  139.39   39.50
   4  10  -1  143.79   41.50
  -4 -10   1  119.89   31.90
  -4 -10   1  205.68   48.00
  -4 -10   1  115.49   39.60
  -4 -10   1  137.89   50.19
  -4 -10   1  164.28   44.50
  -4 -10   1   95.49   40.40
  -4 -10   1  171.18   72.49
  -4 -10   1   57.69   45.50
   3  10  -1   92.49   37.30
   3  10  -1  114.59   32.30
   3  10  -1  139.59   29.40
   3  10  -1   53.49   54.39
   3  10  -1  108.39   37.40
   3  10  -1   42.30   24.90
   3  10  -1  139.49   36.00
   3  10  -1   78.99   28.60
  -3 -10   1  125.99   33.70
  -3 -10   1  102.19   36.40
  -3 -10   1  132.39   33.50
  -3 -10   1   92.69   35.00
  -3 -10   1  111.69   42.70
  -3 -10   1  135.79   33.80
  -3 -10   1   43.70   31.60
  -3 -10   1  128.79   38.00
   2  10  -1  130.79   58.89
   2  10  -1  136.49   57.39
   2  10  -1  143.79   36.90
   2  10  -1  171.78   29.90
   2  10  -1  166.68   37.80
   2  10  -1  152.78   26.50
   2  10  -1  208.18   41.90
  -2 -10   1  231.98   40.90
  -2 -10   1  166.48   34.20
  -2 -10   1  196.38   44.20
  -2 -10   1  179.88   34.50
  -2 -10   1  154.88   32.00
  -2 -10   1  190.08   41.20
  -2 -10   1  196.98   29.90
  -2 -10   1  164.48   37.40
   1  10  -1  707.43   89.49
   1  10  -1  877.21   71.59
   1  10  -1  940.91  112.49
   1  10  -1  774.22   73.39
   1  10  -1  757.22   76.09
   1  10  -1  746.53   79.39
   1  10  -1  788.62   62.39
  -1 -10   1  772.12   75.49
  -1 -10   1  742.43   71.39
  -1 -10   1  865.51   61.19
  -1 -10   1  744.73   84.19
  -1 -10   1  847.82   73.89
  -1 -10   1  776.52   78.39
   0  10  -1 1206.28  109.69
   0  10  -1 1464.45  101.19
   0  10  -1 1364.96   88.09
   0  10  -1 1439.46  136.79
   0  10  -1 1422.26  102.69
   0  10  -1 1381.06   91.49
   0  10  -1 1291.67  108.39
   0  10  -1 1205.78  103.79
   0 -10   1 1321.07   84.29
   0 -10   1 1265.47   87.39
   0 -10   1 1236.08  100.69
   0 -10   1 1281.17  115.59
   0 -10   1 1354.66  114.59
   0 -10   1 1333.47  106.19
  -1  10  -1  658.23   65.99
  -1  10  -1  634.44   68.59
  -1  10  -1  827.12   62.49
  -1  10  -1  726.13   61.19
  -1  10  -1  707.83   64.79
   1 -10   1  700.43   86.69
   1 -10   1  722.73   74.99
   1 -10   1  712.23   60.59
   1 -10   1  665.73   70.99
   1 -10   1  649.34   74.69
   1 -10   1  676.93   64.69
   1 -10   1  696.53   66.59
   1 -10   1  735.63   96.59
  -2  10  -1   54.69   28.00
  -2  10  -1   17.70   16.20
  -2  10  -1   23.50   17.00
  -2  10  -1  -10.70   27.70
  -2  10  -1   12.90   19.60
  -2  10  -1   24.80   17.00
   2 -10   1   76.99   37.80
   2 -10   1   56.79   33.20
   2 -10   1   13.70   37.10
   2 -10   1   13.40   19.90
   2 -10   1    5.70   19.10
   2 -10   1   75.19   61.89
   2 -10   1   49.90   22.50
   2 -10   1   27.20   25.40
   2 -10   1   32.40   30.50
  -3  10  -1   10.10   32.40
  -3  10  -1    3.80   16.80
  -3  10  -1  -23.50   26.50
  -3  10  -1   29.00   16.70
  -3  10  -1   18.60   19.10
  -3  10  -1   22.80   17.20
   3 -10   1  -14.60   42.70
   3 -10   1   -0.40   23.30
   3 -10   1   30.30   39.20
   3 -10   1   35.70   19.00
   3 -10   1  -14.80   18.00
   3 -10   1  -29.60   24.50
   3 -10   1   19.40   62.49
   3 -10   1   19.40   38.70
   3 -10   1   -4.10   20.80
  -4  10  -1   46.50   18.70
  -4  10  -1  107.89   34.90
  -4  10  -1   -1.20   42.80
  -4  10  -1   90.39   29.00
  -4  10  -1   73.39   24.20
  -4  10  -1   36.80   20.00
  -4  10  -1   57.29   17.50
   4 -10   1   82.59   24.20
   4 -10   1   48.80   43.80
   4 -10   1   83.19   66.69
   4 -10   1   72.89   35.50
   4 -10   1   83.69   28.70
   4 -10   1   27.50   41.90
   4 -10   1   76.29   24.70
   4 -10   1   41.10   27.10
  -5  10  -1  410.36   56.49
  -5  10  -1  401.76   77.19
  -5  10  -1  372.56   50.99
  -5  10  -1  392.76   42.10
  -5  10  -1  525.85   68.49
  -5  10  -1  456.55   49.20
  -5  10  -1  337.37   45.90
   5 -10   1  404.36   80.29
   5 -10   1  398.06   48.00
   5 -10   1  375.06   51.19
   5 -10   1  503.05   75.19
   5 -10   1  352.96   50.49
   5 -10   1  492.15  118.49
   5 -10   1  418.46   59.69
   5 -10   1  391.76   60.39
   5 -10   1  485.65   76.09
   5 -10   1  365.46   64.69
  -6  10  -1 1153.78   71.49
  -6  10  -1 1285.47  117.09
  -6  10  -1 1005.10   89.99
  -6  10  -1 1118.69   69.99
  -6  10  -1 1129.99   74.29
  -6  10  -1 1034.70   94.39
  -6  10  -1 1091.09  102.29
  -6  10  -1 1216.48   95.49
  -6  10  -1 1028.80   72.29
  -6  10  -1 1058.69   84.89
   6 -10   1 1060.19   94.09
   6 -10   1 1128.39  147.09
   6 -10   1 1138.99   96.29
   6 -10   1 1181.58   95.79
   6 -10   1 1092.29  129.79
   6 -10   1  969.20  104.69
   6 -10   1 1083.29  107.79
   6 -10   1 1120.99  118.49
   6 -10   1  980.40  115.39
  -7  10  -1  268.17   72.09
  -7  10  -1  448.26   36.90
  -7  10  -1  475.05   45.80
  -7  10  -1  455.95   59.59
  -7  10  -1  404.16   43.90
  -7  10  -1  433.86   55.89
  -7  10  -1  484.35   52.19
  -7  10  -1  441.66   58.49
   7 -10   1  337.07   55.29
   7 -10   1  502.85   56.19
   7 -10   1  275.57   64.09
   7 -10   1  494.95   68.99
   7 -10   1  513.15  116.79
   7 -10   1  433.76   80.69
   7 -10   1  361.36   50.99
  -8  10  -1   50.69   31.30
  -8  10  -1  -22.30   41.30
  -8  10  -1    7.00   29.30
  -8  10  -1   15.00   33.00
  -8  10  -1  -24.70   22.40
  -8  10  -1   27.90   71.29
  -8  10  -1  -10.30   28.10
  -8  10  -1   23.60   37.20
   8 -10   1   13.60   28.30
   8 -10   1   12.20   32.90
   8 -10   1   29.90   39.50
   8 -10   1   10.60   30.30
   8 -10   1   24.10   44.90
   8 -10   1  122.29   77.29
  -9  10  -1  146.39   56.39
  -9  10  -1  299.87   43.10
  -9  10  -1  198.78   48.30
  -9  10  -1  218.38   47.10
  -9  10  -1  363.96   82.09
  -9  10  -1  255.27   44.20
  -9  10  -1  153.08  101.79
  -9  10  -1  229.18   47.30
   9 -10   1  210.88   46.40
   9 -10   1  142.99   91.69
   9 -10   1  192.58   53.29
   9 -10   1  201.98   36.30
   9 -10   1  186.68   63.99
   9 -10   1  164.18   44.70
 -10  10  -1  397.56   63.09
 -10  10  -1  343.87   62.39
 -10  10  -1  340.07   51.09
 -10  10  -1  438.26   68.39
 -10  10  -1  314.27   77.09
  10 -10   1  222.38   64.69
  10 -10   1  334.67   50.49
  10 -10   1  443.66   64.29
  10 -10   1  278.67   78.89
   7   9  -1 1060.59  110.69
   7   9  -1  804.82  105.09
   7   9  -1 1020.70  133.69
   7   9  -1 1074.49  107.39
  -7  -9   1 1017.30  117.89
  -7  -9   1  975.50  133.29
  -7  -9   1  940.61  130.79
   6   9  -1  268.87   46.70
   6   9  -1  269.67   65.49
   6   9  -1  243.88   55.39
   6   9  -1  167.28   38.30
   6   9  -1  233.28   48.80
   6   9  -1  269.47   45.70
  -6  -9   1  296.77   74.29
  -6  -9   1  187.88   56.09
  -6  -9   1  126.29   58.79
  -6  -9   1  259.17   55.19
  -6  -9   1  174.18   53.79
  -6  -9   1  246.58   62.89
   5   9  -1  -25.80   25.80
   5   9  -1   18.70   36.20
   5   9  -1  -18.80   31.70
   5   9  -1   21.40   28.20
   5   9  -1   91.49   36.40
   5   9  -1  -64.39   37.20
  -5  -9   1   -1.00   50.99
  -5  -9   1   53.89   44.80
  -5  -9   1  -18.60   20.90
  -5  -9   1   -4.90   35.40
  -5  -9   1   42.10   36.10
  -5  -9   1  -21.00   36.00
  -5  -9   1  -15.30   33.80
   4   9  -1  189.78   39.70
   4   9  -1  127.89   37.70
   4   9  -1  189.28   34.10
   4   9  -1  107.89   27.20
   4   9  -1  163.08   38.10
   4   9  -1  162.28   31.40
   4   9  -1  162.08   42.90
  -4  -9   1  144.89   37.30
  -4  -9   1   84.19   32.10
  -4  -9   1  182.38   47.20
  -4  -9   1  193.68   54.99
  -4  -9   1   74.89   35.20
  -4  -9   1  157.28   31.30
  -4  -9   1  108.59   32.20
  -4  -9   1  113.59   35.40
   3   9  -1 1004.50   84.19
   3   9  -1 1085.39  100.29
   3   9  -1  999.00   83.79
   3   9  -1  993.20   91.49
   3   9  -1  859.71   95.99
   3   9  -1 1015.40   95.39
   3   9  -1 1176.38  109.89
  -3  -9   1  993.10   85.49
  -3  -9   1  886.81   88.79
  -3  -9   1  819.52   95.39
  -3  -9   1  912.51   95.69
  -3  -9   1 1219.38   94.09
  -3  -9   1 1185.58   86.19
  -3  -9   1 1088.39   86.79
  -3  -9   1  977.90   84.69
   2   9  -1 1153.98   85.99
   2   9  -1 1138.09   84.89
   2   9  -1 1243.58   87.99
   2   9  -1 1009.70   96.39
   2   9  -1 1152.38  103.49
   2   9  -1 1098.09   97.89
   2   9  -1 1045.90   93.59
  -2  -9   1 1088.39   90.89
  -2  -9   1 1143.39   82.09
  -2  -9   1  958.80   88.59
  -2  -9   1  956.00   98.79
  -2  -9   1 1082.19   86.59
  -2  -9   1 1016.30   90.79
  -2  -9   1  939.31   94.49
  -2  -9   1 1002.10   86.59
   1   9  -1 1191.68  104.39
   1   9  -1 1058.89   96.59
   1   9  -1 1346.37   94.29
   1   9  -1 1333.77   89.99
   1   9  -1 1332.67   94.79
   1   9  -1 1120.79  102.99
   1   9  -1 1412.96  116.79
  -1  -9   1 1370.46   87.19
  -1  -9   1 1281.47  113.99
  -1  -9   1 1207.88  109.29
  -1  -9   1 1281.77  110.99
  -1  -9   1 1167.28  101.69
  -1  -9   1 1319.77  132.09
  -1  -9   1 1261.77   91.69
  -1  -9   1 1180.48   95.09
  -1  -9   1 1189.78   95.99
  -1  -9   1 1240.78   97.79
  -1  -9   1 1215.78   95.79
   0   9  -1  122.69   21.10
   0   9  -1  147.39   24.10
   0   9  -1  131.69   19.80
   0   9  -1  161.98   33.20
   0   9  -1  112.19   26.00
   0   9  -1  142.39   25.40
   0   9  -1  141.69   25.70
   0   9  -1  147.89   47.60
   0  -9   1  118.29   29.70
   0  -9   1  150.08   30.50
   0  -9   1  173.48   48.80
   0  -9   1  111.49   29.00
   0  -9   1  121.59   23.10
   0  -9   1  151.28   20.10
   0  -9   1  102.49   41.90
   0  -9   1  168.18   39.00
   0  -9   1   94.59   26.90
   0  -9   1  121.29   17.90
   0  -9   1  139.19   18.50
   0  -9   1  112.79   26.80
  -1   9  -1  432.56   59.09
  -1   9  -1  520.65   75.79
  -1   9  -1  458.25   45.80
  -1   9  -1  412.56   31.40
  -1   9  -1  439.66   43.00
  -1   9  -1  372.76   44.60
  -1   9  -1  437.96   30.10
  -1   9  -1  408.56   41.10
  -1   9  -1  407.16   49.50
   1  -9   1  480.45   69.39
   1  -9   1  389.06   44.40
   1  -9   1  490.15   44.30
   1  -9   1  425.56   53.69
   1  -9   1  379.36   67.19
   1  -9   1  551.74   59.49
   1  -9   1  505.95   52.99
   1  -9   1  436.76   44.90
   1  -9   1  403.46   52.79
   1  -9   1  413.96   52.49
  -2   9  -1 1404.86  108.59
  -2   9  -1 1430.26  115.59
  -2   9  -1 1539.25  107.79
  -2   9  -1 1550.64  112.49
  -2   9  -1 1629.34  135.69
  -2   9  -1 1531.35  116.79
   2  -9   1 1602.24  127.79
   2  -9   1 1314.37  116.29
   2  -9   1 1513.35  110.59
   2  -9   1 1338.27  114.39
   2  -9   1 1592.44  115.09
   2  -9   1 1437.66  106.99
   2  -9   1 1636.14  111.49
   2  -9   1 1366.06  119.69
   2  -9   1 1524.95  109.69
   2  -9   1 1534.25  133.89
  -3   9  -1  703.93   75.49
  -3   9  -1  523.85   52.39
  -3   9  -1  603.34   55.09
  -3   9  -1  608.34   63.89
  -3   9  -1  606.94   93.69
  -3   9  -1  532.65   61.99
  -3   9  -1  592.44   53.09
  -3   9  -1  651.43   68.29
  -3   9  -1  686.63   54.89
   3  -9   1  627.64   60.09
   3  -9   1  627.84   91.49
   3  -9   1  682.93   84.49
   3  -9   1  547.55   54.79
   3  -9   1  499.75   56.39
   3  -9   1  526.35   65.79
   3  -9   1  630.14   74.79
   3  -9   1  672.33   55.59
   3  -9   1  654.43   62.79
   3  -9   1  619.64   67.39
  -4   9  -1  648.04   77.89
  -4   9  -1  469.55   48.20
  -4   9  -1  601.34   59.89
  -4   9  -1  542.65   52.29
  -4   9  -1  492.25   56.99
  -4   9  -1  575.84   78.39
  -4   9  -1  512.35   48.40
  -4   9  -1  472.45   49.90
   4  -9   1  505.95   62.19
   4  -9   1  562.94   79.19
   4  -9   1  753.32   84.49
   4  -9   1  620.84   64.09
   4  -9   1  503.35   54.49
   4  -9   1  513.85   52.09
   4  -9   1  540.85   67.49
   4  -9   1  546.45   62.19
   4  -9   1  535.65   55.19
  -5   9  -1  680.33   72.39
  -5   9  -1  579.24   54.39
  -5   9  -1  671.83   61.39
  -5   9  -1  646.04   72.19
  -5   9  -1  717.33   89.89
  -5   9  -1  648.14   46.80
  -5   9  -1  631.74   58.59
  -5   9  -1  686.53   43.10
  -5   9  -1  665.03   44.60
  -5   9  -1  722.53   93.79
  -5   9  -1  676.23   48.40
  -5   9  -1  538.75   60.09
   5  -9   1  668.53   63.09
   5  -9   1  602.24   60.39
   5  -9   1  623.24   76.29
   5  -9   1  801.82   98.09
   5  -9   1  615.94   92.69
   5  -9   1  650.63   83.69
   5  -9   1  547.25   66.79
   5  -9   1  587.74   61.29
   5  -9   1  597.94   73.79
   5  -9   1  734.03   76.89
  -6   9  -1   51.09   28.80
  -6   9  -1   30.60   21.70
  -6   9  -1   33.40   18.10
  -6   9  -1  -16.80   41.10
  -6   9  -1   59.79   70.39
  -6   9  -1   30.60   18.90
  -6   9  -1   45.90   13.10
  -6   9  -1   21.60   28.40
  -6   9  -1   47.00   16.70
  -6   9  -1   47.40   23.70
   6  -9   1   50.39   38.00
   6  -9   1   21.10   61.09
   6  -9   1  -20.90   27.40
   6  -9   1   92.59   31.40
   6  -9   1   15.30   42.10
   6  -9   1   29.20   49.99
   6  -9   1   47.30   24.70
   6  -9   1   43.90   32.30
   6  -9   1   22.80   70.69
   6  -9   1   23.70   21.40
  -7   9  -1  246.38   49.00
  -7   9  -1  254.47   37.50
  -7   9  -1  248.48   44.00
  -7   9  -1  363.86   62.39
  -7   9  -1  266.47   40.20
  -7   9  -1  204.48   45.10
  -7   9  -1  290.67   36.20
   7  -9   1  274.17   42.00
   7  -9   1  284.67   40.20
   7  -9   1  289.57   40.80
   7  -9   1  231.68   46.30
   7  -9   1  206.88   48.10
   7  -9   1  276.57   89.89
   7  -9   1  247.48   57.09
   7  -9   1  276.27   64.79
  -8   9  -1  555.54   74.39
  -8   9  -1  560.84   88.79
  -8   9  -1  555.04   51.49
  -8   9  -1  493.65   58.59
  -8   9  -1  580.44   64.79
  -8   9  -1  516.35   65.99
  -8   9  -1  601.34   62.19
  -8   9  -1  507.45   67.09
   8  -9   1  403.66   74.09
   8  -9   1  480.35   59.99
   8  -9   1  491.55   68.99
   8  -9   1  471.65   54.79
   8  -9   1  544.95   75.79
   8  -9   1  659.43  141.49
   8  -9   1  644.14   95.89
  -9   9  -1  487.15   68.29
  -9   9  -1  448.36   53.99
  -9   9  -1  552.94   65.29
  -9   9  -1  361.16   69.59
  -9   9  -1  523.15   83.49
  -9   9  -1  521.45  106.39
  -9   9  -1  558.44   70.79
  -9   9  -1  519.25   67.89
   9  -9   1  514.05   55.79
   9  -9   1  514.55   56.99
   9  -9   1  625.24   85.29
   9  -9   1  502.85  105.99
   9  -9   1  454.35   68.79
   9  -9   1  531.95   62.89
   9  -9   1  542.25   63.59
   9  -9   1  446.96   80.49
 -10   9  -1  188.08   47.80
 -10   9  -1  119.19   35.00
 -10   9  -1   34.00   44.90
 -10   9  -1  106.19   55.39
 -10   9  -1   66.69   49.20
 -10   9  -1   33.40   41.50
  10  -9   1  138.59   44.80
  10  -9   1   91.99   42.40
  10  -9   1  -48.30   56.29
  10  -9   1  136.89   37.70
  10  -9   1  158.08   32.60
  10  -9   1  101.19   43.20
 -11   9  -1 -106.79   50.99
 -11   9  -1   12.60   62.39
 -11   9  -1  -90.69   51.29
 -11   9  -1  -29.70   68.69
 -11   9  -1  -74.49   55.69
 -11   9  -1    8.30   36.70
  11  -9   1  -58.69   32.30
  11  -9   1   -3.50   40.90
  11  -9   1  -78.29   57.69
  11  -9   1   28.00   50.19
  11  -9   1   24.20   57.19
  11  -9   1   -8.50   52.59
   8   8  -1  -32.90   59.29
   8   8  -1   24.00   87.49
   8   8  -1   16.40   51.49
   8   8  -1   28.10   46.60
   8   8  -1    0.20   57.69
  -8  -8   1  -35.30  106.29
  -8  -8   1  -92.59  101.59
  -8  -8   1  -24.90   66.39
  -8  -8   1   16.70   52.99
   7   8  -1  209.58   46.40
   7   8  -1  194.68   46.20
   7   8  -1  279.17   60.09
   7   8  -1  241.48   49.60
   7   8  -1  258.07   63.59
  -7  -8   1  174.08   54.89
  -7  -8   1  226.58   54.09
  -7  -8   1  246.78   74.39
  -7  -8   1  276.37   73.29
  -7  -8   1  205.18   59.79
  -7  -8   1  207.78   58.79
   6   8  -1 1142.29   96.19
   6   8  -1 1094.69  101.99
   6   8  -1  842.42   86.29
   6   8  -1 1113.69  112.89
   6   8  -1  938.51  100.09
  -6  -8   1 1132.49  112.99
  -6  -8   1 1059.09   79.89
  -6  -8   1 1094.69  100.39
  -6  -8   1 1094.99  103.59
  -6  -8   1 1129.99  115.79
  -6  -8   1  994.10  104.19
  -6  -8   1  982.70   96.39
   5   8  -1 1002.90   99.89
   5   8  -1 1082.69   96.09
   5   8  -1 1003.90   93.99
   5   8  -1 1094.09   92.29
  -5  -8   1 1015.80   77.09
  -5  -8   1  955.10   96.29
  -5  -8   1  796.82   95.49
  -5  -8   1  995.20   99.29
  -5  -8   1 1143.89  125.29
  -5  -8   1  982.30   89.29
  -5  -8   1 1080.29   89.79
   4   8  -1  843.52   77.79
   4   8  -1  830.82   78.49
   4   8  -1  976.80   82.19
   4   8  -1  849.41   77.69
   4   8  -1  736.43   84.79
   4   8  -1  911.61   76.09
  -4  -8   1  775.02   74.59
  -4  -8   1  919.31   82.89
  -4  -8   1 1003.10   85.39
  -4  -8   1  945.21   71.59
  -4  -8   1  915.01   87.89
  -4  -8   1  774.92   73.69
  -4  -8   1  927.11   94.99
  -4  -8   1  742.33   82.49
   3   8  -1  -32.10   21.40
   3   8  -1   16.70   20.60
   3   8  -1   -0.40   19.50
   3   8  -1   20.10   16.40
   3   8  -1  -22.50   22.30
   3   8  -1  -13.00   19.50
   3   8  -1   20.10   20.60
   3   8  -1    1.40   30.60
  -3  -8   1   -7.10   18.30
  -3  -8   1    5.50   36.50
  -3  -8   1    2.40   18.50
  -3  -8   1    5.00   19.70
  -3  -8   1  -14.60   24.80
  -3  -8   1    2.50   16.80
  -3  -8   1   51.89   30.60
  -3  -8   1  -14.80   25.00
  -3  -8   1    7.40   24.10
  -3  -8   1   23.60   24.60
   2   8  -1   -2.10   23.80
   2   8  -1   15.90   15.90
   2   8  -1    3.00   20.00
   2   8  -1   25.60   19.50
   2   8  -1   29.00   21.40
   2   8  -1   25.80   19.20
   2   8  -1   29.40   29.90
   2   8  -1   14.60   17.10
  -2  -8   1   13.90   18.70
  -2  -8   1  -31.10   25.10
  -2  -8   1    7.10   17.20
  -2  -8   1   14.90   16.20
  -2  -8   1    0.30   18.70
  -2  -8   1   12.40   20.30
  -2  -8   1   -4.00   17.20
  -2  -8   1   21.60   32.90
  -2  -8   1   43.00   21.40
  -2  -8   1    6.10   14.20
  -2  -8   1  -18.10   34.00
   1   8  -1  621.54   52.99
   1   8  -1  621.64   56.89
   1   8  -1  650.43   54.79
   1   8  -1  549.15   54.99
   1   8  -1  753.62   71.79
   1   8  -1  550.04   55.69
   1   8  -1  636.24   50.29
   1   8  -1  647.74   60.79
  -1  -8   1  677.53   66.09
  -1  -8   1  591.74   69.49
  -1  -8   1  503.95   50.99
  -1  -8   1  592.24   52.89
  -1  -8   1  543.15   61.39
  -1  -8   1  708.53   64.19
  -1  -8   1  617.94   50.69
  -1  -8   1  686.73   49.30
  -1  -8   1  650.83   55.09
  -1  -8   1  576.84   58.19
  -1  -8   1  533.95   53.39
   0   8  -1 2272.07  144.39
   0   8  -1 2177.88  139.29
   0   8  -1 2088.39  153.78
   0   8  -1 2051.39  144.29
   0   8  -1 2400.76  139.09
   0   8  -1 2042.10  147.19
   0   8  -1 2128.49  152.18
   0   8  -1 2311.47  148.49
   0   8  -1 2190.18  141.09
   0  -8   1 2194.48  137.09
   0  -8   1 2011.40  156.28
   0  -8   1 2368.56  154.38
   0  -8   1 1936.31  145.39
   0  -8   1 2228.78  136.29
   0  -8   1 2349.17  137.69
   0  -8   1 2121.99  155.78
   0  -8   1 1965.80  146.89
   0  -8   1 2112.69  143.59
   0  -8   1 2324.87  161.68
   0  -8   1 2038.00  147.49
   0  -8   1 2240.58  154.38
  -1   8  -1 2929.91  182.28
  -1   8  -1 2594.34  185.68
  -1   8  -1 2646.74  182.58
  -1   8  -1 2871.11  171.48
  -1   8  -1 2907.31  183.88
  -1   8  -1 2594.94  185.58
  -1   8  -1 3093.49  186.98
  -1   8  -1 3080.89  199.88
  -1   8  -1 2569.74  189.38
  -1   8  -1 2854.41  172.28
   1  -8   1 2679.63  182.18
   1  -8   1 2525.35  193.48
   1  -8   1 2601.64  184.58
   1  -8   1 2930.71  182.38
   1  -8   1 2987.00  195.78
   1  -8   1 2894.01  197.28
   1  -8   1 3001.00  188.78
   1  -8   1 2676.33  188.18
   1  -8   1 2695.93  193.18
   1  -8   1 2800.12  182.58
  -2   8  -1  198.18   26.00
  -2   8  -1  179.88   28.10
  -2   8  -1  140.79   30.00
  -2   8  -1  194.98   32.30
  -2   8  -1  206.48   44.10
  -2   8  -1  153.48   27.50
  -2   8  -1  177.58   22.40
  -2   8  -1  143.39   24.90
   2  -8   1  201.38   41.60
   2  -8   1  146.29   26.10
   2  -8   1  174.58   26.10
   2  -8   1  157.38   40.30
   2  -8   1  160.18   28.80
   2  -8   1  157.38   26.30
   2  -8   1  136.79   31.20
   2  -8   1  164.48   28.30
   2  -8   1  189.28   32.40
   2  -8   1  108.19   27.50
  -3   8  -1   63.59   16.60
  -3   8  -1   45.70   14.00
  -3   8  -1   73.99   16.10
  -3   8  -1   49.30   23.10
  -3   8  -1   31.90   35.60
  -3   8  -1   85.79   18.90
  -3   8  -1   58.59   27.60
  -3   8  -1   80.99   30.70
  -3   8  -1   67.89   15.30
   3  -8   1   49.90   15.10
   3  -8   1   74.99   17.60
   3  -8   1   82.89   20.60
   3  -8   1   33.60   20.10
   3  -8   1   78.39   34.60
   3  -8   1   48.60   17.50
   3  -8   1   61.59   29.80
   3  -8   1   81.49   24.00
   3  -8   1   49.60   40.30
   3  -8   1  114.79   26.10
  -4   8  -1  842.62   66.09
  -4   8  -1  890.41   58.59
  -4   8  -1  889.81   93.59
  -4   8  -1  881.71   75.59
  -4   8  -1  955.90   87.89
  -4   8  -1  994.40   84.39
  -4   8  -1  811.22   56.99
  -4   8  -1  888.71   69.59
  -4   8  -1  761.82   70.09
  -4   8  -1  871.21   55.19
  -4   8  -1  748.83   75.89
  -4   8  -1  838.92   54.19
  -4   8  -1  817.92   67.49
   4  -8   1  735.23  118.89
   4  -8   1  762.62   68.89
   4  -8   1  838.62   68.79
   4  -8   1  895.41   79.39
   4  -8   1  818.82   77.49
   4  -8   1  748.03   69.59
   4  -8   1  907.11   88.59
   4  -8   1  910.31   73.39
   4  -8   1  839.12   78.69
   4  -8   1  889.81   95.79
  -5   8  -1  585.24   53.79
  -5   8  -1  520.55   55.19
  -5   8  -1  629.24   50.79
  -5   8  -1  606.74   63.89
  -5   8  -1  623.44   59.39
  -5   8  -1  698.13   83.59
  -5   8  -1  569.94   63.79
  -5   8  -1  696.83   75.99
  -5   8  -1  579.34   43.10
  -5   8  -1  570.94   50.09
  -5   8  -1  561.54   47.10
  -5   8  -1  625.24   82.69
   5  -8   1  649.64   63.69
   5  -8   1  708.43   84.89
   5  -8   1  517.85   54.59
   5  -8   1  577.74   57.59
   5  -8   1  531.35   61.79
   5  -8   1  544.85   65.19
   5  -8   1  676.73  106.39
   5  -8   1  551.04   77.99
   5  -8   1  711.63   71.79
   5  -8   1  593.54   55.89
   5  -8   1  468.25   62.19
  -6   8  -1  831.62  112.19
  -6   8  -1  798.72   67.19
  -6   8  -1  767.62   61.39
  -6   8  -1  904.21   92.19
  -6   8  -1  733.13   68.59
  -6   8  -1  746.33   72.29
  -6   8  -1  610.24   75.59
  -6   8  -1  837.12  107.19
  -6   8  -1  804.22   63.39
  -6   8  -1  772.02   81.19
  -6   8  -1  650.03   63.89
   6  -8   1  760.62   68.89
   6  -8   1  718.03   80.99
   6  -8   1  773.42  100.49
   6  -8   1  821.12   79.79
   6  -8   1  706.43   64.59
   6  -8   1  757.42   97.39
   6  -8   1  740.13   76.19
   6  -8   1  799.72   70.09
   6  -8   1  744.23   79.49
  -7   8  -1  833.02   68.09
  -7   8  -1  886.41   80.39
  -7   8  -1  788.32   69.89
  -7   8  -1  757.12   76.39
  -7   8  -1  778.92   95.09
  -7   8  -1  858.41  112.69
  -7   8  -1  980.60   75.09
  -7   8  -1  813.82   87.59
  -7   8  -1  715.63   93.09
   7  -8   1  804.92   86.59
   7  -8   1  827.12   87.49
   7  -8   1  961.40  128.59
   7  -8   1  866.31   67.29
   7  -8   1  876.91   91.19
   7  -8   1  787.22   70.29
   7  -8   1  703.73   72.09
   7  -8   1 1077.59  119.59
   7  -8   1  821.32   74.59
   7  -8   1  750.72   84.19
  -8   8  -1  374.36   52.49
  -8   8  -1  307.37   69.89
  -8   8  -1  381.16   47.90
  -8   8  -1  267.97   37.40
  -8   8  -1  351.06   58.49
  -8   8  -1  356.56   49.70
  -8   8  -1  319.17   50.79
   8  -8   1  302.47   40.40
   8  -8   1  352.66   51.69
   8  -8   1  390.86  114.79
   8  -8   1  273.07   41.30
   8  -8   1  241.58   54.79
   8  -8   1  381.46   49.99
   8  -8   1  327.57   68.79
   8  -8   1  328.17   59.39
   8  -8   1  358.26   48.70
  -9   8  -1    6.80   82.89
  -9   8  -1  -19.00   32.90
  -9   8  -1    0.60   34.60
  -9   8  -1   19.60   29.20
  -9   8  -1    6.20   37.60
  -9   8  -1   52.79   23.10
  -9   8  -1   36.10   62.29
  -9   8  -1   52.29   40.80
   9  -8   1  -20.40   31.70
   9  -8   1  -31.00   30.20
   9  -8   1   12.90   23.60
   9  -8   1    8.20   42.90
   9  -8   1   42.80   32.00
   9  -8   1   84.89   49.80
   9  -8   1  -16.30   26.20
   9  -8   1   46.10   72.59
 -10   8  -1  709.23   74.69
 -10   8  -1  567.54   94.29
 -10   8  -1  566.64   69.39
 -10   8  -1  555.94   77.69
 -10   8  -1  557.54   63.19
 -10   8  -1  639.94   94.29
  10  -8   1  544.45   94.59
  10  -8   1  544.55  108.59
  10  -8   1  553.44   71.89
  10  -8   1  590.74   88.09
  10  -8   1  620.84   75.39
  10  -8   1  570.54   76.69
  10  -8   1  551.54   56.69
  10  -8   1  530.45   67.89
 -11   8  -1  869.71   97.79
 -11   8  -1  810.52  120.39
 -11   8  -1  735.53  113.19
 -11   8  -1  722.03   75.49
 -11   8  -1  730.73   85.29
 -11   8  -1  680.33   98.39
  11  -8   1  726.53   88.49
  11  -8   1  634.34  130.99
  11  -8   1  770.52   89.09
  11  -8   1  748.93   95.89
   9   7  -1  102.99   59.59
   9   7  -1   71.29   72.09
   9   7  -1   45.70   60.69
   9   7  -1   25.80   63.89
  -9  -7   1    6.30   75.49
  -9  -7   1   13.90   55.49
  -9  -7   1   52.89  108.19
  -9  -7   1   85.19   67.49
   8   7  -1  551.24   76.09
   8   7  -1  453.65   75.59
   8   7  -1  374.36   76.29
   8   7  -1  570.14   82.29
   8   7  -1  503.45   69.09
  -8  -7   1  355.96   77.39
  -8  -7   1  381.86   79.69
  -8  -7   1  431.56   70.89
  -8  -7   1  432.36   83.29
  -8  -7   1  530.75  101.49
  -8  -7   1  351.06   70.29
   7   7  -1  736.33   88.89
   7   7  -1  693.93   76.49
   7   7  -1  856.21   77.09
   7   7  -1  636.64   80.29
   7   7  -1  725.83   89.49
  -7  -7   1  828.62  103.09
  -7  -7   1  681.53   90.49
  -7  -7   1  730.83   87.19
  -7  -7   1  805.12   84.79
  -7  -7   1  690.53   88.09
  -7  -7   1  793.62   87.09
   6   7  -1  466.95   60.09
   6   7  -1  567.54   63.09
   6   7  -1  514.35   64.39
   6   7  -1  531.65   68.89
   6   7  -1  534.95   73.49
  -6  -7   1  503.05   64.09
  -6  -7   1  446.66   60.49
  -6  -7   1  666.73   80.79
  -6  -7   1  539.25   44.10
  -6  -7   1  456.55   69.19
  -6  -7   1  505.95   69.19
  -6  -7   1  460.05   64.09
   5   7  -1  195.68   38.80
   5   7  -1  170.08   34.90
   5   7  -1  238.28   39.90
   5   7  -1  235.78   45.70
   5   7  -1  202.98   35.10
  -5  -7   1  179.78   43.20
  -5  -7   1  190.38   28.70
  -5  -7   1  190.38   35.40
  -5  -7   1  273.57   46.70
  -5  -7   1  249.28   66.09
  -5  -7   1  201.08   44.40
  -5  -7   1  130.19   43.60
  -5  -7   1  195.68   36.90
   4   7  -1  222.08   36.90
   4   7  -1  187.68   31.60
   4   7  -1  266.97   61.99
   4   7  -1  219.78   35.00
   4   7  -1  168.88   31.50
   4   7  -1  116.79   25.90
   4   7  -1  151.78   29.10
   4   7  -1  135.69   34.80
  -4  -7   1  214.58   33.70
  -4  -7   1  165.28   32.90
  -4  -7   1  196.98   45.30
  -4  -7   1  125.09   31.30
  -4  -7   1  175.98   38.30
  -4  -7   1  128.59   31.20
  -4  -7   1  162.58   33.50
  -4  -7   1  208.18   52.19
  -4  -7   1  177.48   31.50
  -4  -7   1  161.18   24.80
   3   7  -1  201.78   31.40
   3   7  -1  159.78   42.30
   3   7  -1  140.99   27.70
   3   7  -1  197.78   28.30
   3   7  -1  134.59   25.10
   3   7  -1  192.28   29.40
   3   7  -1  159.78   32.70
   3   7  -1  120.79   31.10
  -3  -7   1  226.08   37.80
  -3  -7   1  220.18   40.80
  -3  -7   1  105.19   28.80
  -3  -7   1  181.28   41.80
  -3  -7   1  232.58   30.00
  -3  -7   1  146.09   31.00
  -3  -7   1  222.18   30.20
  -3  -7   1  198.98   27.50
  -3  -7   1  181.18   29.70
  -3  -7   1  160.28   29.00
  -3  -7   1  178.68   28.60
   2   7  -1 1231.08  101.89
   2   7  -1 1438.36   99.79
   2   7  -1 1056.09   91.69
   2   7  -1 1154.38   97.69
   2   7  -1 1132.89   97.69
   2   7  -1 1185.18   88.39
   2   7  -1 1199.98   89.69
   2   7  -1 1139.09   90.09
   2   7  -1 1374.96   88.79
  -2  -7   1 1200.98   86.39
  -2  -7   1 1339.27   92.89
  -2  -7   1 1179.18   90.89
  -2  -7   1 1181.88   87.89
  -2  -7   1 1222.18   99.69
  -2  -7   1 1124.19   98.69
  -2  -7   1 1145.89   91.49
  -2  -7   1 1263.77   90.49
  -2  -7   1 1298.27   89.69
  -2  -7   1 1355.86  100.09
  -2  -7   1 1235.78   92.49
   1   7  -1  644.04   55.59
   1   7  -1  609.14   50.69
   1   7  -1  673.93   54.89
   1   7  -1  635.14   52.69
   1   7  -1  532.95   52.59
   1   7  -1  722.13   65.29
   1   7  -1  591.14   59.09
   1   7  -1  583.94   57.79
  -1  -7   1  609.44   54.59
  -1  -7   1  584.84   58.99
  -1  -7   1  658.93   53.69
  -1  -7   1  733.43   59.69
  -1  -7   1  741.23   50.69
  -1  -7   1  619.74   53.69
  -1  -7   1  693.03   65.69
  -1  -7   1  619.94   56.99
  -1  -7   1  642.54   51.29
  -1  -7   1  662.93   61.89
  -1  -7   1  717.43   52.49
   0   7  -1  629.14   57.49
   0   7  -1  709.73   67.39
   0   7  -1  678.73   53.09
   0   7  -1  671.43   54.29
   0   7  -1  738.33   50.49
   0   7  -1  694.13   52.19
   0   7  -1  649.04   58.99
   0   7  -1  658.73   54.89
   0   7  -1  698.03   56.89
   0   7  -1  684.43   49.90
   0  -7   1  589.34   54.39
   0  -7   1  717.13   49.50
   0  -7   1  747.63   67.79
   0  -7   1  709.43   48.70
   0  -7   1  683.43   60.99
   0  -7   1  642.24   60.69
   0  -7   1  637.84   55.79
   0  -7   1  737.33   54.69
   0  -7   1  675.13   55.49
   0  -7   1  701.33   47.40
   0  -7   1  616.74   60.19
   0  -7   1  674.53   60.59
  -1   7  -1   49.99   14.70
  -1   7  -1   55.09   11.30
  -1   7  -1   21.90   24.10
  -1   7  -1   45.50   13.50
  -1   7  -1   21.70   15.30
  -1   7  -1   43.90   14.90
  -1   7  -1   42.30    7.80
  -1   7  -1   54.89   18.30
  -1   7  -1   46.80    9.60
   1  -7   1   26.40   22.20
   1  -7   1   77.39   24.30
   1  -7   1   42.20   15.30
   1  -7   1   67.89   15.50
   1  -7   1   38.50   17.60
   1  -7   1   26.20   14.00
   1  -7   1   40.00   18.80
   1  -7   1   47.10   13.30
   1  -7   1   28.90   15.60
   1  -7   1   35.50   14.90
  -2   7  -1  240.08   18.50
  -2   7  -1  291.07   32.80
  -2   7  -1  306.07   47.70
  -2   7  -1  260.37   27.40
  -2   7  -1  278.77   28.20
  -2   7  -1  235.28   38.10
  -2   7  -1  271.37   34.70
  -2   7  -1  223.78   25.70
  -2   7  -1  216.18   18.40
  -2   7  -1  220.98   26.80
  -2   7  -1  238.58   31.40
  -2   7  -1  248.48   18.80
   2  -7   1  295.47   41.60
   2  -7   1  209.08   39.90
   2  -7   1  295.87   29.50
   2  -7   1  238.58   35.00
   2  -7   1  315.27   32.30
   2  -7   1  209.78   32.10
   2  -7   1  294.47   29.00
   2  -7   1  258.87   37.20
   2  -7   1  267.17   33.70
   2  -7   1  232.48   30.90
  -3   7  -1  739.33   48.80
  -3   7  -1  839.52   62.99
  -3   7  -1  762.02   51.59
  -3   7  -1  844.82   68.29
  -3   7  -1  702.93   65.59
  -3   7  -1  799.52   74.39
  -3   7  -1  769.32   49.50
  -3   7  -1  686.43   71.79
  -3   7  -1  715.23   58.79
  -3   7  -1  721.73   50.89
  -3   7  -1  846.92   65.89
  -3   7  -1  761.12   60.29
  -3   7  -1  752.62   59.89
   3  -7   1  746.63   68.09
   3  -7   1  876.31   61.99
   3  -7   1  883.81   74.39
   3  -7   1  846.02   66.89
   3  -7   1  684.93   67.59
   3  -7   1  758.52   63.19
   3  -7   1  811.42   77.99
   3  -7   1  719.33   69.69
   3  -7   1  834.52   64.39
   3  -7   1  669.53   61.99
  -4   7  -1  306.17   28.20
  -4   7  -1  293.77   31.00
  -4   7  -1  339.97   51.49
  -4   7  -1  280.37   24.50
  -4   7  -1  311.37   51.19
  -4   7  -1  259.87   32.20
  -4   7  -1  246.28   36.50
  -4   7  -1  359.56   30.60
  -4   7  -1  314.37   35.30
  -4   7  -1  357.26   42.60
  -4   7  -1  341.97   45.50
  -4   7  -1  305.27   31.10
   4  -7   1  313.47   48.20
   4  -7   1  309.37   43.90
   4  -7   1  370.96   42.50
   4  -7   1  281.07   53.69
   4  -7   1  241.28   38.80
   4  -7   1  263.97   40.30
   4  -7   1  351.06   50.59
   4  -7   1  298.97   33.90
   4  -7   1  281.77   32.00
   4  -7   1  271.27   33.60
  -5   7  -1  388.16   37.40
  -5   7  -1  341.37   35.50
  -5   7  -1  381.86   60.09
  -5   7  -1  338.17   37.90
  -5   7  -1  321.77   40.00
  -5   7  -1  364.06   44.10
  -5   7  -1  426.86   57.49
  -5   7  -1  393.96   46.60
  -5   7  -1  374.66   40.30
  -5   7  -1  321.17   57.99
  -5   7  -1  368.16   50.39
   5  -7   1  349.07   39.30
   5  -7   1  496.45   78.29
   5  -7   1  347.77   45.80
   5  -7   1  407.96   60.39
   5  -7   1  404.86   48.20
   5  -7   1  374.96   47.80
   5  -7   1  399.36   55.89
   5  -7   1  314.27   43.50
   5  -7   1  378.46   39.70
  -6   7  -1  104.09   20.20
  -6   7  -1   65.49   50.69
  -6   7  -1   36.50   40.90
  -6   7  -1   65.39   16.10
  -6   7  -1   72.99   25.00
  -6   7  -1   99.69   23.80
  -6   7  -1   32.90   31.60
  -6   7  -1  143.19   40.00
  -6   7  -1   96.59   21.10
  -6   7  -1   82.49   26.10
  -6   7  -1  147.99   30.80
   6  -7   1   51.19   31.80
   6  -7   1   95.09   20.20
   6  -7   1  113.89   24.70
   6  -7   1  100.29   48.50
   6  -7   1   71.59   16.70
   6  -7   1   91.09   42.50
   6  -7   1   73.09   26.50
   6  -7   1   84.19   28.70
   6  -7   1   76.79   28.00
   6  -7   1  101.69   56.39
  -7   7  -1   50.29   17.20
  -7   7  -1   38.50   22.30
  -7   7  -1    9.30   22.80
  -7   7  -1   40.50   23.00
  -7   7  -1   28.60   30.50
  -7   7  -1   17.20   48.50
  -7   7  -1   19.00   28.80
  -7   7  -1   30.90   18.20
  -7   7  -1   80.89   45.20
  -7   7  -1  -29.00   37.10
   7  -7   1   24.40   37.00
   7  -7   1    4.10   21.20
   7  -7   1   63.99   57.19
   7  -7   1    4.00   20.30
   7  -7   1    1.10   27.80
   7  -7   1   74.69   32.70
   7  -7   1   30.30   24.90
   7  -7   1   39.70   15.60
   7  -7   1  -17.70   54.69
  -8   7  -1  468.85   55.19
  -8   7  -1  342.57   67.89
  -8   7  -1  498.95   58.79
  -8   7  -1  364.16   55.69
  -8   7  -1  408.96   48.70
  -8   7  -1  514.55   75.99
  -8   7  -1  366.96   57.99
  -8   7  -1  470.95   82.79
  -8   7  -1  340.27   44.10
  -8   7  -1  420.66   84.89
   8  -7   1  298.77   59.29
   8  -7   1  404.66  101.29
   8  -7   1  420.96  125.39
   8  -7   1  313.37   46.70
   8  -7   1  490.75   65.39
   8  -7   1  395.06   51.09
   8  -7   1  447.76   48.70
   8  -7   1  439.16   55.39
   8  -7   1  327.67   61.49
  -9   7  -1  772.22   85.39
  -9   7  -1  829.72  126.09
  -9   7  -1  548.75   74.49
  -9   7  -1  677.53   62.99
  -9   7  -1  621.34   90.69
  -9   7  -1  710.23   75.79
  -9   7  -1  782.22  106.99
  -9   7  -1  853.51  110.19
  -9   7  -1  553.24   79.99
  -9   7  -1  705.93   69.09
   9  -7   1  845.92   99.09
   9  -7   1  742.93   74.59
   9  -7   1  609.94   66.39
   9  -7   1  431.36   79.39
   9  -7   1  624.94   75.09
   9  -7   1  652.53   70.39
   9  -7   1  683.13   80.29
 -10   7  -1  376.16   63.59
 -10   7  -1  414.66   75.39
 -10   7  -1  419.36   61.69
 -10   7  -1  511.75   59.89
 -10   7  -1  656.73   90.39
 -10   7  -1  436.16   63.59
  10  -7   1  507.25   74.19
  10  -7   1  543.45   65.59
  10  -7   1  589.14   97.59
  10  -7   1  445.16   63.99
  10  -7   1  586.04   78.19
  10  -7   1  377.56   72.69
  10  -7   1  527.05   66.59
 -11   7  -1   31.80   35.70
 -11   7  -1   21.20   59.09
 -11   7  -1  -18.60   52.89
 -11   7  -1   71.39   67.29
 -11   7  -1  169.48   55.19
 -11   7  -1   77.39   41.70
  11  -7   1   26.30   43.90
  11  -7   1  126.19   49.50
  11  -7   1  118.49   66.19
  11  -7   1    5.20   25.00
  11  -7   1   28.00   40.20
  11  -7   1   15.50   40.30
 -12   7  -1  -63.69   49.10
 -12   7  -1  -32.10   70.29
 -12   7  -1  -29.50   66.39
  12  -7   1  -45.60   59.89
  12  -7   1   24.50   45.00
  12  -7   1   28.90   56.19
   9   6  -1  233.38   53.59
   9   6  -1  119.09   55.39
   9   6  -1   12.60   51.59
   9   6  -1  203.98   64.39
  -9  -6   1  179.58   64.59
  -9  -6   1  241.08   74.99
  -9  -6   1  272.17   58.09
  -9  -6   1  115.09   81.59
  -9  -6   1  154.98   76.49
  -9  -6   1  111.99   89.19
   8   6  -1  306.57   61.79
   8   6  -1  261.07   49.20
   8   6  -1  345.17   65.19
   8   6  -1  315.87   53.69
   8   6  -1  398.56   38.10
   8   6  -1  356.46   58.79
  -8  -6   1  352.56   82.99
  -8  -6   1  322.17   58.19
  -8  -6   1  296.27   55.39
  -8  -6   1  239.48   65.49
  -8  -6   1  265.37   59.29
  -8  -6   1  372.56   70.29
   7   6  -1   14.90   32.90
   7   6  -1    9.50   12.20
   7   6  -1   18.10   36.30
   7   6  -1  -24.80   24.70
   7   6  -1   -2.20   29.30
  -7  -6   1   40.30   36.50
  -7  -6   1   10.30   29.80
  -7  -6   1  -23.10   35.40
  -7  -6   1  -25.20   33.40
  -7  -6   1  -34.10   29.00
  -7  -6   1  -27.90   47.70
   6   6  -1  421.96   66.29
   6   6  -1  565.04   35.40
   6   6  -1  530.75   58.19
   6   6  -1  535.05   65.09
   6   6  -1  591.34   88.59
   6   6  -1  540.45   55.69
   6   6  -1  412.46   61.19
  -6  -6   1  501.65   71.29
  -6  -6   1  502.85   38.00
  -6  -6   1  561.94   61.09
  -6  -6   1  488.55   63.19
  -6  -6   1  580.84   58.59
  -6  -6   1  434.26   66.39
  -6  -6   1  461.75   62.89
   5   6  -1 2558.24  170.68
   5   6  -1 2139.19  175.08
   5   6  -1 2607.44  164.48
   5   6  -1 2150.88  170.58
   5   6  -1 2414.86  172.98
   5   6  -1 2708.03  182.28
   5   6  -1 2487.05  161.08
  -5  -6   1 2508.85  180.28
  -5  -6   1 2140.29  178.78
  -5  -6   1 2200.28  171.58
  -5  -6   1 2369.36  175.38
  -5  -6   1 2284.67  163.18
  -5  -6   1 2264.57  163.88
  -5  -6   1 2614.34  180.18
  -5  -6   1 2198.18  162.08
  -5  -6   1 2442.56  152.88
  -5  -6   1 2630.94  174.98
   4   6  -1  619.14   61.19
   4   6  -1  525.85   62.29
   4   6  -1  617.94   60.69
   4   6  -1  661.53   54.89
   4   6  -1  662.23   59.99
   4   6  -1  769.22   57.79
   4   6  -1  790.92   75.49
   4   6  -1  647.64   57.89
  -4  -6   1  579.24   64.09
  -4  -6   1  655.13   63.89
  -4  -6   1  632.24   67.59
  -4  -6   1  660.43   58.19
  -4  -6   1  624.64   57.09
  -4  -6   1  587.44   61.59
  -4  -6   1  679.63   53.99
  -4  -6   1  605.44   55.79
  -4  -6   1  658.93   72.39
  -4  -6   1  659.33   69.29
  -4  -6   1  603.44   59.29
   3   6  -1  408.96   36.50
   3   6  -1  327.67   40.70
   3   6  -1  359.26   40.80
   3   6  -1  291.67   40.40
   3   6  -1  332.87   44.00
   3   6  -1  344.97   39.30
   3   6  -1  324.77   38.00
   3   6  -1  400.36   39.30
   3   6  -1  437.06   50.89
  -3  -6   1  338.47   36.60
  -3  -6   1  321.17   36.00
  -3  -6   1  333.67   38.70
  -3  -6   1  298.57   45.80
  -3  -6   1  398.66   39.60
  -3  -6   1  407.66   47.40
  -3  -6   1  393.06   42.20
  -3  -6   1  255.27   37.20
  -3  -6   1  361.26   37.80
  -3  -6   1  280.17   41.20
  -3  -6   1  389.66   48.80
   2   6  -1  100.39   19.00
   2   6  -1   73.69   18.20
   2   6  -1  113.09   18.50
   2   6  -1  126.29   21.30
   2   6  -1  114.69   20.80
   2   6  -1  110.99   30.00
   2   6  -1   77.89   20.30
   2   6  -1   90.09   24.00
   2   6  -1   70.79   26.40
  -2  -6   1  111.49   19.30
  -2  -6   1   97.39   19.90
  -2  -6   1  115.99   25.50
  -2  -6   1  102.09   18.00
  -2  -6   1  134.19   26.80
  -2  -6   1  108.29   19.40
  -2  -6   1   92.59   21.40
  -2  -6   1  127.79   19.80
  -2  -6   1  134.69   24.40
  -2  -6   1  125.89   26.70
  -2  -6   1  102.39   24.10
   1   6  -1  134.89   27.00
   1   6  -1  134.49   23.90
   1   6  -1  165.88   21.50
   1   6  -1  187.58   31.20
   1   6  -1  142.69   22.70
   1   6  -1  101.79   17.30
   1   6  -1  161.98   24.60
   1   6  -1  136.19   20.10
   1   6  -1  211.28   23.90
   1   6  -1  157.38   31.80
  -1  -6   1  140.79   24.90
  -1  -6   1  131.79   18.70
  -1  -6   1  157.88   19.80
  -1  -6   1  164.18   27.70
  -1  -6   1  161.28   22.00
  -1  -6   1  169.98   23.40
  -1  -6   1  145.19   23.40
  -1  -6   1  165.78   25.50
  -1  -6   1  172.28   21.80
  -1  -6   1  157.88   21.50
  -1  -6   1  168.28   28.80
   0   6  -1 2779.42  164.58
   0   6  -1 2851.11  174.88
   0   6  -1 2619.64  162.98
   0   6  -1 2370.26  167.78
   0   6  -1 2577.24  158.78
   0   6  -1 2419.36  159.58
   0   6  -1 2253.87  157.88
   0   6  -1 2353.56  167.18
   0   6  -1 2266.67  162.68
   0  -6   1 2647.94  164.68
   0  -6   1 2711.53  167.78
   0  -6   1 2702.63  167.68
   0  -6   1 2711.43  157.28
   0  -6   1 2486.05  157.88
   0  -6   1 2535.75  171.38
   0  -6   1 2612.34  156.38
   0  -6   1 2736.33  172.08
   0  -6   1 2436.36  163.68
   0  -6   1 2565.04  161.38
   0  -6   1 2535.15  171.98
   0  -6   1 2126.69  161.88
  -1   6  -1 3936.11  249.58
  -1   6  -1 3882.51  244.58
  -1   6  -1 3534.55  234.88
  -1   6  -1 4207.58  246.18
  -1   6  -1 3829.92  246.18
  -1   6  -1 3823.62  243.78
  -1   6  -1 3895.71  243.28
  -1   6  -1 4326.87  256.17
  -1   6  -1 3744.73  235.78
   1  -6   1 3799.22  244.08
   1  -6   1 3576.04  241.88
   1  -6   1 3875.21  245.88
   1  -6   1 4452.15  243.98
   1  -6   1 3583.74  249.97
   1  -6   1 4236.88  246.68
   1  -6   1 3752.62  246.88
   1  -6   1 4057.09  253.37
   1  -6   1 3666.53  252.17
   1  -6   1 3388.86  234.58
   1  -6   1 4455.45  252.37
  -2   6  -1 3386.56  205.68
  -2   6  -1 3379.06  210.28
  -2   6  -1 2960.40  198.78
  -2   6  -1 3058.39  196.48
  -2   6  -1 3075.09  187.98
  -2   6  -1 2792.02  204.88
  -2   6  -1 3364.86  201.68
  -2   6  -1 3101.49  187.28
  -2   6  -1 2988.70  195.88
  -2   6  -1 3038.30  199.08
  -2   6  -1 3032.60  188.18
  -2   6  -1 2983.20  203.88
  -2   6  -1 3182.68  187.78
   2  -6   1 3260.97  213.78
   2  -6   1 3157.68  197.28
   2  -6   1 3151.88  197.78
   2  -6   1 3251.97  200.78
   2  -6   1 2808.42  205.78
   2  -6   1 3036.20  203.48
   2  -6   1 3468.25  200.28
   2  -6   1 2861.51  201.78
   2  -6   1 3021.30  203.08
  -3   6  -1  513.75   52.49
  -3   6  -1  506.55   45.40
  -3   6  -1  649.04   55.19
  -3   6  -1  524.25   48.50
  -3   6  -1  587.44   58.19
  -3   6  -1  550.94   38.40
  -3   6  -1  599.04   40.90
  -3   6  -1  608.54   42.00
  -3   6  -1  605.04   51.69
   3  -6   1  551.64   49.20
   3  -6   1  600.04   57.99
   3  -6   1  499.95   53.39
   3  -6   1  562.14   50.59
   3  -6   1  563.84   53.49
   3  -6   1  531.15   46.80
   3  -6   1  562.74   54.29
   3  -6   1  578.64   64.39
   3  -6   1  554.74   49.00
  -4   6  -1  355.76   34.90
  -4   6  -1  356.16   41.20
  -4   6  -1  374.86   33.60
  -4   6  -1  363.96   35.50
  -4   6  -1  380.46   53.29
  -4   6  -1  377.76   43.40
  -4   6  -1  473.35   46.50
  -4   6  -1  345.47   36.60
  -4   6  -1  370.76   39.10
  -4   6  -1  314.67   34.40
  -4   6  -1  342.27   47.40
   4  -6   1  439.26   46.10
   4  -6   1  389.66   43.60
   4  -6   1  330.17   37.70
   4  -6   1  363.56   43.10
   4  -6   1  371.86   37.00
   4  -6   1  507.05   52.19
   4  -6   1  414.26   57.59
   4  -6   1  419.26   42.60
   4  -6   1  420.96   42.50
   4  -6   1  410.36   50.29
  -5   6  -1  855.31   81.99
  -5   6  -1  996.20   75.19
  -5   6  -1  931.31   73.79
  -5   6  -1 1095.49   84.59
  -5   6  -1  873.01   78.09
  -5   6  -1  943.21   76.69
  -5   6  -1  950.70   72.09
  -5   6  -1 1040.90   94.99
  -5   6  -1 1025.30   84.19
  -5   6  -1 1006.60   87.69
  -5   6  -1  926.41   70.39
   5  -6   1  862.81   74.79
   5  -6   1  969.60   97.59
   5  -6   1  852.41   78.59
   5  -6   1  900.21   69.69
   5  -6   1 1139.09   89.79
   5  -6   1  945.01   77.09
   5  -6   1  965.80   76.69
   5  -6   1  915.21   84.09
  -6   6  -1  729.23   58.59
  -6   6  -1  606.74   86.69
  -6   6  -1  685.33   63.09
  -6   6  -1  721.83   77.99
  -6   6  -1  826.12   78.49
  -6   6  -1  738.33   64.39
  -6   6  -1  682.33   60.09
  -6   6  -1  604.54   68.69
  -6   6  -1  811.22   76.39
  -6   6  -1  713.73   70.39
   6  -6   1  794.52   84.19
   6  -6   1  709.53   71.29
   6  -6   1  824.62   98.59
   6  -6   1  709.23   63.49
   6  -6   1  660.93   78.89
   6  -6   1  657.63   58.19
   6  -6   1  695.83   66.09
   6  -6   1  718.33   66.59
   6  -6   1  616.54   70.09
  -7   6  -1 1055.59   88.59
  -7   6  -1 1167.48  102.49
  -7   6  -1 1109.49   96.59
  -7   6  -1  870.71   93.09
  -7   6  -1 1035.60   89.69
  -7   6  -1 1153.88  100.39
  -7   6  -1 1073.59   93.39
  -7   6  -1 1025.60   82.49
  -7   6  -1  887.51  122.59
  -7   6  -1  898.01   77.89
  -7   6  -1  996.80   85.89
   7  -6   1 1010.20   81.49
   7  -6   1  953.30   86.09
   7  -6   1  992.20   84.19
   7  -6   1 1180.78  112.89
   7  -6   1 1040.30   94.29
   7  -6   1 1019.10  138.69
   7  -6   1 1117.49  108.89
   7  -6   1  903.21   96.99
   7  -6   1  956.40   83.99
   7  -6   1  968.10   80.59
   7  -6   1  991.00   86.19
  -8   6  -1  936.11   97.99
  -8   6  -1  817.52   93.29
  -8   6  -1  904.71   78.39
  -8   6  -1 1056.09   89.59
  -8   6  -1  958.30   77.59
  -8   6  -1  961.60  101.39
  -8   6  -1  911.61   87.39
  -8   6  -1 1043.10  107.39
  -8   6  -1  962.70   99.39
  -8   6  -1 1001.40   91.79
  -8   6  -1  817.12   81.59
   8  -6   1  899.91   80.49
   8  -6   1  785.22   94.59
   8  -6   1  821.62   78.99
   8  -6   1 1036.70   97.29
   8  -6   1  967.90   83.79
   8  -6   1  931.41  129.79
   8  -6   1 1040.20   82.79
   8  -6   1  778.92   79.19
   8  -6   1  898.01   81.39
   8  -6   1 1159.18  132.59
  -9   6  -1  143.39   30.30
  -9   6  -1  101.29   27.10
  -9   6  -1  115.09   65.79
  -9   6  -1   -4.90   64.99
  -9   6  -1   64.59   68.69
  -9   6  -1  120.59   35.60
  -9   6  -1  155.98   49.10
  -9   6  -1  146.69   36.50
  -9   6  -1  111.69   45.20
   9  -6   1  144.99   55.59
   9  -6   1   93.89   33.20
   9  -6   1  111.39   34.50
   9  -6   1  124.79   27.60
   9  -6   1  109.39   40.00
   9  -6   1  130.49   36.70
   9  -6   1  127.49   34.90
 -10   6  -1  120.29   69.59
 -10   6  -1  164.68  102.99
 -10   6  -1   97.19   33.50
 -10   6  -1   84.89   46.50
 -10   6  -1   33.30   41.20
 -10   6  -1   85.89   40.60
 -10   6  -1  122.99   34.10
  10  -6   1  145.69   41.80
  10  -6   1   77.49   42.90
  10  -6   1   98.99   41.60
  10  -6   1   69.29   29.60
  10  -6   1  137.69   39.30
  10  -6   1   73.39   39.80
  10  -6   1   61.09   36.20
  10  -6   1   51.89   67.79
 -11   6  -1  556.14   72.29
 -11   6  -1  632.14   94.09
 -11   6  -1  642.44   92.69
 -11   6  -1  507.95   82.79
 -11   6  -1  552.04   70.59
 -11   6  -1  532.05   95.69
  11  -6   1  546.75   76.79
  11  -6   1  607.54   72.09
  11  -6   1  655.13   93.89
  11  -6   1  539.35   95.49
 -12   6  -1  365.36   58.79
 -12   6  -1  275.47   61.69
 -12   6  -1  520.75  120.49
 -12   6  -1  341.47   81.39
 -12   6  -1  395.76   77.69
  12  -6   1  304.97   71.89
  12  -6   1  429.86   77.09
  12  -6   1  513.25   91.09
  12  -6   1  414.26   74.09
  12  -6   1  402.16   57.39
  10   5  -1   -4.80   53.19
  10   5  -1   19.00   60.09
  10   5  -1  -12.10   30.50
  10   5  -1   17.20   56.79
  10   5  -1   28.80   51.29
 -10  -5   1 -156.48   63.49
 -10  -5   1 -157.48   78.89
 -10  -5   1  113.99   51.29
   9   5  -1  168.08   46.60
   9   5  -1  200.88   57.29
   9   5  -1  191.48   61.89
   9   5  -1  198.28   53.99
   9   5  -1  290.57   39.20
   9   5  -1  210.58   51.09
  -9  -5   1  160.58   54.59
  -9  -5   1  302.67   74.79
  -9  -5   1  135.39   59.19
  -9  -5   1  188.78   47.80
  -9  -5   1  191.68   81.19
  -9  -5   1  239.88   59.59
  -9  -5   1  202.68   68.79
   8   5  -1  259.47   45.90
   8   5  -1  251.37   53.29
   8   5  -1  173.18   37.40
   8   5  -1  250.67   45.40
   8   5  -1  254.57   33.70
   8   5  -1  248.38   49.99
   8   5  -1  137.49   44.20
  -8  -5   1  190.08   48.20
  -8  -5   1  260.57   61.09
  -8  -5   1  287.97   50.29
  -8  -5   1  118.79   45.50
  -8  -5   1  122.59   49.60
  -8  -5   1  169.08   55.29
  -8  -5   1  216.28   59.09
   7   5  -1  250.17   39.60
   7   5  -1  279.47   51.99
   7   5  -1  219.68   48.70
   7   5  -1  315.77   66.09
   7   5  -1  343.27   36.80
   7   5  -1  326.87   46.80
   7   5  -1  290.27   46.70
  -7  -5   1  325.57   47.90
  -7  -5   1  285.17   52.79
  -7  -5   1  199.58   51.79
  -7  -5   1  225.78   43.10
  -7  -5   1  150.08   41.70
  -7  -5   1  207.08   40.20
  -7  -5   1  270.67   50.89
   6   5  -1  990.40   88.39
   6   5  -1 1052.99   84.79
   6   5  -1  942.91   94.39
   6   5  -1 1077.79   98.39
   6   5  -1  961.80   92.79
   6   5  -1 1058.89   73.39
   6   5  -1 1096.89   95.39
  -6  -5   1 1081.59   89.79
  -6  -5   1  904.51   82.59
  -6  -5   1  976.60  105.69
  -6  -5   1 1017.40   89.29
  -6  -5   1 1152.38  119.89
  -6  -5   1  971.90  101.39
  -6  -5   1 1081.09   76.59
  -6  -5   1 1111.49   97.39
  -6  -5   1  973.80   95.39
  -6  -5   1 1014.00   87.39
   5   5  -1   28.60   19.80
   5   5  -1   49.00   22.80
   5   5  -1   25.90   19.40
   5   5  -1   35.80   10.20
   5   5  -1   76.99   29.10
   5   5  -1   30.70   18.20
   5   5  -1   31.40   16.70
   5   5  -1   49.70   22.20
  -5  -5   1   18.00   31.90
  -5  -5   1   36.50   13.10
  -5  -5   1   27.70   17.60
  -5  -5   1   31.50   32.40
  -5  -5   1   21.40   18.70
  -5  -5   1   29.80   20.60
  -5  -5   1   61.69   24.30
  -5  -5   1   27.40   10.40
  -5  -5   1   25.60   25.60
  -5  -5   1   36.80   21.20
  -5  -5   1   24.50   18.20
  -5  -5   1   -5.50   36.20
   4   5  -1   89.99   22.70
   4   5  -1  102.89   20.80
   4   5  -1   94.99   19.90
   4   5  -1   89.19   19.00
   4   5  -1  133.89   20.60
   4   5  -1  106.19   24.60
   4   5  -1  111.79   29.60
   4   5  -1  104.99   24.90
  -4  -5   1   76.59   19.70
  -4  -5   1  114.89   26.70
  -4  -5   1   82.09   27.00
  -4  -5   1  111.89   21.30
  -4  -5   1   94.39   22.80
  -4  -5   1   92.59   21.00
  -4  -5   1  108.09   28.40
  -4  -5   1  126.69   24.60
  -4  -5   1   83.09   22.20
  -4  -5   1   96.89   31.40
  -4  -5   1   88.69   16.40
   3   5  -1 1584.84   98.09
   3   5  -1 1411.76  103.49
   3   5  -1 1319.47  103.09
   3   5  -1 1299.77  104.09
   3   5  -1 1503.85  108.99
   3   5  -1 1510.85   99.49
   3   5  -1 1264.17  105.89
   3   5  -1 1435.76   99.99
  -3  -5   1 1372.06  107.59
  -3  -5   1 1420.96   99.19
  -3  -5   1 1475.45  104.29
  -3  -5   1 1423.96   97.59
  -3  -5   1 1463.85  107.59
  -3  -5   1 1407.66   97.79
  -3  -5   1 1394.66  106.99
  -3  -5   1 1584.34  107.29
  -3  -5   1 1606.94  107.79
  -3  -5   1 1281.27   97.79
  -3  -5   1 1339.17  102.69
   2   5  -1 1689.73  131.09
   2   5  -1 2189.68  133.49
   2   5  -1 1812.22  136.19
   2   5  -1 1838.72  130.69
   2   5  -1 1946.11  129.09
   2   5  -1 2076.89  127.99
   2   5  -1 1873.81  136.19
   2   5  -1 1816.02  132.99
   2   5  -1 2152.18  139.09
  -2  -5   1 1838.02  135.89
  -2  -5   1 1886.11  127.99
  -2  -5   1 2138.89  135.79
  -2  -5   1 1853.31  136.49
  -2  -5   1 2040.90  129.69
  -2  -5   1 2041.90  131.89
  -2  -5   1 2065.99  135.59
  -2  -5   1 2084.49  133.19
  -2  -5   1 2062.49  131.59
  -2  -5   1 2015.90  127.49
  -2  -5   1 1794.02  131.09
   1   5  -1  315.47   29.90
   1   5  -1  320.67   36.00
   1   5  -1  374.26   36.00
   1   5  -1  374.86   38.30
   1   5  -1  322.47   32.40
   1   5  -1  315.87   34.30
   1   5  -1  367.96   31.50
   1   5  -1  294.27   30.80
   1   5  -1  303.87   31.20
  -1  -5   1  371.96   36.40
  -1  -5   1  331.17   30.50
  -1  -5   1  384.56   32.20
  -1  -5   1  301.37   31.60
  -1  -5   1  342.17   36.20
  -1  -5   1  340.57   29.90
  -1  -5   1  378.56   30.70
  -1  -5   1  328.57   29.90
   0   5  -1   13.50    7.60
   0   5  -1   41.20   16.80
   0   5  -1   25.90    9.80
   0   5  -1   17.30   10.40
   0   5  -1   16.00    8.50
   0   5  -1   33.60   13.70
   0   5  -1   23.30    8.00
   0   5  -1   20.00   14.10
   0   5  -1   12.50    7.10
   0   5  -1    7.40    5.10
   0  -5   1   18.00    9.90
   0  -5   1   -1.00   10.50
   0  -5   1   16.80    5.50
   0  -5   1   19.20   13.90
   0  -5   1    5.90   12.50
   0  -5   1   17.20    6.90
   0  -5   1   28.10    9.40
   0  -5   1   21.50   11.50
   0  -5   1   22.30    6.60
   0  -5   1   15.10    7.90
  -1   5  -1   10.30    3.90
  -1   5  -1   19.80   15.70
  -1   5  -1   14.30    9.50
  -1   5  -1   25.40   11.60
  -1   5  -1   31.50    8.20
  -1   5  -1    7.30    7.60
  -1   5  -1   16.20   11.60
  -1   5  -1   12.80    5.10
  -1   5  -1   35.20   10.20
  -1   5  -1   23.40    9.90
  -1   5  -1   21.10    9.10
   1  -5   1   14.10   12.60
   1  -5   1   29.60    7.90
   1  -5   1   12.60    9.30
   1  -5   1   19.20   13.70
   1  -5   1   18.40   13.40
   1  -5   1   14.20    9.90
   1  -5   1   19.30    8.70
   1  -5   1   29.70   11.90
   1  -5   1   31.80   10.70
  -2   5  -1  461.65   37.00
  -2   5  -1  488.95   39.10
  -2   5  -1  428.66   29.20
  -2   5  -1  419.16   38.10
  -2   5  -1  438.26   43.20
  -2   5  -1  405.06   28.50
  -2   5  -1  411.86   30.20
  -2   5  -1  434.46   36.30
  -2   5  -1  415.16   30.50
  -2   5  -1  432.16   44.60
  -2   5  -1  409.76   36.60
  -2   5  -1  399.26   39.30
   2  -5   1  404.06   37.90
   2  -5   1  376.76   42.80
   2  -5   1  387.76   39.10
   2  -5   1  435.26   41.40
   2  -5   1  452.95   42.70
   2  -5   1  434.86   37.10
   2  -5   1  433.26   36.00
   2  -5   1  494.65   38.70
   2  -5   1  415.06   41.70
   2  -5   1  450.75   45.50
  -3   5  -1 3486.45  223.88
  -3   5  -1 3380.26  221.78
  -3   5  -1 3186.48  207.58
  -3   5  -1 3367.86  208.68
  -3   5  -1 3083.99  210.98
  -3   5  -1 3097.49  214.78
  -3   5  -1 3519.45  213.48
  -3   5  -1 3253.07  221.18
  -3   5  -1 3665.53  217.18
  -3   5  -1 3402.56  214.98
  -3   5  -1 3746.83  223.98
   3  -5   1 3395.86  214.48
   3  -5   1 3278.87  214.58
   3  -5   1 3507.25  221.18
   3  -5   1 3671.43  228.18
   3  -5   1 3606.94  215.68
   3  -5   1 2985.60  214.48
   3  -5   1 3221.58  221.38
  -4   5  -1 1703.93  127.39
  -4   5  -1 1969.20  124.09
  -4   5  -1 1749.22  124.39
  -4   5  -1 2017.20  130.59
  -4   5  -1 1853.91  137.79
  -4   5  -1 2045.10  134.89
  -4   5  -1 2127.69  132.99
  -4   5  -1 1543.85  131.79
  -4   5  -1 1739.03  121.49
  -4   5  -1 1839.02  123.09
  -4   5  -1 1922.71  128.59
   4  -5   1 1757.92  131.39
   4  -5   1 1876.51  127.49
   4  -5   1 1797.02  127.29
   4  -5   1 1765.92  134.59
   4  -5   1 1853.41  134.59
   4  -5   1 1960.70  129.29
   4  -5   1 1932.81  126.99
   4  -5   1 1963.00  142.49
   4  -5   1 1743.43  119.99
   4  -5   1 1788.22  123.49
  -5   5  -1  349.57   54.19
  -5   5  -1  299.67   41.20
  -5   5  -1  300.47   42.10
  -5   5  -1  250.37   31.70
  -5   5  -1  275.87   40.30
  -5   5  -1  304.67   34.70
  -5   5  -1  325.77   42.60
  -5   5  -1  327.37   35.30
  -5   5  -1  358.16   39.30
   5  -5   1  293.07   39.20
   5  -5   1  292.47   33.80
   5  -5   1  279.27   36.70
   5  -5   1  336.17   51.69
   5  -5   1  286.37   29.80
   5  -5   1  333.07   38.40
   5  -5   1  294.37   35.90
   5  -5   1  293.37   45.30
   5  -5   1  309.07   39.40
   5  -5   1  263.67   35.50
   5  -5   1  325.67   55.49
  -6   5  -1   21.20   20.60
  -6   5  -1   21.70   12.40
  -6   5  -1   17.20   26.60
  -6   5  -1    5.00   15.60
  -6   5  -1   19.90   17.50
  -6   5  -1   -2.50   26.00
  -6   5  -1    6.00   18.30
  -6   5  -1   12.10   19.20
  -6   5  -1    8.80   25.00
  -6   5  -1   -8.20   23.20
  -6   5  -1   34.10   37.20
   6  -5   1   41.20   19.50
   6  -5   1   19.30   18.90
   6  -5   1  -13.70   28.00
   6  -5   1   22.50   40.00
   6  -5   1   -3.80   12.90
   6  -5   1   43.30   33.40
   6  -5   1   32.50   15.70
   6  -5   1   18.50   14.60
   6  -5   1   -3.40   32.70
   6  -5   1    9.00   18.10
   6  -5   1   -9.70   14.60
  -7   5  -1   51.09   25.90
  -7   5  -1   -1.60   20.00
  -7   5  -1   54.59   15.90
  -7   5  -1   37.30   33.30
  -7   5  -1   50.59   22.00
  -7   5  -1   55.99   21.10
  -7   5  -1   17.90   33.90
  -7   5  -1    6.80   30.50
  -7   5  -1   51.59   50.99
  -7   5  -1   60.59   32.90
  -7   5  -1   14.00   23.40
   7  -5   1   -1.80   45.50
   7  -5   1   42.30   23.70
   7  -5   1   -7.10   52.59
   7  -5   1   34.00   16.80
   7  -5   1   16.70   24.30
   7  -5   1   47.20   22.90
   7  -5   1   48.90   28.60
   7  -5   1   69.09   19.20
   7  -5   1   15.90   17.10
   7  -5   1   19.50   19.10
   7  -5   1   24.30   40.40
  -8   5  -1  301.77   48.40
  -8   5  -1  354.76   53.49
  -8   5  -1  294.07   55.49
  -8   5  -1  210.08   37.60
  -8   5  -1  211.88   49.60
  -8   5  -1  246.68   45.50
  -8   5  -1  396.76   63.29
  -8   5  -1  273.57   46.70
  -8   5  -1  268.07   56.19
  -8   5  -1  278.87   59.79
  -8   5  -1  236.58   40.60
   8  -5   1  345.07   46.60
   8  -5   1  393.16   79.79
   8  -5   1  260.97   75.69
   8  -5   1  295.47   43.40
   8  -5   1  313.47   41.60
   8  -5   1  353.06   44.50
   8  -5   1  224.78   50.69
   8  -5   1  337.57   39.00
   8  -5   1  334.87   51.59
  -9   5  -1  728.23   90.09
  -9   5  -1  805.12   73.09
  -9   5  -1  991.00  118.09
  -9   5  -1  921.11  109.89
  -9   5  -1 1087.29  112.09
  -9   5  -1  774.02   85.69
  -9   5  -1  727.73   78.99
  -9   5  -1  736.63   73.89
  -9   5  -1  714.43   89.39
   9  -5   1  822.72   82.49
   9  -5   1  854.21   84.99
   9  -5   1  701.43   88.79
   9  -5   1  859.31   75.49
   9  -5   1  804.52   83.69
   9  -5   1  720.43   92.19
   9  -5   1  736.03   70.89
   9  -5   1  890.41   77.09
 -10   5  -1  565.54   78.19
 -10   5  -1  521.75   61.39
 -10   5  -1  439.56   87.39
 -10   5  -1  428.46   73.79
 -10   5  -1  407.36   64.49
 -10   5  -1  384.66  107.89
 -10   5  -1  349.47   69.39
  10  -5   1  454.25   78.89
  10  -5   1  559.84   71.49
  10  -5   1  462.25   64.29
  10  -5   1  473.25   66.09
  10  -5   1  574.14   75.59
  10  -5   1  652.53   82.69
  10  -5   1  680.83   77.69
  10  -5   1  506.65   54.49
 -11   5  -1  163.78   56.39
 -11   5  -1   68.99   38.50
 -11   5  -1   81.29   55.69
 -11   5  -1   95.49   44.60
 -11   5  -1  177.58   73.39
 -11   5  -1   45.80   50.99
  11  -5   1  205.48   80.29
  11  -5   1  119.19   31.10
  11  -5   1  114.19   51.49
  11  -5   1   83.69   43.30
  11  -5   1  185.08   50.39
  11  -5   1  168.08   56.99
  11  -5   1  149.39   34.50
  11  -5   1   68.49   54.39
 -12   5  -1    0.70   71.59
 -12   5  -1  -59.99   98.69
 -12   5  -1   57.19   47.90
 -12   5  -1   63.59   49.20
 -12   5  -1 -106.59   66.99
 -12   5  -1  -71.69   58.09
  12  -5   1  -33.80   51.59
  12  -5   1  -93.29   62.79
  12  -5   1   61.69   56.79
  12  -5   1  -56.59  117.29
  12  -5   1  -66.39   32.30
  12  -5   1  -26.80   57.29
  10   4  -1  515.65   84.89
  10   4  -1  656.03   65.99
  10   4  -1  625.94   80.19
  10   4  -1  334.47   76.39
  10   4  -1  584.04   87.29
 -10  -4   1  352.76   87.69
 -10  -4   1  478.75   96.99
 -10  -4   1  536.15   80.19
 -10  -4   1  575.24  110.49
 -10  -4   1  488.75   76.79
   9   4  -1  511.75   80.29
   9   4  -1  413.56   73.69
   9   4  -1  524.25   67.19
   9   4  -1  490.45   55.49
   9   4  -1  492.95   71.79
   9   4  -1  555.54   69.19
   9   4  -1  423.66   67.69
  -9  -4   1  628.64   96.39
  -9  -4   1  421.36   87.19
  -9  -4   1  528.45   75.79
  -9  -4   1  520.15   81.39
  -9  -4   1  556.44   90.09
  -9  -4   1  361.46   65.99
  -9  -4   1  578.64   80.49
   8   4  -1  406.16   55.79
   8   4  -1  409.76   67.39
   8   4  -1  380.86   56.59
   8   4  -1  414.96   55.59
   8   4  -1  368.46   58.19
   8   4  -1  556.24   63.09
   8   4  -1  455.55   46.40
   8   4  -1  487.35   74.09
  -8  -4   1  338.17   65.09
  -8  -4   1  319.37   59.79
  -8  -4   1  331.47   72.89
  -8  -4   1  523.35   74.69
  -8  -4   1  438.86   61.29
  -8  -4   1  574.54   71.79
  -8  -4   1  451.75   71.19
  -8  -4   1  414.86   58.49
   7   4  -1   85.79   27.00
   7   4  -1  102.99   21.80
   7   4  -1   88.69   39.80
   7   4  -1  139.79   41.30
   7   4  -1   56.59   25.80
   7   4  -1   63.29   39.00
   7   4  -1  110.29   29.10
   7   4  -1   88.29   37.80
  -7  -4   1   89.49   32.40
  -7  -4   1   75.99   27.60
  -7  -4   1  156.68   46.50
  -7  -4   1  114.49   29.80
  -7  -4   1  123.09   37.20
  -7  -4   1  100.09   51.89
  -7  -4   1   78.49   35.10
  -7  -4   1   73.39   36.70
   6   4  -1  191.68   34.00
   6   4  -1  130.99   24.10
   6   4  -1  132.49   38.40
   6   4  -1  159.18   28.80
   6   4  -1  187.88   32.70
   6   4  -1  154.78   34.30
   6   4  -1  164.58   36.70
   6   4  -1  123.39   30.30
   6   4  -1  144.19   24.70
  -6  -4   1  100.89   26.00
  -6  -4   1   95.19   45.30
  -6  -4   1  168.28   28.90
  -6  -4   1  134.49   39.10
  -6  -4   1  191.68   30.70
  -6  -4   1  182.38   33.10
  -6  -4   1  113.29   28.00
  -6  -4   1  143.89   42.80
  -6  -4   1  161.28   36.60
  -6  -4   1  172.18   37.10
   5   4  -1  871.41   83.09
   5   4  -1  982.10   84.09
   5   4  -1 1057.19   76.69
   5   4  -1  940.11   70.99
   5   4  -1 1045.10   84.19
   5   4  -1  926.01   79.79
   5   4  -1 1019.10   86.59
   5   4  -1  963.40   75.89
   5   4  -1 1056.49   78.89
  -5  -4   1  994.70   78.19
  -5  -4   1  985.00   85.99
  -5  -4   1  897.41   79.29
  -5  -4   1  993.10   85.59
  -5  -4   1 1020.50   86.19
  -5  -4   1  959.50   62.99
  -5  -4   1  782.02   83.69
  -5  -4   1 1065.29   85.69
  -5  -4   1 1114.99   74.09
  -5  -4   1  966.10   76.99
  -5  -4   1 1049.09   80.49
  -5  -4   1 1087.49   94.49
   4   4  -1 4112.49  256.47
   4   4  -1 3883.91  271.47
   4   4  -1 4640.14  263.17
   4   4  -1 4050.89  271.37
   4   4  -1 4301.67  256.87
   4   4  -1 4125.59  273.77
   4   4  -1 3779.02  266.67
   4   4  -1 4211.98  273.17
   4   4  -1 4468.95  266.77
   4   4  -1 4610.14  271.87
  -4  -4   1 3842.32  269.97
  -4  -4   1 3794.62  274.27
  -4  -4   1 4518.85  275.17
  -4  -4   1 4429.86  271.77
  -4  -4   1 3914.81  263.07
  -4  -4   1 4130.99  263.77
  -4  -4   1 4158.68  271.57
  -4  -4   1 4439.26  271.87
  -4  -4   1 4071.39  265.27
  -4  -4   1 4319.97  257.07
  -4  -4   1 4232.58  255.27
  -4  -4   1 4136.39  271.07
   3   4  -1 1859.31  141.39
   3   4  -1 2044.40  137.19
   3   4  -1 1870.81  142.49
   3   4  -1 2230.38  135.29
   3   4  -1 2100.39  126.79
   3   4  -1 1910.81  139.19
   3   4  -1 2362.66  134.99
   3   4  -1 2212.68  143.69
   3   4  -1 2048.10  141.79
  -3  -4   1 1913.11  142.29
  -3  -4   1 2045.70  145.49
  -3  -4   1 2185.48  137.49
  -3  -4   1 2197.88  142.69
  -3  -4   1 1790.22  134.59
  -3  -4   1 2130.69  142.09
  -3  -4   1 2076.39  135.79
  -3  -4   1 1884.61  140.09
  -3  -4   1 2196.58  142.39
  -3  -4   1 2175.98  132.99
  -3  -4   1 2267.97  144.69
   2   4  -1  494.55   45.00
   2   4  -1  416.16   41.20
   2   4  -1  501.45   36.70
   2   4  -1  389.06   40.60
   2   4  -1  420.66   37.90
   2   4  -1  454.85   39.00
   2   4  -1  386.46   36.50
  -2  -4   1  494.75   42.80
  -2  -4   1  465.25   41.50
  -2  -4   1  473.45   36.80
  -2  -4   1  403.56   35.30
  -2  -4   1  470.25   41.40
  -2  -4   1  340.37   36.30
  -2  -4   1  486.65   40.10
  -2  -4   1  399.56   40.30
  -2  -4   1  452.25   37.80
  -2  -4   1  418.76   36.70
  -2  -4   1  460.95   41.20
   1   4  -1    8.70    9.20
   1   4  -1   14.90    7.20
   1   4  -1    0.60    9.40
   1   4  -1    7.80   12.00
   1   4  -1    2.90    6.40
   1   4  -1    9.70    8.10
   1   4  -1   15.30   10.70
   1   4  -1    2.30    7.60
  -1  -4   1   13.80    9.50
  -1  -4   1   13.40    6.30
  -1  -4   1    1.50    9.60
  -1  -4   1   13.30    9.70
  -1  -4   1    1.80    6.40
  -1  -4   1   12.90    9.30
  -1  -4   1    2.90    6.90
  -1  -4   1    5.10    6.90
  -1  -4   1    4.70    6.30
  -1  -4   1   13.10    8.40
   0   4  -1  182.08   16.70
   0   4  -1  193.78   20.00
   0   4  -1  188.28   18.00
   0   4  -1  190.78   22.70
   0   4  -1  187.48   18.80
   0   4  -1  232.38   26.10
   0   4  -1  218.38   25.30
   0   4  -1  192.58   18.40
   0   4  -1  203.28   20.30
   0   4  -1  173.98   21.80
   0  -4   1  187.78   19.70
   0  -4   1  209.48   19.90
   0  -4   1  224.38   22.50
   0  -4   1  210.38   21.20
   0  -4   1  231.18   24.60
   0  -4   1  180.88   24.60
   0  -4   1  211.68   17.10
   0  -4   1  175.18   17.20
   0  -4   1  150.78   22.40
   0  -4   1  200.28   21.00
   0  -4   1  197.08   18.40
   0  -4   1  185.58   16.20
  -1   4  -1 1572.84   97.79
  -1   4  -1 1424.26   98.39
  -1   4  -1 1527.05  102.59
  -1   4  -1 1468.75   96.69
  -1   4  -1 1515.25   96.99
  -1   4  -1 1534.65   92.29
  -1   4  -1 1380.56   91.59
  -1   4  -1 1432.66   98.09
  -1   4  -1 1622.44   99.49
  -1   4  -1 1485.45  100.29
  -1   4  -1 1627.74  105.09
   1  -4   1 1717.33  104.99
   1  -4   1 1354.36   98.09
   1  -4   1 1541.75   97.09
   1  -4   1 1452.35  104.59
   1  -4   1 1477.25   99.59
   1  -4   1 1466.55   96.69
   1  -4   1 1539.65   98.79
   1  -4   1 1473.65   99.59
   1  -4   1 1377.96  100.79
   1  -4   1 1499.15  100.69
  -2   4  -1 3229.08  211.98
  -2   4  -1 3400.56  212.98
  -2   4  -1 3508.45  208.78
  -2   4  -1 3305.47  201.58
  -2   4  -1 2908.41  206.58
  -2   4  -1 3135.99  205.18
  -2   4  -1 3477.35  213.28
  -2   4  -1 3454.45  207.38
  -2   4  -1 3054.69  200.88
  -2   4  -1 3450.45  207.88
  -2   4  -1 3117.79  204.98
   2  -4   1 3494.25  209.88
   2  -4   1 3446.36  206.48
   2  -4   1 3248.18  212.08
   2  -4   1 3187.48  207.38
   2  -4   1 3405.36  215.58
   2  -4   1 3367.46  210.58
   2  -4   1 3116.79  207.18
   2  -4   1 3617.44  207.38
   2  -4   1 3424.06  206.38
   2  -4   1 3173.08  212.98
  -3   4  -1 3292.67  216.68
  -3   4  -1 3162.88  210.88
  -3   4  -1 3231.28  212.78
  -3   4  -1 3461.15  212.38
  -3   4  -1 3616.04  217.38
  -3   4  -1 3257.07  216.38
  -3   4  -1 3599.14  218.38
  -3   4  -1 3510.85  224.18
  -3   4  -1 3598.14  220.58
  -3   4  -1 3405.06  214.88
   3  -4   1 3538.65  215.78
   3  -4   1 3513.25  215.28
   3  -4   1 3112.59  222.58
   3  -4   1 3602.64  221.28
   3  -4   1 3313.47  232.08
   3  -4   1 3610.74  216.68
   3  -4   1 3079.09  219.18
   3  -4   1 3379.16  216.48
   3  -4   1 3662.03  219.68
   3  -4   1 3360.16  210.48
  -4   4  -1   64.69   16.60
  -4   4  -1   57.09   14.40
  -4   4  -1   70.99   20.90
  -4   4  -1   52.39   17.40
  -4   4  -1   83.69   17.20
  -4   4  -1   77.99   16.10
  -4   4  -1  104.79   21.00
  -4   4  -1   64.29   18.60
  -4   4  -1   72.89   18.70
  -4   4  -1   63.99   16.30
   4  -4   1   78.69   34.40
   4  -4   1   95.59   23.00
   4  -4   1   41.50   21.90
   4  -4   1   78.49   17.50
   4  -4   1   52.89   15.20
   4  -4   1   36.70   13.60
   4  -4   1   83.29   16.00
   4  -4   1   63.59   16.30
   4  -4   1   52.89   13.60
   4  -4   1   52.99   19.30
   4  -4   1   95.59   13.80
  -5   4  -1  389.96   46.00
  -5   4  -1  412.66   42.00
  -5   4  -1  404.46   45.60
  -5   4  -1  457.05   47.50
  -5   4  -1  333.37   42.80
  -5   4  -1  333.77   43.80
  -5   4  -1  417.56   42.60
  -5   4  -1  435.36   42.30
  -5   4  -1  383.56   50.39
  -5   4  -1  369.56   38.30
   5  -4   1  405.46   42.20
   5  -4   1  503.45   52.49
   5  -4   1  356.56   40.90
   5  -4   1  378.36   37.20
   5  -4   1  371.16   40.20
   5  -4   1  404.56   38.50
   5  -4   1  430.36   52.19
   5  -4   1  546.65   61.99
   5  -4   1  433.46   43.90
   5  -4   1  416.36   47.40
  -6   4  -1 1373.66   97.49
  -6   4  -1 1187.48   92.59
  -6   4  -1 1356.16   99.29
  -6   4  -1 1181.68  111.19
  -6   4  -1 1145.69   96.29
  -6   4  -1 1232.18  100.19
  -6   4  -1  992.70   97.79
  -6   4  -1 1171.58   96.39
  -6   4  -1 1181.08   94.39
  -6   4  -1 1174.68   92.59
   6  -4   1 1296.87  116.89
   6  -4   1 1237.28   93.29
   6  -4   1 1301.97  105.49
   6  -4   1 1163.98   91.49
   6  -4   1 1359.76   95.49
   6  -4   1 1216.08   92.09
   6  -4   1 1243.28   96.49
   6  -4   1 1099.39   91.79
   6  -4   1 1280.87   87.89
   6  -4   1 1136.59  102.69
   6  -4   1 1380.96  108.19
  -7   4  -1  602.64   67.89
  -7   4  -1  626.34   63.29
  -7   4  -1  552.04   54.69
  -7   4  -1  616.94   88.19
  -7   4  -1  492.95   58.99
  -7   4  -1  552.34   69.69
  -7   4  -1  527.05   56.59
  -7   4  -1  539.65   60.99
  -7   4  -1  607.54   62.89
  -7   4  -1  526.15   65.79
  -7   4  -1  684.83   62.59
  -7   4  -1  608.44   72.19
   7  -4   1  722.33   65.69
   7  -4   1  678.53   96.49
   7  -4   1  505.95   56.69
   7  -4   1  499.15   62.29
   7  -4   1  561.04   53.59
   7  -4   1  592.54   56.69
   7  -4   1  630.84   58.89
   7  -4   1  529.75   75.79
   7  -4   1  702.13   83.09
   7  -4   1  620.24   52.09
   7  -4   1  555.34   57.49
  -8   4  -1  485.35   59.39
  -8   4  -1  634.54   84.59
  -8   4  -1  444.06   90.69
  -8   4  -1  489.75   53.79
  -8   4  -1  572.44   74.49
  -8   4  -1  619.64   67.99
  -8   4  -1  527.05   58.29
  -8   4  -1  557.34   72.59
  -8   4  -1  558.94   67.09
  -8   4  -1  548.75   65.29
  -8   4  -1  424.26   66.39
   8  -4   1  571.74   51.89
   8  -4   1  589.84   87.39
   8  -4   1  501.45   48.90
   8  -4   1  441.16   53.99
   8  -4   1  458.45   67.99
   8  -4   1  756.32  114.09
   8  -4   1  511.95   58.39
   8  -4   1  571.94   88.59
   8  -4   1  604.94   67.49
   8  -4   1  417.36   54.19
   8  -4   1  616.14   61.39
  -9   4  -1  145.09   62.19
  -9   4  -1  154.78   51.59
  -9   4  -1  177.58   43.80
  -9   4  -1   97.29   30.60
  -9   4  -1  137.39   50.09
  -9   4  -1  161.88   46.20
  -9   4  -1   71.89   57.89
  -9   4  -1  148.99   40.30
  -9   4  -1  119.99   32.00
   9  -4   1  175.88   46.10
   9  -4   1  178.58   42.70
   9  -4   1  163.28   41.80
   9  -4   1  141.49   32.10
   9  -4   1  153.28   29.30
   9  -4   1  136.29   26.50
   9  -4   1  154.18   47.60
 -10   4  -1    0.60   72.09
 -10   4  -1  -14.10   34.00
 -10   4  -1   27.70   52.29
 -10   4  -1   55.79   41.00
 -10   4  -1  -40.30   34.30
 -10   4  -1   18.70   37.80
 -10   4  -1  111.19   72.19
 -10   4  -1    1.60   39.00
  10  -4   1  -15.20   35.50
  10  -4   1   46.10   41.30
  10  -4   1  -32.00   32.80
  10  -4   1   -1.90   26.20
  10  -4   1   -7.70   21.00
  10  -4   1    8.60   37.40
  10  -4   1  -13.20   36.40
 -11   4  -1  243.28   73.79
 -11   4  -1  115.09   56.49
 -11   4  -1  112.89   40.80
 -11   4  -1  -37.50  116.39
 -11   4  -1  108.69   52.19
 -11   4  -1   52.09   48.90
 -11   4  -1  127.19   46.30
  11  -4   1   66.59   44.20
  11  -4   1  172.58   60.69
  11  -4   1  116.59   43.90
  11  -4   1   94.19   71.29
  11  -4   1  130.79   52.89
  11  -4   1   52.99   46.80
  11  -4   1  138.49   33.10
  11  -4   1  112.79   26.90
 -12   4  -1  830.52   94.39
 -12   4  -1  646.54   85.59
 -12   4  -1  639.84   99.69
 -12   4  -1  317.17   99.59
 -12   4  -1  539.15  108.39
  12  -4   1  786.32   92.19
  12  -4   1  552.84   95.99
  12  -4   1  605.74   91.49
  11   3  -1  287.37   75.89
  11   3  -1  368.96   57.89
  11   3  -1  253.77   76.79
  11   3  -1  102.89   64.09
 -11  -3   1  253.87  112.69
 -11  -3   1  320.17   84.09
 -11  -3   1  116.49   83.59
 -11  -3   1  288.27   63.69
  10   3  -1  148.39   53.29
  10   3  -1    8.30   45.80
  10   3  -1  -25.00   44.50
  10   3  -1    8.20   47.70
  10   3  -1    3.70   32.10
  10   3  -1   26.30   38.60
 -10  -3   1   21.60   67.49
 -10  -3   1   72.49   50.29
 -10  -3   1   71.69  103.79
 -10  -3   1   -0.80   81.69
 -10  -3   1   44.00   56.59
 -10  -3   1   10.60   39.70
 -10  -3   1   88.79   53.49
 -10  -3   1  -39.90   75.89
   9   3  -1  194.38   43.90
   9   3  -1  208.48   58.69
   9   3  -1  256.97   48.50
   9   3  -1  217.68   47.10
   9   3  -1  193.58   43.30
   9   3  -1  266.67   62.59
   9   3  -1  215.58   36.60
   9   3  -1  265.77   50.69
  -9  -3   1  175.88   49.20
  -9  -3   1  215.08   67.19
  -9  -3   1  224.68   41.80
  -9  -3   1  237.58   56.69
  -9  -3   1  159.08   57.69
  -9  -3   1  246.88   48.80
  -9  -3   1  165.18   80.79
  -9  -3   1  134.09   61.09
   8   3  -1  430.66   55.49
   8   3  -1  380.56   51.79
   8   3  -1  410.56   48.50
   8   3  -1  372.76   59.69
   8   3  -1  376.36   57.19
   8   3  -1  445.76   65.99
   8   3  -1  367.26   53.09
   8   3  -1  463.35   56.19
  -8  -3   1  314.67   62.99
  -8  -3   1  351.06   67.59
  -8  -3   1  370.96   67.89
  -8  -3   1  438.06   66.69
  -8  -3   1  311.97   52.19
  -8  -3   1  351.86   62.29
  -8  -3   1  553.44   76.09
  -8  -3   1  409.16   52.89
   7   3  -1  988.80   84.39
   7   3  -1  902.81   72.99
   7   3  -1  907.11   89.99
   7   3  -1  821.22   82.19
   7   3  -1 1011.40   79.19
   7   3  -1  749.03   86.59
   7   3  -1  922.21   79.59
   7   3  -1  809.82   75.79
  -7  -3   1  875.31   85.09
  -7  -3   1  795.42   77.19
  -7  -3   1  925.91   87.29
  -7  -3   1 1038.00   87.99
  -7  -3   1  831.22   93.09
  -7  -3   1  819.12  101.79
  -7  -3   1  801.12   94.39
  -7  -3   1  896.11   83.19
  -7  -3   1  902.91   78.19
  -7  -3   1  957.80   96.99
  -7  -3   1  861.11   96.39
   6   3  -1  955.00   90.59
   6   3  -1  924.51   83.69
   6   3  -1 1173.18   83.59
   6   3  -1 1159.58   88.49
   6   3  -1  992.00   90.29
   6   3  -1 1036.40   82.69
   6   3  -1 1112.29   84.79
   6   3  -1 1247.98   99.39
   6   3  -1  933.61   86.29
  -6  -3   1  893.01   89.19
  -6  -3   1 1085.79   92.49
  -6  -3   1 1004.80   82.29
  -6  -3   1 1010.80   84.19
  -6  -3   1 1009.90   91.49
  -6  -3   1 1044.30   85.69
  -6  -3   1 1000.00   84.69
  -6  -3   1 1155.18  103.49
  -6  -3   1  973.30   94.19
  -6  -3   1 1109.19   87.49
  -6  -3   1 1054.49   91.19
   5   3  -1  913.11   70.69
   5   3  -1  924.51   81.99
   5   3  -1 1005.60   76.29
   5   3  -1  803.62   67.99
   5   3  -1  767.42   76.09
   5   3  -1  827.42   76.99
   5   3  -1  981.40   71.39
   5   3  -1  899.01   71.79
   5   3  -1  867.01   72.39
   5   3  -1  815.92   75.19
  -5  -3   1  857.31   76.49
  -5  -3   1  827.02   79.09
  -5  -3   1 1006.20   71.79
  -5  -3   1  857.31   69.69
  -5  -3   1  844.92   71.79
  -5  -3   1  956.80   77.09
  -5  -3   1  882.81   72.89
  -5  -3   1  897.11   76.99
  -5  -3   1  860.71   71.09
  -5  -3   1  930.31   83.29
  -5  -3   1  968.70   79.09
   4   3  -1  134.09   19.90
   4   3  -1   75.49   21.40
   4   3  -1  155.08   21.90
   4   3  -1  120.29   26.00
   4   3  -1  132.59   19.70
   4   3  -1  114.19   13.30
   4   3  -1  145.19   22.10
   4   3  -1  125.99   23.50
   4   3  -1  119.99   22.30
   4   3  -1  104.89   20.60
  -4  -3   1   95.39   21.90
  -4  -3   1   94.19   22.40
  -4  -3   1   81.99   22.30
  -4  -3   1  122.59   25.90
  -4  -3   1  121.89   19.90
  -4  -3   1  116.99   21.60
  -4  -3   1  128.49   25.00
  -4  -3   1  163.78   22.00
  -4  -3   1  102.09   28.20
  -4  -3   1  115.49   22.60
  -4  -3   1  130.29   12.70
  -4  -3   1  158.48   23.10
   3   3  -1  919.81   77.79
   3   3  -1 1083.29   79.79
   3   3  -1  837.32   74.39
   3   3  -1  897.91   66.69
   3   3  -1 1017.30   76.29
   3   3  -1 1107.99   73.29
   3   3  -1  981.00   83.59
   3   3  -1 1074.59   67.59
   3   3  -1 1139.99   72.49
  -3  -3   1  908.71   71.59
  -3  -3   1 1088.39   66.39
  -3  -3   1  854.51   77.09
  -3  -3   1 1065.89   77.79
  -3  -3   1 1091.89   73.29
  -3  -3   1 1036.20   67.49
  -3  -3   1 1038.80   78.19
  -3  -3   1  872.81   81.69
  -3  -3   1 1025.60   71.99
  -3  -3   1 1029.90   84.69
  -3  -3   1 1100.89   77.49
   2   3  -1 5295.67  313.47
   2   3  -1 4660.93  301.07
   2   3  -1 4767.42  313.57
   2   3  -1 4710.23  309.77
   2   3  -1 4890.31  311.37
   2   3  -1 4548.94  313.17
   2   3  -1 4789.02  312.67
   2   3  -1 5288.67  307.47
   2   3  -1 5253.77  307.17
  -2  -3   1 5202.48  310.77
  -2  -3   1 4777.02  313.37
  -2  -3   1 5143.79  311.47
  -2  -3   1 5141.99  312.37
  -2  -3   1 5407.96  308.77
  -2  -3   1 4895.41  314.47
  -2  -3   1 5405.46  308.37
  -2  -3   1 5008.90  310.97
  -2  -3   1 5270.47  308.27
  -2  -3   1 4947.31  306.17
  -2  -3   1 5381.16  312.97
   1   3  -1 4266.87  287.37
   1   3  -1 5022.40  291.87
   1   3  -1 4429.26  288.67
   1   3  -1 4947.80  286.77
   1   3  -1 5091.79  289.57
   1   3  -1 4944.01  293.27
   1   3  -1 4386.86  288.17
   1   3  -1 4743.63  291.07
   1   3  -1 4920.61  291.57
  -1  -3   1 4399.16  287.57
  -1  -3   1 4715.43  292.37
  -1  -3   1 5160.98  288.97
  -1  -3   1 5207.08  290.57
  -1  -3   1 4468.05  288.27
  -1  -3   1 4618.64  287.27
  -1  -3   1 4756.92  289.37
  -1  -3   1 4969.10  286.57
  -1  -3   1 4221.68  286.77
  -1  -3   1 4408.96  285.77
   0   3  -1 1693.63  107.49
   0   3  -1 1526.55  101.89
   0   3  -1 1697.93  103.89
   0   3  -1 1587.44  102.39
   0   3  -1 1811.32  103.49
   0   3  -1 1591.94  101.49
   0   3  -1 1584.94  105.29
   0   3  -1 1509.05  105.29
   0   3  -1 1647.54  102.19
   0   3  -1 1566.04  106.99
   0  -3   1 1680.53  100.69
   0  -3   1 1713.43  106.69
   0  -3   1 1632.54  104.09
   0  -3   1 1488.85  106.49
   0  -3   1 1789.12  105.69
   0  -3   1 1641.44  102.69
   0  -3   1 1565.54  101.49
   0  -3   1 1731.93  104.09
   0  -3   1 1508.15  106.49
   0  -3   1 1702.63  103.59
   0  -3   1 1648.64  101.19
  -1   3  -1   45.80   10.80
  -1   3  -1   43.30    5.60
  -1   3  -1   32.80    9.80
  -1   3  -1   50.19    8.70
  -1   3  -1   39.70    8.40
  -1   3  -1   45.50    8.40
  -1   3  -1   41.20    8.90
  -1   3  -1   41.00    4.70
  -1   3  -1   36.30    9.80
  -1   3  -1   34.10    7.70
   1  -3   1   27.10    8.30
   1  -3   1   33.00    7.90
   1  -3   1   41.20    9.40
   1  -3   1   38.70    7.70
   1  -3   1   35.00   10.80
   1  -3   1   37.60    9.40
   1  -3   1   39.70    7.50
   1  -3   1   47.60   11.80
   1  -3   1   42.30    8.40
   1  -3   1   41.70    8.40
  -2   3  -1  601.64   47.40
  -2   3  -1  591.14   42.90
  -2   3  -1  536.65   42.40
  -2   3  -1  611.04   41.60
  -2   3  -1  555.14   44.40
  -2   3  -1  537.95   48.10
  -2   3  -1  641.44   45.50
  -2   3  -1  569.04   48.40
  -2   3  -1  567.54   44.30
  -2   3  -1  563.74   40.80
  -2   3  -1  585.94   44.40
   2  -3   1  622.84   44.40
   2  -3   1  546.35   43.70
   2  -3   1  653.33   47.50
   2  -3   1  606.44   40.60
   2  -3   1  586.44   43.50
   2  -3   1  605.44   50.69
   2  -3   1  538.25   46.90
   2  -3   1  623.94   44.00
   2  -3   1  529.15   48.40
   2  -3   1  638.64   45.90
  -3   3  -1 6502.35  417.36
  -3   3  -1 6810.42  409.46
  -3   3  -1 6783.22  412.16
  -3   3  -1 6668.43  408.36
  -3   3  -1 6483.25  418.06
  -3   3  -1 6767.92  409.46
  -3   3  -1 7279.37  413.56
  -3   3  -1 7334.97  413.16
  -3   3  -1 6910.41  409.66
  -3   3  -1 6576.34  411.56
  -3   3  -1 6258.57  412.26
   3  -3   1 7193.78  410.86
   3  -3   1 7228.18  415.96
   3  -3   1 6770.02  413.26
   3  -3   1 6993.50  420.06
   3  -3   1 6532.75  406.06
   3  -3   1 6435.16  413.06
   3  -3   1 6095.39  416.66
   3  -3   1 6377.26  407.36
   3  -3   1 6675.63  408.56
   3  -3   1 6572.04  410.76
  -4   3  -1 2051.69  142.19
  -4   3  -1 1948.11  150.08
  -4   3  -1 2128.69  141.29
  -4   3  -1 2211.58  144.29
  -4   3  -1 2007.40  142.19
  -4   3  -1 2323.87  144.29
  -4   3  -1 2285.97  145.89
  -4   3  -1 2299.17  145.79
  -4   3  -1 2265.57  152.78
  -4   3  -1 2209.38  147.49
  -4   3  -1 2064.99  146.09
   4  -3   1 2329.37  148.89
   4  -3   1 2219.58  143.49
   4  -3   1 2375.46  150.38
   4  -3   1 2162.78  141.29
   4  -3   1 2094.59  143.99
   4  -3   1 2054.59  142.69
   4  -3   1 1988.50  141.99
   4  -3   1 2023.30  149.49
   4  -3   1 1951.70  141.99
   4  -3   1 2266.27  156.48
   4  -3   1 2287.97  138.49
  -5   3  -1 1540.25  109.79
  -5   3  -1 1726.83  115.69
  -5   3  -1 1676.83  116.09
  -5   3  -1 1738.03  112.09
  -5   3  -1 1650.23  123.09
  -5   3  -1 1533.05  112.59
  -5   3  -1 1683.13  115.49
  -5   3  -1 1474.75  119.79
  -5   3  -1 1564.64  102.79
  -5   3  -1 1433.26  111.69
  -5   3  -1 1447.26  116.19
  -5   3  -1 1592.64  116.19
   5  -3   1 1484.25  110.09
   5  -3   1 1404.46  117.59
   5  -3   1 1548.74  110.69
   5  -3   1 1851.11  123.29
   5  -3   1 1645.44  112.69
   5  -3   1 1683.03  127.69
   5  -3   1 1447.76  110.99
   5  -3   1 1457.15  111.69
   5  -3   1 1551.44  111.49
   5  -3   1 1707.33  105.49
  -6   3  -1  145.09   32.20
  -6   3  -1  189.58   33.90
  -6   3  -1  124.49   28.90
  -6   3  -1  156.18   32.00
  -6   3  -1  131.09   20.40
  -6   3  -1  115.39   25.50
  -6   3  -1  185.58   40.40
  -6   3  -1  131.59   33.60
  -6   3  -1  134.09   32.80
  -6   3  -1  185.08   34.30
  -6   3  -1  132.49   25.10
   6  -3   1  155.48   22.80
   6  -3   1  120.49   25.40
   6  -3   1  155.78   25.90
   6  -3   1  185.78   32.30
   6  -3   1  180.98   38.70
   6  -3   1  145.89   26.50
   6  -3   1   90.89   22.10
   6  -3   1  190.98   26.80
   6  -3   1  138.79   26.10
   6  -3   1  166.58   45.00
   6  -3   1  165.38   35.90
  -7   3  -1  119.69   25.10
  -7   3  -1   64.19   22.40
  -7   3  -1   97.09   17.20
  -7   3  -1   76.69   33.60
  -7   3  -1  101.49   27.80
  -7   3  -1   81.19   29.00
  -7   3  -1  107.19   29.40
  -7   3  -1   84.39   24.00
  -7   3  -1  110.09   40.40
  -7   3  -1  112.49   45.70
  -7   3  -1   53.69   21.50
   7  -3   1  130.89   28.60
   7  -3   1   86.89   18.20
   7  -3   1   92.49   48.60
   7  -3   1   86.49   24.70
   7  -3   1  112.39   24.20
   7  -3   1  130.09   23.10
   7  -3   1   84.59   23.60
   7  -3   1   99.99   39.30
   7  -3   1   59.79   20.60
   7  -3   1   61.19   24.20
   7  -3   1   68.49   40.60
  -8   3  -1 1351.26  139.29
  -8   3  -1 1334.47  115.49
  -8   3  -1 1319.17  114.79
  -8   3  -1 1371.36  112.09
  -8   3  -1 1277.37  118.79
  -8   3  -1 1441.76  127.79
  -8   3  -1 1189.68  103.39
  -8   3  -1 1195.88  122.39
  -8   3  -1 1348.07   92.79
  -8   3  -1 1077.89  105.89
   8  -3   1 1358.86   94.89
   8  -3   1 1412.46   94.59
   8  -3   1 1381.86  128.89
   8  -3   1 1288.97  107.69
   8  -3   1 1273.67  116.19
   8  -3   1 1535.25  160.38
   8  -3   1 1369.76  109.59
   8  -3   1 1201.18  107.89
   8  -3   1 1509.95  111.59
   8  -3   1 1344.87  130.79
   8  -3   1 1378.36  107.39
  -9   3  -1  591.44   78.79
  -9   3  -1  774.12   59.39
  -9   3  -1  775.82   95.79
  -9   3  -1  574.44   89.09
  -9   3  -1  546.55   76.39
  -9   3  -1  751.72   87.79
  -9   3  -1  681.23   74.49
  -9   3  -1  617.64   90.79
   9  -3   1  673.23   73.89
   9  -3   1  806.62   84.99
   9  -3   1  722.83   58.09
   9  -3   1  648.64   70.79
   9  -3   1  718.13   80.69
   9  -3   1  655.23   72.99
   9  -3   1  756.32   83.69
   9  -3   1  817.92   62.19
 -10   3  -1  640.14   56.89
 -10   3  -1  738.43  106.59
 -10   3  -1  629.84   90.29
 -10   3  -1  732.73   96.09
 -10   3  -1  560.74   80.09
 -10   3  -1  641.94   81.29
 -10   3  -1  672.83   95.69
  10  -3   1  660.13   76.79
  10  -3   1  533.55   79.49
  10  -3   1  627.74   73.59
  10  -3   1  657.23   52.99
  10  -3   1  651.13   72.69
  10  -3   1  598.24   88.69
  10  -3   1  635.34   83.99
  10  -3   1  679.13   60.69
 -11   3  -1  415.06   74.69
 -11   3  -1  533.65  119.69
 -11   3  -1  488.75   76.99
 -11   3  -1  556.64   93.49
 -11   3  -1  393.66   80.49
 -11   3  -1  378.66   75.39
  11  -3   1  485.55   74.89
  11  -3   1  369.26   86.89
  11  -3   1  469.05   57.49
  11  -3   1  491.05   60.29
  11  -3   1  351.96   67.49
  11  -3   1  441.96   66.09
  11  -3   1  427.16   74.29
  11  -3   1  535.45   66.09
 -12   3  -1  -15.70   60.89
 -12   3  -1   93.29   64.89
 -12   3  -1  -75.39   69.49
 -12   3  -1   70.69   79.39
 -12   3  -1  -29.10   56.59
  12  -3   1   77.39   59.19
  12  -3   1   70.69   61.29
  12  -3   1  -86.89   56.49
  12  -3   1   48.60   55.89
  11   2  -1   42.40   60.49
  11   2  -1  -38.30   49.50
  11   2  -1   82.69   40.10
  11   2  -1  -40.30   57.89
 -11  -2   1    9.30   45.00
 -11  -2   1   60.29   58.39
 -11  -2   1   82.39   72.99
 -11  -2   1   81.29   76.59
 -11  -2   1   20.10   67.99
  10   2  -1  636.34   79.99
  10   2  -1  610.04   69.69
  10   2  -1  458.85   74.29
  10   2  -1  628.34   77.29
  10   2  -1  334.87   67.39
  10   2  -1  570.24   77.19
  10   2  -1  455.35   67.59
 -10  -2   1  542.05  100.49
 -10  -2   1  699.03  103.59
 -10  -2   1  420.96   74.39
 -10  -2   1  333.37   81.59
 -10  -2   1  432.06   68.69
 -10  -2   1  478.55   87.49
 -10  -2   1  466.35   64.19
   9   2  -1  604.84   70.39
   9   2  -1  662.13   75.79
   9   2  -1  650.83   75.49
   9   2  -1  656.23   73.39
   9   2  -1  596.04   64.79
   9   2  -1  582.04   76.09
   9   2  -1  556.44   81.79
   9   2  -1  557.04   75.89
  -9  -2   1  621.24   84.79
  -9  -2   1  599.64   89.89
  -9  -2   1  654.43   68.19
  -9  -2   1  583.54   83.09
  -9  -2   1  707.23   95.69
  -9  -2   1  546.95   78.89
  -9  -2   1  632.34   72.59
   8   2  -1   79.09   24.80
   8   2  -1   43.50   28.20
   8   2  -1   85.49   34.50
   8   2  -1  140.89   33.90
   8   2  -1  179.78   50.09
   8   2  -1  110.59   33.10
   8   2  -1   85.39   30.00
   8   2  -1  134.29   35.40
  -8  -2   1  166.08   42.80
  -8  -2   1   -5.20   46.90
  -8  -2   1  164.58   44.30
  -8  -2   1   66.69   23.00
  -8  -2   1   91.49   34.10
  -8  -2   1  184.28   52.19
  -8  -2   1  109.79   35.60
  -8  -2   1  111.49   48.40
  -8  -2   1   93.29   31.50
   7   2  -1  157.98   31.70
   7   2  -1  253.27   37.40
   7   2  -1  400.06   63.99
   7   2  -1  277.07   42.10
   7   2  -1  289.57   36.90
   7   2  -1  321.07   42.90
   7   2  -1  227.28   43.50
   7   2  -1  215.58   39.80
   7   2  -1  381.96   56.29
  -7  -2   1  261.47   39.50
  -7  -2   1  324.77   50.39
  -7  -2   1  246.08   37.10
  -7  -2   1  179.98   40.80
  -7  -2   1  266.17   47.30
  -7  -2   1  257.27   46.30
  -7  -2   1  256.17   50.89
  -7  -2   1  278.17   43.70
  -7  -2   1  296.27   40.50
  -7  -2   1  230.68   41.20
  -7  -2   1  255.47   65.89
   6   2  -1   31.10   17.80
   6   2  -1   10.80   21.10
   6   2  -1    1.10   18.40
   6   2  -1    8.90   14.70
   6   2  -1   15.50   16.10
   6   2  -1    3.40   21.90
   6   2  -1    1.60   13.70
   6   2  -1   13.40   17.30
   6   2  -1   46.70   32.50
  -6  -2   1   35.10   33.60
  -6  -2   1   80.29   26.70
  -6  -2   1   16.80   23.30
  -6  -2   1   22.90   22.20
  -6  -2   1    8.60   20.40
  -6  -2   1   -2.70   14.50
  -6  -2   1   38.50   21.20
  -6  -2   1   23.70   17.10
  -6  -2   1    1.20   20.90
  -6  -2   1   80.29   21.20
   5   2  -1  662.73   67.39
   5   2  -1  764.82   65.59
   5   2  -1  742.13   62.39
   5   2  -1  711.83   62.99
   5   2  -1  874.41   65.59
   5   2  -1  954.60   75.69
   5   2  -1  828.42   62.79
   5   2  -1  704.33   66.09
   5   2  -1  791.42   64.39
  -5  -2   1  645.24   67.49
  -5  -2   1  735.23   60.69
  -5  -2   1  785.22   62.59
  -5  -2   1  823.42   65.99
  -5  -2   1  666.33   65.19
  -5  -2   1  721.93   70.39
  -5  -2   1  754.62   66.69
  -5  -2   1  800.42   65.59
  -5  -2   1  779.62   63.69
  -5  -2   1  730.13   68.89
  -5  -2   1  749.53   72.89
   4   2  -1 1131.89   76.29
   4   2  -1 1024.90   76.99
   4   2  -1 1129.99   83.69
   4   2  -1  962.60   79.19
   4   2  -1 1194.98   79.49
   4   2  -1 1011.40   82.69
   4   2  -1  933.81   75.19
   4   2  -1 1006.90   81.19
  -4  -2   1 1100.39   77.09
  -4  -2   1 1041.70   81.09
  -4  -2   1 1067.69   79.69
  -4  -2   1  976.30   79.29
  -4  -2   1 1065.29   77.99
  -4  -2   1 1104.09   77.99
  -4  -2   1  953.30   84.49
  -4  -2   1 1026.30   75.29
   3   2  -1 2554.74  158.98
   3   2  -1 2373.66  162.78
   3   2  -1 2556.34  159.38
   3   2  -1 2511.75  156.38
   3   2  -1 2358.36  160.48
   3   2  -1 2657.33  157.58
   3   2  -1 2474.75  160.58
   3   2  -1 2221.78  154.48
   3   2  -1 2555.34  149.09
   3   2  -1 2738.43  163.48
  -3  -2   1 2346.27  163.78
  -3  -2   1 2333.27  159.08
  -3  -2   1 2235.78  156.28
  -3  -2   1 2540.05  155.48
  -3  -2   1 2447.35  148.39
  -3  -2   1 2624.74  157.78
  -3  -2   1 2353.46  160.48
  -3  -2   1 2403.56  159.98
  -3  -2   1 2221.38  160.18
  -3  -2   1 2474.85  158.98
  -3  -2   1 2545.15  162.98
  -3  -2   1 2350.06  155.58
   2   2  -1 2266.17  139.39
   2   2  -1 2328.97  137.69
   2   2  -1 2347.36  140.99
   2   2  -1 2235.38  137.09
   2   2  -1 2006.40  139.79
   2   2  -1 2298.97  141.89
   2   2  -1 2095.49  134.59
   2   2  -1 2188.58  133.79
   2   2  -1 2036.10  141.39
   2   2  -1 1856.01  139.09
  -2  -2   1 2280.97  140.19
  -2  -2   1 2209.68  140.59
  -2  -2   1 2127.99  133.29
  -2  -2   1 2170.78  140.99
  -2  -2   1 2283.37  137.99
  -2  -2   1 2144.59  142.39
  -2  -2   1 1988.40  138.89
  -2  -2   1 2207.18  134.39
  -2  -2   1 2116.49  136.99
  -2  -2   1 2227.98  140.49
  -2  -2   1 2126.09  140.79
  -2  -2   1 2315.57  138.19
   1   2  -1 1698.43  104.29
   1   2  -1 1571.74  103.89
   1   2  -1 1687.53  107.09
   1   2  -1 1622.94  105.49
   1   2  -1 1695.33  107.39
   1   2  -1 1487.85  105.09
   1   2  -1 1703.33  107.19
   1   2  -1 1844.62  104.99
   1   2  -1 1485.95  105.69
  -1  -2   1 1754.02  104.59
  -1  -2   1 1801.52  106.29
  -1  -2   1 1613.54  105.79
  -1  -2   1 1607.84  107.59
  -1  -2   1 1695.83  107.19
  -1  -2   1 1664.13  104.09
  -1  -2   1 1591.74  104.99
  -1  -2   1 1771.82  104.39
  -1  -2   1 1597.44  105.09
  -1  -2   1 1637.84  104.39
  -1  -2   1 1674.13  106.29
   0   2  -1 2001.20  118.69
   0   2  -1 1817.52  115.39
   0   2  -1 2014.50  119.69
   0   2  -1 1893.31  116.69
   0   2  -1 1936.41  118.19
   0   2  -1 1761.82  115.69
   0   2  -1 1941.81  116.99
   0   2  -1 1831.02  115.79
   0   2  -1 1885.21  116.39
   0   2  -1 1943.11  116.69
   0   2  -1 1902.61  119.09
   0  -2   1 1815.92  115.49
   0  -2   1 1900.21  115.29
   0  -2   1 1999.60  116.89
   0  -2   1 1908.31  116.69
   0  -2   1 1901.61  119.39
   0  -2   1 1882.11  114.99
   0  -2   1 2038.90  116.79
   0  -2   1 1920.41  118.29
   0  -2   1 1751.72  118.79
   0  -2   1 1886.31  117.79
   0  -2   1 1924.81  116.99
   0  -2   1 1744.43  116.79
  -1   2  -1  202.08   16.20
  -1   2  -1  224.58   17.60
  -1   2  -1  200.78   17.30
  -1   2  -1  188.78   16.50
  -1   2  -1  175.98   18.70
  -1   2  -1  194.38   16.80
  -1   2  -1  177.08   18.60
  -1   2  -1  214.98   15.30
  -1   2  -1  189.48   18.60
  -1   2  -1  178.88   16.60
   1  -2   1  208.78   16.70
   1  -2   1  195.78   19.40
   1  -2   1  183.48   16.70
   1  -2   1  176.18   15.90
   1  -2   1  194.98   16.90
   1  -2   1  183.78   16.80
   1  -2   1  221.18   18.60
   1  -2   1  189.68   18.90
   1  -2   1  182.88   18.70
   1  -2   1  224.68   17.70
  -2   2  -1 8187.08  467.65
  -2   2  -1 7445.25  468.35
  -2   2  -1 7657.23  468.05
  -2   2  -1 7399.26  469.95
  -2   2  -1 7225.38  474.65
  -2   2  -1 7511.85  469.05
  -2   2  -1 7871.71  473.35
  -2   2  -1 8686.53  469.65
  -2   2  -1 7656.93  467.25
  -2   2  -1 8452.75  469.75
  -2   2  -1 8036.10  470.25
   2  -2   1 7176.68  467.65
   2  -2   1 8304.37  470.35
   2  -2   1 7794.52  468.15
   2  -2   1 6913.61  472.65
   2  -2   1 8027.40  475.15
   2  -2   1 8011.40  469.75
   2  -2   1 7575.14  468.35
   2  -2   1 7445.85  467.25
   2  -2   1 7691.63  466.85
   2  -2   1 8363.56  472.15
   2  -2   1 7929.01  470.45
   2  -2   1 7466.85  464.65
  -3   2  -1  585.04   48.90
  -3   2  -1  587.74   46.90
  -3   2  -1  557.44   45.70
  -3   2  -1  576.84   48.70
  -3   2  -1  659.23   46.50
  -3   2  -1  590.24   44.80
  -3   2  -1  635.44   47.60
  -3   2  -1  596.64   52.19
  -3   2  -1  561.14   52.59
  -3   2  -1  609.54   47.50
  -3   2  -1  579.54   40.30
   3  -2   1  546.65   44.70
   3  -2   1  610.94   46.10
   3  -2   1  640.44   49.70
   3  -2   1  609.24   45.90
   3  -2   1  529.05   45.20
   3  -2   1  549.85   50.69
   3  -2   1  646.64   46.60
   3  -2   1  597.44   49.30
   3  -2   1  564.44   52.39
   3  -2   1  580.04   41.40
  -4   2  -1  384.06   68.29
  -4   2  -1  519.45   37.00
  -4   2  -1  480.55   43.60
  -4   2  -1  513.25   41.20
  -4   2  -1  485.65   47.20
  -4   2  -1  488.95   44.50
  -4   2  -1  433.56   52.69
  -4   2  -1  500.25   42.20
  -4   2  -1  555.94   47.40
  -4   2  -1  492.65   47.90
  -4   2  -1  486.25   43.40
   4  -2   1  567.54   49.00
   4  -2   1  502.55   47.50
   4  -2   1  526.25   43.20
   4  -2   1  510.25   43.70
   4  -2   1  398.86   51.29
   4  -2   1  472.55   42.70
   4  -2   1  469.35   44.80
   4  -2   1  499.45   44.50
   4  -2   1  547.95   37.90
   4  -2   1  493.15   41.40
  -5   2  -1  371.06   39.20
  -5   2  -1  347.47   41.10
  -5   2  -1  250.07   36.10
  -5   2  -1  356.06   34.40
  -5   2  -1  334.77   41.70
  -5   2  -1  338.87   32.20
  -5   2  -1  323.67   28.80
  -5   2  -1  371.06   47.50
  -5   2  -1  347.07   38.20
   5  -2   1  303.57   36.90
   5  -2   1  284.47   35.60
   5  -2   1  319.87   29.10
   5  -2   1  395.36   53.89
   5  -2   1  325.97   32.10
   5  -2   1  309.97   34.50
   5  -2   1  351.56   37.30
   5  -2   1  295.57   33.70
   5  -2   1  275.97   35.30
  -6   2  -1 1213.88  102.79
  -6   2  -1 1364.16   91.99
  -6   2  -1 1373.46  104.39
  -6   2  -1 1433.46  113.59
  -6   2  -1 1276.27  103.49
  -6   2  -1 1248.28  104.89
  -6   2  -1 1259.87   88.79
  -6   2  -1 1184.78  108.19
  -6   2  -1 1414.56  103.69
  -6   2  -1 1327.77   96.69
  -6   2  -1 1285.37  101.69
  -6   2  -1 1362.46  100.49
   6  -2   1 1212.58   98.79
   6  -2   1 1235.28   97.89
   6  -2   1 1395.76  100.49
   6  -2   1 1241.28   96.99
   6  -2   1 1508.95  121.69
   6  -2   1 1479.75  109.59
   6  -2   1 1267.17   90.79
   6  -2   1 1352.16   89.49
   6  -2   1 1532.35  110.19
   6  -2   1 1115.39   99.39
   6  -2   1 1233.48  104.09
  -7   2  -1 1129.89   79.89
  -7   2  -1  923.21   94.09
  -7   2  -1 1147.99   97.19
  -7   2  -1 1151.88   89.19
  -7   2  -1 1277.77   98.19
  -7   2  -1 1075.19  102.29
  -7   2  -1 1069.79  106.99
  -7   2  -1 1262.67   94.69
  -7   2  -1 1008.90   95.99
  -7   2  -1 1148.09   95.59
  -7   2  -1  992.40   99.29
   7  -2   1 1138.89   89.29
   7  -2   1 1175.38   92.69
   7  -2   1  971.70   93.19
   7  -2   1 1079.39   78.69
   7  -2   1 1198.68  104.89
   7  -2   1 1324.47  103.89
   7  -2   1 1145.89  118.39
   7  -2   1 1121.69   92.89
   7  -2   1 1109.99   79.69
   7  -2   1  984.70   92.49
   7  -2   1 1135.49   89.89
  -8   2  -1  251.17   46.60
  -8   2  -1  285.07   46.30
  -8   2  -1  217.48   44.90
  -8   2  -1  238.28   51.29
  -8   2  -1  273.77   53.29
  -8   2  -1  217.58   38.50
  -8   2  -1  148.99   42.50
  -8   2  -1  310.67   35.40
  -8   2  -1  253.47   65.29
  -8   2  -1  366.66   71.39
  -8   2  -1  304.87   65.89
   8  -2   1  255.07   33.30
   8  -2   1  165.98   32.60
   8  -2   1  210.48   37.20
   8  -2   1  202.48   39.10
   8  -2   1  371.06   70.99
   8  -2   1  226.48   43.90
   8  -2   1  156.88   35.60
   8  -2   1  187.88   62.89
   8  -2   1  239.38   30.00
   8  -2   1  219.18   42.60
  -9   2  -1   56.19   33.40
  -9   2  -1   53.79   53.09
  -9   2  -1   61.29   22.80
  -9   2  -1  -16.90   33.60
  -9   2  -1   -2.50   28.50
  -9   2  -1  107.29   60.59
  -9   2  -1  -36.40   30.60
  -9   2  -1   17.70   47.80
   9  -2   1   62.69   39.30
   9  -2   1   28.10   17.40
   9  -2   1   17.80   27.10
   9  -2   1   79.79   24.00
   9  -2   1   21.40   25.70
   9  -2   1  -15.10   30.60
   9  -2   1   14.30   40.80
   9  -2   1  -24.90   27.50
 -10   2  -1  118.49   40.30
 -10   2  -1  -25.10   38.00
 -10   2  -1   31.20   41.90
 -10   2  -1   22.00   69.79
 -10   2  -1  -20.90   51.19
 -10   2  -1   80.89   43.00
  10  -2   1   60.29   36.30
  10  -2   1   24.80   34.50
  10  -2   1  103.79   49.10
  10  -2   1   41.70   42.10
  10  -2   1   75.79   21.20
  10  -2   1   21.90   17.10
  10  -2   1   38.20   35.60
  10  -2   1    7.30   35.50
  10  -2   1   80.29   48.60
 -11   2  -1   96.09   53.29
 -11   2  -1   95.79   52.89
 -11   2  -1  123.39   86.79
 -11   2  -1  182.98   54.39
 -11   2  -1   37.10   54.19
 -11   2  -1  121.59   94.59
  11  -2   1   49.70   45.60
  11  -2   1  116.89   54.79
  11  -2   1   76.99   43.80
  11  -2   1   46.30   63.29
  11  -2   1  121.49   41.70
  11  -2   1   55.59   38.70
 -12   2  -1  355.26   99.89
 -12   2  -1  396.66   81.59
 -12   2  -1  410.76   82.19
 -12   2  -1  416.56   93.09
  12  -2   1  506.95   83.29
  12  -2   1  507.15   79.09
  12  -2   1  472.15   93.09
  12  -2   1  298.27   74.19
  12   1  -1  377.46   76.39
  12   1  -1  197.68   68.99
  12   1  -1  343.07   85.59
  12   1  -1  386.46   68.39
 -12  -1   1   82.09  114.79
 -12  -1   1  271.67   84.69
 -12  -1   1  235.98   84.49
  11   1  -1  389.16   96.19
  11   1  -1  467.25   75.39
  11   1  -1  295.27   76.09
  11   1  -1  399.26   78.69
  11   1  -1  421.26   67.89
 -11  -1   1  354.46   91.69
 -11  -1   1  361.66   80.19
 -11  -1   1  428.86   86.89
 -11  -1   1  520.55   70.09
 -11  -1   1  502.45   78.79
  10   1  -1  107.79   40.20
  10   1  -1  296.77   59.29
  10   1  -1  322.17   55.89
  10   1  -1  196.18   47.20
  10   1  -1  229.78   54.89
  10   1  -1  185.08   38.30
  10   1  -1  233.98   54.99
 -10  -1   1  247.58   73.79
 -10  -1   1  295.37   65.79
 -10  -1   1  244.08   53.39
 -10  -1   1  168.48   54.79
 -10  -1   1  233.38   59.39
 -10  -1   1  243.48   41.50
 -10  -1   1  283.87   76.39
   9   1  -1  167.08   40.60
   9   1  -1  149.39   42.60
   9   1  -1  172.88   48.10
   9   1  -1  135.09   33.30
   9   1  -1  125.19   37.70
   9   1  -1  123.19   39.40
  -9  -1   1  115.39   48.10
  -9  -1   1  149.99   46.50
  -9  -1   1  118.29   70.29
  -9  -1   1   90.99   51.19
  -9  -1   1  176.88   41.10
  -9  -1   1   99.99   28.50
   8   1  -1  709.63   68.99
   8   1  -1  832.42   73.09
   8   1  -1  756.12   75.79
   8   1  -1  633.04   80.09
   8   1  -1  712.53   80.79
   8   1  -1  664.23   70.19
  -8  -1   1  702.13   90.59
  -8  -1   1  658.03   80.79
  -8  -1   1  769.32   79.89
  -8  -1   1  739.83   83.59
  -8  -1   1  673.73   68.89
  -8  -1   1  713.03   83.89
  -8  -1   1  834.22   83.19
  -8  -1   1  731.53   85.59
  -8  -1   1  762.32   64.99
   7   1  -1 1299.87  113.39
   7   1  -1 1479.25  104.69
   7   1  -1 1291.67  106.19
   7   1  -1 1187.68  103.69
   7   1  -1 1383.66  123.29
   7   1  -1 1502.65  108.59
   7   1  -1 1479.75  114.09
   7   1  -1 1380.76  108.59
   7   1  -1 1216.28  104.09
  -7  -1   1 1304.97  103.39
  -7  -1   1 1457.25  111.49
  -7  -1   1 1556.54  118.69
  -7  -1   1 1517.05  123.49
  -7  -1   1 1282.97  117.89
  -7  -1   1 1197.18  113.49
  -7  -1   1 1399.76  102.89
  -7  -1   1 1402.56  109.59
  -7  -1   1 1362.26  108.79
  -7  -1   1 1309.37  113.79
   6   1  -1 1713.13  116.19
   6   1  -1 1532.05  118.39
   6   1  -1 1628.64  118.69
   6   1  -1 1755.32  130.59
   6   1  -1 1425.96  122.09
   6   1  -1 1624.14  123.59
   6   1  -1 1528.95  118.39
   6   1  -1 1708.73  118.19
   6   1  -1 1679.03  121.69
   6   1  -1 1810.52  118.59
  -6  -1   1 1850.21  121.39
  -6  -1   1 1537.45  114.69
  -6  -1   1 1746.53  119.49
  -6  -1   1 1703.23  125.99
  -6  -1   1 1421.06  114.19
  -6  -1   1 1437.66  124.79
  -6  -1   1 1709.53  121.29
  -6  -1   1 1641.44  123.09
  -6  -1   1 1556.04  125.69
  -6  -1   1 1480.05  123.49
  -6  -1   1 1574.14  129.59
   5   1  -1  795.72   67.29
   5   1  -1  833.42   64.19
   5   1  -1  785.62   65.19
   5   1  -1  841.02   74.69
   5   1  -1  737.33   68.99
   5   1  -1  783.52   67.79
   5   1  -1  776.82   68.69
   5   1  -1  889.81   69.19
   5   1  -1  837.12   64.59
   5   1  -1  806.62   64.89
  -5  -1   1  709.53   72.29
  -5  -1   1  627.44   83.39
  -5  -1   1  733.53   69.59
  -5  -1   1  845.82   65.19
  -5  -1   1  767.82   63.29
  -5  -1   1  856.11   67.69
  -5  -1   1  758.32   69.39
  -5  -1   1  891.21   66.89
  -5  -1   1  755.12   70.79
  -5  -1   1  854.71   74.29
  -5  -1   1  868.41   68.29
   4   1  -1  257.97   28.60
   4   1  -1  293.07   28.50
   4   1  -1  249.38   18.20
   4   1  -1  259.77   31.10
   4   1  -1  277.87   36.30
   4   1  -1  243.08   28.60
   4   1  -1  232.88   29.90
   4   1  -1  243.48   17.60
   4   1  -1  255.37   33.10
   4   1  -1  204.88   27.90
   4   1  -1  301.17   29.30
   4   1  -1  270.07   30.50
  -4  -1   1  261.77   27.50
  -4  -1   1  253.47   30.50
  -4  -1   1  267.57   36.10
  -4  -1   1  212.38   30.40
  -4  -1   1  311.37   31.80
  -4  -1   1  222.58   27.90
  -4  -1   1  304.27   39.70
  -4  -1   1  246.48   36.10
  -4  -1   1  244.18   29.70
  -4  -1   1  260.77   29.50
  -4  -1   1  276.87   29.80
   3   1  -1    4.90    7.90
   3   1  -1    1.70    2.60
   3   1  -1    9.20    9.20
   3   1  -1    3.90   11.50
   3   1  -1    5.30    8.80
   3   1  -1   14.20    7.90
   3   1  -1    3.40    6.10
   3   1  -1    7.30    8.50
   3   1  -1   16.40   10.20
   3   1  -1    0.90    6.60
   3   1  -1    3.50    8.00
  -3  -1   1    0.30   10.10
  -3  -1   1    4.60    8.10
  -3  -1   1   -4.70    9.00
  -3  -1   1    6.20    7.50
  -3  -1   1    5.90    8.80
  -3  -1   1   13.20    8.10
  -3  -1   1   11.40   10.80
  -3  -1   1    6.10    7.40
  -3  -1   1    9.50   10.20
  -3  -1   1   15.10    8.40
   2   1  -1   28.00    8.70
   2   1  -1   25.70    6.90
   2   1  -1   21.00    8.40
   2   1  -1   26.40    7.70
   2   1  -1   33.80    4.80
   2   1  -1   41.80    9.50
   2   1  -1   25.80    8.00
   2   1  -1   32.70    7.70
   2   1  -1   34.30    8.60
   2   1  -1   25.20    7.20
   2   1  -1   40.30    8.80
  -2  -1   1   20.90    6.70
  -2  -1   1   39.70    9.40
  -2  -1   1   31.70    9.30
  -2  -1   1   25.50    7.80
  -2  -1   1   28.30    7.90
  -2  -1   1   24.90    8.70
  -2  -1   1   33.60    4.90
  -2  -1   1   36.50    8.30
  -2  -1   1   22.60    8.50
  -2  -1   1   27.10    7.50
  -2  -1   1   30.20    7.20
   1   1  -1 9409.76  545.65
   1   1  -1 8583.74  543.35
   1   1  -1 8554.84  545.05
   1   1  -1 9665.03  546.55
   1   1  -1 9239.08  545.65
   1   1  -1 9531.45  546.75
   1   1  -1 8498.05  546.15
   1   1  -1 9538.65  544.35
   1   1  -1 8172.08  545.35
   1   1  -1 9338.97  544.95
   1   1  -1 8992.90  542.85
  -1  -1   1 8996.50  545.05
  -1  -1   1 8868.01  545.65
  -1  -1   1 9662.03  545.25
  -1  -1   1 8523.95  544.05
  -1  -1   1 9729.13  546.65
  -1  -1   1 9019.70  545.75
  -1  -1   1 9778.22  545.35
  -1  -1   1 8737.93  542.65
  -1  -1   1 9181.78  546.95
  -1  -1   1 9309.87  546.25
  -1  -1   1 9817.62  545.05
  -1  -1   1 8772.32  543.05
  -1   1  -1  101.49   10.10
  -1   1  -1  103.09   10.70
  -1   1  -1  105.29    9.90
  -1   1  -1  115.99   10.60
  -1   1  -1   94.49   12.00
  -1   1  -1   95.59    9.80
  -1   1  -1  104.69    9.60
  -1   1  -1  104.19   10.80
  -1   1  -1   99.39    9.90
  -1   1  -1   98.09   11.70
  -1   1  -1  110.29   10.20
   1  -1   1  103.29   11.90
   1  -1   1  104.99    9.90
   1  -1   1  105.59   11.10
   1  -1   1   96.39   10.00
   1  -1   1   97.79    9.80
   1  -1   1   96.49   10.80
   1  -1   1  113.69    9.70
   1  -1   1  110.39    9.80
   1  -1   1  100.09   10.30
   1  -1   1  105.89   12.80
   1  -1   1  103.89    9.70
  -2   1  -1   79.09   10.80
  -2   1  -1   78.59   15.70
  -2   1  -1   78.49   11.10
  -2   1  -1   78.09   10.00
  -2   1  -1   71.69    9.80
  -2   1  -1   71.39   12.30
  -2   1  -1   63.79   12.90
  -2   1  -1   75.19   11.30
  -2   1  -1   70.69    7.40
  -2   1  -1   56.79   10.90
  -2   1  -1   64.29   11.40
   2  -1   1   92.09   11.60
   2  -1   1   76.59   10.60
   2  -1   1   85.09   13.40
   2  -1   1   67.79   10.10
   2  -1   1   70.99   10.40
   2  -1   1   65.79   13.50
   2  -1   1   74.29   11.80
   2  -1   1   77.79    9.90
   2  -1   1   91.79   13.10
   2  -1   1   76.59    7.80
   2  -1   1   72.59   13.80
  -3   1  -1 1172.68   97.09
  -3   1  -1 1361.66   90.09
  -3   1  -1 1314.67   92.89
  -3   1  -1 1404.86   91.89
  -3   1  -1 1429.16   87.69
  -3   1  -1 1317.47   85.69
  -3   1  -1 1258.87   93.59
  -3   1  -1 1246.78   93.99
  -3   1  -1 1445.16   92.09
  -3   1  -1 1411.46   94.29
  -3   1  -1 1405.66   96.19
  -3   1  -1 1522.45   92.89
   3  -1   1 1294.77   93.69
   3  -1   1 1273.87   85.29
   3  -1   1 1463.15   94.69
   3  -1   1 1388.36   99.99
   3  -1   1 1357.56   87.49
   3  -1   1 1365.06   91.79
   3  -1   1 1373.46   92.69
   3  -1   1 1240.68   95.29
   3  -1   1 1326.87   90.19
   3  -1   1 1450.35   95.19
   3  -1   1 1386.86   90.79
  -4   1  -1 2130.49  122.79
  -4   1  -1 1984.70  129.39
  -4   1  -1 1989.90  129.59
  -4   1  -1 1902.31  134.09
  -4   1  -1 1975.10  135.09
  -4   1  -1 1725.33  136.89
  -4   1  -1 1924.71  133.19
  -4   1  -1 1855.31  126.69
  -4   1  -1 1902.21  131.39
  -4   1  -1 1961.80  128.79
  -4   1  -1 1847.42  121.99
  -4   1  -1 1925.51  132.79
   4  -1   1 2104.09  134.69
   4  -1   1 1963.40  127.99
   4  -1   1 2096.19  133.19
   4  -1   1 2049.79  145.89
   4  -1   1 1798.22  121.19
   4  -1   1 1891.01  130.19
   4  -1   1 1934.61  129.39
   4  -1   1 1847.22  132.29
   4  -1   1 1821.12  126.69
   4  -1   1 1914.11  121.39
   4  -1   1 1792.52  133.69
  -5   1  -1 1572.94  109.19
  -5   1  -1 1501.55  100.89
  -5   1  -1 1472.85  111.59
  -5   1  -1 1353.26  111.99
  -5   1  -1 1368.46  117.09
  -5   1  -1 1605.24  110.39
  -5   1  -1 1599.94  109.69
  -5   1  -1 1622.04   99.69
  -5   1  -1 1567.94  112.19
  -5   1  -1 1613.64  115.29
  -5   1  -1 1456.45  105.89
   5  -1   1 1378.76  112.09
   5  -1   1 1583.54  106.89
   5  -1   1 1373.16  106.89
   5  -1   1 1553.54  114.79
   5  -1   1 1519.75   98.39
   5  -1   1 1551.94  108.09
   5  -1   1 1723.13  124.09
   5  -1   1 1486.95  110.79
   5  -1   1 1533.85   99.79
   5  -1   1 1715.83  114.79
   5  -1   1 1341.67  109.39
  -6   1  -1  770.92   66.99
  -6   1  -1  696.53   69.39
  -6   1  -1  690.73   57.79
  -6   1  -1  758.12   69.99
  -6   1  -1  614.84   70.09
  -6   1  -1  823.92   75.19
  -6   1  -1  648.04   61.19
  -6   1  -1  795.22   68.69
  -6   1  -1  815.22   66.89
  -6   1  -1  832.52   69.29
  -6   1  -1  828.02   78.29
   6  -1   1  799.02   65.09
   6  -1   1  726.33   63.99
   6  -1   1  725.33   67.79
   6  -1   1  780.92   56.79
   6  -1   1  759.12   53.09
   6  -1   1  833.32   72.89
   6  -1   1  695.23   65.79
   6  -1   1  755.82   74.49
   6  -1   1  692.63   67.39
   6  -1   1  764.22   64.09
  -7   1  -1   53.09   21.60
  -7   1  -1   60.09   19.60
  -7   1  -1   58.19   29.10
  -7   1  -1   78.19   36.80
  -7   1  -1   52.89   27.80
  -7   1  -1   61.59   24.00
  -7   1  -1    7.40   24.60
  -7   1  -1   53.69   28.30
  -7   1  -1   31.70   29.40
  -7   1  -1   98.79   43.40
  -7   1  -1   40.90   20.40
   7  -1   1   63.09   20.30
   7  -1   1   -8.10   17.80
   7  -1   1   38.00   11.30
   7  -1   1   45.90   23.60
   7  -1   1   34.00   22.90
   7  -1   1   24.60   16.30
   7  -1   1   26.60   16.60
   7  -1   1   40.10   21.90
   7  -1   1   50.49   38.90
   7  -1   1   60.49   34.50
  -8   1  -1  977.00   92.59
  -8   1  -1  894.01   78.89
  -8   1  -1  921.91   74.49
  -8   1  -1  998.40   94.99
  -8   1  -1  855.71   87.99
  -8   1  -1  879.11  113.49
  -8   1  -1  862.41   84.69
  -8   1  -1  802.32   93.39
  -8   1  -1 1012.70  107.59
  -8   1  -1  774.12   88.19
   8  -1   1 1018.50  113.09
   8  -1   1  907.41   85.19
   8  -1   1  919.21   88.99
   8  -1   1  981.80   84.39
   8  -1   1  937.71   71.69
   8  -1   1  866.91   79.49
   8  -1   1  801.12  100.19
   8  -1   1  913.71   60.89
   8  -1   1  888.51   87.09
  -9   1  -1  390.96   54.99
  -9   1  -1  424.96   64.29
  -9   1  -1  384.46   69.99
  -9   1  -1  337.67   65.59
  -9   1  -1  570.64   85.59
  -9   1  -1  486.45   51.99
  -9   1  -1  444.76   64.79
   9  -1   1  427.96   62.49
   9  -1   1  418.06   64.79
   9  -1   1  386.56   59.49
   9  -1   1  433.86   57.89
   9  -1   1  417.06   62.29
   9  -1   1  485.35   51.29
 -10   1  -1  934.11  111.39
 -10   1  -1  783.62   95.89
 -10   1  -1  688.23   68.39
 -10   1  -1  673.73   99.89
 -10   1  -1  840.82   95.89
 -10   1  -1  701.43   82.79
 -10   1  -1  800.22   92.79
  10  -1   1  908.91   93.79
  10  -1   1  734.53   84.59
  10  -1   1  753.62   96.59
  10  -1   1  784.22   80.39
  10  -1   1  810.32   83.79
  10  -1   1  844.52   87.39
 -11   1  -1  360.56   67.49
 -11   1  -1  429.76   90.09
 -11   1  -1  292.07   67.09
 -11   1  -1  351.06  101.59
 -11   1  -1  469.05  112.69
 -11   1  -1  241.08   68.89
 -11   1  -1  462.25   51.09
  11  -1   1  285.37   61.09
  11  -1   1  427.46   64.29
  11  -1   1  397.56   77.39
  11  -1   1  444.66   74.99
  11  -1   1  482.05   74.99
  11  -1   1  337.27   57.49
 -12   1  -1  199.98   77.19
 -12   1  -1  267.37   92.09
 -12   1  -1  228.98   97.29
 -12   1  -1  175.78   35.30
  12  -1   1  368.46   71.69
  12  -1   1  174.08   55.69
  12  -1   1  177.98   59.19
  12  -1   1  168.18   68.79
  12   0  -1  -16.00   55.19
  12   0  -1   25.50   59.79
  12   0  -1   57.19   66.09
  12   0  -1  -59.29   49.00
 -12   0   1  -12.50   41.10
 -12   0   1  -47.60   66.49
 -12   0   1    6.90   67.69
 -12   0   1 -252.77  110.99
 -12   0   1  -52.99   75.29
  11   0  -1   -2.60   40.70
  11   0  -1  -36.00   53.19
  11   0  -1   28.10   53.79
  11   0  -1   40.70   47.00
  11   0  -1   78.99   62.79
  11   0  -1   44.20   42.20
  11   0  -1   34.00   50.19
 -11   0   1   87.99   36.20
 -11   0   1  -29.40   56.29
 -11   0   1   11.60   53.89
 -11   0   1    8.50   80.39
 -11   0   1  -37.40   58.49
 -11   0   1   -5.00  107.89
  10   0  -1  678.23   80.19
  10   0  -1  621.14   86.89
  10   0  -1  641.64   78.19
  10   0  -1  707.73   86.09
  10   0  -1  696.03   77.59
  10   0  -1  485.35   79.29
 -10   0   1  638.14   89.79
 -10   0   1  635.54   88.19
 -10   0   1  586.54   63.99
 -10   0   1  479.05   77.49
 -10   0   1  586.54   88.19
 -10   0   1  429.46   69.69
 -10   0   1  499.65   90.29
   9   0  -1  401.36   58.69
   9   0  -1  410.56   61.29
   9   0  -1  454.85   59.09
   9   0  -1  376.76   59.39
   9   0  -1  430.46   56.69
   9   0  -1  360.96   55.69
   9   0  -1  375.66   55.99
  -9   0   1  327.47   60.09
  -9   0   1  398.76   62.59
  -9   0   1  381.66   47.40
  -9   0   1  370.56   93.49
  -9   0   1  381.06   63.79
  -9   0   1  377.36   68.69
  -9   0   1  422.46   57.69
  -9   0   1  397.86   67.89
   8   0  -1  508.95   60.79
   8   0  -1  553.94   58.19
   8   0  -1  481.55   52.59
   8   0  -1  476.45   63.79
   8   0  -1  495.35   86.19
   8   0  -1  478.55   54.19
   8   0  -1  487.85   60.99
   8   0  -1  427.16   53.99
   8   0  -1  451.65   74.89
  -8   0   1  411.16   60.79
  -8   0   1  448.66   65.29
  -8   0   1  498.65   74.19
  -8   0   1  541.15   58.59
  -8   0   1  540.95   51.09
  -8   0   1  439.76   84.09
  -8   0   1  459.35   65.59
  -8   0   1  424.86   65.69
  -8   0   1  437.56   66.19
  -8   0   1  524.75   67.59
   7   0  -1   80.29   28.10
   7   0  -1   78.09   12.10
   7   0  -1  111.19   27.10
   7   0  -1  110.39   37.40
   7   0  -1  111.69   25.90
   7   0  -1  107.89   14.60
   7   0  -1  102.39   41.70
   7   0  -1   64.49   24.30
   7   0  -1   80.59   21.30
   7   0  -1  124.79   28.80
   7   0  -1  123.19   26.80
  -7   0   1   81.79   25.20
  -7   0   1  110.19   29.40
  -7   0   1  128.59   22.70
  -7   0   1  123.79   34.30
  -7   0   1   92.69   30.40
  -7   0   1  145.89   43.80
  -7   0   1  108.49   30.10
  -7   0   1   55.69   37.70
  -7   0   1   78.09   28.30
  -7   0   1  113.89   31.70
  -7   0   1   91.09   24.30
   6   0  -1   41.80   16.70
   6   0  -1   45.20   17.40
   6   0  -1   55.49   10.60
   6   0  -1   65.59   26.10
   6   0  -1   39.20   19.50
   6   0  -1   52.59   19.00
   6   0  -1   78.49   11.70
   6   0  -1   60.69   18.20
   6   0  -1   68.59   22.10
   6   0  -1   37.90   15.80
   6   0  -1   89.49   32.70
   6   0  -1   41.80   17.70
  -6   0   1   56.99   19.30
  -6   0   1   87.19   25.90
  -6   0   1   52.89   19.00
  -6   0   1   10.50   17.30
  -6   0   1   49.60   20.00
  -6   0   1   51.89   22.20
  -6   0   1   54.79   24.00
  -6   0   1   69.49   18.40
  -6   0   1   38.80   21.40
  -6   0   1   21.00   26.60
  -6   0   1   53.99   28.90
   5   0  -1  917.81   69.59
   5   0  -1  927.31   67.39
   5   0  -1  916.31   77.49
   5   0  -1  911.71   59.49
   5   0  -1  715.53   83.89
   5   0  -1  853.21   69.79
   5   0  -1  997.90   76.79
   5   0  -1  774.42   70.29
   5   0  -1  969.90   59.19
   5   0  -1  780.02   71.29
   5   0  -1  718.93   71.29
  -5   0   1  892.21   67.99
  -5   0   1  704.73   72.89
  -5   0   1  979.60   71.19
  -5   0   1  980.50   72.79
  -5   0   1  887.71   78.29
  -5   0   1  961.10   78.09
  -5   0   1  929.61   76.99
  -5   0   1  819.32   72.19
  -5   0   1  966.30   72.89
  -5   0   1  908.51   74.39
  -5   0   1  859.41   68.49
   4   0  -1  452.95   44.00
   4   0  -1  501.75   40.90
   4   0  -1  476.65   41.20
   4   0  -1  448.96   33.00
   4   0  -1  424.66   41.00
   4   0  -1  366.96   43.60
   4   0  -1  429.56   44.40
   4   0  -1  438.76   42.40
   4   0  -1  376.26   40.70
   4   0  -1  477.35   38.30
  -4   0   1  475.15   45.00
  -4   0   1  429.96   45.70
  -4   0   1  459.85   42.80
  -4   0   1  466.25   39.80
  -4   0   1  426.46   47.20
  -4   0   1  468.35   41.70
  -4   0   1  483.45   42.00
  -4   0   1  477.45   39.80
  -4   0   1  404.36   46.70
  -4   0   1  470.85   39.30
   3   0  -1 1013.70   77.19
   3   0  -1 1095.59   81.29
   3   0  -1 1036.80   80.29
   3   0  -1 1145.99   72.19
   3   0  -1 1108.89   77.49
   3   0  -1 1134.99   76.09
   3   0  -1 1141.19   77.39
   3   0  -1 1209.88   83.79
   3   0  -1 1246.68   81.89
   3   0  -1 1067.99   79.29
  -3   0   1 1265.97   79.49
  -3   0   1 1144.89   80.19
  -3   0   1 1082.89   76.89
  -3   0   1 1233.38   82.19
  -3   0   1 1096.59   82.59
  -3   0   1 1137.49   80.99
  -3   0   1 1190.68   76.89
  -3   0   1 1161.88   78.89
  -3   0   1 1139.69   76.59
  -3   0   1 1020.30   82.59
  -3   0   1 1034.80   80.59
   2   0  -1  271.77   25.00
   2   0  -1  306.07   28.20
   2   0  -1  278.37   23.90
   2   0  -1  318.57   24.80
   2   0  -1  307.07   28.20
   2   0  -1  286.97   27.20
   2   0  -1  318.97   24.80
   2   0  -1  310.37   25.50
   2   0  -1  302.37   27.20
   2   0  -1  293.67   25.40
   2   0  -1  308.97   27.40
  -2   0   1  298.17   24.70
  -2   0   1  315.17   26.70
  -2   0   1  286.77   27.50
  -2   0   1  288.07   27.00
  -2   0   1  328.37   28.00
  -2   0   1  320.77   24.30
  -2   0   1  338.67   26.20
  -2   0   1  296.67   24.70
  -2   0   1  310.67   25.70
  -2   0   1  310.87   26.80
   1   0  -1   80.59    8.10
   1   0  -1   62.69    8.20
   1   0  -1   66.49    9.10
   1   0  -1   65.79    8.50
   1   0  -1   71.79    8.60
   1   0  -1   67.09    9.20
   1   0  -1   69.59    8.90
   1   0  -1   66.39    7.60
   1   0  -1   69.59    7.70
   1   0  -1   65.99    7.30
   1   0  -1   77.09    8.10
  -1   0   1   72.59    9.00
  -1   0   1   69.79    7.90
  -1   0   1   69.39    8.70
  -1   0   1   66.89    8.90
  -1   0   1   61.89    6.40
  -1   0   1   66.59    8.60
  -1   0   1   71.09    8.80
  -1   0   1   65.49    8.80
  -1   0   1   60.69    8.20
  -1   0   1   72.79    8.80
  -1   0   1   67.79    8.80
  -1   0  -1 3462.65  207.58
  -1   0  -1 3558.34  209.68
  -1   0  -1 3481.05  209.38
  -1   0  -1 3555.74  206.38
  -1   0  -1 3478.45  205.88
  -1   0  -1 3179.98  208.88
  -1   0  -1 3571.34  207.38
  -1   0  -1 3133.09  209.28
  -1   0  -1 3644.94  212.78
  -1   0  -1 3102.39  207.98
  -1   0  -1 3718.63  209.38
  -1   0  -1 3483.55  207.18
   1   0   1 3350.96  207.48
   1   0   1 3684.43  207.78
   1   0   1 3598.34  207.78
   1   0   1 3563.94  209.38
   1   0   1 3369.06  209.68
   1   0   1 3398.86  208.78
   1   0   1 3305.87  205.68
   1   0   1 3609.14  210.08
   1   0   1 3335.27  206.08
   1   0   1 3362.86  209.48
  -2   0  -1 1737.33  104.19
  -2   0  -1 1542.35  111.79
  -2   0  -1 1748.13  106.49
  -2   0  -1 1636.04  115.99
  -2   0  -1 1694.13  112.09
  -2   0  -1 1828.72  109.29
  -2   0  -1 1517.15  110.69
  -2   0  -1 1856.81  111.49
  -2   0  -1 1717.63  108.29
  -2   0  -1 1824.82  111.69
  -2   0  -1 1620.14  108.49
  -2   0  -1 1840.62  111.39
   2   0   1 1767.42  111.89
   2   0   1 1580.24  111.59
   2   0   1 1606.34  110.49
   2   0   1 1888.01  112.19
   2   0   1 1724.93  111.39
   2   0   1 1689.43  109.49
   2   0   1 1793.62  106.39
   2   0   1 1861.91  110.09
   2   0   1 1668.93  103.89
  -3   0  -1 1413.56   88.99
  -3   0  -1 1331.17   87.19
  -3   0  -1 1255.67   96.99
  -3   0  -1 1424.76   92.89
  -3   0  -1 1216.98   87.99
  -3   0  -1 1322.27   91.59
  -3   0  -1 1354.46   85.19
  -3   0  -1 1378.86   80.99
  -3   0  -1 1256.77   92.59
  -3   0  -1 1388.46   90.89
  -3   0  -1 1309.47   91.99
  -3   0  -1 1288.97   92.39
   3   0   1 1459.95   90.49
   3   0   1 1415.46   85.09
   3   0   1 1398.06   92.89
   3   0   1 1133.69   91.49
   3   0   1 1297.67   88.79
   3   0   1 1222.78   90.49
   3   0   1 1212.58   80.29
   3   0   1 1240.28   91.19
   3   0   1 1280.87   90.89
  -4   0  -1  573.14   46.60
  -4   0  -1  611.84   46.50
  -4   0  -1  543.95   52.89
  -4   0  -1  547.05   49.90
  -4   0  -1  593.34   53.39
  -4   0  -1  505.85   43.40
  -4   0  -1  560.94   50.89
  -4   0  -1  533.75   41.60
  -4   0  -1  436.46   56.39
  -4   0  -1  583.04   49.10
  -4   0  -1  571.44   51.09
   4   0   1  552.84   45.30
   4   0   1  543.35   48.50
   4   0   1  548.75   40.90
   4   0   1  489.85   34.80
   4   0   1  511.75   48.30
   4   0   1  523.95   48.30
   4   0   1  457.45   55.39
   4   0   1  495.85   48.50
   4   0   1  593.94   47.30
  -5   0  -1  663.33   53.69
  -5   0  -1  494.15   57.19
  -5   0  -1  534.45   45.40
  -5   0  -1  496.65   52.69
  -5   0  -1  552.64   47.70
  -5   0  -1  540.75   50.49
  -5   0  -1  529.75   53.99
  -5   0  -1  535.05   53.29
  -5   0  -1  605.54   54.19
  -5   0  -1  618.44   59.29
  -5   0  -1  576.14   57.89
   5   0   1  533.85   49.60
   5   0   1  684.13   51.79
   5   0   1  436.76   49.30
   5   0   1  462.55   50.29
   5   0   1  625.04   45.30
   5   0   1  631.74   53.49
   5   0   1  543.65   36.10
   5   0   1  619.64   59.29
   5   0   1  490.85   49.20
  -6   0  -1 1144.09   90.09
  -6   0  -1 1046.00   91.79
  -6   0  -1 1196.88   89.69
  -6   0  -1  953.40   95.79
  -6   0  -1 1180.68   94.09
  -6   0  -1  970.50   90.99
  -6   0  -1 1241.28   88.29
  -6   0  -1 1140.99   99.19
  -6   0  -1  914.01   81.39
  -6   0  -1 1047.10   80.59
  -6   0  -1 1091.09   94.09
   6   0   1 1144.39   79.29
   6   0   1 1073.19   90.39
   6   0   1 1118.79   86.59
   6   0   1 1214.18   90.69
   6   0   1 1014.60   87.29
   6   0   1 1001.50   89.19
   6   0   1 1193.38   86.59
   6   0   1 1221.98   96.89
  -7   0  -1 1283.97  111.79
  -7   0  -1 1440.56  112.79
  -7   0  -1 1462.15  122.29
  -7   0  -1 1353.86  109.09
  -7   0  -1 1248.18  114.69
  -7   0  -1 1373.06  101.49
  -7   0  -1 1516.45  118.29
  -7   0  -1 1280.47  119.69
  -7   0  -1 1492.75  121.99
  -7   0  -1 1393.66  111.99
  -7   0  -1 1306.27  103.49
   7   0   1 1608.74  109.99
   7   0   1 1578.54  101.09
   7   0   1 1320.17  112.09
   7   0   1 1352.86  107.89
   7   0   1 1578.24  115.09
   7   0   1 1358.56  117.99
   7   0   1 1336.57  108.79
   7   0   1 1242.28  110.69
  -8   0  -1  785.42   99.49
  -8   0  -1  809.62   82.89
  -8   0  -1  731.63   91.69
  -8   0  -1  755.82   82.79
  -8   0  -1  658.93   70.09
  -8   0  -1  720.03   86.19
  -8   0  -1  851.11   66.59
  -8   0  -1  807.02   82.69
  -8   0  -1  742.23   89.09
   8   0   1  783.52   74.99
   8   0   1  699.93   81.99
   8   0   1  758.52  106.09
   8   0   1  955.60   69.79
   8   0   1  584.14   75.79
   8   0   1  730.93   72.99
   8   0   1  820.92   74.49
   8   0   1  818.12   72.29
  -9   0  -1  217.48   87.79
  -9   0  -1  206.08   49.50
  -9   0  -1  293.07   59.09
  -9   0  -1  201.68   55.59
  -9   0  -1  177.68   50.49
  -9   0  -1  203.18   33.20
  -9   0  -1  209.38   42.50
   9   0   1  209.88   46.50
   9   0   1  265.47   49.60
   9   0   1  207.18   40.30
   9   0   1  206.18   45.90
   9   0   1  269.47   42.80
   9   0   1  176.28   40.20
   9   0   1  264.37   40.00
 -10   0  -1   12.50   63.59
 -10   0  -1  -22.10   42.10
 -10   0  -1  -37.70   41.60
 -10   0  -1  -99.49   45.10
 -10   0  -1    6.00   36.80
 -10   0  -1   21.40   27.00
 -10   0  -1   -4.70   59.09
  10   0   1  -35.40   30.40
  10   0   1  -11.70   45.20
  10   0   1   -8.60   39.30
  10   0   1    6.50   37.30
  10   0   1  106.69   47.90
  10   0   1  -17.10   35.30
  10   0   1  -20.20   34.80
 -11   0  -1   62.59   32.40
 -11   0  -1   29.00   55.59
 -11   0  -1   34.10   53.49
 -11   0  -1   63.89   64.39
 -11   0  -1   70.69   50.29
 -11   0  -1    9.70   97.19
  11   0   1   59.59   38.40
  11   0   1    5.20   44.60
  11   0   1   36.10   44.30
  11   0   1   61.79   61.09
  11   0   1   10.40   51.19
  11   0   1  181.68   61.19
 -12   0  -1   52.99   78.19
 -12   0  -1   62.99  132.19
 -12   0  -1  126.79   39.90
  12   0   1   26.50   53.49
  12   0   1  112.19   61.09
  12   0   1  116.59   70.79
  12   0   1  112.89   66.09
  12  -1  -1  320.17  136.29
  12  -1  -1  293.37   66.69
  12  -1  -1  355.46   64.19
  12  -1  -1  258.97   62.89
 -12   1   1  122.19   72.29
 -12   1   1  295.87   48.60
 -12   1   1  344.57  113.99
 -12   1   1  190.38   76.59
 -12   1   1  178.78   90.49
  11  -1  -1  767.72   87.19
  11  -1  -1  745.83   98.49
  11  -1  -1  638.44   93.49
  11  -1  -1  607.24   75.09
  11  -1  -1  705.13   86.69
  11  -1  -1  726.03  103.39
 -11   1   1  502.05   85.79
 -11   1   1  566.64  103.99
 -11   1   1  666.13   68.39
 -11   1   1  597.64   89.39
 -11   1   1  719.73  104.29
 -11   1   1  908.11  130.39
 -11   1   1  790.72  106.59
  10  -1  -1   97.39   39.40
  10  -1  -1  156.28   42.80
  10  -1  -1  156.88   51.89
  10  -1  -1   91.49   39.20
  10  -1  -1   79.49   39.50
  10  -1  -1   79.19   39.30
  10  -1  -1  179.98   51.19
 -10   1   1   23.30   65.69
 -10   1   1  142.99   52.69
 -10   1   1  108.99   44.00
 -10   1   1  143.89   32.40
 -10   1   1  184.08   55.59
 -10   1   1  117.49   51.59
 -10   1   1   96.29   44.70
   9  -1  -1   76.09   32.90
   9  -1  -1   34.50   27.00
   9  -1  -1   49.90   14.50
   9  -1  -1   22.20   30.70
   9  -1  -1   91.49   18.70
   9  -1  -1   79.99   37.40
   9  -1  -1   73.69   35.10
   9  -1  -1   12.70   30.60
  -9   1   1   77.39   60.29
  -9   1   1   53.09   48.20
  -9   1   1   42.80   31.30
  -9   1   1   41.40   38.20
  -9   1   1   66.39   22.10
  -9   1   1   97.69   43.80
  -9   1   1   28.80   33.00
  -9   1   1   98.39   51.29
   8  -1  -1  266.17   45.30
   8  -1  -1  281.07   42.70
   8  -1  -1  244.28   45.00
   8  -1  -1  256.97   28.20
   8  -1  -1  245.28   28.60
   8  -1  -1  162.88   36.20
   8  -1  -1  128.29   60.29
   8  -1  -1  253.67   68.99
   8  -1  -1  231.58   39.80
   8  -1  -1  273.67   43.00
  -8   1   1  155.38   64.29
  -8   1   1  205.78   33.80
  -8   1   1  177.58   37.20
  -8   1   1  238.88   46.90
  -8   1   1  235.48   47.20
  -8   1   1  256.27   51.19
  -8   1   1  222.48   38.80
  -8   1   1  244.68   49.40
  -8   1   1  265.67   51.29
  -8   1   1  302.87   48.90
  -8   1   1  262.77   64.09
   7  -1  -1 1501.05  125.69
   7  -1  -1 1652.03  112.29
   7  -1  -1 1789.52  128.09
   7  -1  -1 1629.84  125.59
   7  -1  -1 1725.73  140.29
   7  -1  -1 1910.51  136.99
   7  -1  -1 1451.25  127.99
   7  -1  -1 1541.05  130.49
   7  -1  -1 1719.33  126.59
  -7   1   1 1552.24  131.99
  -7   1   1 1700.43  125.19
  -7   1   1 1785.42  136.29
  -7   1   1 1907.91  126.59
  -7   1   1 1739.43  130.99
  -7   1   1 1812.22  140.79
  -7   1   1 1992.20  133.79
  -7   1   1 1710.53  125.09
  -7   1   1 1906.61  130.59
  -7   1   1 1594.24  131.29
  -7   1   1 1503.75  134.49
   6  -1  -1 2362.76  164.68
   6  -1  -1 2514.95  172.48
   6  -1  -1 2205.08  160.38
   6  -1  -1 2355.46  150.98
   6  -1  -1 2372.16  163.28
   6  -1  -1 2114.09  163.68
   6  -1  -1 2451.25  155.98
   6  -1  -1 2627.34  170.88
   6  -1  -1 2059.49  164.38
   6  -1  -1 2688.33  180.68
   6  -1  -1 2417.16  161.48
  -6   1   1 2131.59  158.88
  -6   1   1 2581.34  165.58
  -6   1   1 2547.95  164.18
  -6   1   1 2376.86  156.98
  -6   1   1 2144.09  165.98
  -6   1   1 2338.47  169.98
  -6   1   1 2414.66  165.58
  -6   1   1 2259.47  167.38
  -6   1   1 2194.38  167.68
   5  -1  -1 1298.17  100.09
   5  -1  -1 1264.17   99.09
   5  -1  -1 1243.78   91.69
   5  -1  -1 1184.88   92.69
   5  -1  -1 1239.48   90.39
   5  -1  -1 1247.18   86.89
   5  -1  -1 1056.59   91.99
   5  -1  -1 1184.88   83.89
   5  -1  -1 1270.97   93.59
   5  -1  -1 1167.68   96.19
  -5   1   1 1210.28   96.69
  -5   1   1 1311.87   89.79
  -5   1   1 1334.47   97.59
  -5   1   1 1191.08   97.29
  -5   1   1 1354.76   93.39
  -5   1   1 1262.97   87.79
  -5   1   1 1261.37   90.89
  -5   1   1 1210.38   93.59
  -5   1   1 1283.97   93.09
  -5   1   1 1159.58   98.29
   4  -1  -1   39.80   11.00
   4  -1  -1   42.30   12.90
   4  -1  -1   49.30   16.60
   4  -1  -1   57.79   17.00
   4  -1  -1   72.39   18.80
   4  -1  -1   41.00   13.00
   4  -1  -1   29.60   14.60
   4  -1  -1   66.99   20.60
   4  -1  -1   50.79   11.90
   4  -1  -1   33.70    9.50
   4  -1  -1   43.60   12.80
  -4   1   1   41.70   17.00
  -4   1   1   52.09   13.90
  -4   1   1   30.30   11.00
  -4   1   1   48.50   17.80
  -4   1   1   45.50   13.20
  -4   1   1   54.29   12.10
  -4   1   1   47.10   13.60
  -4   1   1   51.39   18.80
  -4   1   1   39.90   14.40
  -4   1   1   56.29   14.50
  -4   1   1   31.60   16.40
   3  -1  -1   16.30   12.60
   3  -1  -1   25.00   11.10
   3  -1  -1   48.20   10.70
   3  -1  -1   19.80    9.40
   3  -1  -1   30.90    9.70
   3  -1  -1   38.00    9.30
   3  -1  -1   24.60    7.30
   3  -1  -1   27.20    7.80
   3  -1  -1   38.60   12.40
   3  -1  -1   56.09   13.60
   3  -1  -1   36.40   13.50
  -3   1   1   42.30   11.70
  -3   1   1   24.40   13.30
  -3   1   1   16.30   11.30
  -3   1   1   46.50    9.50
  -3   1   1   43.50   11.90
  -3   1   1   18.80    9.60
  -3   1   1   28.40    9.00
  -3   1   1   26.70    8.40
  -3   1   1   38.60   11.80
  -3   1   1   44.60   13.10
  -3   1   1   37.80   13.20
   2  -1  -1  801.02   58.09
   2  -1  -1  736.43   54.29
   2  -1  -1  773.02   55.59
   2  -1  -1  745.23   55.19
   2  -1  -1  781.42   55.59
   2  -1  -1  868.51   55.39
   2  -1  -1  808.42   58.49
   2  -1  -1  784.52   58.69
   2  -1  -1  854.11   58.19
   2  -1  -1  833.02   54.89
   2  -1  -1  791.82   54.59
  -2   1   1  906.41   56.39
  -2   1   1  850.31   56.19
  -2   1   1  798.62   54.79
  -2   1   1  747.33   57.19
  -2   1   1  794.82   52.49
  -2   1   1  800.62   57.49
  -2   1   1  816.52   55.09
  -2   1   1  774.42   58.29
  -2   1   1  767.62   54.19
  -2   1   1  861.61   54.89
  -2   1   1  837.92   55.79
  -2   1   1  732.23   57.09
   1  -1  -1 4676.63  289.97
   1  -1  -1 4883.61  293.07
   1  -1  -1 4870.81  291.47
   1  -1  -1 5139.49  291.27
   1  -1  -1 4899.31  291.87
   1  -1  -1 4876.01  291.87
   1  -1  -1 5121.59  293.47
   1  -1  -1 5118.19  292.47
   1  -1  -1 4830.02  288.87
   1  -1  -1 4904.31  292.77
   1  -1  -1 4945.81  293.87
  -1   1   1 4848.81  290.97
  -1   1   1 4785.92  292.67
  -1   1   1 4933.71  291.87
  -1   1   1 4916.41  293.77
  -1   1   1 5146.08  293.07
  -1   1   1 4332.27  294.07
  -1   1   1 4544.75  289.77
  -1   1   1 4504.25  289.47
  -1   1   1 4628.04  292.37
  -1   1   1 5138.19  291.77
  -1   1   1 4612.94  288.37
   0  -1  -1 5099.69  298.77
   0  -1  -1 4943.41  296.67
   0  -1  -1 4894.41  295.37
   0  -1  -1 4687.63  294.97
   0  -1  -1 5213.68  297.77
   0  -1  -1 4451.25  295.17
   0  -1  -1 5001.20  297.17
   0  -1  -1 4825.32  295.87
   0  -1  -1 4835.42  295.77
   0  -1  -1 5421.66  298.37
   0  -1  -1 4780.82  295.47
   0   1   1 5305.47  297.97
   0   1   1 4801.22  295.37
   0   1   1 5178.48  295.77
   0   1   1 5184.98  298.57
   0   1   1 4849.51  295.07
   0   1   1 5063.79  295.87
   0   1   1 4923.11  297.27
   0   1   1 5178.78  297.97
   0   1   1 4819.52  294.77
   0   1   1 4860.61  295.37
  -1  -1  -1 3727.83  222.18
  -1  -1  -1 3764.22  218.68
  -1  -1  -1 3649.83  221.48
  -1  -1  -1 3685.13  218.68
  -1  -1  -1 3800.62  222.38
  -1  -1  -1 3641.64  218.48
  -1  -1  -1 3507.25  217.98
  -1  -1  -1 3573.54  222.58
  -1  -1  -1 3778.82  220.98
  -1  -1  -1 3711.23  218.28
  -1  -1  -1 3567.54  218.28
   1   1   1 3558.44  217.58
   1   1   1 3736.93  217.08
   1   1   1 3757.62  218.38
   1   1   1 3730.33  222.48
   1   1   1 3561.54  217.98
   1   1   1 3398.76  218.68
   1   1   1 3411.16  221.38
   1   1   1 3374.26  220.68
   1   1   1 3730.63  220.68
  -2  -1  -1  866.31   56.79
  -2  -1  -1  892.81   61.29
  -2  -1  -1  934.01   56.79
  -2  -1  -1  834.22   59.59
  -2  -1  -1  827.82   56.99
  -2  -1  -1  861.71   50.89
  -2  -1  -1  846.82   55.49
  -2  -1  -1  857.81   57.49
  -2  -1  -1  792.72   59.39
  -2  -1  -1  858.11   50.59
  -2  -1  -1  789.32   60.59
  -2  -1  -1  805.82   57.09
   2   1   1  899.71   60.39
   2   1   1  816.32   56.19
   2   1   1  790.12   59.39
   2   1   1  786.12   55.89
   2   1   1  911.11   55.69
   2   1   1  796.52   56.59
   2   1   1  871.41   54.99
   2   1   1  765.82   59.99
   2   1   1  690.13   54.49
   2   1   1  792.62   59.89
  -3  -1  -1  209.78   21.00
  -3  -1  -1  176.78   21.30
  -3  -1  -1  206.68   25.30
  -3  -1  -1  213.28   29.60
  -3  -1  -1  226.08   26.80
  -3  -1  -1  249.38   23.20
  -3  -1  -1  185.28   23.60
  -3  -1  -1  247.08   29.30
  -3  -1  -1  223.68   22.60
  -3  -1  -1  208.38   25.50
   3   1   1  203.88   23.40
   3   1   1  222.28   21.70
   3   1   1  200.28   23.10
   3   1   1  214.38   21.60
   3   1   1  215.98   26.20
   3   1   1  199.48   20.70
   3   1   1  210.28   23.00
   3   1   1  201.48   26.10
   3   1   1  196.28   26.50
  -4  -1  -1 1936.11  128.19
  -4  -1  -1 1804.82  122.09
  -4  -1  -1 1879.21  129.99
  -4  -1  -1 1689.53  129.89
  -4  -1  -1 1729.23  126.69
  -4  -1  -1 1662.53  135.09
  -4  -1  -1 1863.31  126.89
  -4  -1  -1 1972.00  124.09
  -4  -1  -1 1818.22  124.49
  -4  -1  -1 2095.09  133.59
  -4  -1  -1 1735.13  121.49
   4   1   1 1761.82  121.39
   4   1   1 1803.92  128.69
   4   1   1 1874.61  128.29
   4   1   1 2121.59  124.19
   4   1   1 1690.93  129.09
   4   1   1 1758.92  125.19
   4   1   1 2118.79  132.19
   4   1   1 1958.80  121.79
   4   1   1 1744.83  124.69
  -5  -1  -1 1659.33  118.99
  -5  -1  -1 1708.03  116.49
  -5  -1  -1 1520.25  122.39
  -5  -1  -1 1786.62  128.29
  -5  -1  -1 1583.94  125.59
  -5  -1  -1 1709.33  116.19
  -5  -1  -1 1637.34  132.69
  -5  -1  -1 1714.43  125.19
  -5  -1  -1 1748.23  118.39
  -5  -1  -1 1769.02  123.19
   5   1   1 1535.75  120.69
   5   1   1 1970.80  128.29
   5   1   1 1589.44  117.49
   5   1   1 1877.61  115.49
   5   1   1 1757.32  116.19
   5   1   1 1516.05  123.99
   5   1   1 1499.45  120.49
   5   1   1 1922.11  118.79
   5   1   1 1769.22  122.49
   5   1   1 1608.84  123.39
  -6  -1  -1  803.72   67.69
  -6  -1  -1  829.22   74.69
  -6  -1  -1  766.52   63.19
  -6  -1  -1  761.82   78.19
  -6  -1  -1  746.63   72.99
  -6  -1  -1  766.22   64.49
  -6  -1  -1  810.32   72.69
  -6  -1  -1  704.93   70.19
  -6  -1  -1  707.93   78.99
  -6  -1  -1  824.52   70.19
  -6  -1  -1  701.73   71.59
   6   1   1  839.92   68.09
   6   1   1  759.02   65.89
   6   1   1  721.73   61.99
   6   1   1  804.52   62.79
   6   1   1  822.72   64.99
   6   1   1  685.73   68.79
   6   1   1  736.03   68.89
   6   1   1  854.01   76.09
   6   1   1  552.44   68.99
   6   1   1  686.63   64.29
  -7  -1  -1  322.37   52.49
  -7  -1  -1  192.98   34.80
  -7  -1  -1  275.67   52.59
  -7  -1  -1  210.78   40.70
  -7  -1  -1  223.28   32.30
  -7  -1  -1  236.08   42.40
  -7  -1  -1  197.38   33.80
  -7  -1  -1  275.17   61.59
  -7  -1  -1  150.28   35.90
  -7  -1  -1  205.98   42.80
  -7  -1  -1  199.38   45.30
   7   1   1  181.58   30.50
   7   1   1  168.58   31.80
   7   1   1  209.48   38.90
   7   1   1  183.78   35.10
   7   1   1  275.87   42.70
   7   1   1  310.97   38.90
   7   1   1  246.58   55.39
   7   1   1  209.98   34.90
  -8  -1  -1   -0.40   29.50
  -8  -1  -1   50.19   35.80
  -8  -1  -1   58.79   39.10
  -8  -1  -1  -17.40   40.00
  -8  -1  -1  -30.30   45.80
  -8  -1  -1   18.10   25.70
  -8  -1  -1   21.20   48.90
  -8  -1  -1   56.59   20.00
  -8  -1  -1   76.49   35.90
   8   1   1  -37.50   20.30
   8   1   1   28.60   23.80
   8   1   1   13.00   23.50
   8   1   1    5.80   33.40
   8   1   1   -7.60   26.20
   8   1   1   35.00   25.90
   8   1   1   28.30   26.20
  -9  -1  -1  191.48   47.90
  -9  -1  -1  190.18   42.00
  -9  -1  -1  254.97   59.69
  -9  -1  -1  376.96   87.49
  -9  -1  -1  209.08   52.79
  -9  -1  -1  295.47   41.70
  -9  -1  -1  215.78   57.29
   9   1   1  159.48   47.90
   9   1   1  331.77   44.60
   9   1   1  228.88   48.70
   9   1   1  191.08   44.40
   9   1   1  214.18   40.70
   9   1   1  247.98   40.60
   9   1   1  234.08   48.60
 -10  -1  -1  466.25   78.19
 -10  -1  -1  316.47   78.79
 -10  -1  -1  515.85   92.89
 -10  -1  -1  492.35   60.39
 -10  -1  -1  403.96   79.19
 -10  -1  -1  400.76   64.79
  10   1   1  320.47   69.89
  10   1   1  697.93   77.29
  10   1   1  439.96   66.59
  10   1   1  580.74   77.79
  10   1   1  534.25   59.99
  10   1   1  500.65   64.19
  10   1   1  484.35   70.39
 -11  -1  -1   93.99   64.99
 -11  -1  -1  173.48   69.49
 -11  -1  -1  199.68   41.70
 -11  -1  -1  194.58   78.89
 -11  -1  -1  158.28   59.39
  11   1   1   98.69   47.10
  11   1   1  100.89   42.30
  11   1   1  139.19   60.59
  11   1   1  190.38   58.69
  11   1   1 -142.99   80.99
  12  -2  -1  137.39   65.09
  12  -2  -1  -56.89   58.59
  12  -2  -1    8.20   55.79
  12  -2  -1   22.90   57.79
 -12   2   1  -60.89   61.79
 -12   2   1   30.40   31.60
 -12   2   1  -78.69   47.90
 -12   2   1  -23.40   65.79
 -12   2   1 -125.69   64.69
  11  -2  -1   17.90   69.09
  11  -2  -1   -6.70   43.60
  11  -2  -1   -0.70   48.60
  11  -2  -1   96.09   46.40
  11  -2  -1   60.59   24.50
  11  -2  -1    7.90   40.20
  11  -2  -1  116.19   48.60
  11  -2  -1   -0.40   41.40
  11  -2  -1   71.29   20.10
 -11   2   1   71.69   77.09
 -11   2   1  101.59  104.19
 -11   2   1   90.59   51.59
 -11   2   1    4.30   27.50
 -11   2   1   19.70   50.69
 -11   2   1  153.28   55.99
 -11   2   1   94.79   52.49
  10  -2  -1  445.46   44.70
  10  -2  -1  475.85   68.29
  10  -2  -1  371.36   67.69
  10  -2  -1  549.65   51.89
  10  -2  -1  506.05   66.59
  10  -2  -1  430.16   74.39
  10  -2  -1  505.45   70.89
  10  -2  -1  409.56   67.19
  10  -2  -1  439.06   70.39
 -10   2   1  473.65   49.60
 -10   2   1  532.65   79.79
 -10   2   1  341.27   75.69
 -10   2   1  348.57   68.39
 -10   2   1  485.25   67.69
 -10   2   1  383.06   67.09
 -10   2   1  421.76   84.69
 -10   2   1  517.95   83.09
   9  -2  -1  941.01   71.39
   9  -2  -1  973.00   94.39
   9  -2  -1  758.72   91.49
   9  -2  -1 1029.50   80.69
   9  -2  -1  818.02   88.59
   9  -2  -1 1012.50   87.79
   9  -2  -1  948.01   95.09
   9  -2  -1  897.21   88.09
  -9   2   1  906.41  101.19
  -9   2   1 1040.20   95.69
  -9   2   1  656.83   88.29
  -9   2   1  944.71   92.79
  -9   2   1  913.51  104.69
  -9   2   1  918.21   74.69
  -9   2   1  877.71   87.99
  -9   2   1  740.63   96.19
   8  -2  -1  896.31   83.29
   8  -2  -1  986.10   86.59
   8  -2  -1  806.32   86.09
   8  -2  -1 1170.28  128.89
   8  -2  -1  876.31  112.49
   8  -2  -1  931.21   72.19
   8  -2  -1  990.40   79.29
   8  -2  -1  885.71   87.49
   8  -2  -1  870.91   87.29
   8  -2  -1  888.01   82.29
   8  -2  -1 1015.40  111.19
  -8   2   1 1020.70   86.09
  -8   2   1  974.10   97.99
  -8   2   1  956.50   91.49
  -8   2   1 1004.90  108.79
  -8   2   1  791.82  112.49
  -8   2   1  960.60   73.69
  -8   2   1 1050.19   94.49
  -8   2   1  820.72   89.69
  -8   2   1  753.12   87.59
  -8   2   1  937.21   88.59
  -8   2   1  821.22   80.69
   7  -2  -1  439.16   43.70
   7  -2  -1  308.97   55.69
   7  -2  -1  397.26   61.99
   7  -2  -1  333.57   44.70
   7  -2  -1  401.76   48.70
   7  -2  -1  414.16   66.19
   7  -2  -1  397.96   40.30
   7  -2  -1  414.36   48.70
   7  -2  -1  352.46   46.60
   7  -2  -1  366.16   48.00
   7  -2  -1  323.47   41.50
  -7   2   1  364.46   46.30
  -7   2   1  354.86   47.50
  -7   2   1  434.46   54.19
  -7   2   1  357.66   54.29
  -7   2   1  365.36   41.60
  -7   2   1  347.57   44.10
  -7   2   1  306.57   51.69
  -7   2   1  336.37   48.70
  -7   2   1  324.37   49.20
  -7   2   1  427.36   58.39
  -7   2   1  347.37   48.40
   6  -2  -1   49.80   29.00
   6  -2  -1    6.60   17.30
   6  -2  -1   32.40   16.00
   6  -2  -1   42.90   18.20
   6  -2  -1   35.10   15.00
   6  -2  -1   71.59   35.30
   6  -2  -1    3.40   16.30
   6  -2  -1   54.59   28.40
   6  -2  -1    4.50   14.80
   6  -2  -1   43.50   16.10
   6  -2  -1    2.70   16.60
  -6   2   1   45.70   25.10
  -6   2   1   52.99   24.60
  -6   2   1   23.40   28.90
  -6   2   1   48.70   18.60
  -6   2   1   22.90   15.40
  -6   2   1   27.10   15.20
  -6   2   1   29.70   16.40
  -6   2   1   30.90   17.10
  -6   2   1   27.50   21.30
  -6   2   1   31.60   18.30
  -6   2   1   32.50   19.00
   5  -2  -1  609.64   46.90
   5  -2  -1  499.45   59.59
   5  -2  -1  572.44   50.59
   5  -2  -1  479.95   46.60
   5  -2  -1  463.85   52.39
   5  -2  -1  555.84   46.70
   5  -2  -1  534.15   57.49
   5  -2  -1  544.85   51.79
   5  -2  -1  443.26   47.60
   5  -2  -1  594.64   50.29
  -5   2   1  575.44   50.79
  -5   2   1  578.04   57.59
  -5   2   1  583.14   50.99
  -5   2   1  484.55   50.49
  -5   2   1  515.45   49.80
  -5   2   1  470.65   52.39
  -5   2   1  489.45   52.29
  -5   2   1  595.14   47.60
  -5   2   1  514.05   44.30
  -5   2   1  498.35   47.90
  -5   2   1  578.04   55.09
   4  -2  -1 2065.49  145.49
   4  -2  -1 2348.27  148.19
   4  -2  -1 2496.65  155.38
   4  -2  -1 2333.57  157.58
   4  -2  -1 2362.06  148.19
   4  -2  -1 2338.77  149.39
   4  -2  -1 2102.99  153.88
   4  -2  -1 2337.97  145.59
   4  -2  -1 2084.99  148.09
   4  -2  -1 2037.90  148.39
   4  -2  -1 1776.22  163.98
  -4   2   1 2147.59  147.09
  -4   2   1 2054.69  153.78
  -4   2   1 2439.26  150.38
  -4   2   1 2278.97  148.29
  -4   2   1 2142.99  166.78
  -4   2   1 2111.99  151.48
  -4   2   1 2192.18  143.99
  -4   2   1 2411.16  146.59
  -4   2   1 2354.96  144.29
  -4   2   1 2251.87  149.49
  -4   2   1 2546.75  151.28
  -4   2   1 2279.57  153.58
   3  -2  -1 1156.38   79.69
   3  -2  -1 1201.38   79.29
   3  -2  -1 1084.79   79.49
   3  -2  -1 1091.59   77.49
   3  -2  -1 1044.00   79.39
   3  -2  -1 1174.88   83.29
   3  -2  -1 1291.97   84.99
   3  -2  -1 1069.49   76.99
   3  -2  -1 1162.58   84.69
   3  -2  -1  951.20   83.69
   3  -2  -1 1074.99   78.69
  -3   2   1 1135.19   78.99
  -3   2   1 1195.88   80.49
  -3   2   1 1077.89   75.99
  -3   2   1 1175.48   77.19
  -3   2   1 1214.98   78.79
  -3   2   1 1131.29   84.59
  -3   2   1 1209.48   79.59
  -3   2   1 1152.68   81.99
  -3   2   1 1090.59   82.19
  -3   2   1 1260.87   80.99
  -3   2   1 1247.28   80.39
  -3   2   1 1086.09   83.09
   2  -2  -1 5853.51  356.36
   2  -2  -1 5888.71  353.86
   2  -2  -1 5735.63  354.26
   2  -2  -1 6009.70  359.76
   2  -2  -1 5889.01  356.36
   2  -2  -1 5864.91  359.76
   2  -2  -1 5576.74  361.26
   2  -2  -1 5620.24  358.56
   2  -2  -1 6295.47  361.66
   2  -2  -1 5856.91  356.66
   2  -2  -1 5920.11  353.76
   2  -2  -1 5661.73  357.36
  -2   2   1 5501.55  359.46
  -2   2   1 5731.73  354.16
  -2   2   1 5981.30  354.76
  -2   2   1 6078.49  362.36
  -2   2   1 5732.73  355.96
  -2   2   1 5699.93  352.56
  -2   2   1 6214.98  357.96
  -2   2   1 5935.91  356.16
  -2   2   1 6373.26  359.46
  -2   2   1 5700.83  358.26
  -2   2   1 6210.78  358.16
  -2   2   1 5816.42  357.76
   1  -2  -1   31.10    3.50
   1  -2  -1   32.90    6.40
   1  -2  -1   35.20    5.40
   1  -2  -1   32.00    6.10
   1  -2  -1   25.30    7.70
   1  -2  -1   20.20    7.20
   1  -2  -1   31.90    8.70
   1  -2  -1   32.80    3.60
   1  -2  -1   23.70    5.60
   1  -2  -1   21.70    5.90
   1  -2  -1   30.50    7.20
  -1   2   1   28.30    5.80
  -1   2   1   33.60    7.90
  -1   2   1   31.30    5.40
  -1   2   1   25.80    7.20
  -1   2   1   31.20    6.50
  -1   2   1   30.50    3.80
  -1   2   1   32.60    8.00
  -1   2   1   24.90    7.90
  -1   2   1   28.60    3.80
   0  -2  -1  176.58   13.70
   0  -2  -1  157.68   14.50
   0  -2  -1  166.38   13.60
   0  -2  -1  172.38   13.80
   0  -2  -1  173.78   13.60
   0  -2  -1  155.48   17.20
   0  -2  -1  198.68   17.60
   0  -2  -1  201.08   16.70
   0  -2  -1  161.38   13.90
   0  -2  -1  182.08   14.50
   0  -2  -1  179.68   16.10
   0   2   1  179.58   16.00
   0   2   1  166.18   16.20
   0   2   1  186.68   14.00
   0   2   1  173.78   13.50
   0   2   1  159.08   17.20
   0   2   1  179.78   16.70
   0   2   1  174.48   13.10
   0   2   1  175.78   14.10
   0   2   1  177.88   13.80
   0   2   1  193.38   14.50
  -1  -2  -1  138.29   14.30
  -1  -2  -1  120.89   10.20
  -1  -2  -1  115.69   15.00
  -1  -2  -1  152.28   15.60
  -1  -2  -1  130.09   12.40
  -1  -2  -1  122.29   15.40
  -1  -2  -1  129.89   12.10
  -1  -2  -1  129.79   16.40
  -1  -2  -1  133.19   11.90
  -1  -2  -1  120.99   12.00
  -1  -2  -1  119.89   15.40
   1   2   1  123.49   16.40
   1   2   1  123.29   16.10
   1   2   1  146.59   16.90
   1   2   1  143.99   14.20
   1   2   1  128.49   12.20
   1   2   1  140.79   12.00
   1   2   1  118.99   15.10
   1   2   1  145.69   11.20
   1   2   1  133.29   14.00
  -2  -2  -1 1221.28   85.29
  -2  -2  -1 1111.29   78.99
  -2  -2  -1 1174.18   81.49
  -2  -2  -1 1178.98   86.89
  -2  -2  -1 1272.77   85.59
  -2  -2  -1 1216.08   84.49
  -2  -2  -1 1319.47   81.69
  -2  -2  -1 1233.28   86.39
  -2  -2  -1 1327.77   80.89
  -2  -2  -1 1210.38   78.19
  -2  -2  -1 1229.28   79.99
  -2  -2  -1 1233.58   86.19
   2   2   1 1261.57   80.29
   2   2   1 1376.16   78.99
   2   2   1 1217.48   78.09
   2   2   1 1246.08   79.69
   2   2   1 1207.78   86.09
   2   2   1 1212.08   81.89
   2   2   1 1190.68   86.39
   2   2   1 1313.67   83.89
   2   2   1 1190.68   84.89
  -3  -2  -1 2554.54  177.98
  -3  -2  -1 2563.44  175.18
  -3  -2  -1 2903.41  180.58
  -3  -2  -1 2905.21  184.68
  -3  -2  -1 2552.74  185.38
  -3  -2  -1 2928.31  183.78
  -3  -2  -1 2627.64  177.18
  -3  -2  -1 2977.80  168.88
  -3  -2  -1 2565.44  179.28
  -3  -2  -1 2949.00  177.48
   3   2   1 2812.32  175.28
   3   2   1 2998.90  179.28
   3   2   1 3033.00  176.18
   3   2   1 3080.69  176.88
   3   2   1 2792.12  182.88
   3   2   1 2806.92  185.48
   3   2   1 2608.34  182.98
   3   2   1 2798.42  178.78
  -4  -2  -1  306.97   31.10
  -4  -2  -1  274.67   39.50
  -4  -2  -1  310.37   32.30
  -4  -2  -1  281.47   32.50
  -4  -2  -1  315.87   32.80
  -4  -2  -1  290.17   31.70
  -4  -2  -1  268.37   36.10
  -4  -2  -1  305.67   37.40
  -4  -2  -1  267.87   34.40
  -4  -2  -1  278.77   28.50
   4   2   1  308.67   32.30
   4   2   1  236.98   33.10
   4   2   1  279.87   34.90
   4   2   1  315.57   29.40
   4   2   1  239.38   28.70
   4   2   1  281.87   33.50
   4   2   1  301.17   28.60
   4   2   1  230.78   28.70
   4   2   1  354.16   37.70
  -5  -2  -1   87.49   21.60
  -5  -2  -1   73.49   18.50
  -5  -2  -1  112.49   26.70
  -5  -2  -1   87.19   24.10
  -5  -2  -1   59.39   21.70
  -5  -2  -1   77.49   18.70
  -5  -2  -1   61.19   17.40
  -5  -2  -1  169.28   35.20
  -5  -2  -1   88.49   20.10
   5   2   1   87.99   22.70
   5   2   1  124.29   25.50
   5   2   1  101.59   22.20
   5   2   1  107.19   20.30
   5   2   1   83.19   18.70
   5   2   1   82.69   18.70
   5   2   1   52.09   17.60
   5   2   1   62.99   17.30
   5   2   1   88.19   27.10
  -6  -2  -1  470.25   55.29
  -6  -2  -1  440.76   48.80
  -6  -2  -1  598.94   54.69
  -6  -2  -1  460.45   54.39
  -6  -2  -1  566.44   54.89
  -6  -2  -1  525.95   60.29
  -6  -2  -1  511.35   68.79
  -6  -2  -1  473.05   59.59
  -6  -2  -1  506.35   49.80
  -6  -2  -1  505.35   65.09
   6   2   1  464.85   53.59
   6   2   1  513.15   48.40
   6   2   1  563.84   50.79
   6   2   1  537.05   48.90
   6   2   1  500.05   55.59
   6   2   1  458.45   53.39
   6   2   1  571.14   66.59
   6   2   1  513.45   49.70
  -7  -2  -1 1543.35  138.69
  -7  -2  -1 1714.63  127.59
  -7  -2  -1 1936.31  140.09
  -7  -2  -1 1600.34  149.69
  -7  -2  -1 1874.91  133.69
  -7  -2  -1 1813.72  142.69
  -7  -2  -1 1744.83  156.98
  -7  -2  -1 1857.11  136.09
  -7  -2  -1 1676.93  144.69
  -7  -2  -1 1817.12  128.29
   7   2   1 1960.10  137.39
   7   2   1 1811.72  140.69
   7   2   1 1775.12  137.79
   7   2   1 1631.24  126.59
   7   2   1 2001.40  129.99
   7   2   1 1707.93  131.29
   7   2   1 1556.34  138.09
   7   2   1 2045.60  151.18
   7   2   1 1804.72  126.99
  -8  -2  -1  951.00  103.89
  -8  -2  -1 1175.78  101.19
  -8  -2  -1 1195.68  116.39
  -8  -2  -1 1051.09   85.59
  -8  -2  -1  919.91  109.29
  -8  -2  -1  994.30   88.19
  -8  -2  -1  975.40  104.69
   8   2   1 1014.80   86.79
   8   2   1  974.70   97.99
   8   2   1  990.40   93.39
   8   2   1 1107.29   87.29
   8   2   1 1024.00   88.19
   8   2   1 1067.99  104.09
   8   2   1 1137.39   91.19
   8   2   1  825.52  120.89
  -9  -2  -1  598.24   71.19
  -9  -2  -1  544.45   67.79
  -9  -2  -1  609.14   78.19
  -9  -2  -1  633.54   79.39
  -9  -2  -1  681.53   94.39
  -9  -2  -1  635.54   88.99
  -9  -2  -1  563.74   87.69
  -9  -2  -1  660.23   97.59
   9   2   1  549.25   66.29
   9   2   1  599.24   74.19
   9   2   1  548.45   68.99
   9   2   1  496.85   62.19
   9   2   1  520.05   73.49
   9   2   1  742.03   80.39
   9   2   1  490.75   59.99
 -10  -2  -1    3.40   43.50
 -10  -2  -1   78.49   77.19
 -10  -2  -1   39.80   75.59
 -10  -2  -1    7.40   64.79
 -10  -2  -1   78.39   56.49
 -10  -2  -1  -44.20   44.30
 -10  -2  -1  -31.90   33.40
  10   2   1   11.60   56.99
  10   2   1    5.50   39.50
  10   2   1  -25.40   55.19
  10   2   1  -26.80   43.10
  10   2   1  -38.90   47.20
  10   2   1  -46.90   33.50
  10   2   1  -32.30   35.30
 -11  -2  -1   73.19   45.30
 -11  -2  -1  -53.69   78.39
 -11  -2  -1    9.90   68.79
 -11  -2  -1   81.89   63.89
  11   2   1  139.99   59.89
  11   2   1   85.19   78.89
  11   2   1  -80.19   45.40
  11   2   1   29.70   40.00
  12  -3  -1  271.57   66.39
  12  -3  -1  252.17   72.69
  12  -3  -1   77.29   67.49
 -12   3   1  319.87   47.10
 -12   3   1  368.36   61.79
 -12   3   1  298.27   79.69
 -12   3   1  222.08   68.89
 -12   3   1  200.48   51.49
  11  -3  -1  220.48   51.59
  11  -3  -1  322.57   64.29
  11  -3  -1  220.78   58.69
  11  -3  -1  358.26   54.39
  11  -3  -1  316.47   38.80
  11  -3  -1  233.18   61.39
  11  -3  -1  501.45   83.49
  11  -3  -1  212.08   59.09
 -11   3   1  336.17   63.99
 -11   3   1  240.58   52.19
 -11   3   1  209.08   71.39
 -11   3   1  280.77  129.19
 -11   3   1  313.27   41.30
 -11   3   1  280.37   66.69
 -11   3   1  332.67   70.89
  10  -3  -1  457.25   45.60
  10  -3  -1  505.05   72.19
  10  -3  -1  508.65   73.19
  10  -3  -1  477.55   76.79
  10  -3  -1  317.77   56.69
  10  -3  -1  339.97   62.09
  10  -3  -1  542.35   64.59
  10  -3  -1  480.25   70.89
 -10   3   1  576.94   83.39
 -10   3   1  412.66   56.89
 -10   3   1  508.15   47.10
 -10   3   1  452.35   72.09
 -10   3   1  453.55   74.39
 -10   3   1  340.57   62.29
 -10   3   1  376.66   69.09
 -10   3   1  655.73   99.19
   9  -3  -1  110.29   39.10
   9  -3  -1  221.28   37.60
   9  -3  -1  148.69   42.50
   9  -3  -1  180.48   48.40
   9  -3  -1  173.88   41.80
   9  -3  -1   89.69   40.70
   9  -3  -1  227.28   38.00
   9  -3  -1  168.08   25.70
  -9   3   1  216.18   32.00
  -9   3   1  111.29   39.00
  -9   3   1  199.78   40.50
  -9   3   1  224.78   46.70
  -9   3   1  206.78   60.19
  -9   3   1  146.29   40.70
  -9   3   1  134.89   43.80
  -9   3   1  122.09   58.69
  -9   3   1  144.99   46.10
   8  -3  -1  -21.30   40.70
   8  -3  -1   30.80   21.70
   8  -3  -1  -14.20   23.90
   8  -3  -1  -13.00   25.70
   8  -3  -1    0.60   24.80
   8  -3  -1   49.80   54.19
   8  -3  -1   69.89   57.29
   8  -3  -1  -30.40   20.60
   8  -3  -1   14.90   27.70
   8  -3  -1   28.10   69.59
   8  -3  -1   -4.40   16.70
  -8   3   1    1.70   14.00
  -8   3   1   19.90   29.50
  -8   3   1   -3.00   24.70
  -8   3   1   14.00   43.20
  -8   3   1  -48.40   56.29
  -8   3   1   21.90   23.90
  -8   3   1  -22.50   38.90
  -8   3   1    5.00   28.40
  -8   3   1    4.10   24.90
  -8   3   1   -2.40   29.70
  -8   3   1  -10.80   36.70
   7  -3  -1  218.68   33.80
   7  -3  -1  221.38   53.89
   7  -3  -1  173.98   31.20
   7  -3  -1  151.58   27.70
   7  -3  -1  225.68   39.20
   7  -3  -1  285.77   53.39
   7  -3  -1  211.48   34.50
   7  -3  -1  139.89   33.40
   7  -3  -1  217.38   36.60
   7  -3  -1  217.28   35.20
   7  -3  -1  275.37   60.59
  -7   3   1  140.39   32.20
  -7   3   1  225.48   31.40
  -7   3   1  183.08   35.40
  -7   3   1  197.98   37.00
  -7   3   1  221.28   41.70
  -7   3   1  214.58   44.40
  -7   3   1  207.48   42.10
  -7   3   1  289.97   40.70
  -7   3   1  184.38   40.40
  -7   3   1  169.68   47.40
  -7   3   1  230.78   33.50
   6  -3  -1 1303.07  108.79
   6  -3  -1 1047.10   86.49
   6  -3  -1 1055.89   89.29
   6  -3  -1 1067.29   89.79
   6  -3  -1  960.10   93.19
   6  -3  -1 1101.29   84.79
   6  -3  -1 1306.27  102.99
   6  -3  -1 1263.97   86.19
   6  -3  -1 1061.89   87.59
   6  -3  -1 1162.78   89.79
   6  -3  -1 1264.57  103.89
  -6   3   1 1041.70   86.89
  -6   3   1 1032.30  102.39
  -6   3   1 1174.18   93.19
  -6   3   1 1019.70   90.79
  -6   3   1 1074.99   95.49
  -6   3   1 1251.77   95.39
  -6   3   1 1276.47   95.39
  -6   3   1 1113.39   82.59
  -6   3   1 1139.49   89.69
  -6   3   1 1214.48   96.29
  -6   3   1 1194.88  101.79
   5  -3  -1 1508.05  108.99
   5  -3  -1 1323.67   98.99
   5  -3  -1 1309.27   99.19
   5  -3  -1 1462.15   95.99
   5  -3  -1 1337.87   95.79
   5  -3  -1 1188.98   95.79
   5  -3  -1 1266.97  104.09
   5  -3  -1 1530.45  112.19
   5  -3  -1 1437.46   98.89
   5  -3  -1 1445.56  106.69
  -5   3   1 1312.07   99.69
  -5   3   1 1329.87   93.09
  -5   3   1 1534.35  102.29
  -5   3   1 1193.88  101.99
  -5   3   1 1296.67  102.29
  -5   3   1 1186.38   95.19
  -5   3   1 1263.77   99.89
  -5   3   1 1268.87   91.79
  -5   3   1 1201.38  102.29
  -5   3   1 1373.06   97.29
  -5   3   1 1297.27   94.49
  -5   3   1 1384.76  103.39
  -5   3   1 1298.87  106.99
   4  -3  -1  233.88   34.60
   4  -3  -1  140.29   23.80
   4  -3  -1  190.08   25.10
   4  -3  -1  127.89   23.30
   4  -3  -1  201.18   30.50
   4  -3  -1  157.48   23.40
   4  -3  -1  159.78   23.90
   4  -3  -1  144.49   24.50
   4  -3  -1  182.58   32.90
   4  -3  -1  170.48   21.10
   4  -3  -1  194.58   26.30
  -4   3   1  176.98   22.60
  -4   3   1  154.58   30.50
  -4   3   1  177.58   20.80
  -4   3   1  180.58   25.40
  -4   3   1  195.78   27.70
  -4   3   1  172.18   21.30
  -4   3   1  237.68   27.40
  -4   3   1  205.78   27.70
  -4   3   1  166.68   22.80
  -4   3   1  199.58   28.60
   3  -3  -1  392.56   38.60
   3  -3  -1  455.65   36.30
   3  -3  -1  484.65   46.40
   3  -3  -1  471.45   38.40
   3  -3  -1  416.06   41.40
   3  -3  -1  459.95   38.70
   3  -3  -1  421.46   34.30
   3  -3  -1  466.15   43.20
   3  -3  -1  421.86   44.90
   3  -3  -1  491.65   39.30
   3  -3  -1  455.45   41.80
  -3   3   1  429.16   33.90
  -3   3   1  405.76   36.90
  -3   3   1  458.05   36.60
  -3   3   1  502.75   40.70
  -3   3   1  516.35   41.00
  -3   3   1  442.86   41.70
  -3   3   1  537.05   42.90
  -3   3   1  442.26   43.90
  -3   3   1  456.75   39.90
  -3   3   1  449.66   35.60
  -3   3   1  428.06   43.10
   2  -3  -1  124.99   13.50
   2  -3  -1  109.69   15.30
   2  -3  -1  124.99   15.20
   2  -3  -1  112.49   11.30
   2  -3  -1  153.18   18.80
   2  -3  -1  110.89   17.10
   2  -3  -1   91.29   18.40
   2  -3  -1  112.59   16.20
   2  -3  -1  105.49   19.00
   2  -3  -1  109.09   19.20
   2  -3  -1  110.09   10.50
   2  -3  -1   96.99   15.60
  -2   3   1  128.59   15.60
  -2   3   1  111.79   11.90
  -2   3   1  109.09   14.30
  -2   3   1  109.29   18.80
  -2   3   1  108.89   18.10
  -2   3   1  132.89   16.40
  -2   3   1  116.49   15.10
  -2   3   1  132.99   20.50
  -2   3   1  119.39   11.40
  -2   3   1  107.69   16.40
  -2   3   1  111.19   12.20
   1  -3  -1 1489.35   93.09
   1  -3  -1 1465.65   87.29
   1  -3  -1 1273.47   88.29
   1  -3  -1 1302.67   88.19
   1  -3  -1 1299.77   92.99
   1  -3  -1 1238.08   86.09
   1  -3  -1 1429.26   91.59
   1  -3  -1 1361.06   91.79
   1  -3  -1 1459.75   87.29
  -1   3   1 1311.07   90.59
  -1   3   1 1399.56   87.49
  -1   3   1 1435.46   88.79
  -1   3   1 1306.87   90.29
  -1   3   1 1352.16   90.29
  -1   3   1 1264.17   86.59
   0  -3  -1 2160.48  135.59
   0  -3  -1 2111.49  136.69
   0  -3  -1 1978.30  142.69
   0  -3  -1 2120.29  136.89
   0  -3  -1 2029.50  137.09
   0  -3  -1 2134.39  143.09
   0  -3  -1 2376.16  140.99
   0  -3  -1 2145.59  135.29
   0  -3  -1 2570.64  143.29
   0  -3  -1 2037.50  137.29
   0  -3  -1 2271.07  136.29
   0  -3  -1 2363.36  140.09
   0   3   1 2371.36  136.79
   0   3   1 2154.28  135.19
   0   3   1 2151.58  136.49
   0   3   1 2140.59  141.49
   0   3   1 2248.08  137.39
   0   3   1 2416.76  137.29
   0   3   1 2201.88  140.49
   0   3   1 2471.75  144.59
   0   3   1 2255.07  135.69
   0   3   1 2108.29  135.59
  -1  -3  -1 4221.68  266.37
  -1  -3  -1 4541.85  265.27
  -1  -3  -1 4412.56  269.07
  -1  -3  -1 4044.40  262.07
  -1  -3  -1 4311.87  265.97
  -1  -3  -1 4552.54  270.77
  -1  -3  -1 4700.03  273.27
  -1  -3  -1 4418.46  261.77
  -1  -3  -1 4261.57  273.07
  -1  -3  -1 3790.52  265.47
  -1  -3  -1 4485.15  269.57
  -1  -3  -1 4513.05  271.27
   1   3   1 4919.51  273.77
   1   3   1 4259.47  269.57
   1   3   1 3778.62  267.37
   1   3   1 4340.87  272.97
   1   3   1 4821.42  270.97
   1   3   1 4127.99  271.57
   1   3   1 3995.10  267.97
   1   3   1 4676.73  266.37
   1   3   1 4597.34  264.97
   1   3   1 4849.81  266.17
  -2  -3  -1 1361.86   89.29
  -2  -3  -1 1309.67   83.49
  -2  -3  -1 1275.57   87.39
  -2  -3  -1 1377.36   94.89
  -2  -3  -1 1291.67   87.89
  -2  -3  -1 1285.97   93.89
  -2  -3  -1 1318.97   86.99
  -2  -3  -1 1353.16   96.09
  -2  -3  -1 1346.37   86.59
  -2  -3  -1 1365.76   92.59
  -2  -3  -1 1465.45   94.69
  -2  -3  -1 1336.17   93.39
   2   3   1 1208.78   90.69
   2   3   1 1318.47   96.69
   2   3   1 1410.76   86.99
   2   3   1 1382.46   84.99
   2   3   1 1382.96   89.99
   2   3   1 1351.86   87.49
   2   3   1 1156.48   92.19
   2   3   1 1389.66   88.09
   2   3   1 1292.37   94.49
   2   3   1 1303.47   81.79
   2   3   1 1388.26   92.99
  -3  -3  -1   15.60   13.30
  -3  -3  -1    1.10   11.00
  -3  -3  -1   11.40   19.40
  -3  -3  -1    8.50   12.20
  -3  -3  -1   12.40    8.50
  -3  -3  -1   12.30    9.20
  -3  -3  -1   28.90    9.10
  -3  -3  -1    9.10    8.20
  -3  -3  -1   17.00    6.60
   3   3   1   23.80   10.40
   3   3   1   12.60    8.20
   3   3   1   14.90    7.60
   3   3   1    6.40   17.60
   3   3   1    1.20    9.90
   3   3   1   10.50    6.00
   3   3   1   15.70   13.40
   3   3   1   14.00    8.30
  -4  -3  -1 1426.06  109.89
  -4  -3  -1 1294.07  104.49
  -4  -3  -1 1446.26  103.29
  -4  -3  -1 1413.96  106.59
  -4  -3  -1 1535.45  110.69
  -4  -3  -1 1559.74  101.59
  -4  -3  -1 1316.47  109.59
  -4  -3  -1 1485.45   90.49
  -4  -3  -1 1426.76  109.09
  -4  -3  -1 1590.44  114.69
  -4  -3  -1 1598.64  102.09
  -4  -3  -1 1469.55  100.99
   4   3   1 1306.47  108.19
   4   3   1 1526.45  100.19
   4   3   1 1526.35  110.29
   4   3   1 1627.84   98.39
   4   3   1 1543.85  101.29
   4   3   1 1438.76  102.89
   4   3   1 1331.57  108.99
   4   3   1 1594.54  106.99
   4   3   1 1486.65   98.09
  -5  -3  -1 1139.99   99.09
  -5  -3  -1 1126.19   92.49
  -5  -3  -1  964.80   85.89
  -5  -3  -1 1066.99   81.29
  -5  -3  -1  958.00   79.39
  -5  -3  -1 1172.68   92.59
  -5  -3  -1 1064.19   91.89
  -5  -3  -1 1084.49   85.09
  -5  -3  -1  980.70   83.09
  -5  -3  -1 1024.50   93.39
  -5  -3  -1 1166.38   84.09
   5   3   1 1082.59   90.79
   5   3   1 1201.98   87.79
   5   3   1 1192.78   80.39
   5   3   1 1077.89   82.99
   5   3   1 1149.98   90.19
   5   3   1 1076.29   79.79
   5   3   1 1024.80   89.29
   5   3   1 1163.18   78.79
  -6  -3  -1  801.02   70.19
  -6  -3  -1  878.21   81.99
  -6  -3  -1  973.00   78.59
  -6  -3  -1  845.32   85.19
  -6  -3  -1  944.61   77.29
  -6  -3  -1  952.50   74.99
  -6  -3  -1  823.32   87.09
  -6  -3  -1  765.12   76.39
  -6  -3  -1  712.53   82.19
  -6  -3  -1  927.41   74.99
  -6  -3  -1  981.80   93.99
   6   3   1  788.12   71.19
   6   3   1  670.73   76.29
   6   3   1  964.10   76.59
   6   3   1  917.41   69.49
   6   3   1  823.62   77.69
   6   3   1  803.92   79.19
   6   3   1  811.02   77.59
   6   3   1  879.51   69.09
  -7  -3  -1  196.28   47.00
  -7  -3  -1  270.47   40.90
  -7  -3  -1  292.37   50.09
  -7  -3  -1  242.58   49.70
  -7  -3  -1  268.97   46.30
  -7  -3  -1  185.08   52.59
  -7  -3  -1  224.68   52.19
  -7  -3  -1  359.76   50.49
  -7  -3  -1  325.97   57.49
  -7  -3  -1  187.58   35.10
  -7  -3  -1  221.78   56.39
   7   3   1  241.48   47.20
   7   3   1  337.47   51.89
   7   3   1  280.97   39.20
   7   3   1  200.08   40.50
   7   3   1  283.17   39.60
   7   3   1  218.98   32.60
   7   3   1  155.28   39.60
  -8  -3  -1   -3.60   41.90
  -8  -3  -1    9.70   29.60
  -8  -3  -1    2.60   35.50
  -8  -3  -1    4.50   46.50
  -8  -3  -1   -8.90   33.60
  -8  -3  -1  -15.50   24.80
  -8  -3  -1   17.90   43.80
  -8  -3  -1   -1.00   37.50
   8   3   1   12.10   27.20
   8   3   1  -11.00   26.60
   8   3   1   27.50   38.50
   8   3   1   -4.40   28.70
   8   3   1   27.30   28.40
   8   3   1   -5.90   19.80
   8   3   1   -2.90   35.80
  -9  -3  -1  294.57   66.69
  -9  -3  -1  297.07   66.49
  -9  -3  -1  289.37   52.99
  -9  -3  -1  270.27   63.59
  -9  -3  -1  289.67   44.80
  -9  -3  -1  328.17   60.89
  -9  -3  -1  263.77   69.79
  -9  -3  -1  320.17   75.29
   9   3   1  252.47   51.89
   9   3   1  260.57   63.39
   9   3   1  332.57   44.60
   9   3   1  202.68   57.79
   9   3   1  204.48   40.90
   9   3   1  249.38   57.49
 -10  -3  -1  637.84   87.59
 -10  -3  -1  739.03  139.69
 -10  -3  -1  777.82  101.19
 -10  -3  -1  768.02   86.59
 -10  -3  -1  705.33  117.29
 -10  -3  -1  811.12  128.49
 -10  -3  -1  702.63  111.69
  10   3   1  645.44   91.39
  10   3   1  761.92  118.99
  10   3   1  606.44   96.49
  10   3   1  775.22   85.89
  10   3   1  731.53   96.89
  10   3   1  651.13   74.19
 -11  -3  -1  239.98   66.49
 -11  -3  -1  409.46   86.29
 -11  -3  -1  288.17  139.09
 -11  -3  -1  259.57   85.39
  11   3   1  415.56   92.49
  11   3   1  357.76   76.89
  11   3   1  310.37   51.59
  11   3   1  227.58   65.39
  12  -4  -1   42.20   56.49
  12  -4  -1  -39.10   30.10
  12  -4  -1  -19.30   49.80
  12  -4  -1  138.39   68.89
  12  -4  -1   48.30   53.59
  12  -4  -1    2.20   61.59
 -12   4   1   -4.90   67.59
 -12   4   1   81.19   47.80
 -12   4   1   52.09   49.30
 -12   4   1   81.59   96.79
 -12   4   1  102.99   69.69
 -12   4   1  139.29   63.69
  11  -4  -1   46.90   49.20
  11  -4  -1  103.79   76.69
  11  -4  -1    5.30   48.90
  11  -4  -1  -88.29   44.00
  11  -4  -1    9.70   40.70
  11  -4  -1  -42.40   48.20
  11  -4  -1  -31.20   26.50
  11  -4  -1   36.30   43.80
 -11   4   1  -63.59   55.29
 -11   4   1  -72.89   44.90
 -11   4   1  -52.49   42.30
 -11   4   1  -86.59   36.10
 -11   4   1   60.29   64.99
 -11   4   1   34.60   54.19
  10  -4  -1  287.57   51.59
  10  -4  -1  338.87   69.29
  10  -4  -1  314.47   46.90
  10  -4  -1  326.37   56.09
  10  -4  -1  384.26   61.79
  10  -4  -1  398.26   54.29
  10  -4  -1  395.96   70.49
  10  -4  -1  425.46   64.29
 -10   4   1  419.76   97.49
 -10   4   1  415.16   97.69
 -10   4   1  421.96   58.09
 -10   4   1  362.06   64.69
 -10   4   1  287.47   47.10
 -10   4   1  398.16   67.59
 -10   4   1  220.38   53.99
 -10   4   1  422.76   65.99
   9  -4  -1 1007.90   82.09
   9  -4  -1 1132.29  103.69
   9  -4  -1  837.32   91.29
   9  -4  -1 1087.59   88.09
   9  -4  -1  983.80   92.29
   9  -4  -1  914.21   88.79
   9  -4  -1  987.40   94.19
   9  -4  -1  769.02   96.89
  -9   4   1 1011.40  118.29
  -9   4   1 1002.40   76.49
  -9   4   1  947.71   97.59
  -9   4   1 1023.00   96.79
  -9   4   1  877.71   84.29
  -9   4   1 1035.70   89.49
  -9   4   1 1042.70   99.89
  -9   4   1  945.91   95.99
  -9   4   1  876.51   95.39
  -9   4   1 1209.78  110.89
  -9   4   1  977.30  111.39
   8  -4  -1  979.80  128.79
   8  -4  -1 1046.90   83.69
   8  -4  -1 1059.39  103.39
   8  -4  -1  877.61   86.49
   8  -4  -1  993.30   90.49
   8  -4  -1 1121.29  141.99
   8  -4  -1  920.31   86.79
   8  -4  -1 1205.38  123.19
   8  -4  -1  938.01   87.49
  -8   4   1 1243.58  108.79
  -8   4   1 1074.59   93.59
  -8   4   1  916.51   83.49
  -8   4   1 1205.68  138.99
  -8   4   1 1066.79  103.39
  -8   4   1 1023.40   83.49
  -8   4   1 1108.99   98.99
  -8   4   1 1080.39   88.39
  -8   4   1  879.11   93.39
  -8   4   1  915.01   91.89
  -8   4   1  988.80   77.19
  -8   4   1 1003.90   94.79
   7  -4  -1  788.42   66.79
   7  -4  -1  744.73   68.79
   7  -4  -1  918.41   94.29
   7  -4  -1  835.92   79.99
   7  -4  -1  910.11   95.99
   7  -4  -1  962.30   73.39
   7  -4  -1  787.82   99.69
   7  -4  -1  791.42   71.29
   7  -4  -1  703.43   73.19
   7  -4  -1  713.93   69.19
   7  -4  -1  770.12   79.89
  -7   4   1  766.82   76.99
  -7   4   1  837.42   77.99
  -7   4   1  676.83   71.89
  -7   4   1  725.53   73.29
  -7   4   1  860.11   80.19
  -7   4   1  817.22   96.49
  -7   4   1  843.92   74.39
  -7   4   1  885.91   80.19
  -7   4   1  566.64   90.49
  -7   4   1  776.42   73.59
  -7   4   1  751.32   65.09
   6  -4  -1  874.21   76.19
   6  -4  -1  945.01   87.19
   6  -4  -1  959.50   73.09
   6  -4  -1  961.50   87.99
   6  -4  -1 1064.99   94.49
   6  -4  -1  826.22   74.59
   6  -4  -1  867.51   71.59
   6  -4  -1  893.81   72.89
   6  -4  -1  662.83   78.09
   6  -4  -1  872.61   73.09
  -6   4   1  851.61   82.79
  -6   4   1  898.41   81.19
  -6   4   1  997.10   79.49
  -6   4   1  910.01   70.99
  -6   4   1  944.21   78.89
  -6   4   1  772.62   78.39
  -6   4   1  818.02   72.59
  -6   4   1  903.41   88.59
  -6   4   1  865.01   69.49
  -6   4   1  866.21   72.89
  -6   4   1  854.01   76.29
  -6   4   1  868.61   79.19
   5  -4  -1   46.50   20.10
   5  -4  -1   42.50   17.80
   5  -4  -1   78.59   27.60
   5  -4  -1   26.80   17.30
   5  -4  -1   23.40   15.50
   5  -4  -1   46.30   16.30
   5  -4  -1   72.99   27.10
   5  -4  -1   61.59   28.50
   5  -4  -1   32.80   11.20
   5  -4  -1   10.20   13.60
   5  -4  -1   33.10   15.90
  -5   4   1   28.70   15.90
  -5   4   1   47.90   21.40
  -5   4   1   44.00   17.50
  -5   4   1   47.80   16.70
  -5   4   1   61.19   20.20
  -5   4   1   60.19   20.50
  -5   4   1   38.50   13.80
  -5   4   1   44.30   27.50
  -5   4   1   54.99   15.30
  -5   4   1   59.59   20.80
   4  -4  -1 1303.47   94.09
   4  -4  -1 1184.78  105.79
   4  -4  -1 1503.55  107.59
   4  -4  -1 1303.37  100.39
   4  -4  -1 1531.55  101.89
   4  -4  -1 1420.76   96.59
   4  -4  -1 1313.77   99.09
   4  -4  -1 1433.26   99.69
   4  -4  -1 1328.77  102.99
  -4   4   1 1342.07   99.19
  -4   4   1 1564.44  106.49
  -4   4   1 1495.75   97.99
  -4   4   1 1644.24  105.09
  -4   4   1 1639.74  104.09
  -4   4   1 1362.06   95.59
  -4   4   1 1558.44  111.49
  -4   4   1 1450.45  102.49
  -4   4   1 1411.26   94.09
  -4   4   1 1380.86  101.89
  -4   4   1 1258.07  103.69
   3  -4  -1 2751.12  171.28
   3  -4  -1 2788.02  168.88
   3  -4  -1 2507.85  179.38
   3  -4  -1 2573.64  170.38
   3  -4  -1 2567.64  179.98
   3  -4  -1 2620.94  172.38
   3  -4  -1 2451.55  163.68
   3  -4  -1 2691.13  175.88
   3  -4  -1 2753.52  171.48
   3  -4  -1 2706.83  164.98
   3  -4  -1 2773.32  187.58
  -3   4   1 2663.13  165.78
  -3   4   1 2903.51  173.88
  -3   4   1 2609.24  171.08
  -3   4   1 2519.45  173.38
  -3   4   1 2607.94  170.38
  -3   4   1 2720.53  179.28
  -3   4   1 2631.44  165.08
  -3   4   1 2530.35  179.78
  -3   4   1 2539.55  165.28
  -3   4   1 3027.30  174.88
   2  -4  -1  431.46   44.90
   2  -4  -1  439.56   40.10
   2  -4  -1  581.94   48.50
   2  -4  -1  412.56   44.00
   2  -4  -1  517.15   42.50
   2  -4  -1  519.75   37.50
   2  -4  -1  543.15   45.60
   2  -4  -1  495.85   39.20
  -2   4   1  543.55   48.00
  -2   4   1  497.75   38.40
  -2   4   1  529.45   41.00
  -2   4   1  526.25   37.20
  -2   4   1  493.15   43.70
  -2   4   1  517.45   44.70
  -2   4   1  491.45   38.90
  -2   4   1  441.76   31.20
  -2   4   1  565.74   42.10
  -2   4   1  421.46   30.90
  -2   4   1  431.06   41.20
   1  -4  -1 1617.14   98.79
   1  -4  -1 1466.75   99.09
   1  -4  -1 1469.75  106.19
   1  -4  -1 1362.36   98.89
   1  -4  -1 1573.84  104.39
   1  -4  -1 1544.65   97.09
   1  -4  -1 1640.94  104.69
   1  -4  -1 1400.26  101.29
   1  -4  -1 1467.45   97.09
  -1   4   1 1514.65  102.59
  -1   4   1 1559.14  100.79
  -1   4   1 1484.55   97.39
  -1   4   1 1552.34   97.59
  -1   4   1 1534.15  106.09
  -1   4   1 1439.56   98.69
  -1   4   1 1393.96  100.89
  -1   4   1 1603.04   99.29
   0  -4  -1    3.60    5.10
   0  -4  -1    9.70   10.90
   0  -4  -1   10.60    9.20
   0  -4  -1    8.90    6.00
   0  -4  -1    6.60    5.80
   0  -4  -1    5.70    6.20
   0  -4  -1    3.30    6.10
   0  -4  -1    7.00    4.90
   0  -4  -1   20.70    6.80
   0  -4  -1   13.20    9.10
   0  -4  -1   -1.20    8.80
   0  -4  -1   26.40    9.50
   0   4   1    3.70    5.60
   0   4   1    3.90    4.50
   0   4   1   11.40    4.90
   0   4   1   10.50    5.70
   0   4   1   17.60    8.40
   0   4   1   10.70    6.70
   0   4   1    9.20    4.30
   0   4   1    1.10    8.50
   0   4   1    5.70   11.10
   0   4   1   12.60    6.20
  -1  -4  -1 2001.30  126.39
  -1  -4  -1 2164.38  127.09
  -1  -4  -1 1828.62  114.69
  -1  -4  -1 1967.40  130.59
  -1  -4  -1 1940.11  113.79
  -1  -4  -1 1882.61  122.19
  -1  -4  -1 1853.01  119.59
  -1  -4  -1 1879.81  120.49
  -1  -4  -1 1811.32  129.79
  -1  -4  -1 1807.82  121.09
  -1  -4  -1 1599.84  121.39
   1   4   1 1873.61  119.19
   1   4   1 1731.63  122.89
   1   4   1 2042.30  126.59
   1   4   1 1883.61  122.79
   1   4   1 1801.32  126.29
   1   4   1 2029.50  119.59
   1   4   1 1842.52  121.29
  -2  -4  -1 2274.27  156.78
  -2  -4  -1 2437.16  159.58
  -2  -4  -1 2811.42  167.08
  -2  -4  -1 2439.36  162.78
  -2  -4  -1 2391.96  164.78
  -2  -4  -1 2389.36  159.08
  -2  -4  -1 2457.45  161.78
  -2  -4  -1 2755.52  165.98
  -2  -4  -1 2408.16  156.38
  -2  -4  -1 2598.64  155.88
   2   4   1 2358.06  163.38
   2   4   1 2668.73  166.38
   2   4   1 2807.82  155.08
   2   4   1 2223.78  166.18
   2   4   1 2323.27  164.68
   2   4   1 2629.14  160.58
   2   4   1 2267.27  160.58
   2   4   1 2267.67  158.98
   2   4   1 2418.06  156.78
   2   4   1 2774.42  157.08
  -3  -4  -1 3379.26  230.58
  -3  -4  -1 3497.25  227.18
  -3  -4  -1 3515.25  216.78
  -3  -4  -1 3591.04  217.48
  -3  -4  -1 3581.44  212.18
  -3  -4  -1 3502.65  225.98
  -3  -4  -1 3865.81  229.68
  -3  -4  -1 3781.02  229.38
  -3  -4  -1 3190.08  221.88
  -3  -4  -1 3342.17  219.48
  -3  -4  -1 3431.56  217.88
  -3  -4  -1 3447.76  226.58
   3   4   1 3556.84  218.48
   3   4   1 3461.45  209.78
   3   4   1 3131.89  226.78
   3   4   1 3057.79  225.38
   3   4   1 3667.23  226.68
   3   4   1 3381.06  225.38
   3   4   1 3805.72  215.18
   3   4   1 3645.84  217.58
   3   4   1 3322.27  220.88
  -4  -4  -1 1150.18   88.39
  -4  -4  -1 1252.17   98.39
  -4  -4  -1 1212.48   97.29
  -4  -4  -1 1296.67   86.99
  -4  -4  -1 1267.27   79.79
  -4  -4  -1 1330.27   83.59
  -4  -4  -1 1176.28   92.69
  -4  -4  -1 1074.89   90.49
  -4  -4  -1 1255.57   96.59
  -4  -4  -1 1162.68   86.19
  -4  -4  -1 1134.69   97.39
  -4  -4  -1 1299.87  100.89
   4   4   1 1147.89   78.89
   4   4   1 1262.57   85.39
   4   4   1 1125.59   94.79
   4   4   1 1167.78   96.49
   4   4   1 1208.88   94.99
   4   4   1 1117.19   88.59
   4   4   1 1299.37   95.99
   4   4   1 1316.67   87.09
   4   4   1 1342.77   83.19
  -5  -4  -1   16.80   16.40
  -5  -4  -1   27.80   28.00
  -5  -4  -1   -0.10   14.10
  -5  -4  -1  -13.10   32.00
  -5  -4  -1   26.50   22.80
  -5  -4  -1   17.90   17.70
  -5  -4  -1   -0.90   27.30
  -5  -4  -1    0.90   18.90
  -5  -4  -1    8.80   18.70
  -5  -4  -1   -2.50   16.10
  -5  -4  -1    3.70   16.50
   5   4   1  -22.80   15.20
   5   4   1   15.80   14.50
   5   4   1    1.10   10.10
   5   4   1   -1.30   14.70
   5   4   1   -5.50   18.80
   5   4   1    0.80   13.60
   5   4   1    5.80   18.60
   5   4   1  -36.30   23.60
  -6  -4  -1   36.80   18.90
  -6  -4  -1   -4.50   38.00
  -6  -4  -1   41.50   26.20
  -6  -4  -1   51.19   32.40
  -6  -4  -1   40.30   24.10
  -6  -4  -1   62.29   44.30
  -6  -4  -1   43.40   34.40
  -6  -4  -1   -4.00   23.70
  -6  -4  -1   37.40   22.40
  -6  -4  -1   96.79   52.09
  -6  -4  -1   29.90   19.60
   6   4   1    7.70   14.60
   6   4   1   38.50   19.90
   6   4   1   32.80   17.90
   6   4   1   38.00   26.70
   6   4   1   49.60   23.30
   6   4   1   10.20   16.70
   6   4   1   36.30   23.00
   6   4   1  111.89   32.70
   6   4   1   11.70   20.50
  -7  -4  -1  779.12   75.49
  -7  -4  -1  851.91   87.09
  -7  -4  -1  842.12   80.99
  -7  -4  -1  701.73   90.49
  -7  -4  -1  852.61   75.09
  -7  -4  -1  688.53   79.59
   7   4   1  846.42   71.09
   7   4   1  742.03   71.49
   7   4   1  693.33   80.69
   7   4   1  837.52   64.59
   7   4   1  952.50   87.59
   7   4   1  931.51   89.99
   7   4   1  754.72   81.89
  -8  -4  -1 1090.39  112.99
  -8  -4  -1  968.40  126.09
  -8  -4  -1 1365.86  112.99
  -8  -4  -1 1172.08  122.49
  -8  -4  -1 1066.29  108.69
  -8  -4  -1 1125.19  101.19
  -8  -4  -1 1098.59  101.29
  -8  -4  -1 1258.87  111.69
   8   4   1 1054.99  109.09
   8   4   1 1178.78  111.59
   8   4   1 1181.98  115.39
   8   4   1 1084.19  110.99
   8   4   1 1140.29  101.39
   8   4   1 1275.87   88.79
  -9  -4  -1  488.95   94.39
  -9  -4  -1  621.74   87.59
  -9  -4  -1  602.04   98.59
  -9  -4  -1  601.64   79.39
  -9  -4  -1  501.05   87.59
  -9  -4  -1  593.64   94.79
  -9  -4  -1  603.84   90.59
  -9  -4  -1  652.23   83.09
   9   4   1  578.64   75.59
   9   4   1  604.04   73.29
   9   4   1  627.54   84.99
   9   4   1  779.42   72.79
   9   4   1  683.93  103.99
   9   4   1  734.53   62.69
   9   4   1  518.95   83.79
 -10  -4  -1   61.99   68.79
 -10  -4  -1   88.29   59.89
 -10  -4  -1  -58.59   78.19
 -10  -4  -1   75.49   49.00
  10   4   1  110.89   33.10
  10   4   1   34.90   57.69
  10   4   1  -16.60   44.50
  10   4   1   -7.20   43.10
  10   4   1  153.28   57.99
  12  -5  -1   59.39   55.09
  12  -5  -1  124.99   64.39
  12  -5  -1  270.97   62.69
  12  -5  -1  148.89   60.29
  12  -5  -1  460.65  125.09
  12  -5  -1  251.07   43.30
 -12   5   1  149.39   66.69
 -12   5   1   53.99   64.19
 -12   5   1  175.18   73.39
 -12   5   1  222.38   56.09
 -12   5   1  169.28   51.09
 -12   5   1  204.18  100.19
  11  -5  -1  636.74   80.29
  11  -5  -1  502.75   87.09
  11  -5  -1  499.05   98.69
  11  -5  -1  553.94   61.39
  11  -5  -1  426.06   65.79
  11  -5  -1  579.54   74.19
  11  -5  -1  511.05   82.89
  11  -5  -1  398.56   62.19
 -11   5   1  434.26   86.39
 -11   5   1  477.15   82.99
 -11   5   1  500.05   83.19
 -11   5   1  464.85   70.39
 -11   5   1  540.35   82.79
 -11   5   1  443.06   66.39
 -11   5   1  381.96   79.39
  10  -5  -1  387.96   54.79
  10  -5  -1  358.16   59.09
  10  -5  -1  348.97   62.99
  10  -5  -1  309.97   50.39
  10  -5  -1  425.86   76.09
  10  -5  -1  309.97   59.79
  10  -5  -1  324.17   62.69
  10  -5  -1  427.16   51.99
 -10   5   1  362.06   66.89
 -10   5   1  254.77   53.19
 -10   5   1  384.56   63.39
 -10   5   1  346.37   62.89
 -10   5   1  360.46   48.50
 -10   5   1  383.26  114.19
 -10   5   1  416.66  100.79
 -10   5   1  407.76   55.69
   9  -5  -1   56.59   28.30
   9  -5  -1  213.08  140.99
   9  -5  -1   64.59   34.50
   9  -5  -1  131.39   39.30
   9  -5  -1  107.09   28.40
   9  -5  -1   94.49   49.50
   9  -5  -1   88.99   30.80
   9  -5  -1  102.39   33.90
   9  -5  -1   64.69   35.30
  -9   5   1   60.69   34.20
  -9   5   1   66.59   42.10
  -9   5   1   67.79   66.69
  -9   5   1  108.69   63.39
  -9   5   1   91.39   59.49
  -9   5   1   88.59   27.70
  -9   5   1   71.89   38.20
  -9   5   1   65.79   40.80
  -9   5   1  123.49   26.30
   8  -5  -1  727.83  102.79
   8  -5  -1  616.04   59.69
   8  -5  -1  551.14   62.59
   8  -5  -1  553.44   60.39
   8  -5  -1  628.04   75.39
   8  -5  -1  592.84   97.09
   8  -5  -1  602.74  107.89
   8  -5  -1  480.85   77.39
   8  -5  -1  593.34   64.39
   8  -5  -1  681.83   70.99
   8  -5  -1  597.94   63.89
  -8   5   1  685.13   82.79
  -8   5   1  622.34   70.99
  -8   5   1  598.54   75.29
  -8   5   1  620.74   68.49
  -8   5   1  670.93   58.49
  -8   5   1  736.73   67.19
  -8   5   1  721.33   81.29
  -8   5   1  681.43   82.69
  -8   5   1  694.53   67.99
  -8   5   1  662.43   64.09
   7  -5  -1   53.99   22.90
   7  -5  -1  135.89   51.09
   7  -5  -1   54.39   52.69
   7  -5  -1   51.19   21.50
   7  -5  -1   30.60   22.40
   7  -5  -1   44.90   19.20
   7  -5  -1   39.50   25.60
   7  -5  -1   66.09   21.70
   7  -5  -1  137.79   52.39
   7  -5  -1  131.59   36.80
  -7   5   1   71.79   22.00
  -7   5   1   69.69   17.50
  -7   5   1  109.19   51.19
  -7   5   1   32.60   23.60
  -7   5   1   81.99   34.40
  -7   5   1   38.60   30.10
  -7   5   1   57.09   22.40
  -7   5   1   58.19   21.70
  -7   5   1   59.09   25.70
  -7   5   1  131.79   41.00
   6  -5  -1  729.93   91.19
   6  -5  -1  824.52   85.49
   6  -5  -1  897.61   88.09
   6  -5  -1  797.12   79.39
   6  -5  -1  858.61   75.29
   6  -5  -1  703.93   65.39
   6  -5  -1  735.73   64.79
   6  -5  -1  850.81   73.49
   6  -5  -1  887.41   72.19
   6  -5  -1  755.72   69.39
   6  -5  -1  801.62   72.29
  -6   5   1  793.72   73.69
  -6   5   1  815.02   76.39
  -6   5   1  848.42   90.69
  -6   5   1  852.21   78.59
  -6   5   1  775.62   67.69
  -6   5   1  758.42   75.29
  -6   5   1  895.31   78.49
  -6   5   1  830.02   64.29
  -6   5   1  863.41   69.29
  -6   5   1  797.82   71.99
   5  -5  -1 1212.78   97.89
   5  -5  -1 1090.79   95.89
   5  -5  -1 1191.58  106.09
   5  -5  -1 1099.49   79.99
   5  -5  -1 1014.10   85.89
   5  -5  -1 1386.16   91.99
   5  -5  -1 1204.68   88.79
   5  -5  -1 1086.19   82.39
   5  -5  -1 1059.39   89.49
   5  -5  -1 1222.18  100.09
   5  -5  -1 1070.49   86.39
  -5   5   1  992.80   86.89
  -5   5   1 1064.99   84.29
  -5   5   1 1101.19   97.79
  -5   5   1 1304.37   96.89
  -5   5   1 1064.39   88.49
  -5   5   1 1192.38   84.99
  -5   5   1 1169.98   82.69
  -5   5   1 1079.89   91.49
  -5   5   1 1077.29   79.19
  -5   5   1 1154.78   90.89
  -5   5   1 1265.27   92.59
   4  -5  -1 1012.40   76.89
   4  -5  -1  872.01   78.09
   4  -5  -1  854.21   73.49
   4  -5  -1 1066.49   85.39
   4  -5  -1 1060.29   75.39
   4  -5  -1 1049.49   83.69
   4  -5  -1 1058.19   67.29
   4  -5  -1  897.11   67.39
   4  -5  -1  815.62   80.09
   4  -5  -1 1064.09   77.39
   4  -5  -1 1043.10   88.59
   4  -5  -1  994.50   73.99
  -4   5   1 1049.00   82.49
  -4   5   1  953.90   69.39
  -4   5   1  955.80   75.19
  -4   5   1  965.60   76.59
  -4   5   1 1024.90   76.19
  -4   5   1  930.81   79.39
  -4   5   1 1046.90   79.39
  -4   5   1  914.21   67.89
  -4   5   1  937.71   68.19
  -4   5   1 1052.29   87.69
  -4   5   1 1046.60   78.49
   3  -5  -1  512.85   34.00
   3  -5  -1  529.45   49.80
   3  -5  -1  443.76   50.19
   3  -5  -1  469.65   42.70
   3  -5  -1  513.05   41.70
   3  -5  -1  456.15   46.70
   3  -5  -1  469.05   45.30
   3  -5  -1  505.15   42.70
   3  -5  -1  489.35   43.70
   3  -5  -1  510.65   55.69
  -3   5   1  506.35   52.69
  -3   5   1  473.65   38.70
  -3   5   1  536.15   53.69
  -3   5   1  441.56   43.60
  -3   5   1  507.35   35.20
  -3   5   1  456.25   41.20
  -3   5   1  494.45   34.60
  -3   5   1  502.05   44.30
  -3   5   1  451.45   45.50
   2  -5  -1  201.28   27.10
   2  -5  -1  121.29   25.50
   2  -5  -1  179.68   20.50
   2  -5  -1  224.88   22.20
   2  -5  -1  211.78   22.50
   2  -5  -1  174.68   29.70
   2  -5  -1  144.39   26.60
   2  -5  -1  226.98   24.50
  -2   5   1  203.88   26.00
  -2   5   1  172.18   27.90
  -2   5   1  184.78   21.60
  -2   5   1  187.08   23.00
  -2   5   1  192.98   21.80
   1  -5  -1  642.44   47.30
   1  -5  -1  591.84   48.30
   1  -5  -1  681.23   55.09
   1  -5  -1  653.23   49.30
   1  -5  -1  640.54   46.40
   1  -5  -1  643.34   51.69
   1  -5  -1  584.54   53.29
   1  -5  -1  543.05   48.70
   1  -5  -1  578.34   52.89
  -1   5   1  644.84   49.90
  -1   5   1  661.23   45.40
  -1   5   1  680.13   50.69
  -1   5   1  769.62   61.49
  -1   5   1  614.94   51.59
  -1   5   1  584.54   46.20
  -1   5   1  608.64   49.70
   0  -5  -1  718.83   65.49
   0  -5  -1 1008.20   59.39
   0  -5  -1  832.32   55.09
   0  -5  -1 1005.20   66.19
   0  -5  -1  816.62   58.59
   0  -5  -1  766.32   58.79
   0  -5  -1  765.62   70.69
   0  -5  -1  759.02   58.69
   0  -5  -1  776.92   59.69
   0  -5  -1  880.71   55.89
   0   5   1  974.30   57.99
   0   5   1  770.82   58.89
   0   5   1  750.92   64.09
   0   5   1  840.82   57.19
   0   5   1  892.31   65.39
   0   5   1  839.62   55.39
   0   5   1  753.02   85.69
   0   5   1  782.72   57.79
   0   5   1  815.82   56.29
  -1  -5  -1 1140.99   76.49
  -1  -5  -1 1061.69   72.59
  -1  -5  -1 1113.49   66.59
  -1  -5  -1  995.30   74.79
  -1  -5  -1 1195.78   84.89
  -1  -5  -1 1004.60   73.59
  -1  -5  -1 1019.30   82.39
  -1  -5  -1 1029.00   81.29
  -1  -5  -1 1113.69   75.59
  -1  -5  -1 1126.69   75.49
  -1  -5  -1 1111.09   78.59
  -1  -5  -1 1039.40   67.29
   1   5   1  907.11   75.09
   1   5   1 1075.89   81.99
   1   5   1 1056.49   74.89
   1   5   1  996.80   80.49
   1   5   1 1100.79   72.99
   1   5   1 1260.97   84.09
   1   5   1 1215.48   74.49
   1   5   1 1104.39   77.09
   1   5   1 1155.08   73.89
  -2  -5  -1  589.34   44.60
  -2  -5  -1  623.24   52.99
  -2  -5  -1  498.65   51.09
  -2  -5  -1  531.85   46.40
  -2  -5  -1  629.64   51.39
  -2  -5  -1  691.93   57.89
  -2  -5  -1  552.74   45.90
  -2  -5  -1  608.04   51.89
  -2  -5  -1  642.84   55.19
  -2  -5  -1  578.94   46.60
   2   5   1  622.64   45.90
   2   5   1  513.55   52.09
   2   5   1  550.74   48.70
   2   5   1  585.64   49.20
   2   5   1  635.44   46.20
   2   5   1  564.84   52.29
   2   5   1  598.74   52.19
   2   5   1  566.54   53.39
   2   5   1  700.23   59.19
   2   5   1  672.23   44.70
  -3  -5  -1    9.10   21.30
  -3  -5  -1   55.49   22.30
  -3  -5  -1   38.10   15.80
  -3  -5  -1   30.00   19.10
  -3  -5  -1   22.90   10.60
  -3  -5  -1   47.00   13.80
  -3  -5  -1   20.80   22.20
  -3  -5  -1   40.40   13.20
  -3  -5  -1   51.79   16.20
  -3  -5  -1   20.20   12.60
  -3  -5  -1   27.70   14.20
   3   5   1   38.40   12.90
   3   5   1   34.40   11.10
   3   5   1   31.90   22.80
   3   5   1   49.10   13.60
   3   5   1   21.90   14.10
   3   5   1   33.60   12.50
   3   5   1   19.50   14.90
   3   5   1   33.10   14.60
   3   5   1   34.00   14.70
  -4  -5  -1  491.65   52.59
  -4  -5  -1  542.95   47.00
  -4  -5  -1  525.45   60.19
  -4  -5  -1  508.35   57.49
  -4  -5  -1  524.85   36.90
  -4  -5  -1  553.84   58.09
  -4  -5  -1  561.04   49.30
  -4  -5  -1  592.34   63.49
  -4  -5  -1  521.65   51.59
  -4  -5  -1  520.55   47.10
  -4  -5  -1  563.64   61.39
  -4  -5  -1  562.64   44.30
   4   5   1  525.85   60.89
   4   5   1  540.35   42.90
   4   5   1  536.75   48.90
   4   5   1  497.55   53.29
   4   5   1  485.55   52.29
   4   5   1  498.05   53.09
   4   5   1  590.24   46.50
   4   5   1  528.05   46.50
  -5  -5  -1 1415.96  122.39
  -5  -5  -1 1671.53  102.59
  -5  -5  -1 1471.05  113.49
  -5  -5  -1 1703.73  106.49
  -5  -5  -1 1711.83  131.69
  -5  -5  -1 1627.84  126.99
  -5  -5  -1 1534.65  131.79
  -5  -5  -1 1562.44  117.19
  -5  -5  -1 1744.93  135.09
  -5  -5  -1 1582.44  113.99
  -5  -5  -1 1571.04  122.69
  -5  -5  -1 1370.06  128.29
   5   5   1 1706.33  108.29
   5   5   1 1692.93  102.49
   5   5   1 1500.05  123.79
   5   5   1 1538.45  122.29
   5   5   1 1714.53  110.89
   5   5   1 1588.74  118.19
   5   5   1 1703.53  114.49
   5   5   1 1598.24  127.99
   5   5   1 1727.63  126.49
  -6  -5  -1  676.33   67.69
  -6  -5  -1  742.73  105.99
  -6  -5  -1  743.53   60.19
  -6  -5  -1  544.55   75.09
  -6  -5  -1  647.04   77.89
  -6  -5  -1  680.03   64.39
  -6  -5  -1  645.64   66.09
   6   5   1  649.74   73.69
   6   5   1  664.93   62.29
   6   5   1  703.03   52.09
   6   5   1  812.02   78.19
   6   5   1  683.13   67.59
   6   5   1  719.13   76.29
   6   5   1  734.23   63.49
   6   5   1  855.01   84.89
  -7  -5  -1  229.78   57.29
  -7  -5  -1  195.48   38.60
  -7  -5  -1  156.88   39.90
  -7  -5  -1  227.08   38.00
  -7  -5  -1  215.78   42.10
  -7  -5  -1  109.19   41.10
  -7  -5  -1  151.38   42.10
   7   5   1   96.49   36.00
   7   5   1  146.99   33.00
   7   5   1  121.39   37.70
   7   5   1  203.88   29.90
   7   5   1  197.38   33.30
   7   5   1  263.37   67.49
   7   5   1  165.98   32.70
   7   5   1  111.89   47.20
  -8  -5  -1   83.49   46.10
  -8  -5  -1   12.40   39.10
  -8  -5  -1  -20.70   37.30
  -8  -5  -1   14.20   53.79
  -8  -5  -1  134.19   59.69
  -8  -5  -1   42.50   42.10
  -8  -5  -1   48.20   42.60
   8   5   1   10.40   17.90
   8   5   1   26.20   27.70
   8   5   1   81.39   32.00
   8   5   1   47.40   32.20
   8   5   1   47.60   42.80
   8   5   1   62.09   31.70
   8   5   1   -0.90   35.50
  -9  -5  -1   46.40   52.79
  -9  -5  -1    8.80   81.49
  -9  -5  -1  134.89   64.89
  -9  -5  -1   82.69   49.90
  -9  -5  -1   44.60   65.09
  -9  -5  -1  -17.70   55.59
  -9  -5  -1   53.49   76.19
   9   5   1  153.98   51.59
   9   5   1   11.20   49.99
   9   5   1   49.80   39.30
   9   5   1   69.59   39.40
   9   5   1   -7.50   37.10
   9   5   1   33.10   23.40
   9   5   1  112.09   51.19
 -10  -5  -1  154.08  111.39
 -10  -5  -1  357.36   87.49
 -10  -5  -1  161.48   73.39
 -10  -5  -1  184.88   60.29
  10   5   1  381.46   65.59
  12  -6  -1  304.37   53.49
  12  -6  -1  377.86   70.59
  12  -6  -1  425.16   69.19
  12  -6  -1  326.37   77.09
  12  -6  -1  362.86   76.89
 -12   6   1  357.66   82.09
 -12   6   1  181.08   74.59
 -12   6   1  443.36   59.59
 -12   6   1  334.37   99.09
 -12   6   1  233.78   59.49
 -12   6   1  305.27   85.99
  11  -6  -1  -30.70   48.70
  11  -6  -1   50.89   42.00
  11  -6  -1    1.60   54.49
  11  -6  -1   60.79   47.90
  11  -6  -1  -16.50   38.00
  11  -6  -1  104.29  127.89
  11  -6  -1   29.80   43.30
 -11   6   1  -55.79   39.70
 -11   6   1  -60.69   46.10
 -11   6   1   32.70  111.89
 -11   6   1   16.40   50.09
 -11   6   1   -9.20   51.89
 -11   6   1    3.20   33.60
 -11   6   1  -46.10   60.09
  10  -6  -1   48.70   72.39
  10  -6  -1  114.89   37.80
  10  -6  -1   74.29   39.30
  10  -6  -1  115.79   47.30
  10  -6  -1  136.89   48.90
  10  -6  -1   55.49   34.20
  10  -6  -1  100.79   36.20
  10  -6  -1  199.38   54.29
 -10   6   1  117.59   29.60
 -10   6   1  167.68   47.60
 -10   6   1  103.19   42.10
 -10   6   1  110.69   56.19
 -10   6   1  265.07  100.59
 -10   6   1   22.90   45.60
 -10   6   1  159.18   44.40
 -10   6   1   79.09   38.20
   9  -6  -1  711.43   74.79
   9  -6  -1  632.64  188.78
   9  -6  -1  624.84   71.89
   9  -6  -1  618.54   79.29
   9  -6  -1  717.93   70.99
   9  -6  -1  747.23   98.29
   9  -6  -1  753.12   73.09
   9  -6  -1  586.24   69.59
   9  -6  -1  712.13   82.49
  -9   6   1  624.04   59.29
  -9   6   1  597.64   76.49
  -9   6   1  488.25   73.79
  -9   6   1  729.53   83.59
  -9   6   1  695.13   77.89
  -9   6   1  600.54  109.69
  -9   6   1  714.23   99.39
  -9   6   1  827.32  102.89
  -9   6   1  663.53   67.69
  -9   6   1  755.12   79.59
   8  -6  -1 1448.26  117.89
   8  -6  -1 1480.85  116.79
   8  -6  -1 1605.04  125.49
   8  -6  -1 1720.73  116.29
   8  -6  -1 1329.17  112.39
   8  -6  -1 1263.07  128.69
   8  -6  -1 1589.44  120.89
   8  -6  -1 1537.55  156.88
   8  -6  -1 1345.27  115.99
  -8   6   1 1342.07  120.59
  -8   6   1 1397.56  118.79
  -8   6   1 1529.55  114.79
  -8   6   1 1485.65  106.49
  -8   6   1 1556.84  118.29
  -8   6   1 1375.16  129.39
  -8   6   1 1455.65  115.39
  -8   6   1 1584.44  139.49
  -8   6   1 1651.63  126.19
  -8   6   1 1568.74  131.99
   7  -6  -1  727.43   63.29
   7  -6  -1  844.72   76.89
   7  -6  -1  835.82   71.79
   7  -6  -1  759.22   94.89
   7  -6  -1  625.04   80.99
   7  -6  -1  744.13  122.29
   7  -6  -1  717.13   74.89
   7  -6  -1  893.91  107.89
   7  -6  -1  707.83   65.99
   7  -6  -1  731.13   64.59
   7  -6  -1  696.93   70.69
  -7   6   1  820.22   74.59
  -7   6   1  794.22   61.39
  -7   6   1  746.03   68.49
  -7   6   1  626.34  106.49
  -7   6   1  822.62   84.19
  -7   6   1  800.72   78.79
  -7   6   1  755.22   76.19
  -7   6   1  753.62   86.29
  -7   6   1  763.32   67.29
  -7   6   1  727.43   72.69
   6  -6  -1  161.88   27.20
   6  -6  -1  259.47   42.40
   6  -6  -1  242.18   35.10
   6  -6  -1  251.47   40.70
   6  -6  -1  263.37   55.09
   6  -6  -1  201.38   38.70
   6  -6  -1  322.17   63.99
   6  -6  -1  265.77   40.10
   6  -6  -1  220.38   47.70
   6  -6  -1  240.88   29.40
   6  -6  -1  193.98   37.20
  -6   6   1  193.38   35.10
  -6   6   1  207.58   56.89
  -6   6   1  140.09   28.70
  -6   6   1  245.08   42.30
  -6   6   1  360.66   53.09
  -6   6   1  193.28   37.20
  -6   6   1  205.18   32.70
  -6   6   1  196.58   34.90
  -6   6   1  229.38   46.00
  -6   6   1  200.58   27.10
  -6   6   1  273.77   30.70
   5  -6  -1   86.19   33.00
   5  -6  -1   66.29   22.60
   5  -6  -1  113.69   23.30
   5  -6  -1  103.29   18.10
   5  -6  -1   98.19   15.50
   5  -6  -1   62.89   26.70
   5  -6  -1   63.29   16.60
   5  -6  -1   72.29   39.40
   5  -6  -1   89.89   23.70
   5  -6  -1  106.09   34.10
   5  -6  -1   70.09   25.80
  -5   6   1   58.49   20.20
  -5   6   1  113.69   30.00
  -5   6   1   96.39   30.50
  -5   6   1   83.79   18.90
  -5   6   1   73.89   16.00
  -5   6   1   94.09   20.00
  -5   6   1   82.39   22.10
  -5   6   1   75.29   16.30
  -5   6   1  147.69   39.90
  -5   6   1   52.79   16.10
  -5   6   1   99.09   26.20
   4  -6  -1 1510.35   96.19
   4  -6  -1 1630.94  126.29
   4  -6  -1 1311.27  106.49
   4  -6  -1 1622.04  117.19
   4  -6  -1 1462.85  105.89
   4  -6  -1 1609.24  119.49
   4  -6  -1 1575.84  110.29
   4  -6  -1 1313.97  113.39
   4  -6  -1 1624.44  110.39
   4  -6  -1 1333.07  113.29
   4  -6  -1 1566.34  107.49
  -4   6   1 1397.16  108.39
  -4   6   1 1397.46  100.09
  -4   6   1 1681.03  112.49
  -4   6   1 1531.15  106.69
  -4   6   1 1357.46  110.89
  -4   6   1 1506.05   96.99
  -4   6   1 1512.25   97.59
  -4   6   1 1409.06  104.79
  -4   6   1 1665.23  112.99
  -4   6   1 1611.94  120.49
  -4   6   1 1592.24  117.99
   3  -6  -1 1362.26   98.89
   3  -6  -1 1586.54   98.69
   3  -6  -1 1242.88  103.89
   3  -6  -1 1105.89  103.99
   3  -6  -1 1418.36   98.59
   3  -6  -1 1326.07   96.19
   3  -6  -1 1632.04  111.39
   3  -6  -1 1467.45  105.59
   3  -6  -1 1500.55  111.99
  -3   6   1 1294.07   93.79
  -3   6   1 1488.15  101.79
  -3   6   1 1271.07   99.09
  -3   6   1 1282.57  102.49
  -3   6   1 1467.15  101.09
  -3   6   1 1481.35  111.49
  -3   6   1 1382.06   96.19
   2  -6  -1 2112.39  146.09
   2  -6  -1 2141.29  153.98
   2  -6  -1 2077.19  153.88
   2  -6  -1 2444.26  159.28
   2  -6  -1 2318.37  160.28
   2  -6  -1 2333.57  148.09
   2  -6  -1 2373.96  148.79
   2  -6  -1 2207.28  153.08
   2  -6  -1 2169.48  149.39
   2  -6  -1 2230.68  159.08
  -2   6   1 2485.65  151.48
  -2   6   1 2548.55  162.98
  -2   6   1 2359.26  147.99
  -2   6   1 2280.77  148.09
  -2   6   1 1963.40  152.38
  -2   6   1 2322.87  153.58
  -2   6   1 2275.27  149.69
  -2   6   1 2249.27  151.38
   1  -6  -1 2994.40  179.28
   1  -6  -1 2205.78  166.78
   1  -6  -1 2347.47  166.48
   1  -6  -1 2752.92  168.18
   1  -6  -1 2307.67  173.98
   1  -6  -1 2447.46  173.48
   1  -6  -1 2333.97  167.08
   1  -6  -1 2784.52  165.28
   1  -6  -1 2462.65  163.98
   1  -6  -1 2835.82  175.98
  -1   6   1 2503.25  171.48
  -1   6   1 2851.91  167.48
  -1   6   1 2559.84  161.98
  -1   6   1 2686.43  177.78
  -1   6   1 2504.95  164.58
  -1   6   1 2793.82  167.28
  -1   6   1 2544.15  169.78
  -1   6   1 2562.04  167.68
   0  -6  -1   80.09   14.80
   0  -6  -1   72.69   11.00
   0  -6  -1   39.20   14.50
   0  -6  -1   90.69   20.50
   0  -6  -1   58.59   11.40
   0  -6  -1   83.69   14.40
   0  -6  -1   61.89   20.50
   0  -6  -1   62.59   10.90
   0  -6  -1  111.89   22.70
   0  -6  -1   63.09   13.60
   0  -6  -1   79.19   16.30
   0  -6  -1   66.39   15.10
   0   6   1   92.19   13.50
   0   6   1   73.99   10.60
   0   6   1   56.59   23.90
   0   6   1   81.99   16.70
   0   6   1   89.19   16.20
   0   6   1   60.09   12.90
   0   6   1   76.19   13.10
   0   6   1   67.49   16.60
   0   6   1   70.59   11.40
   0   6   1   82.29   13.50
  -1  -6  -1  400.36   41.40
  -1  -6  -1  288.37   29.00
  -1  -6  -1  336.87   32.40
  -1  -6  -1  261.97   29.20
  -1  -6  -1  339.57   32.10
  -1  -6  -1  330.77   38.60
  -1  -6  -1  324.47   31.40
  -1  -6  -1  341.67   38.40
  -1  -6  -1  324.87   37.50
  -1  -6  -1  349.77   42.60
  -1  -6  -1  357.36   33.50
   1   6   1  293.37   32.70
   1   6   1  301.97   29.70
   1   6   1  356.36   30.60
   1   6   1  271.67   31.30
   1   6   1  364.26   37.80
   1   6   1  347.87   30.80
   1   6   1  365.36   37.20
   1   6   1  401.56   32.10
  -2  -6  -1  576.04   52.79
  -2  -6  -1  574.94   48.70
  -2  -6  -1  646.24   47.60
  -2  -6  -1  641.04   49.50
  -2  -6  -1  552.74   49.30
  -2  -6  -1  688.83   61.79
  -2  -6  -1  605.24   56.09
  -2  -6  -1  641.14   61.69
  -2  -6  -1  597.94   52.59
   2   6   1  672.63   48.70
   2   6   1  603.14   47.80
   2   6   1  533.65   50.49
   2   6   1  534.95   58.59
   2   6   1  579.94   50.69
   2   6   1  601.94   58.19
   2   6   1  671.13   47.00
   2   6   1  580.04   56.59
   2   6   1  577.14   58.29
  -3  -6  -1 1706.23  122.09
  -3  -6  -1 1733.73  119.59
  -3  -6  -1 1547.35  111.79
  -3  -6  -1 1700.13  115.69
  -3  -6  -1 1592.84  116.29
  -3  -6  -1 1619.04  122.79
  -3  -6  -1 1615.14  110.89
  -3  -6  -1 1697.13  123.59
  -3  -6  -1 1404.76  122.19
  -3  -6  -1 1655.63  124.49
  -3  -6  -1 1559.24  108.49
   3   6   1 1525.05  109.79
   3   6   1 1586.94  124.19
   3   6   1 1673.33  106.59
   3   6   1 1595.14  115.29
   3   6   1 1726.33  125.29
   3   6   1 1793.12  110.19
   3   6   1 1661.93  118.79
   3   6   1 1461.95  123.89
   3   6   1 1708.93  121.79
   3   6   1 1680.73  119.69
  -4  -6  -1 1125.09   98.99
  -4  -6  -1  993.80   94.09
  -4  -6  -1 1150.88  101.19
  -4  -6  -1 1102.29   79.29
  -4  -6  -1 1013.30   79.89
  -4  -6  -1 1062.79   79.19
  -4  -6  -1  970.30   86.19
  -4  -6  -1 1072.79   81.99
  -4  -6  -1 1036.00   88.79
  -4  -6  -1 1148.79   98.19
  -4  -6  -1 1148.29   91.99
   4   6   1 1067.39   74.39
   4   6   1  988.50   93.09
   4   6   1 1002.40   87.29
   4   6   1 1023.40   86.99
   4   6   1  940.41   82.39
   4   6   1 1027.30   89.99
   4   6   1 1091.29   79.69
   4   6   1 1288.67  101.99
  -5  -6  -1  428.86   58.89
  -5  -6  -1  544.35   61.69
  -5  -6  -1  584.14   65.99
  -5  -6  -1  494.35   71.49
  -5  -6  -1  502.95   53.59
  -5  -6  -1  590.94   84.19
  -5  -6  -1  549.54   44.50
  -5  -6  -1  533.95   52.89
   5   6   1  533.85   50.19
   5   6   1  484.05   55.89
   5   6   1  457.55   53.49
   5   6   1  564.24   47.90
   5   6   1  594.84   62.49
   5   6   1  528.05   81.89
   5   6   1  411.46   65.29
  -6  -6  -1  102.79   42.90
  -6  -6  -1   83.09   31.70
  -6  -6  -1   33.40   27.80
  -6  -6  -1   79.19   31.70
  -6  -6  -1   96.79   34.10
  -6  -6  -1   96.59   35.80
   6   6   1   91.39   24.10
   6   6   1   74.99   24.90
   6   6   1   29.40   30.20
   6   6   1   76.79   33.70
   6   6   1  -18.00   30.20
   6   6   1   71.99   23.70
   6   6   1   13.30   54.49
  -7  -6  -1  484.95   75.49
  -7  -6  -1  547.15   67.89
  -7  -6  -1  460.35   65.29
  -7  -6  -1  476.25   76.49
  -7  -6  -1  481.05   71.19
  -7  -6  -1  582.94   48.40
  -7  -6  -1  493.15   70.29
   7   6   1  622.04   76.79
   7   6   1  503.15   73.79
   7   6   1  601.54   73.49
   7   6   1  601.44   61.39
   7   6   1  539.85   41.00
   7   6   1  516.45   60.69
   7   6   1  618.94   54.99
  -8  -6  -1  603.84   97.39
  -8  -6  -1  578.54   74.89
  -8  -6  -1  602.74   85.29
  -8  -6  -1  483.45   77.09
  -8  -6  -1  449.16   82.29
  -8  -6  -1  419.86   81.59
  -8  -6  -1  646.74   59.89
   8   6   1  544.55   45.30
   8   6   1  474.65   76.79
   8   6   1  391.26   78.89
   8   6   1  441.06   66.79
   8   6   1  564.34   86.49
   8   6   1  593.94   60.59
   8   6   1  489.35   65.09
  -9  -6  -1  475.05   99.39
  -9  -6  -1  152.78   75.59
  -9  -6  -1  136.09  102.99
  -9  -6  -1  354.96   62.99
   9   6   1  329.67   61.69
   9   6   1  273.47   64.79
   9   6   1  295.97   66.49
   9   6   1  490.75   86.29
  12  -7  -1  -76.09   58.59
  12  -7  -1  115.89   66.29
 -12   7   1  217.08   61.69
  11  -7  -1  605.44  106.39
  11  -7  -1  805.82   93.19
  11  -7  -1  785.52   84.99
  11  -7  -1  850.21  104.79
  11  -7  -1  778.32  100.09
  11  -7  -1  707.33   86.49
 -11   7   1  754.82  108.69
 -11   7   1  735.43   74.29
 -11   7   1  755.12   82.79
 -11   7   1  796.82   97.39
 -11   7   1  805.82   94.49
 -11   7   1  755.32  112.09
  10  -7  -1 1111.29  105.39
  10  -7  -1 1328.67  112.29
  10  -7  -1  925.11  100.29
  10  -7  -1 1102.29  100.69
  10  -7  -1 1034.60  132.99
  10  -7  -1 1094.99  106.79
  10  -7  -1  951.50  122.19
  10  -7  -1 1074.09  117.89
 -10   7   1 1138.19   96.79
 -10   7   1 1167.18  118.99
 -10   7   1 1358.56  117.99
 -10   7   1 1187.68   90.09
 -10   7   1 1107.19  108.19
 -10   7   1  774.52  106.49
 -10   7   1 1430.66  171.98
 -10   7   1 1004.60  106.19
   9  -7  -1  135.09   31.30
   9  -7  -1  107.49   41.30
   9  -7  -1  200.28   40.80
   9  -7  -1  169.98   41.30
   9  -7  -1  197.08   71.39
   9  -7  -1  302.47   59.59
   9  -7  -1  201.38   40.80
   9  -7  -1  197.08   38.90
  -9   7   1  274.97   64.39
  -9   7   1  134.79   40.50
  -9   7   1  167.08   34.10
  -9   7   1  180.38   47.00
  -9   7   1  186.58   41.80
  -9   7   1  214.98   69.59
  -9   7   1  249.18   49.70
  -9   7   1  193.68   29.10
  -9   7   1  185.58   41.20
   8  -7  -1  -41.60   30.30
   8  -7  -1  -35.60   20.30
   8  -7  -1  -23.70   25.40
   8  -7  -1   30.80   45.40
   8  -7  -1  -45.90   24.60
   8  -7  -1   -5.90   80.79
   8  -7  -1   59.59   47.80
   8  -7  -1   -8.80   27.30
   8  -7  -1  -30.30   22.30
  -8   7   1   34.60   40.80
  -8   7   1  -26.10   15.80
  -8   7   1   21.70   28.60
  -8   7   1   -3.30   31.50
  -8   7   1   -0.10   27.40
  -8   7   1   14.40   48.00
  -8   7   1  -19.10   60.29
  -8   7   1   11.20   24.10
  -8   7   1   33.70   27.30
   7  -7  -1  170.58   28.70
   7  -7  -1  139.99   40.70
   7  -7  -1   82.79   37.00
   7  -7  -1  110.69   66.69
   7  -7  -1  117.39   28.80
   7  -7  -1   72.19   60.69
   7  -7  -1   90.69   29.70
   7  -7  -1  131.19   24.00
   7  -7  -1  132.59   45.40
  -7   7   1  137.99   25.30
  -7   7   1  122.99   20.90
  -7   7   1  130.89   35.90
  -7   7   1  168.58   31.90
  -7   7   1   99.29   34.10
  -7   7   1   47.00   52.69
  -7   7   1  163.58   37.30
  -7   7   1  175.48   36.00
  -7   7   1  174.58   58.29
   6  -7  -1 1128.89  108.99
   6  -7  -1 1273.37  101.49
   6  -7  -1 1225.78  104.59
   6  -7  -1 1241.38  100.09
   6  -7  -1 1470.05  125.59
   6  -7  -1 1269.77  121.89
   6  -7  -1 1242.78   89.59
   6  -7  -1 1209.68  129.59
   6  -7  -1 1159.58  103.09
   6  -7  -1 1374.26  105.99
  -6   7   1 1353.66  111.39
  -6   7   1 1457.15  111.29
  -6   7   1 1149.48   95.29
  -6   7   1 1311.87   94.09
  -6   7   1 1324.87  102.99
  -6   7   1 1228.58   88.59
  -6   7   1 1292.97   91.09
  -6   7   1 1146.49   98.59
  -6   7   1 1152.48  105.19
  -6   7   1 1192.18  123.59
  -6   7   1 1342.77  115.29
   5  -7  -1 2067.69  145.49
   5  -7  -1 1892.81  148.79
   5  -7  -1 2293.87  160.48
   5  -7  -1 2217.88  146.99
   5  -7  -1 1933.21  143.09
   5  -7  -1 2009.10  154.18
   5  -7  -1 2194.48  160.58
   5  -7  -1 2069.39  166.68
   5  -7  -1 1948.21  143.09
  -5   7   1 1979.90  129.19
  -5   7   1 1937.91  140.89
  -5   7   1 2109.89  146.59
  -5   7   1 1770.42  142.19
  -5   7   1 1944.41  131.89
  -5   7   1 2001.50  130.39
  -5   7   1 2273.37  150.08
  -5   7   1 2078.69  159.78
  -5   7   1 1918.81  147.89
  -5   7   1 1797.32  137.49
  -5   7   1 2065.79  155.48
   4  -7  -1  305.97   34.70
   4  -7  -1  390.46   52.09
   4  -7  -1  355.66   60.19
   4  -7  -1  368.76   43.60
   4  -7  -1  266.07   38.20
   4  -7  -1  352.86   37.10
   4  -7  -1  370.86   43.70
   4  -7  -1  345.27   44.50
   4  -7  -1  303.87   49.20
   4  -7  -1  251.47   40.90
  -4   7   1  307.97   33.50
  -4   7   1  323.77   46.00
  -4   7   1  287.77   21.70
  -4   7   1  341.67   53.99
  -4   7   1  296.37   34.80
  -4   7   1  332.57   40.40
  -4   7   1  384.26   57.79
  -4   7   1  277.97   38.60
  -4   7   1  293.47   28.70
  -4   7   1  301.17   23.40
  -4   7   1  317.37   23.00
   3  -7  -1   33.20   23.60
   3  -7  -1   15.90   12.90
   3  -7  -1   16.10   18.10
   3  -7  -1   37.60   28.20
   3  -7  -1   38.20   18.40
   3  -7  -1   33.90   13.40
   3  -7  -1   14.00   31.50
   3  -7  -1   -6.50   12.80
   3  -7  -1   34.00   19.00
   3  -7  -1   13.20   17.30
  -3   7   1    2.60    8.80
  -3   7   1   12.00   10.50
  -3   7   1   18.50   14.70
  -3   7   1   13.30   21.40
  -3   7   1    0.80   10.40
  -3   7   1   16.90   24.40
  -3   7   1   15.00   30.40
  -3   7   1   -0.40   14.80
  -3   7   1   22.40   13.20
   2  -7  -1  400.76   46.10
   2  -7  -1  448.06   54.19
   2  -7  -1  383.26   38.50
   2  -7  -1  412.76   41.10
   2  -7  -1  326.67   41.00
   2  -7  -1  380.76   35.70
   2  -7  -1  434.56   53.69
   2  -7  -1  396.26   42.90
   2  -7  -1  364.76   36.80
   2  -7  -1  371.66   48.60
  -2   7   1  316.07   39.00
  -2   7   1  363.16   35.10
  -2   7   1  382.66   39.30
  -2   7   1  376.16   33.80
  -2   7   1  374.66   36.70
  -2   7   1  424.26   57.49
  -2   7   1  405.26   42.50
  -2   7   1  367.66   38.30
   1  -7  -1  980.10   84.79
   1  -7  -1  990.10   75.09
   1  -7  -1  995.70   82.09
   1  -7  -1 1017.70   71.79
   1  -7  -1  893.01   72.19
   1  -7  -1  826.42   73.99
   1  -7  -1  892.61   70.09
   1  -7  -1  892.01   78.89
   1  -7  -1 1018.70   76.19
   1  -7  -1 1000.60   82.79
  -1   7   1  900.91   72.89
  -1   7   1 1097.99   73.89
  -1   7   1  946.01   77.89
  -1   7   1 1006.50   68.39
  -1   7   1  885.41   70.19
  -1   7   1 1064.69   74.59
  -1   7   1 1028.30   87.19
   0  -7  -1 1358.26  102.59
   0  -7  -1 1256.87   96.99
   0  -7  -1 1048.50   86.39
   0  -7  -1 1251.97   95.29
   0  -7  -1 1259.17   78.49
   0  -7  -1 1167.48   86.69
   0  -7  -1 1186.48   84.49
   0  -7  -1 1270.27   83.49
   0  -7  -1 1133.89   86.79
   0  -7  -1 1298.87   79.49
   0  -7  -1 1000.10   95.99
   0  -7  -1 1314.97   93.79
   0   7   1 1301.67   81.49
   0   7   1 1270.67   84.09
   0   7   1 1236.18   92.49
   0   7   1 1124.29   86.39
   0   7   1 1255.17   79.59
   0   7   1 1334.17   87.29
   0   7   1 1029.70   92.79
  -1  -7  -1  817.52   73.09
  -1  -7  -1  936.81   78.69
  -1  -7  -1  735.93   63.49
  -1  -7  -1  822.12   70.19
  -1  -7  -1  768.42   63.39
  -1  -7  -1  819.62   61.79
  -1  -7  -1  837.82   70.19
  -1  -7  -1  713.83   72.99
  -1  -7  -1  870.31   61.59
  -1  -7  -1  950.10   64.39
  -1  -7  -1  798.42   63.99
   1   7   1  821.32   64.39
   1   7   1  924.21   79.29
   1   7   1  698.93   63.99
   1   7   1  763.92   69.19
   1   7   1  930.11   62.69
   1   7   1  904.71   62.19
   1   7   1  816.22   60.69
   1   7   1  858.31   62.19
   1   7   1  805.02   72.79
  -2  -7  -1  473.65   45.60
  -2  -7  -1  479.45   51.69
  -2  -7  -1  366.36   39.30
  -2  -7  -1  448.66   40.20
  -2  -7  -1  493.75   55.99
  -2  -7  -1  422.56   54.19
  -2  -7  -1  434.06   43.10
  -2  -7  -1  384.16   46.60
  -2  -7  -1  387.86   39.20
  -2  -7  -1  442.16   48.10
  -2  -7  -1  401.26   39.80
   2   7   1  405.66   47.50
   2   7   1  414.36   41.10
   2   7   1  380.56   37.50
   2   7   1  454.95   42.20
   2   7   1  421.66   46.10
   2   7   1  486.85   55.19
   2   7   1  418.26   42.80
   2   7   1  475.55   40.00
   2   7   1  417.66   38.90
  -3  -7  -1    6.10   32.00
  -3  -7  -1    7.90   15.70
  -3  -7  -1   70.79   39.60
  -3  -7  -1   14.90   19.00
  -3  -7  -1   36.30   15.70
  -3  -7  -1   30.90   21.00
  -3  -7  -1   41.20   29.90
  -3  -7  -1   29.90   20.30
  -3  -7  -1    8.30   19.80
  -3  -7  -1   19.60   16.00
  -3  -7  -1   28.90   18.00
   3   7   1   60.19   17.60
   3   7   1   29.60   15.60
   3   7   1   21.70   18.50
   3   7   1    8.70   25.00
   3   7   1   28.80   22.10
   3   7   1   43.60   24.50
   3   7   1   58.39   15.60
   3   7   1   45.30   17.80
   3   7   1   22.80   22.60
  -4  -7  -1  247.78   42.50
  -4  -7  -1  298.07   51.89
  -4  -7  -1  275.87   44.80
  -4  -7  -1  192.98   47.50
  -4  -7  -1  205.58   33.10
  -4  -7  -1  218.98   30.70
  -4  -7  -1  224.98   35.70
  -4  -7  -1  180.88   38.90
   4   7   1  132.99   36.90
   4   7   1  210.48   31.10
   4   7   1  224.18   32.40
   4   7   1  195.58   34.30
   4   7   1  204.48   34.80
   4   7   1  226.78   29.40
   4   7   1  277.87   41.10
  -5  -7  -1  860.31   86.49
  -5  -7  -1  698.03   81.49
  -5  -7  -1  729.23   69.09
  -5  -7  -1  679.53   79.39
  -5  -7  -1  759.92   61.39
  -5  -7  -1  707.53   77.99
  -5  -7  -1  712.33   68.39
  -5  -7  -1  655.03  106.39
   5   7   1  712.03   80.89
   5   7   1  802.02   65.19
   5   7   1  639.64   67.69
   5   7   1  632.14   72.49
   5   7   1  826.22   79.19
   5   7   1  849.12   59.49
  -6  -7  -1  841.62   62.49
  -6  -7  -1  898.61   97.69
  -6  -7  -1  931.61   91.79
  -6  -7  -1  904.61   82.39
  -6  -7  -1  637.64   78.89
  -6  -7  -1  830.82   95.09
  -6  -7  -1  736.03   87.59
   6   7   1  861.41   78.69
   6   7   1  888.41   65.19
   6   7   1  811.72   89.89
   6   7   1 1012.50   89.99
   6   7   1  816.62   92.49
   6   7   1  878.01   75.49
  -7  -7  -1  224.88   52.29
  -7  -7  -1  190.38   58.19
  -7  -7  -1  259.77   74.29
  -7  -7  -1  247.38   56.69
  -7  -7  -1  269.37   56.49
  -7  -7  -1  278.27   54.49
   7   7   1  205.18   48.00
   7   7   1  111.99   50.29
   7   7   1  185.18   39.60
   7   7   1  234.98   55.89
   7   7   1  287.47   49.60
  -8  -7  -1  -29.20   46.80
  -8  -7  -1  -13.60   52.89
  -8  -7  -1  -45.10   58.59
  -8  -7  -1    0.90   83.59
   8   7   1  -97.89   48.80
   8   7   1   46.20   45.00
   8   7   1    3.50   50.59
   8   7   1  -41.70   35.80
  -9  -7  -1   36.90   66.19
  -9  -7  -1  -27.00   58.39
  -9  -7  -1   12.50   95.69
  -9  -7  -1   95.49   74.29
   9   7   1   89.79   59.89
   9   7   1  -22.60   41.10
   9   7   1   39.60   54.79
   9   7   1   51.79   67.19
  11  -8  -1  126.39   50.99
  11  -8  -1  220.18   62.39
  11  -8  -1  110.09   49.90
  11  -8  -1  217.38   52.39
 -11   8   1  117.79   56.59
 -11   8   1  134.89   65.99
 -11   8   1  192.18   68.49
 -11   8   1  185.98   54.49
 -11   8   1   88.19   57.09
 -11   8   1  136.49   34.80
  10  -8  -1   38.80   40.70
  10  -8  -1    3.20   54.59
  10  -8  -1  -23.10   34.80
  10  -8  -1   26.90   38.70
  10  -8  -1    6.60   70.39
  10  -8  -1   15.50   39.10
 -10   8   1   11.30   49.30
 -10   8   1   44.40   98.59
 -10   8   1   62.29   42.30
 -10   8   1  -87.29   54.39
 -10   8   1  149.29   79.59
 -10   8   1  -43.00   35.70
 -10   8   1   19.60   49.30
 -10   8   1   35.30   24.70
 -10   8   1   22.30   42.50
   9  -8  -1  370.76   66.29
   9  -8  -1  435.66   80.59
   9  -8  -1  416.26   60.99
   9  -8  -1  559.04   99.39
   9  -8  -1  366.56   73.79
   9  -8  -1  404.66   61.99
   9  -8  -1  532.85   56.79
  -9   8   1  459.85   63.59
  -9   8   1  374.66   67.59
  -9   8   1  558.34   76.29
  -9   8   1  487.95   68.29
  -9   8   1  480.55   46.90
  -9   8   1  478.35   61.19
  -9   8   1  414.46   57.39
  -9   8   1  526.45   95.59
  -9   8   1  312.87   59.19
   8  -8  -1  513.15   78.29
   8  -8  -1  581.44   78.59
   8  -8  -1  619.04   67.29
   8  -8  -1  624.44   64.99
   8  -8  -1  659.63   57.79
   8  -8  -1  629.34   73.59
   8  -8  -1  608.84  112.49
   8  -8  -1  548.05   89.49
  -8   8   1  671.73   53.69
  -8   8   1  559.54   67.89
  -8   8   1  538.85   73.19
  -8   8   1  506.65   62.49
  -8   8   1  687.03   77.29
  -8   8   1  629.34   77.19
  -8   8   1  592.74   64.29
  -8   8   1  620.34   87.09
   7  -8  -1  383.36   46.90
   7  -8  -1  404.96   66.29
   7  -8  -1  403.96   39.00
   7  -8  -1  298.27   53.79
   7  -8  -1  294.87   53.19
   7  -8  -1  439.06   87.89
   7  -8  -1  436.26   65.99
   7  -8  -1  444.86   57.69
  -7   8   1  369.76   43.70
  -7   8   1  429.86   45.20
  -7   8   1  332.17   53.19
  -7   8   1  276.07   49.60
  -7   8   1  303.87   55.79
  -7   8   1  469.75   53.89
  -7   8   1  353.36   66.39
  -7   8   1  430.86   38.20
   6  -8  -1  830.42   87.99
   6  -8  -1  781.62   87.09
   6  -8  -1  939.01   90.69
   6  -8  -1  935.61   90.19
   6  -8  -1  988.60  107.79
   6  -8  -1  905.61   79.69
   6  -8  -1  944.31  113.59
  -6   8   1  884.01   87.89
  -6   8   1  932.71  104.19
  -6   8   1  882.21   67.19
  -6   8   1 1013.60  120.09
  -6   8   1  859.31   80.49
  -6   8   1  888.91   79.19
  -6   8   1 1051.69   92.69
  -6   8   1  932.81  136.69
  -6   8   1  936.61   69.29
  -6   8   1  923.31   66.79
  -6   8   1  832.92   74.29
   5  -8  -1   62.49   31.90
   5  -8  -1   22.20   18.60
   5  -8  -1   58.39   28.60
   5  -8  -1   33.60   30.70
   5  -8  -1   70.59   33.20
   5  -8  -1   56.09   23.80
   5  -8  -1   61.29   64.49
   5  -8  -1   24.00   47.90
   5  -8  -1   43.40   47.60
   5  -8  -1   42.00   20.00
  -5   8   1   67.19   17.90
  -5   8   1   58.19   22.20
  -5   8   1   15.30   29.10
  -5   8   1   71.19    9.60
  -5   8   1   29.20   10.40
  -5   8   1   29.40   36.70
  -5   8   1   43.00   13.60
  -5   8   1   68.69   55.59
  -5   8   1   61.09   43.80
  -5   8   1   69.49   19.80
   4  -8  -1   22.20   26.80
   4  -8  -1   32.50   16.60
   4  -8  -1   -0.90   29.80
   4  -8  -1   -2.00   25.70
   4  -8  -1  -15.50   16.20
   4  -8  -1   27.90   41.10
   4  -8  -1  -11.10   19.50
   4  -8  -1    9.60   15.00
   4  -8  -1   30.90   29.50
   4  -8  -1   84.39   50.89
   4  -8  -1   23.80   19.70
  -4   8   1   16.10   14.50
  -4   8   1    5.70   12.70
  -4   8   1   58.09   45.30
  -4   8   1    4.50   22.70
  -4   8   1  -22.60   29.60
  -4   8   1   28.30   11.70
  -4   8   1    2.50   13.90
  -4   8   1  -18.00   33.50
  -4   8   1   20.00   15.60
   3  -8  -1  319.47   42.10
   3  -8  -1  297.47   33.60
   3  -8  -1  182.18   36.10
   3  -8  -1  289.77   39.50
   3  -8  -1  340.97   47.60
   3  -8  -1  274.57   33.70
   3  -8  -1  286.77   38.00
   3  -8  -1  308.57   41.90
   3  -8  -1  211.68   53.29
   3  -8  -1  321.07   55.89
  -3   8   1  295.37   54.29
  -3   8   1  229.88   32.50
  -3   8   1  283.57   44.10
  -3   8   1  282.87   39.10
  -3   8   1  305.07   32.70
  -3   8   1  300.87   38.80
  -3   8   1  276.47   30.90
  -3   8   1  328.27   49.30
   2  -8  -1 1373.86  107.59
   2  -8  -1 1405.06  109.79
   2  -8  -1 1573.74  108.79
   2  -8  -1 1439.56  118.99
   2  -8  -1 1479.35  104.99
   2  -8  -1 1443.06  114.49
   2  -8  -1 1573.54  127.39
   2  -8  -1 1651.43  111.39
   2  -8  -1 1392.06  115.09
   2  -8  -1 1704.13  124.49
  -2   8   1 1466.25  101.89
  -2   8   1 1639.84  112.39
  -2   8   1 1414.36  105.49
  -2   8   1 1414.56  106.59
  -2   8   1 1498.65  113.99
  -2   8   1 1540.75  109.19
  -2   8   1 1415.76  109.89
  -2   8   1 1756.32  131.79
  -2   8   1 1681.03  112.69
   1  -8  -1  844.42   68.69
   1  -8  -1  945.71   76.99
   1  -8  -1  769.42   77.69
   1  -8  -1  916.51   71.09
   1  -8  -1  854.11   70.59
   1  -8  -1  900.21   91.69
   1  -8  -1  833.12   79.89
   1  -8  -1  865.91   71.69
   1  -8  -1 1024.80   88.39
   1  -8  -1  882.01   75.29
  -1   8   1 1155.88   93.59
  -1   8   1  964.60   73.39
  -1   8   1  783.12   68.19
  -1   8   1 1065.69   72.19
  -1   8   1  856.11   74.99
  -1   8   1  913.71   65.99
  -1   8   1  833.42   71.89
   0  -8  -1  113.99   29.70
   0  -8  -1   91.19   20.10
   0  -8  -1  115.09   23.00
   0  -8  -1  118.89   22.70
   0  -8  -1  118.79   18.60
   0  -8  -1  145.89   39.30
   0  -8  -1  107.99   27.40
   0  -8  -1   89.69   16.50
   0  -8  -1   79.29   21.20
   0  -8  -1  128.79   16.50
   0  -8  -1  125.79   35.60
   0  -8  -1  120.99   14.60
   0   8   1  143.29   21.80
   0   8   1   76.79   34.70
   0   8   1   91.39   22.00
   0   8   1   79.99   21.00
   0   8   1  127.49   17.10
   0   8   1  106.29   13.70
   0   8   1  115.29   23.50
   0   8   1  106.39   19.80
   0   8   1  103.49   18.00
  -1  -8  -1   11.80   14.60
  -1  -8  -1    3.90   15.00
  -1  -8  -1   13.10   13.10
  -1  -8  -1   13.20   12.40
  -1  -8  -1    0.20   36.10
  -1  -8  -1   37.60   19.20
  -1  -8  -1    0.00   19.20
  -1  -8  -1   37.80   28.50
  -1  -8  -1   -2.60   19.20
  -1  -8  -1    0.40   15.30
  -1  -8  -1  -28.20   28.80
   1   8   1   20.80   16.40
   1   8   1   30.90   19.90
   1   8   1  -14.00   13.60
   1   8   1  -37.80   30.90
   1   8   1    0.80   11.80
   1   8   1   -9.30   14.60
   1   8   1    6.00   17.20
   1   8   1    3.90   12.20
   1   8   1   11.80   15.90
  -2  -8  -1   59.49   27.00
  -2  -8  -1   78.49   20.50
  -2  -8  -1   63.89   40.80
  -2  -8  -1   50.29   35.10
  -2  -8  -1   18.10   41.80
  -2  -8  -1   57.09   20.40
  -2  -8  -1   61.99   24.20
  -2  -8  -1   73.19   22.00
  -2  -8  -1   60.39   19.40
  -2  -8  -1   29.10   22.80
   2   8   1   49.50   22.10
   2   8   1   49.30   20.10
   2   8   1   69.89   18.00
   2   8   1   34.00   22.30
   2   8   1   49.10   31.50
   2   8   1   39.90   21.80
   2   8   1   50.89   19.80
   2   8   1   50.09   16.10
   2   8   1   60.49   17.90
  -3  -8  -1  583.24   60.59
  -3  -8  -1  556.44   65.39
  -3  -8  -1  562.54   68.39
  -3  -8  -1  547.05   54.79
  -3  -8  -1  488.65   52.59
  -3  -8  -1  621.64   55.49
  -3  -8  -1  633.44   71.19
  -3  -8  -1  603.74   61.59
   3   8   1  513.45   56.89
   3   8   1  582.64   49.50
   3   8   1  605.74   57.19
   3   8   1  624.74   51.19
   3   8   1  532.75   68.69
   3   8   1  621.14   57.99
   3   8   1  470.85   63.29
   3   8   1  582.74   51.39
  -4  -8  -1 1284.07  106.59
  -4  -8  -1 1141.09  104.79
  -4  -8  -1 1461.85  127.39
  -4  -8  -1 1219.98  120.09
  -4  -8  -1 1660.93  129.49
  -4  -8  -1 1324.17  116.59
  -4  -8  -1 1597.74  118.59
  -4  -8  -1 1477.55  105.99
   4   8   1 1560.44   97.09
   4   8   1 1538.65  113.19
   4   8   1 1322.17  120.79
   4   8   1 1472.35  104.29
   4   8   1 1579.74  114.19
   4   8   1 1478.55  114.19
  -5  -8  -1  246.38   50.79
  -5  -8  -1  379.76   53.59
  -5  -8  -1  358.66   63.19
  -5  -8  -1  361.26   41.20
  -5  -8  -1  403.16   85.79
  -5  -8  -1  411.56   57.49
  -5  -8  -1  359.86   50.89
   5   8   1  485.45   62.89
   5   8   1  269.27   48.90
   5   8   1  358.46   46.80
   5   8   1  381.66   60.09
   5   8   1  423.56   46.80
   5   8   1  373.56   36.10
  -6  -8  -1   74.89   51.59
  -6  -8  -1  -28.30   21.40
  -6  -8  -1   76.99   57.09
  -6  -8  -1   32.70   45.30
  -6  -8  -1   15.70   33.90
  -6  -8  -1  -41.90   38.80
  -6  -8  -1   36.40   36.80
   6   8   1   14.00   29.60
   6   8   1   16.00   38.30
   6   8   1   33.20   41.10
   6   8   1  -50.59   34.80
   6   8   1    8.00   28.00
  -7  -8  -1   68.19   74.59
  -7  -8  -1   80.39   50.89
  -7  -8  -1   64.49   47.50
  -7  -8  -1   13.40   54.09
  -7  -8  -1  -58.89   52.09
   7   8   1   25.20   50.39
   7   8   1   47.90   36.10
   7   8   1   -6.70   46.60
   7   8   1   16.00   35.30
   7   8   1   47.90   44.00
  -8  -8  -1  360.76   73.59
  -8  -8  -1  375.26  118.39
  -8  -8  -1  393.86   83.29
   8   8   1  359.26   71.99
   8   8   1  277.77   68.89
   8   8   1  375.76   62.79
   8   8   1  414.66   76.49
  11  -9  -1  207.38   64.29
  11  -9  -1  455.25   71.99
  11  -9  -1  298.17   57.29
  11  -9  -1  313.97   66.39
  11  -9  -1  264.87   80.59
  11  -9  -1  350.96   51.49
 -11   9   1  277.07   60.89
 -11   9   1  245.68   96.19
 -11   9   1  259.47   72.39
 -11   9   1  204.98   38.90
  10  -9  -1  468.35   67.19
  10  -9  -1  304.97   61.39
  10  -9  -1  395.56   59.79
  10  -9  -1  333.67   49.50
  10  -9  -1  302.67   58.29
 -10   9   1  296.27   66.69
 -10   9   1  318.97   64.19
 -10   9   1  332.57   46.60
 -10   9   1  467.85   65.99
 -10   9   1  253.47   50.29
 -10   9   1  268.17   51.79
   9  -9  -1  766.62  100.99
   9  -9  -1  825.02  111.59
   9  -9  -1  696.33   65.89
   9  -9  -1  635.14   83.69
   9  -9  -1  603.64   75.69
   9  -9  -1  729.73   81.59
   9  -9  -1  654.23   71.99
  -9   9   1  715.93   82.99
  -9   9   1  664.53   62.09
  -9   9   1  761.82   91.59
  -9   9   1  898.81   96.49
  -9   9   1  769.22  107.59
  -9   9   1  631.74   72.29
  -9   9   1  713.43   82.39
  -9   9   1  849.41   77.89
   8  -9  -1  -17.30   31.00
   8  -9  -1   -6.00   33.50
   8  -9  -1  -16.00   26.60
   8  -9  -1   -0.50   37.20
   8  -9  -1  -83.09  105.69
   8  -9  -1   22.90   69.89
  -8   9   1   53.39   29.60
  -8   9   1   26.00   33.50
  -8   9   1   39.70   37.10
  -8   9   1   20.20   26.60
  -8   9   1   19.40   18.30
  -8   9   1   15.50   35.40
  -8   9   1    2.00   29.30
   7  -9  -1  108.69   37.50
   7  -9  -1  159.98   36.10
   7  -9  -1  110.99   62.19
   7  -9  -1  227.68   93.79
   7  -9  -1  143.19   34.30
   7  -9  -1  213.78   63.59
   7  -9  -1  140.19   42.80
   7  -9  -1  127.79   42.60
  -7   9   1  143.79   32.90
  -7   9   1  234.08   31.50
  -7   9   1   84.49   34.30
  -7   9   1  164.68   25.40
  -7   9   1  309.47   66.99
  -7   9   1  162.48   40.00
  -7   9   1  153.78   41.10
  -7   9   1  192.88   26.70
   6  -9  -1  711.03  101.89
   6  -9  -1  640.44   64.79
   6  -9  -1  510.15   81.89
   6  -9  -1  647.54   88.39
   6  -9  -1  499.75   72.79
   6  -9  -1  611.94   60.29
   6  -9  -1  565.74   80.49
   6  -9  -1  557.14   74.39
   6  -9  -1  664.73   63.79
  -6   9   1  571.84   68.99
  -6   9   1  581.54   42.90
  -6   9   1  592.14   43.90
  -6   9   1  542.35   65.49
  -6   9   1  671.93   52.49
  -6   9   1  677.23   80.89
  -6   9   1  592.04   59.29
  -6   9   1  612.34   41.50
   5  -9  -1  783.62   71.39
   5  -9  -1  776.02   81.09
   5  -9  -1  739.13   68.29
   5  -9  -1  868.51  102.89
   5  -9  -1  769.02   85.79
   5  -9  -1  721.53   81.49
   5  -9  -1  768.42   87.29
   5  -9  -1  853.21   89.19
   5  -9  -1  787.62   74.99
   5  -9  -1  816.32  117.89
  -5   9   1  850.61   68.99
  -5   9   1  779.42   62.69
  -5   9   1  853.11   81.09
  -5   9   1  898.61  102.49
  -5   9   1  852.31   71.29
  -5   9   1  766.42   73.49
  -5   9   1  718.13   74.09
   4  -9  -1 1409.66  117.39
   4  -9  -1 1554.24  120.19
   4  -9  -1 1727.23  121.99
   4  -9  -1 1729.43  150.28
   4  -9  -1 1642.54  132.29
   4  -9  -1 1422.16  109.09
   4  -9  -1 1488.85  121.49
   4  -9  -1 1332.07  125.99
   4  -9  -1 1453.75  113.19
   4  -9  -1 1597.34  127.79
  -4   9   1 1385.06  118.79
  -4   9   1 1504.35  115.09
  -4   9   1 1498.55  109.59
  -4   9   1 1403.66  105.29
  -4   9   1 1522.05  118.09
  -4   9   1 1664.73  127.89
   3  -9  -1  202.28   62.29
   3  -9  -1  135.99   60.99
   3  -9  -1  172.98   32.20
   3  -9  -1  199.38   29.00
   3  -9  -1  187.88   38.10
   3  -9  -1  133.19   35.30
   3  -9  -1  183.68   39.20
   3  -9  -1  182.38   35.40
   3  -9  -1  126.99   28.80
   3  -9  -1  207.38   29.60
  -3   9   1  151.68   29.40
  -3   9   1  109.59   35.90
  -3   9   1  128.99   22.60
  -3   9   1  183.68   26.30
  -3   9   1  178.48   57.49
  -3   9   1  125.59   28.90
  -3   9   1  186.58   39.60
  -3   9   1  127.79   23.90
  -3   9   1  134.99   32.80
   2  -9  -1   54.19   51.99
   2  -9  -1   48.10   29.60
   2  -9  -1   26.40   18.60
   2  -9  -1   38.20   21.90
   2  -9  -1   57.39   18.60
   2  -9  -1   51.99   30.00
   2  -9  -1   -1.90   26.50
   2  -9  -1   66.69   49.20
   2  -9  -1   27.20   24.80
   2  -9  -1   62.99   21.90
  -2   9   1   59.99   21.40
  -2   9   1   82.89   55.59
  -2   9   1   29.30   14.80
  -2   9   1   44.50   15.10
  -2   9   1   21.60   15.60
  -2   9   1   20.30   47.40
  -2   9   1   55.69   21.80
   1  -9  -1  911.11   96.19
   1  -9  -1  819.02   77.39
   1  -9  -1  769.92   65.99
   1  -9  -1  850.11   75.09
   1  -9  -1  761.72   76.29
   1  -9  -1  731.83   71.39
   1  -9  -1  673.63   74.19
   1  -9  -1  839.42   69.19
   1  -9  -1  797.52   67.79
  -1   9   1  762.12   75.39
  -1   9   1  690.13   67.19
  -1   9   1  781.42   65.69
  -1   9   1  866.41   63.89
  -1   9   1  976.40   68.09
  -1   9   1  817.22   73.79
  -1   9   1  899.21   99.79
   0  -9  -1 1630.34  124.39
   0  -9  -1 1617.34  135.69
   0  -9  -1 1958.60  136.29
   0  -9  -1 1601.64  122.79
   0  -9  -1 1668.23  132.89
   0  -9  -1 1612.54  120.99
   0  -9  -1 1599.84  120.49
   0  -9  -1 1776.02  108.19
   0  -9  -1 1790.12  138.59
   0  -9  -1 1784.22  112.09
   0  -9  -1 1806.82  109.19
   0   9   1 1485.35  129.89
   0   9   1 1773.52  124.89
   0   9   1 1777.32  117.99
   0   9   1 1754.12  109.99
   0   9   1 1458.55  121.49
   0   9   1 1698.23  128.49
   0   9   1 1975.40  148.39
   0   9   1 1797.12  120.89
   0   9   1 1841.02  108.99
  -1  -9  -1  893.21   74.89
  -1  -9  -1  900.31   76.59
  -1  -9  -1  930.31   99.59
  -1  -9  -1 1038.30   70.79
  -1  -9  -1  963.20   67.49
  -1  -9  -1  888.31   87.99
  -1  -9  -1  856.71   78.39
  -1  -9  -1  943.51   82.69
   1   9   1  800.32   82.49
   1   9   1  881.91   85.59
   1   9   1 1011.60   99.89
   1   9   1  982.40   67.79
   1   9   1  861.11   72.39
   1   9   1  786.92   77.79
   1   9   1 1125.59   74.19
   1   9   1  941.01   71.59
  -2  -9  -1  546.45   58.69
  -2  -9  -1  449.06   50.39
  -2  -9  -1  450.35   53.99
  -2  -9  -1  511.95   49.00
  -2  -9  -1  432.76   49.70
  -2  -9  -1  478.95   66.49
  -2  -9  -1  426.46   48.70
   2   9   1  462.65   45.40
   2   9   1  507.55   46.50
   2   9   1  492.35   73.29
   2   9   1  503.05   46.70
   2   9   1  424.36   62.79
   2   9   1  420.26   46.70
   2   9   1  433.56   55.29
   2   9   1  439.36   52.59
  -3  -9  -1  468.65   52.69
  -3  -9  -1  530.05   69.49
  -3  -9  -1  513.55   71.49
  -3  -9  -1  388.96   54.49
  -3  -9  -1  519.35   55.29
  -3  -9  -1  497.25   57.29
  -3  -9  -1  422.16   63.49
  -3  -9  -1  450.85   54.59
   3   9   1  427.76   45.90
   3   9   1  445.86   43.50
   3   9   1  475.45   54.09
   3   9   1  391.46   56.59
   3   9   1  534.05   52.89
   3   9   1  498.05   51.89
   3   9   1  354.36   56.89
  -4  -9  -1   31.80   33.10
  -4  -9  -1   55.29   30.40
  -4  -9  -1   41.40   29.30
  -4  -9  -1   53.69   35.60
  -4  -9  -1   78.89   25.10
  -4  -9  -1  106.79   36.50
  -4  -9  -1  102.99   58.89
  -4  -9  -1   88.39   46.90
   4   9   1   58.99   28.50
   4   9   1   64.09   24.10
   4   9   1   49.90   26.60
   4   9   1  106.09   37.10
   4   9   1   97.09   34.80
  -5  -9  -1  277.77   56.49
  -5  -9  -1  329.17   59.99
  -5  -9  -1  360.86   44.00
  -5  -9  -1  400.06   59.49
  -5  -9  -1  519.05   77.59
  -5  -9  -1  356.96   67.99
  -5  -9  -1  349.96   52.99
   5   9   1  409.06   49.40
   5   9   1  328.27   67.99
   5   9   1  367.56   58.29
   5   9   1  300.47   49.90
   5   9   1  282.27   54.79
  -6  -9  -1  860.31  103.29
  -6  -9  -1  748.03  102.99
  -6  -9  -1 1140.69  124.09
  -6  -9  -1  771.12  116.29
  -6  -9  -1  863.51   99.59
  -6  -9  -1  925.41  112.99
   6   9   1  866.61   90.49
   6   9   1  947.01  112.69
   6   9   1 1036.50  102.99
   6   9   1  928.41   94.59
  -7  -9  -1 1133.99  158.68
  -7  -9  -1  817.12  114.29
  -7  -9  -1  742.73  125.69
  -7  -9  -1  962.60  157.98
   7   9   1  784.32  116.59
   7   9   1  973.30  105.59
   7   9   1  711.43  123.49
   7   9   1  998.20  106.49
  10 -10  -1  -19.80   52.69
  10 -10  -1   43.00   37.60
  10 -10  -1   59.89   72.39
  10 -10  -1  -27.30   48.10
 -10  10   1   26.90   40.90
 -10  10   1    8.60   47.80
 -10  10   1   16.70   46.10
 -10  10   1   67.49   52.59
 -10  10   1    9.10   27.70
 -10  10   1   72.79   58.59
   9 -10  -1  100.99   49.40
   9 -10  -1  115.59   40.40
   9 -10  -1  196.08   59.99
   9 -10  -1   95.79   34.90
   9 -10  -1  117.79   40.00
  -9  10   1  138.09   25.70
  -9  10   1   -4.50   46.40
  -9  10   1  112.99   45.80
  -9  10   1  131.59   49.40
  -9  10   1   90.49   38.00
  -9  10   1  105.19   35.30
   8 -10  -1  484.95  158.68
   8 -10  -1  488.95   82.39
   8 -10  -1  467.85   60.19
   8 -10  -1  519.45   66.49
   8 -10  -1  430.56   69.59
   8 -10  -1  442.16   75.59
  -8  10   1  573.84   48.50
  -8  10   1  389.46   61.79
  -8  10   1  372.36   71.49
  -8  10   1  537.85   61.39
  -8  10   1  479.35   68.19
  -8  10   1  473.65   48.30
  -8  10   1  362.36   82.39
  -8  10   1  423.76   63.89
   7 -10  -1  622.54   71.79
   7 -10  -1  602.44   81.09
   7 -10  -1  803.92  124.59
[truncated: 3,728,156 more chars]
