# Supplementary material for: Cyanate Formation via Photolytic Splitting of Dinitrogen
Source: JACS Au. 2021 May 20;1(6):879–94. doi: 10.1021/jacsau.1c00117 (PMC8243327; doi:10.1021/jacsau.1c00117)
Supplement: Supplementary file 7 — au1c00117_si_007.cif [file au1c00117_si_007.cif]

data_global
_audit_creation_method                  'APEX3 v2016.9-0'

_publ_requested_journal                 ?

_publ_contact_author_name               ?
_publ_contact_author_address            
;
;
_publ_contact_author_email              ?
_publ_contact_author_fax                ?
_publ_contact_author_phone              ?

_publ_section_title                     
;
;
_publ_section_abstract                  
;
;
_publ_section_references                
;
;
_publ_section_comment                   
;
;

data_SJKF_BS_071019
_chemical_name_systematic               ?
_chemical_name_common                   BS-D-176
_chemical_formula_moiety                ?
_chemical_formula_sum                   'C36 H72 N Na O8 P2 W'
_chemical_formula_iupac                 ?
_chemical_formula_weight                915.72

_chemical_melting_point                 ?

_space_group_crystal_system             monoclinic
_space_group_name_H-M_alt               'P 1 21/n 1'
_space_group_name_Hall                  '-P 2yn'
loop_
    _space_group_symop_operation_xyz
    'x, y, z'
    '-x+1/2, y+1/2, -z+1/2'
    '-x, -y, -z'
    'x-1/2, -y-1/2, z-1/2'

_cell_length_a                          10.2148(9)
_cell_length_b                          21.2618(17)
_cell_length_c                          19.0681(17)
_cell_angle_alpha                       90
_cell_angle_beta                        93.444(3)
_cell_angle_gamma                       90
_cell_volume                            4133.8(6)
_cell_formula_units_Z                   4
_cell_measurement_reflns_used           9370
_cell_measurement_theta_min             2.2085
_cell_measurement_theta_max             25.7315
_cell_measurement_temperature           100.(2)

_exptl_crystal_description              Plate
_exptl_crystal_colour                   'clear intense orange'
_exptl_crystal_size_max                 0.451
_exptl_crystal_size_mid                 0.231
_exptl_crystal_size_min                 0.068
_exptl_crystal_density_diffrn           1.471
_exptl_crystal_density_meas             ?
_exptl_crystal_density_method           'not measured'
_exptl_crystal_F_000                    1896

_exptl_absorpt_coefficient_mu           2.929
_exptl_absorpt_correction_type          Multi-Scan
_exptl_absorpt_process_details          
;
SADABS-2016/2 - Bruker AXS area detector scaling and absorption correction
;
_exptl_absorpt_correction_T_min         0.44
_exptl_absorpt_correction_T_max         0.83

_exptl_special_details                  
;
; 

_diffrn_ambient_temperature             100.(2)

_diffrn_source                          'microfucus sealed tube'
_diffrn_source_type                     'INCOATEC microfocus sealed tube'

_diffrn_radiation_type                  MoK\a
_diffrn_radiation_wavelength            0.71073
_diffrn_radiation_monochromator         'multilayer optics'

_diffrn_measurement_device_type         'Bruker D8 Venture CMOS'
_diffrn_measurement_method              'omega and phi scans'

_diffrn_detector_area_resol_mean        10.4167

_diffrn_reflns_number                   114649
_diffrn_reflns_av_R_equivalents         0.0962
_diffrn_reflns_av_unetI/netI            0.0355
_diffrn_reflns_theta_min                2.19
_diffrn_reflns_theta_max                25.76
_diffrn_reflns_theta_full               25.76
_diffrn_measured_fraction_theta_max     0.998
_diffrn_measured_fraction_theta_full    0.998
_diffrn_reflns_limit_h_min              -12
_diffrn_reflns_limit_h_max              12
_diffrn_reflns_limit_k_min              -25
_diffrn_reflns_limit_k_max              22
_diffrn_reflns_limit_l_min              -23
_diffrn_reflns_limit_l_max              23

_refine_special_details                 
;
;

_reflns_number_total                    7903
_reflns_number_gt                       7068
_reflns_threshold_expression            'I > 2\s(I)'

_refine_ls_structure_factor_coef        Fsqd
_refine_ls_matrix_type                  full
_refine_ls_R_factor_all                 0.0601
_refine_ls_R_factor_gt                  0.0521
_refine_ls_wR_factor_gt                 0.1305
_refine_ls_wR_factor_ref                0.1345
_refine_ls_goodness_of_fit_ref          1.350
_refine_ls_restrained_S_all             1.350
_refine_ls_number_reflns                7903
_refine_ls_number_parameters            454
_refine_ls_number_restraints            0
_refine_ls_number_constraints           ?
_refine_ls_hydrogen_treatment           constr
_refine_ls_weighting_scheme             calc
_refine_ls_weighting_details            
    'w=1/[\s^2^(Fo^2^)+53.7676P] where P=(Fo^2^+2Fc^2^)/3'

_atom_sites_solution_hydrogens          geom
_atom_sites_solution_primary            ?
_atom_sites_solution_secondary          ?

_refine_ls_shift/su_max                 0.001
_refine_ls_shift/su_mean                0.000
_refine_diff_density_max                2.155
_refine_diff_density_min                -1.946
_refine_ls_extinction_method            none
_refine_ls_extinction_coef              ?

loop_
    _atom_type_symbol
    _atom_type_description
    _atom_type_scat_dispersion_real
    _atom_type_scat_dispersion_imag
    _atom_type_scat_source
    C C 0.0033 0.0016 'International Tables Vol C Tables 4.2.6.8 and 6.1.1.4'
    H H 0.0000 0.0000 'International Tables Vol C Tables 4.2.6.8 and 6.1.1.4'
    N N 0.0061 0.0033 'International Tables Vol C Tables 4.2.6.8 and 6.1.1.4'
    Na Na 0.0362 0.0249
     'International Tables Vol C Tables 4.2.6.8 and 6.1.1.4'
    O O 0.0106 0.0060 'International Tables Vol C Tables 4.2.6.8 and 6.1.1.4'
    P P 0.1023 0.0942 'International Tables Vol C Tables 4.2.6.8 and 6.1.1.4'
    W W -0.8490 6.8722 'International Tables Vol C Tables 4.2.6.8 and 6.1.1.4'

_computing_data_collection              'Bruker Instrument Service vV6.2.4'
_computing_cell_refinement              'SAINT V8.37A (Bruker AXS Inc., 2015)'
_computing_data_reduction               'SAINT V8.37A (Bruker AXS Inc., 2015)'
_computing_structure_solution           'SHELXT-2014 (Sheldrick, 2014)'
_computing_structure_refinement         'SHELXL-2014/7 (Sheldrick, 2014)'
_computing_molecular_graphics           'shelXle (C.B. Huebschle, rev 807)'
_computing_publication_material         ?

loop_
    _atom_site_type_symbol
    _atom_site_label
    _atom_site_fract_x
    _atom_site_fract_y
    _atom_site_fract_z
    _atom_site_U_iso_or_equiv
    _atom_site_adp_type
    _atom_site_calc_flag
    _atom_site_refinement_flags_adp
    _atom_site_refinement_flags_occupancy
    _atom_site_refinement_flags_posn
    _atom_site_occupancy
    _atom_site_disorder_assembly
    _atom_site_disorder_group
    W W1 0.26802(3) 0.55177(2) 0.26897(2) 0.01608(10) Uani d . . . 1 . .
    P P1 0.24825(19) 0.51440(10) 0.14859(10) 0.0204(4) Uani d . . . 1 . .
    P P2 0.19208(17) 0.59067(9) 0.38036(10) 0.0160(4) Uani d . . . 1 . .
    Na Na1 0.6332(3) 0.72518(16) 0.23206(18) 0.0273(7) Uani d . . . 1 . .
    O O1 0.5164(6) 0.4781(3) 0.3233(3) 0.0295(13) Uani d . . . 1 . .
    O O2 0.4407(6) 0.6664(3) 0.2318(3) 0.0287(13) Uani d . . . 1 . .
    O O3 0.6339(6) 0.7281(3) 0.3613(3) 0.0310(14) Uani d . . . 1 . .
    O O4 0.7331(5) 0.6312(3) 0.2856(3) 0.0267(13) Uani d . . . 1 . .
    O O5 0.7200(5) 0.6559(3) 0.1406(3) 0.0254(12) Uani d . . . 1 . .
    O O6 0.7939(5) 0.7807(3) 0.1543(3) 0.0228(12) Uani d . . . 1 . .
    O O7 0.7561(7) 0.8169(3) 0.2897(3) 0.0381(16) Uani d . . . 1 . .
    O O8 0.4755(6) 0.8000(3) 0.1877(4) 0.0364(15) Uani d . . . 1 . .
    N N1 0.0799(6) 0.5131(3) 0.2671(3) 0.0196(14) Uani d . . . 1 . .
    C C1 0.0286(8) 0.4703(5) 0.2125(5) 0.032(2) Uani d . . . 1 . .
    H H1A -0.0682 0.4738 0.2086 0.038 Uiso calc U . R 1 . .
    H H1B 0.0507 0.4266 0.227 0.038 Uiso calc U . R 1 . .
    C C2 0.0799(8) 0.4820(5) 0.1420(4) 0.0285(19) Uani d . . . 1 . .
    H H2A 0.0212 0.5119 0.1156 0.034 Uiso calc U . R 1 . .
    H H2B 0.0796 0.4421 0.1153 0.034 Uiso calc U . R 1 . .
    C C3 0.3567(8) 0.4479(4) 0.1202(4) 0.0259(17) Uani d . . . 1 . .
    C C4 0.5007(8) 0.4665(4) 0.1312(5) 0.0293(19) Uani d . . . 1 . .
    H H4A 0.556 0.4319 0.1164 0.044 Uiso calc U . R 1 . .
    H H4B 0.5213 0.4756 0.1811 0.044 Uiso calc U . R 1 . .
    H H4C 0.5173 0.5041 0.1033 0.044 Uiso calc U . R 1 . .
    C C5 0.3287(11) 0.3929(4) 0.1690(5) 0.040(2) Uani d . . . 1 . .
    H H5A 0.2387 0.3781 0.1589 0.061 Uiso calc U . R 1 . .
    H H5B 0.3393 0.4069 0.218 0.061 Uiso calc U . R 1 . .
    H H5C 0.3901 0.3586 0.1613 0.061 Uiso calc U . R 1 . .
    C C6 0.3262(9) 0.4253(5) 0.0442(5) 0.035(2) Uani d . . . 1 . .
    H H6A 0.3529 0.4577 0.0114 0.053 Uiso calc U . R 1 . .
    H H6B 0.2318 0.4176 0.0366 0.053 Uiso calc U . R 1 . .
    H H6C 0.3744 0.3864 0.0363 0.053 Uiso calc U . R 1 . .
    C C7 0.2343(8) 0.5761(4) 0.0765(4) 0.0270(18) Uani d . . . 1 . .
    C C8 0.1582(10) 0.5565(5) 0.0088(5) 0.040(2) Uani d . . . 1 . .
    H H8A 0.1511 0.5924 -0.0235 0.06 Uiso calc U . R 1 . .
    H H8B 0.0702 0.5425 0.0196 0.06 Uiso calc U . R 1 . .
    H H8C 0.2043 0.522 -0.0132 0.06 Uiso calc U . R 1 . .
    C C9 0.1604(9) 0.6324(5) 0.1075(5) 0.034(2) Uani d . . . 1 . .
    H H9A 0.1485 0.6655 0.0719 0.051 Uiso calc U . R 1 . .
    H H9B 0.2115 0.6489 0.1485 0.051 Uiso calc U . R 1 . .
    H H9C 0.0745 0.6183 0.1215 0.051 Uiso calc U . R 1 . .
    C C10 0.3710(9) 0.5998(4) 0.0605(5) 0.0301(19) Uani d . . . 1 . .
    H H10A 0.4176 0.5668 0.0362 0.045 Uiso calc U . R 1 . .
    H H10B 0.4203 0.6106 0.1046 0.045 Uiso calc U . R 1 . .
    H H10C 0.3626 0.6372 0.0305 0.045 Uiso calc U . R 1 . .
    C C11 0.0067(7) 0.5047(4) 0.3298(4) 0.0233(17) Uani d . . . 1 . .
    H H11A 0.0385 0.4665 0.3551 0.028 Uiso calc U . R 1 . .
    H H11B -0.0873 0.4986 0.3157 0.028 Uiso calc U . R 1 . .
    C C12 0.0219(7) 0.5612(4) 0.3788(4) 0.0215(16) Uani d . . . 1 . .
    H H12A 0.0004 0.5487 0.4268 0.026 Uiso calc U . R 1 . .
    H H12B -0.0395 0.5948 0.3625 0.026 Uiso calc U . R 1 . .
    C C13 0.2668(7) 0.5597(4) 0.4670(4) 0.0202(16) Uani d . . . 1 . .
    C C14 0.4131(8) 0.5752(4) 0.4740(4) 0.0249(17) Uani d . . . 1 . .
    H H14A 0.4553 0.5602 0.4324 0.037 Uiso calc U . R 1 . .
    H H14B 0.4532 0.5546 0.516 0.037 Uiso calc U . R 1 . .
    H H14C 0.4247 0.6209 0.4783 0.037 Uiso calc U . R 1 . .
    C C15 0.2032(9) 0.5825(4) 0.5335(4) 0.0290(19) Uani d . . . 1 . .
    H H15A 0.2231 0.6272 0.5411 0.043 Uiso calc U . R 1 . .
    H H15B 0.2379 0.5581 0.5741 0.043 Uiso calc U . R 1 . .
    H H15C 0.1079 0.5768 0.5277 0.043 Uiso calc U . R 1 . .
    C C16 0.2520(8) 0.4881(4) 0.4624(4) 0.0254(17) Uani d . . . 1 . .
    H H16A 0.2911 0.4728 0.42 0.038 Uiso calc U . R 1 . .
    H H16B 0.1587 0.477 0.4605 0.038 Uiso calc U . R 1 . .
    H H16C 0.2967 0.4687 0.5039 0.038 Uiso calc U . R 1 . .
    C C17 0.1667(7) 0.6788(4) 0.3850(4) 0.0200(16) Uani d . . . 1 . .
    C C18 0.0776(8) 0.7003(4) 0.4421(5) 0.0284(19) Uani d . . . 1 . .
    H H18A 0.0461 0.743 0.4316 0.043 Uiso calc U . R 1 . .
    H H18B 0.1271 0.7001 0.4878 0.043 Uiso calc U . R 1 . .
    H H18C 0.0027 0.6717 0.4436 0.043 Uiso calc U . R 1 . .
    C C19 0.2985(8) 0.7131(4) 0.3951(4) 0.0231(17) Uani d . . . 1 . .
    H H19A 0.3587 0.6972 0.3611 0.035 Uiso calc U . R 1 . .
    H H19B 0.3362 0.7057 0.4429 0.035 Uiso calc U . R 1 . .
    H H19C 0.285 0.7583 0.3879 0.035 Uiso calc U . R 1 . .
    C C20 0.1014(8) 0.6982(4) 0.3133(4) 0.0268(18) Uani d . . . 1 . .
    H H20A 0.0928 0.7441 0.3113 0.04 Uiso calc U . R 1 . .
    H H20B 0.0143 0.6789 0.3073 0.04 Uiso calc U . R 1 . .
    H H20C 0.1555 0.6839 0.2757 0.04 Uiso calc U . R 1 . .
    C C21 0.4233(8) 0.5083(4) 0.3006(4) 0.0233(17) Uani d . . . 1 . .
    C C22 0.3768(7) 0.6215(4) 0.2478(4) 0.0175(15) Uani d . . . 1 . .
    C C23 0.6882(8) 0.6736(5) 0.3962(5) 0.032(2) Uani d . . . 1 . .
    H H23A 0.6447 0.6662 0.4405 0.038 Uiso calc U . R 1 . .
    H H23B 0.7832 0.6797 0.4077 0.038 Uiso calc U . R 1 . .
    C C24 0.6672(8) 0.6185(4) 0.3484(4) 0.0270(18) Uani d . . . 1 . .
    H H24A 0.7033 0.5799 0.3713 0.032 Uiso calc U . R 1 . .
    H H24B 0.5723 0.6122 0.337 0.032 Uiso calc U . R 1 . .
    C C25 0.7111(8) 0.5828(4) 0.2345(5) 0.0288(19) Uani d . . . 1 . .
    H H25A 0.6162 0.5785 0.2216 0.035 Uiso calc U . R 1 . .
    H H25B 0.7445 0.542 0.2532 0.035 Uiso calc U . R 1 . .
    C C26 0.7836(8) 0.6019(4) 0.1717(5) 0.0281(19) Uani d . . . 1 . .
    H H26A 0.8759 0.612 0.1862 0.034 Uiso calc U . R 1 . .
    H H26B 0.7829 0.567 0.1373 0.034 Uiso calc U . R 1 . .
    C C27 0.7927(8) 0.6873(4) 0.0895(4) 0.0264(18) Uani d . . . 1 . .
    H H27A 0.731 0.706 0.0533 0.032 Uiso calc U . R 1 . .
    H H27B 0.8475 0.6562 0.066 0.032 Uiso calc U . R 1 . .
    C C28 0.8793(8) 0.7380(4) 0.1216(4) 0.0236(17) Uani d . . . 1 . .
    H H28A 0.9442 0.72 0.1567 0.028 Uiso calc U . R 1 . .
    H H28B 0.9269 0.7598 0.0849 0.028 Uiso calc U . R 1 . .
    C C29 0.8642(8) 0.8318(4) 0.1872(5) 0.0252(18) Uani d . . . 1 . .
    H H29A 0.893 0.8616 0.1513 0.03 Uiso calc U . R 1 . .
    H H29B 0.9429 0.8161 0.2147 0.03 Uiso calc U . R 1 . .
    C C30 0.7740(8) 0.8639(4) 0.2346(5) 0.0294(19) Uani d . . . 1 . .
    H H30A 0.8139 0.9029 0.2545 0.035 Uiso calc U . R 1 . .
    H H30B 0.6894 0.8744 0.2092 0.035 Uiso calc U . R 1 . .
    C C31 0.6736(11) 0.8356(4) 0.3408(5) 0.037(2) Uani d . . . 1 . .
    H H31A 0.584 0.8427 0.3196 0.045 Uiso calc U . R 1 . .
    H H31B 0.7056 0.8753 0.3628 0.045 Uiso calc U . R 1 . .
    C C32 0.6718(11) 0.7850(5) 0.3946(5) 0.040(2) Uani d . . . 1 . .
    H H32A 0.76 0.7804 0.4185 0.048 Uiso calc U . R 1 . .
    H H32B 0.6091 0.7959 0.4303 0.048 Uiso calc U . R 1 . .
    C C33 0.4629(11) 0.7967(6) 0.1159(6) 0.050(3) Uani d . . . 1 . .
    H H33A 0.4751 0.7526 0.1009 0.06 Uiso calc U . R 1 . .
    H H33B 0.5318 0.8226 0.0958 0.06 Uiso calc U . R 1 . .
    C C34 0.3292(12) 0.8197(6) 0.0882(6) 0.052(3) Uani d . . . 1 . .
    H H34A 0.2783 0.7859 0.0635 0.062 Uiso calc U . R 1 . .
    H H34B 0.3366 0.856 0.0562 0.062 Uiso calc U . R 1 . .
    C C35 0.2668(10) 0.8391(6) 0.1571(6) 0.049(3) Uani d . . . 1 . .
    H H35A 0.274 0.8851 0.165 0.058 Uiso calc U . R 1 . .
    H H35B 0.1732 0.8268 0.1562 0.058 Uiso calc U . R 1 . .
    C C36 0.3441(10) 0.8045(8) 0.2108(6) 0.066(4) Uani d . . . 1 . .
    H H36A 0.3444 0.8268 0.2564 0.079 Uiso calc U . R 1 . .
    H H36B 0.3068 0.762 0.2168 0.079 Uiso calc U . R 1 . .

loop_
    _atom_site_aniso_label
    _atom_site_aniso_U_11
    _atom_site_aniso_U_22
    _atom_site_aniso_U_33
    _atom_site_aniso_U_12
    _atom_site_aniso_U_13
    _atom_site_aniso_U_23
    W1 0.01171(15) 0.01896(16) 0.01784(16) -0.00145(12) 0.00307(10)
     -0.00017(13)
    P1 0.0163(9) 0.0277(11) 0.0172(10) -0.0044(8) 0.0016(7) -0.0010(8)
    P2 0.0093(8) 0.0209(10) 0.0181(9) 0.0002(7) 0.0030(7) -0.0010(7)
    Na1 0.0238(16) 0.0262(17) 0.0331(18) -0.0062(14) 0.0117(14) -0.0056(14)
    O1 0.024(3) 0.033(3) 0.031(3) 0.012(3) 0.001(3) 0.002(3)
    O2 0.023(3) 0.032(3) 0.031(3) -0.010(3) 0.007(2) 0.000(3)
    O3 0.030(3) 0.034(4) 0.029(3) -0.008(3) 0.005(3) -0.008(3)
    O4 0.015(3) 0.038(4) 0.028(3) -0.005(2) 0.004(2) -0.005(3)
    O5 0.021(3) 0.025(3) 0.031(3) 0.001(2) 0.007(2) -0.004(2)
    O6 0.017(3) 0.021(3) 0.031(3) -0.002(2) 0.004(2) -0.003(2)
    O7 0.042(4) 0.037(4) 0.036(4) -0.011(3) 0.014(3) -0.004(3)
    O8 0.022(3) 0.040(4) 0.048(4) 0.000(3) 0.008(3) -0.001(3)
    N1 0.013(3) 0.030(4) 0.016(3) -0.006(3) 0.003(2) 0.001(3)
    C1 0.022(4) 0.042(5) 0.033(5) -0.011(4) 0.013(4) -0.007(4)
    C2 0.022(4) 0.043(5) 0.021(4) -0.012(4) 0.005(3) -0.006(4)
    C3 0.027(4) 0.028(4) 0.023(4) -0.005(4) 0.004(3) -0.010(4)
    C4 0.027(4) 0.031(5) 0.030(5) 0.010(4) 0.004(4) -0.005(4)
    C5 0.058(7) 0.021(5) 0.043(6) -0.001(4) 0.014(5) 0.003(4)
    C6 0.031(5) 0.042(6) 0.033(5) -0.009(4) 0.006(4) -0.015(4)
    C7 0.021(4) 0.039(5) 0.022(4) 0.001(4) 0.003(3) 0.002(4)
    C8 0.048(6) 0.047(6) 0.024(5) -0.013(5) -0.002(4) 0.005(4)
    C9 0.027(5) 0.039(5) 0.036(5) 0.007(4) 0.001(4) 0.006(4)
    C10 0.035(5) 0.027(5) 0.029(5) 0.000(4) 0.006(4) 0.002(4)
    C11 0.012(4) 0.035(5) 0.023(4) -0.005(3) 0.004(3) -0.002(3)
    C12 0.019(4) 0.026(4) 0.021(4) -0.002(3) 0.009(3) 0.001(3)
    C13 0.013(3) 0.031(4) 0.017(4) 0.002(3) 0.001(3) -0.002(3)
    C14 0.019(4) 0.028(4) 0.027(4) 0.001(3) -0.003(3) 0.002(3)
    C15 0.030(5) 0.040(5) 0.018(4) 0.002(4) 0.010(3) 0.000(4)
    C16 0.021(4) 0.030(5) 0.026(4) 0.001(3) 0.002(3) 0.004(3)
    C17 0.018(4) 0.019(4) 0.024(4) 0.001(3) 0.003(3) -0.001(3)
    C18 0.026(4) 0.029(5) 0.031(5) 0.005(4) 0.006(4) -0.005(4)
    C19 0.019(4) 0.021(4) 0.030(4) -0.003(3) 0.002(3) -0.002(3)
    C20 0.024(4) 0.025(4) 0.031(5) 0.003(3) 0.001(3) 0.005(4)
    C21 0.028(4) 0.019(4) 0.024(4) -0.005(3) 0.012(3) -0.004(3)
    C22 0.009(3) 0.027(4) 0.017(4) 0.000(3) 0.005(3) -0.005(3)
    C23 0.020(4) 0.044(6) 0.030(5) -0.007(4) -0.004(3) 0.000(4)
    C24 0.015(4) 0.039(5) 0.027(4) -0.003(3) 0.003(3) 0.001(4)
    C25 0.024(4) 0.024(4) 0.039(5) 0.000(3) 0.006(4) 0.000(4)
    C26 0.023(4) 0.028(5) 0.034(5) 0.002(3) 0.009(4) 0.000(4)
    C27 0.026(4) 0.028(5) 0.026(4) -0.004(4) 0.005(3) -0.003(3)
    C28 0.019(4) 0.024(4) 0.028(4) -0.002(3) 0.007(3) -0.001(3)
    C29 0.018(4) 0.025(4) 0.033(5) -0.005(3) 0.005(3) 0.001(4)
    C30 0.025(4) 0.026(5) 0.037(5) -0.009(3) 0.003(4) -0.008(4)
    C31 0.054(6) 0.030(5) 0.028(5) 0.002(4) 0.001(4) -0.008(4)
    C32 0.050(6) 0.038(6) 0.034(5) -0.012(5) 0.010(4) -0.009(4)
    C33 0.039(6) 0.062(8) 0.049(7) 0.009(5) 0.001(5) 0.011(6)
    C34 0.066(8) 0.047(7) 0.041(6) 0.011(6) -0.011(5) 0.006(5)
    C35 0.029(5) 0.062(7) 0.055(7) 0.015(5) -0.001(5) 0.001(6)
    C36 0.029(5) 0.128(12) 0.042(6) 0.036(7) 0.016(5) 0.025(7)

_geom_special_details                   
;

All esds (except the esd in the dihedral angle between two l.s. planes)
are estimated using the full covariance matrix.  The cell esds are taken
into account individually in the estimation of esds in distances, angles
and torsion angles; correlations between esds in cell parameters are only
used when they are defined by crystal symmetry.  An approximate (isotropic)
treatment of cell esds is used for estimating esds involving l.s. planes.
;

loop_
    _geom_bond_atom_site_label_1
    _geom_bond_atom_site_label_2
    _geom_bond_site_symmetry_2
    _geom_bond_distance
    _geom_bond_publ_flag
    W1 C21 . 1.902(9) ?
    W1 C22 . 1.911(8) ?
    W1 N1 . 2.088(6) ?
    W1 P1 . 2.426(2) ?
    W1 P2 . 2.4484(19) ?
    P1 C2 . 1.849(8) ?
    P1 C3 . 1.895(9) ?
    P1 C7 . 1.900(9) ?
    P2 C12 . 1.847(8) ?
    P2 C17 . 1.894(8) ?
    P2 C13 . 1.895(8) ?
    Na1 O2 . 2.329(6) ?
    Na1 O8 . 2.382(7) ?
    Na1 O4 . 2.439(7) ?
    Na1 O3 . 2.464(7) ?
    Na1 O5 . 2.487(6) ?
    Na1 O7 . 2.535(7) ?
    Na1 O6 . 2.565(6) ?
    Na1 C33 . 3.127(11) ?
    Na1 C25 . 3.130(9) ?
    O1 C21 . 1.206(10) ?
    O2 C22 . 1.205(9) ?
    O3 C32 . 1.409(11) ?
    O3 C23 . 1.433(11) ?
    O4 C25 . 1.426(10) ?
    O4 C24 . 1.434(10) ?
    O5 C27 . 1.425(10) ?
    O5 C26 . 1.430(10) ?
    O6 C28 . 1.428(9) ?
    O6 C29 . 1.427(10) ?
    O7 C31 . 1.383(11) ?
    O7 C30 . 1.470(11) ?
    O8 C33 . 1.370(13) ?
    O8 C36 . 1.441(11) ?
    N1 C1 . 1.457(11) ?
    N1 C11 . 1.458(10) ?
    C1 C2 . 1.494(11) ?
    C3 C4 . 1.526(12) ?
    C3 C5 . 1.531(12) ?
    C3 C6 . 1.541(11) ?
    C7 C8 . 1.525(12) ?
    C7 C10 . 1.532(12) ?
    C7 C9 . 1.549(12) ?
    C11 C12 . 1.523(11) ?
    C13 C14 . 1.529(10) ?
    C13 C16 . 1.532(12) ?
    C13 C15 . 1.538(10) ?
    C17 C18 . 1.531(11) ?
    C17 C19 . 1.533(10) ?
    C17 C20 . 1.542(11) ?
    C23 C24 . 1.491(13) ?
    C25 C26 . 1.501(12) ?
    C27 C28 . 1.502(11) ?
    C29 C30 . 1.494(12) ?
    C31 C32 . 1.487(14) ?
    C33 C34 . 1.516(15) ?
    C34 C35 . 1.550(16) ?
    C35 C36 . 1.456(15) ?

loop_
    _geom_angle_atom_site_label_1
    _geom_angle_atom_site_label_2
    _geom_angle_atom_site_label_3
    _geom_angle_site_symmetry_1
    _geom_angle_site_symmetry_3
    _geom_angle
    _geom_angle_publ_flag
    C21 W1 C22 . . 87.7(3) ?
    C21 W1 N1 . . 124.3(3) ?
    C22 W1 N1 . . 148.0(3) ?
    C21 W1 P1 . . 99.3(2) ?
    C22 W1 P1 . . 94.0(2) ?
    N1 W1 P1 . . 80.25(18) ?
    C21 W1 P2 . . 101.0(2) ?
    C22 W1 P2 . . 98.0(2) ?
    N1 W1 P2 . . 78.97(18) ?
    P1 W1 P2 . . 156.74(6) ?
    C2 P1 C3 . . 105.1(4) ?
    C2 P1 C7 . . 100.3(4) ?
    C3 P1 C7 . . 109.2(4) ?
    C2 P1 W1 . . 102.2(3) ?
    C3 P1 W1 . . 119.8(3) ?
    C7 P1 W1 . . 117.2(3) ?
    C12 P2 C17 . . 101.9(4) ?
    C12 P2 C13 . . 103.0(4) ?
    C17 P2 C13 . . 110.6(4) ?
    C12 P2 W1 . . 102.6(3) ?
    C17 P2 W1 . . 115.2(3) ?
    C13 P2 W1 . . 120.4(2) ?
    O2 Na1 O8 . . 78.7(2) ?
    O2 Na1 O4 . . 83.9(2) ?
    O8 Na1 O4 . . 162.2(2) ?
    O2 Na1 O3 . . 88.1(2) ?
    O8 Na1 O3 . . 107.4(3) ?
    O4 Na1 O3 . . 68.1(2) ?
    O2 Na1 O5 . . 91.0(2) ?
    O8 Na1 O5 . . 114.1(3) ?
    O4 Na1 O5 . . 69.5(2) ?
    O3 Na1 O5 . . 137.5(3) ?
    O2 Na1 O7 . . 144.1(3) ?
    O8 Na1 O7 . . 87.0(3) ?
    O4 Na1 O7 . . 105.4(2) ?
    O3 Na1 O7 . . 64.8(2) ?
    O5 Na1 O7 . . 124.9(2) ?
    O2 Na1 O6 . . 144.6(2) ?
    O8 Na1 O6 . . 86.0(2) ?
    O4 Na1 O6 . . 110.6(2) ?
    O3 Na1 O6 . . 127.1(2) ?
    O5 Na1 O6 . . 66.4(2) ?
    O7 Na1 O6 . . 65.1(2) ?
    O2 Na1 C33 . . 80.0(3) ?
    O8 Na1 C33 . . 24.3(3) ?
    O4 Na1 C33 . . 153.6(3) ?
    O3 Na1 C33 . . 131.6(3) ?
    O5 Na1 C33 . . 89.9(3) ?
    O7 Na1 C33 . . 100.0(3) ?
    O6 Na1 C33 . . 73.5(3) ?
    O2 Na1 C25 . . 72.2(2) ?
    O8 Na1 C25 . . 144.8(3) ?
    O4 Na1 C25 . . 26.1(2) ?
    O3 Na1 C25 . . 91.4(2) ?
    O5 Na1 C25 . . 48.4(2) ?
    O7 Na1 C25 . . 128.3(3) ?
    O6 Na1 C25 . . 106.4(2) ?
    C33 Na1 C25 . . 127.6(3) ?
    C22 O2 Na1 . . 153.4(6) ?
    C32 O3 C23 . . 113.4(7) ?
    C32 O3 Na1 . . 117.2(5) ?
    C23 O3 Na1 . . 114.9(5) ?
    C25 O4 C24 . . 111.8(6) ?
    C25 O4 Na1 . . 105.1(5) ?
    C24 O4 Na1 . . 107.4(5) ?
    C27 O5 C26 . . 114.6(6) ?
    C27 O5 Na1 . . 115.1(5) ?
    C26 O5 Na1 . . 110.9(5) ?
    C28 O6 C29 . . 111.8(6) ?
    C28 O6 Na1 . . 112.9(4) ?
    C29 O6 Na1 . . 114.8(5) ?
    C31 O7 C30 . . 114.6(7) ?
    C31 O7 Na1 . . 102.7(5) ?
    C30 O7 Na1 . . 107.0(5) ?
    C33 O8 C36 . . 106.0(8) ?
    C33 O8 Na1 . . 110.0(6) ?
    C36 O8 Na1 . . 123.9(6) ?
    C1 N1 C11 . . 109.2(6) ?
    C1 N1 W1 . . 123.3(5) ?
    C11 N1 W1 . . 123.4(5) ?
    N1 C1 C2 . . 114.1(7) ?
    C1 C2 P1 . . 112.1(6) ?
    C4 C3 C5 . . 109.2(8) ?
    C4 C3 C6 . . 110.4(7) ?
    C5 C3 C6 . . 107.4(7) ?
    C4 C3 P1 . . 110.0(6) ?
    C5 C3 P1 . . 105.2(6) ?
    C6 C3 P1 . . 114.3(6) ?
    C8 C7 C10 . . 110.3(7) ?
    C8 C7 C9 . . 107.4(8) ?
    C10 C7 C9 . . 107.0(7) ?
    C8 C7 P1 . . 115.8(7) ?
    C10 C7 P1 . . 110.0(6) ?
    C9 C7 P1 . . 105.9(6) ?
    N1 C11 C12 . . 111.6(6) ?
    C11 C12 P2 . . 109.8(5) ?
    C14 C13 C16 . . 108.2(6) ?
    C14 C13 C15 . . 108.6(7) ?
    C16 C13 C15 . . 108.3(7) ?
    C14 C13 P2 . . 110.0(5) ?
    C16 C13 P2 . . 105.2(5) ?
    C15 C13 P2 . . 116.2(6) ?
    C18 C17 C19 . . 108.9(7) ?
    C18 C17 C20 . . 107.9(7) ?
    C19 C17 C20 . . 108.3(7) ?
    C18 C17 P2 . . 114.7(6) ?
    C19 C17 P2 . . 110.8(5) ?
    C20 C17 P2 . . 106.0(5) ?
    O1 C21 W1 . . 175.4(7) ?
    O2 C22 W1 . . 176.7(7) ?
    O3 C23 C24 . . 108.3(7) ?
    O4 C24 C23 . . 107.8(7) ?
    O4 C25 C26 . . 106.6(7) ?
    O4 C25 Na1 . . 48.8(4) ?
    C26 C25 Na1 . . 82.2(5) ?
    O5 C26 C25 . . 108.3(7) ?
    O5 C27 C28 . . 112.1(7) ?
    O6 C28 C27 . . 105.9(6) ?
    O6 C29 C30 . . 107.5(6) ?
    O7 C30 C29 . . 103.3(7) ?
    O7 C31 C32 . . 108.1(8) ?
    O3 C32 C31 . . 108.9(8) ?
    O8 C33 C34 . . 111.1(9) ?
    O8 C33 Na1 . . 45.7(4) ?
    C34 C33 Na1 . . 148.8(8) ?
    C33 C34 C35 . . 101.5(9) ?
    C36 C35 C34 . . 103.2(9) ?
    O8 C36 C35 . . 107.1(9) ?

loop_
    _geom_torsion_atom_site_label_1
    _geom_torsion_atom_site_label_2
    _geom_torsion_atom_site_label_3
    _geom_torsion_atom_site_label_4
    _geom_torsion_site_symmetry_1
    _geom_torsion_site_symmetry_2
    _geom_torsion_site_symmetry_3
    _geom_torsion_site_symmetry_4
    _geom_torsion
    _geom_torsion_publ_flag
    C11 N1 C1 C2 . . . . 170.1(8) ?
    W1 N1 C1 C2 . . . . -32.0(11) ?
    N1 C1 C2 P1 . . . . 30.6(10) ?
    C3 P1 C2 C1 . . . . 108.0(7) ?
    C7 P1 C2 C1 . . . . -138.7(7) ?
    W1 P1 C2 C1 . . . . -17.8(7) ?
    C2 P1 C3 C4 . . . . -173.7(6) ?
    C7 P1 C3 C4 . . . . 79.4(7) ?
    W1 P1 C3 C4 . . . . -59.8(7) ?
    C2 P1 C3 C5 . . . . -56.2(7) ?
    C7 P1 C3 C5 . . . . -163.1(6) ?
    W1 P1 C3 C5 . . . . 57.7(7) ?
    C2 P1 C3 C6 . . . . 61.3(7) ?
    C7 P1 C3 C6 . . . . -45.5(7) ?
    W1 P1 C3 C6 . . . . 175.3(5) ?
    C2 P1 C7 C8 . . . . -41.6(7) ?
    C3 P1 C7 C8 . . . . 68.5(7) ?
    W1 P1 C7 C8 . . . . -151.1(6) ?
    C2 P1 C7 C10 . . . . -167.4(6) ?
    C3 P1 C7 C10 . . . . -57.3(7) ?
    W1 P1 C7 C10 . . . . 83.1(6) ?
    C2 P1 C7 C9 . . . . 77.3(6) ?
    C3 P1 C7 C9 . . . . -172.7(6) ?
    W1 P1 C7 C9 . . . . -32.2(6) ?
    C1 N1 C11 C12 . . . . -160.8(7) ?
    W1 N1 C11 C12 . . . . 41.3(9) ?
    N1 C11 C12 P2 . . . . -38.8(8) ?
    C17 P2 C12 C11 . . . . 142.4(6) ?
    C13 P2 C12 C11 . . . . -103.0(6) ?
    W1 P2 C12 C11 . . . . 22.8(6) ?
    C12 P2 C13 C14 . . . . 175.1(6) ?
    C17 P2 C13 C14 . . . . -76.7(6) ?
    W1 P2 C13 C14 . . . . 61.8(6) ?
    C12 P2 C13 C16 . . . . 58.8(6) ?
    C17 P2 C13 C16 . . . . 167.0(5) ?
    W1 P2 C13 C16 . . . . -54.5(6) ?
    C12 P2 C13 C15 . . . . -61.1(7) ?
    C17 P2 C13 C15 . . . . 47.1(7) ?
    W1 P2 C13 C15 . . . . -174.4(5) ?
    C12 P2 C17 C18 . . . . 49.9(7) ?
    C13 P2 C17 C18 . . . . -59.0(7) ?
    W1 P2 C17 C18 . . . . 160.1(5) ?
    C12 P2 C17 C19 . . . . 173.7(6) ?
    C13 P2 C17 C19 . . . . 64.7(6) ?
    W1 P2 C17 C19 . . . . -76.1(6) ?
    C12 P2 C17 C20 . . . . -69.0(6) ?
    C13 P2 C17 C20 . . . . -178.0(5) ?
    W1 P2 C17 C20 . . . . 41.2(6) ?
    C32 O3 C23 C24 . . . . -167.3(7) ?
    Na1 O3 C23 C24 . . . . -28.7(8) ?
    C25 O4 C24 C23 . . . . -176.1(7) ?
    Na1 O4 C24 C23 . . . . -61.3(7) ?
    O3 C23 C24 O4 . . . . 60.3(8) ?
    C24 O4 C25 C26 . . . . 179.5(7) ?
    Na1 O4 C25 C26 . . . . 63.3(7) ?
    C24 O4 C25 Na1 . . . . 116.2(6) ?
    C27 O5 C26 C25 . . . . 167.6(7) ?
    Na1 O5 C26 C25 . . . . 35.1(8) ?
    O4 C25 C26 O5 . . . . -68.2(8) ?
    Na1 C25 C26 O5 . . . . -25.5(6) ?
    C26 O5 C27 C28 . . . . -90.7(8) ?
    Na1 O5 C27 C28 . . . . 39.8(8) ?
    C29 O6 C28 C27 . . . . -180.0(7) ?
    Na1 O6 C28 C27 . . . . 48.7(7) ?
    O5 C27 C28 O6 . . . . -58.8(9) ?
    C28 O6 C29 C30 . . . . -165.8(7) ?
    Na1 O6 C29 C30 . . . . -35.5(8) ?
    C31 O7 C30 C29 . . . . -179.4(7) ?
    Na1 O7 C30 C29 . . . . -66.3(6) ?
    O6 C29 C30 O7 . . . . 67.6(8) ?
    C30 O7 C31 C32 . . . . -176.7(7) ?
    Na1 O7 C31 C32 . . . . 67.6(8) ?
    C23 O3 C32 C31 . . . . 150.6(8) ?
    Na1 O3 C32 C31 . . . . 13.0(10) ?
    O7 C31 C32 O3 . . . . -56.0(11) ?
    C36 O8 C33 C34 . . . . 18.4(13) ?
    Na1 O8 C33 C34 . . . . 154.7(8) ?
    C36 O8 C33 Na1 . . . . -136.2(10) ?
    O8 C33 C34 C35 . . . . 1.6(13) ?
    Na1 C33 C34 C35 . . . . 37.8(19) ?
    C33 C34 C35 C36 . . . . -20.5(13) ?
    C33 O8 C36 C35 . . . . -32.7(14) ?
    Na1 O8 C36 C35 . . . . -161.1(8) ?
    C34 C35 C36 O8 . . . . 32.8(14) ?

_shelx_res_file                         
;


    SJKF_BS_071019_a.res created by SHELXL-2014/7


TITL SJKF_BS_071019_a.res in P2(1)/n
REM Old TITL SJKF_BS_071019 in P2(1)/n

REM SHELXT solution in P2(1)/n
REM R1 0.114,  Rweak 0.009,  Alpha 0.031,  Orientation as input
REM Formula found by SHELXT:  C33 N4 Na O8 P2 W

CELL  0.71073  10.2148  21.2618  19.0681   90.000   93.444   90.000
ZERR    4.000   0.0009   0.0017   0.0017    0.000    0.003    0.000
LATT  1
SYMM 1/2-X, 1/2+Y, 1/2-Z
SFAC C H N NA O P W
UNIT 144 288 4 4 32 8 4
TEMP -173.150
SIZE 0.068 0.231 0.451
L.S. 10
ACTA
CONF
OMIT -5 5 6
OMIT -5 5 8
LIST 6
FMAP 2
PLAN 20
WGHT    0.000000   53.767601
FVAR       0.18028
W1    7    0.268021    0.551774    0.268975    11.00000    0.01171    0.01896 =
         0.01784   -0.00017    0.00307   -0.00145
P1    6    0.248253    0.514405    0.148587    11.00000    0.01629    0.02771 =
         0.01719   -0.00097    0.00163   -0.00435
P2    6    0.192083    0.590672    0.380358    11.00000    0.00932    0.02087 =
         0.01806   -0.00101    0.00296    0.00018
NA1   4    0.633207    0.725177    0.232059    11.00000    0.02378    0.02616 =
         0.03310   -0.00556    0.01169   -0.00620
O1    5    0.516367    0.478074    0.323288    11.00000    0.02397    0.03291 =
         0.03144    0.00162    0.00053    0.01209
O2    5    0.440747    0.666407    0.231799    11.00000    0.02328    0.03232 =
         0.03117    0.00019    0.00740   -0.01008
O3    5    0.633885    0.728143    0.361277    11.00000    0.03008    0.03413 =
         0.02917   -0.00757    0.00525   -0.00799
O4    5    0.733072    0.631230    0.285564    11.00000    0.01496    0.03770 =
         0.02782   -0.00459    0.00425   -0.00544
O5    5    0.720034    0.655907    0.140582    11.00000    0.02149    0.02451 =
         0.03075   -0.00389    0.00681    0.00143
O6    5    0.793941    0.780703    0.154333    11.00000    0.01665    0.02143 =
         0.03058   -0.00327    0.00372   -0.00191
O7    5    0.756076    0.816943    0.289734    11.00000    0.04241    0.03745 =
         0.03585   -0.00410    0.01392   -0.01116
O8    5    0.475492    0.799963    0.187725    11.00000    0.02207    0.03980 =
         0.04790   -0.00127    0.00779    0.00034
N1    3    0.079899    0.513119    0.267099    11.00000    0.01278    0.03012 =
         0.01620    0.00130    0.00269   -0.00571
C1    1    0.028636    0.470255    0.212517    11.00000    0.02216    0.04248 =
         0.03251   -0.00732    0.01300   -0.01078
AFIX  23
H1A   2   -0.068159    0.473818    0.208552    11.00000   -1.20000
H1B   2    0.050740    0.426623    0.226971    11.00000   -1.20000
AFIX   0
C2    1    0.079948    0.482025    0.141950    11.00000    0.02184    0.04291 =
         0.02121   -0.00635    0.00484   -0.01216
AFIX  23
H2A   2    0.021155    0.511922    0.115648    11.00000   -1.20000
H2B   2    0.079638    0.442081    0.115260    11.00000   -1.20000
AFIX   0
C3    1    0.356684    0.447922    0.120227    11.00000    0.02707    0.02783 =
         0.02308   -0.01017    0.00390   -0.00541
C4    1    0.500724    0.466544    0.131225    11.00000    0.02700    0.03144 =
         0.02964   -0.00485    0.00398    0.01009
AFIX 137
H4A   2    0.556040    0.431934    0.116357    11.00000   -1.50000
H4B   2    0.521346    0.475557    0.181070    11.00000   -1.50000
H4C   2    0.517292    0.504101    0.103312    11.00000   -1.50000
AFIX   0
C5    1    0.328666    0.392940    0.168970    11.00000    0.05822    0.02123 =
         0.04330    0.00283    0.01363   -0.00110
AFIX 137
H5A   2    0.238650    0.378134    0.158868    11.00000   -1.50000
H5B   2    0.339269    0.406904    0.217961    11.00000   -1.50000
H5C   2    0.390148    0.358589    0.161279    11.00000   -1.50000
AFIX   0
C6    1    0.326154    0.425342    0.044206    11.00000    0.03065    0.04227 =
         0.03297   -0.01465    0.00618   -0.00856
AFIX 137
H6A   2    0.352879    0.457719    0.011393    11.00000   -1.50000
H6B   2    0.231805    0.417563    0.036606    11.00000   -1.50000
H6C   2    0.374361    0.386385    0.036274    11.00000   -1.50000
AFIX   0
C7    1    0.234349    0.576147    0.076521    11.00000    0.02087    0.03859 =
         0.02162    0.00179    0.00261    0.00079
C8    1    0.158177    0.556495    0.008795    11.00000    0.04848    0.04748 =
         0.02386    0.00496   -0.00176   -0.01281
AFIX 137
H8A   2    0.151060    0.592365   -0.023484    11.00000   -1.50000
H8B   2    0.070196    0.542509    0.019559    11.00000   -1.50000
H8C   2    0.204339    0.521985   -0.013201    11.00000   -1.50000
AFIX   0
C9    1    0.160437    0.632370    0.107462    11.00000    0.02730    0.03912 =
         0.03562    0.00577    0.00130    0.00727
AFIX 137
H9A   2    0.148531    0.665463    0.071876    11.00000   -1.50000
H9B   2    0.211508    0.648930    0.148535    11.00000   -1.50000
H9C   2    0.074522    0.618277    0.121545    11.00000   -1.50000
AFIX   0
C10   1    0.371019    0.599819    0.060532    11.00000    0.03453    0.02735 =
         0.02899    0.00171    0.00637    0.00029
AFIX 137
H10A  2    0.417637    0.566812    0.036237    11.00000   -1.50000
H10B  2    0.420284    0.610583    0.104584    11.00000   -1.50000
H10C  2    0.362575    0.637208    0.030546    11.00000   -1.50000
AFIX   0
C11   1    0.006747    0.504727    0.329801    11.00000    0.01182    0.03536 =
         0.02313   -0.00179    0.00375   -0.00516
AFIX  23
H11A  2    0.038472    0.466461    0.355056    11.00000   -1.20000
H11B  2   -0.087276    0.498644    0.315740    11.00000   -1.20000
AFIX   0
C12   1    0.021926    0.561152    0.378832    11.00000    0.01854    0.02608 =
         0.02079    0.00060    0.00886   -0.00216
AFIX  23
H12A  2    0.000398    0.548729    0.426834    11.00000   -1.20000
H12B  2   -0.039500    0.594831    0.362488    11.00000   -1.20000
AFIX   0
C13   1    0.266765    0.559718    0.466961    11.00000    0.01294    0.03066 =
         0.01689   -0.00176    0.00068    0.00156
C14   1    0.413127    0.575245    0.474034    11.00000    0.01879    0.02822 =
         0.02704    0.00239   -0.00333    0.00146
AFIX 137
H14A  2    0.455325    0.560193    0.432373    11.00000   -1.50000
H14B  2    0.453171    0.554622    0.515993    11.00000   -1.50000
H14C  2    0.424690    0.620871    0.478268    11.00000   -1.50000
AFIX   0
C15   1    0.203172    0.582502    0.533501    11.00000    0.02994    0.04008 =
         0.01797   -0.00016    0.00998    0.00214
AFIX 137
H15A  2    0.223131    0.627151    0.541141    11.00000   -1.50000
H15B  2    0.237923    0.558097    0.574059    11.00000   -1.50000
H15C  2    0.107941    0.576777    0.527700    11.00000   -1.50000
AFIX   0
C16   1    0.252011    0.488092    0.462426    11.00000    0.02067    0.02972 =
         0.02577    0.00363    0.00179    0.00135
AFIX 137
H16A  2    0.291137    0.472774    0.419959    11.00000   -1.50000
H16B  2    0.158744    0.477001    0.460528    11.00000   -1.50000
H16C  2    0.296713    0.468691    0.503889    11.00000   -1.50000
AFIX   0
C17   1    0.166726    0.678779    0.385030    11.00000    0.01809    0.01853 =
         0.02355   -0.00141    0.00256    0.00137
C18   1    0.077634    0.700332    0.442141    11.00000    0.02562    0.02894 =
         0.03113   -0.00491    0.00638    0.00468
AFIX 137
H18A  2    0.046102    0.743024    0.431588    11.00000   -1.50000
H18B  2    0.127106    0.700064    0.487795    11.00000   -1.50000
H18C  2    0.002655    0.671704    0.443601    11.00000   -1.50000
AFIX   0
C19   1    0.298542    0.713081    0.395125    11.00000    0.01857    0.02118 =
         0.02961   -0.00244    0.00245   -0.00307
AFIX 137
H19A  2    0.358653    0.697194    0.361082    11.00000   -1.50000
H19B  2    0.336240    0.705675    0.442888    11.00000   -1.50000
H19C  2    0.284984    0.758299    0.387859    11.00000   -1.50000
AFIX   0
C20   1    0.101362    0.698194    0.313281    11.00000    0.02446    0.02465 =
         0.03114    0.00475    0.00114    0.00271
AFIX 137
H20A  2    0.092776    0.744077    0.311318    11.00000   -1.50000
H20B  2    0.014265    0.678917    0.307276    11.00000   -1.50000
H20C  2    0.155509    0.683926    0.275654    11.00000   -1.50000
AFIX   0
C21   1    0.423335    0.508317    0.300585    11.00000    0.02839    0.01912 =
         0.02376   -0.00391    0.01231   -0.00459
C22   1    0.376822    0.621537    0.247771    11.00000    0.00919    0.02692 =
         0.01682   -0.00539    0.00451    0.00015
C23   1    0.688240    0.673556    0.396202    11.00000    0.02012    0.04369 =
         0.03050   -0.00003   -0.00431   -0.00693
AFIX  23
H23A  2    0.644734    0.666223    0.440492    11.00000   -1.20000
H23B  2    0.783166    0.679728    0.407720    11.00000   -1.20000
AFIX   0
C24   1    0.667247    0.618525    0.348384    11.00000    0.01497    0.03892 =
         0.02728    0.00060    0.00323   -0.00256
AFIX  23
H24A  2    0.703252    0.579936    0.371303    11.00000   -1.20000
H24B  2    0.572339    0.612163    0.336986    11.00000   -1.20000
AFIX   0
C25   1    0.711102    0.582801    0.234485    11.00000    0.02423    0.02408 =
         0.03854   -0.00040    0.00616   -0.00047
AFIX  23
H25A  2    0.616208    0.578470    0.221561    11.00000   -1.20000
H25B  2    0.744485    0.542049    0.253226    11.00000   -1.20000
AFIX   0
C26   1    0.783562    0.601873    0.171663    11.00000    0.02333    0.02757 =
         0.03425   -0.00022    0.00870    0.00201
AFIX  23
H26A  2    0.875865    0.611957    0.186166    11.00000   -1.20000
H26B  2    0.782943    0.566987    0.137258    11.00000   -1.20000
AFIX   0
C27   1    0.792701    0.687260    0.089506    11.00000    0.02568    0.02823 =
         0.02577   -0.00304    0.00465   -0.00376
AFIX  23
H27A  2    0.730987    0.706022    0.053331    11.00000   -1.20000
H27B  2    0.847467    0.656186    0.066021    11.00000   -1.20000
AFIX   0
C28   1    0.879306    0.738034    0.121557    11.00000    0.01913    0.02413 =
         0.02837   -0.00080    0.00718   -0.00235
AFIX  23
H28A  2    0.944153    0.720033    0.156663    11.00000   -1.20000
H28B  2    0.926942    0.759792    0.084904    11.00000   -1.20000
AFIX   0
C29   1    0.864243    0.831849    0.187222    11.00000    0.01802    0.02480 =
         0.03318    0.00095    0.00492   -0.00458
AFIX  23
H29A  2    0.892956    0.861628    0.151304    11.00000   -1.20000
H29B  2    0.942854    0.816112    0.214664    11.00000   -1.20000
AFIX   0
C30   1    0.773977    0.863933    0.234573    11.00000    0.02503    0.02633 =
         0.03702   -0.00758    0.00306   -0.00942
AFIX  23
H30A  2    0.813900    0.902929    0.254544    11.00000   -1.20000
H30B  2    0.689376    0.874418    0.209215    11.00000   -1.20000
AFIX   0
C31   1    0.673608    0.835592    0.340799    11.00000    0.05379    0.02972 =
         0.02806   -0.00774    0.00055    0.00204
AFIX  23
H31A  2    0.584010    0.842732    0.319565    11.00000   -1.20000
H31B  2    0.705602    0.875336    0.362779    11.00000   -1.20000
AFIX   0
C32   1    0.671753    0.785001    0.394562    11.00000    0.04992    0.03754 =
         0.03406   -0.00857    0.00978   -0.01216
AFIX  23
H32A  2    0.759962    0.780392    0.418480    11.00000   -1.20000
H32B  2    0.609120    0.795933    0.430300    11.00000   -1.20000
AFIX   0
C33   1    0.462852    0.796660    0.115908    11.00000    0.03890    0.06181 =
         0.04896    0.01059    0.00142    0.00912
AFIX  23
H33A  2    0.475108    0.752595    0.100861    11.00000   -1.20000
H33B  2    0.531835    0.822589    0.095790    11.00000   -1.20000
AFIX   0
C34   1    0.329170    0.819726    0.088248    11.00000    0.06574    0.04703 =
         0.04101    0.00635   -0.01058    0.01051
AFIX  23
H34A  2    0.278345    0.785871    0.063550    11.00000   -1.20000
H34B  2    0.336607    0.856019    0.056207    11.00000   -1.20000
AFIX   0
C35   1    0.266763    0.839136    0.157110    11.00000    0.02857    0.06166 =
         0.05513    0.00101   -0.00053    0.01512
AFIX  23
H35A  2    0.273971    0.885062    0.164979    11.00000   -1.20000
H35B  2    0.173222    0.826800    0.156208    11.00000   -1.20000
AFIX   0
C36   1    0.344112    0.804464    0.210839    11.00000    0.02864    0.12814 =
         0.04166    0.02536    0.01644    0.03558
AFIX  23
H36A  2    0.344374    0.826829    0.256385    11.00000   -1.20000
H36B  2    0.306797    0.761963    0.216824    11.00000   -1.20000
AFIX   0
HKLF 4

REM  SJKF_BS_071019_a.res in P2(1)/n
REM R1 =  0.0521 for    7068 Fo > 4sig(Fo)  and  0.0601 for all    7903 data
REM    454 parameters refined using      0 restraints

END

WGHT      0.0000     53.8799

REM Highest difference peak  2.155,  deepest hole -1.946,  1-sigma level  0.168
Q1    1   0.1833  0.5500  0.2689  11.00000  0.05    2.15
Q2    1   0.3816  0.5496  0.2660  11.00000  0.05    1.53
Q3    1   0.2650  0.5988  0.2677  11.00000  0.05    1.52
Q4    1   0.2713  0.5071  0.2678  11.00000  0.05    1.47
Q5    1   0.1255  0.8450  0.2315  11.00000  0.05    1.44
Q6    1   0.0379  0.5550  0.2724  11.00000  0.05    1.42
Q7    1   0.4869  0.5516  0.2650  11.00000  0.05    1.40
Q8    1   0.6673  0.8368  0.2687  11.00000  0.05    1.39
Q9    1   0.3626  0.8458  0.2316  11.00000  0.05    1.32
Q10   1   0.2600  0.5535  0.1862  11.00000  0.05    0.91
Q11   1   0.3792  0.3439  0.1892  11.00000  0.05    0.87
Q12   1   0.2699  0.4715  0.1412  11.00000  0.05    0.86
Q13   1   0.0330  0.5595  0.1983  11.00000  0.05    0.86
Q14   1   0.3812  0.7732  0.0946  11.00000  0.05    0.86
Q15   1   0.3223  0.8469  0.3041  11.00000  0.05    0.84
Q16   1   0.2409  0.7991  0.1585  11.00000  0.05    0.81
Q17   1   0.3275  0.5944  0.2221  11.00000  0.05    0.74
Q18   1   0.7280  0.6719  0.2616  11.00000  0.05    0.73
Q19   1   0.5792  0.7403  0.1982  11.00000  0.05    0.73
Q20   1   0.3474  0.5529  0.3257  11.00000  0.05    0.72
;
_shelx_res_checksum                     16192

_shelx_hkl_file                         
;
  -2   0   0 9999.00  932.51
   2   0   0 9688.33  932.21
  -3   0   0   -1.60    3.10
   3   0   0   -1.30    3.30
  -3   0   0    1.30    3.20
  -3   0   0   -2.50    3.40
   3   0   0    0.70    3.50
   3   0   0    0.70    3.00
   3   0   0   -2.90    2.40
  -3   0   0   -1.80    3.40
   3   0   0   -2.40    3.40
   4   0   0 2582.54  227.18
   4   0   0 2664.63  227.18
   4   0   0 2232.18  226.98
  -4   0   0 2206.48  227.08
  -4   0   0 2490.15  226.88
  -4   0   0 2372.36  227.08
   4   0   0 2313.67  226.38
  -4   0   0 2489.85  226.98
   4   0   0 2192.28  226.78
   5   0   0  130.89   14.90
   5   0   0  106.59   14.10
   6   0   0  706.63   71.59
   6   0   0  677.23   71.59
  -6   0   0  699.33   71.89
  -6   0   0  756.92   71.79
  -6   0   0  684.33   71.99
   6   0   0  734.83   70.79
  -6   0   0  775.82   71.89
   6   0   0  752.42   71.89
   6   0   0  837.32   72.19
   7   0   0   -0.10    6.70
   7   0   0   17.00    7.60
  -7   0   0    5.70    7.90
  -7   0   0    5.70    7.60
   7   0   0   14.80    7.30
  -7   0   0    7.60    7.50
  -7   0   0   13.10    8.00
   7   0   0    9.00    5.50
   7   0   0    6.40    7.70
   8   0   0  622.34   61.39
  -8   0   0  654.83   62.09
  -8   0   0  592.84   61.29
  -8   0   0  610.74   61.79
  -8   0   0  644.44   62.39
   8   0   0  555.34   61.39
   8   0   0  627.34   61.49
   8   0   0  631.94   60.19
   8   0   0  610.14   61.89
  -9   0   0   16.70   10.70
   9   0   0   -2.90    9.60
   9   0   0    3.50    9.90
  -9   0   0    0.00    9.40
   9   0   0    0.30    8.90
  -9   0   0    6.90   11.20
   9   0   0   -1.60    9.60
   9   0   0    1.10    6.90
  -9   0   0   -3.70    9.90
  10   0   0  151.88   20.00
  10   0   0  112.99   20.80
 -10   0   0  117.69   24.70
  10   0   0  129.49   21.10
 -10   0   0  127.59   21.40
 -10   0   0  167.78   22.10
 -10   0   0  135.79   21.30
  10   0   0  167.08   18.20
  11   0   0    9.40   11.80
  11   0   0   12.90    9.50
 -11   0   0   10.80   14.10
  11   0   0   27.50   13.00
  11   0   0   -4.80   13.50
 -11   0   0  -12.90   12.20
 -11   0   0    5.70   13.70
  11   0   0   26.70   12.70
  11   0   0    8.80    8.90
  12   0   0   59.39   22.20
  12   0   0   81.19   13.90
  12   0   0   32.50   16.70
 -12   0   0   24.10   18.70
 -12   0   0   46.90   17.20
  12   0   0   58.99   14.70
  12   0   0   62.29   12.50
 -12   0   0   53.29   17.90
 -12   0   0   48.70   17.10
  12   0   0   63.69   16.60
  -1  -1   0    9.30    2.20
   1  -1   0    8.80    2.30
  -1  -1   0   10.40    2.80
   1   1   0    8.10    1.80
   1   1   0   12.30    2.30
  -1   1   0    9.40    2.50
  -1   1   0    8.10    2.00
   2  -1   0   74.59    9.10
  -2  -1   0   84.09    9.40
  -2  -1   0   96.29    9.60
   2  -1   0   84.59    9.30
  -2  -1   0   86.89    9.30
  -2  -1   0   96.79    9.40
   2  -1   0   81.49    9.40
   2  -1   0   80.69    9.30
   2   1   0   97.89    9.50
   2   1   0   82.79    9.40
   2   1   0   73.49    8.60
  -2   1   0   85.99    9.20
   2   1   0   86.99    9.40
  -2   1   0   94.19    9.80
   2   1   0  101.99    9.50
  -2   1   0   80.49    9.20
  -2   1   0   83.29    9.40
  -3  -1   0  313.77   30.30
   3  -1   0  317.17   30.30
   3  -1   0  303.47   30.30
   3  -1   0  271.57   30.20
  -3  -1   0  347.77   30.60
   3  -1   0  343.37   30.50
  -3  -1   0  314.57   30.30
   3  -1   0  260.57   29.90
   3   1   0  333.77   30.30
   3   1   0  305.87   30.40
  -3   1   0  303.87   30.50
  -3   1   0  293.37   30.20
   3   1   0  314.27   30.40
   3   1   0  284.97   29.60
   3   1   0  302.97   30.20
  -3   1   0  303.37   30.50
  -3   1   0  334.37   30.40
   4  -1   0   97.79   11.70
   4  -1   0  101.19   11.60
  -4  -1   0  107.99   12.40
  -4  -1   0   97.09   12.00
   4  -1   0   94.79   11.70
  -4  -1   0  112.09   11.60
   4  -1   0   96.39   11.50
   4  -1   0   91.29   10.80
  -4  -1   0   99.69   11.60
  -4   1   0   85.49   12.10
   4   1   0   88.19   11.40
  -4   1   0  101.89   11.50
  -4   1   0  104.79   11.50
   4   1   0  111.29   11.90
   4   1   0   92.49   11.20
   4   1   0   82.79   10.20
   4   1   0   95.89   11.60
  -4   1   0   98.19   11.80
   5  -1   0  214.98   20.40
  -5  -1   0  193.28   20.50
  -5  -1   0  193.38   20.20
  -5  -1   0  199.98   20.50
   5  -1   0  172.08   20.30
   5  -1   0  186.78   20.50
   5  -1   0  168.88   19.30
  -5  -1   0  186.18   20.40
   5  -1   0  194.08   20.40
  -5   1   0  188.78   21.00
  -5   1   0  208.08   20.60
   5   1   0  206.78   20.60
   5   1   0  174.08   18.90
   5   1   0  175.28   20.30
  -5   1   0  173.28   20.20
  -5   1   0  182.08   20.60
   5   1   0  196.48   20.30
   5   1   0  173.78   20.20
  -6  -1   0  219.18   21.40
   6  -1   0  185.88   21.50
  -6  -1   0  180.48   21.30
   6  -1   0  186.08   20.80
   6  -1   0  195.48   21.20
  -6  -1   0  193.98   21.20
   6  -1   0  186.88   20.90
   6  -1   0  186.28   20.20
  -6  -1   0  200.78   21.60
   6   1   0  220.68   21.40
   6   1   0  181.88   19.60
  -6   1   0  193.18   21.30
   6   1   0  175.18   21.00
  -6   1   0  194.18   21.20
   6   1   0  180.38   21.00
   6   1   0  191.78   21.00
  -6   1   0  166.78   21.70
  -6   1   0  203.88   21.00
  -7  -1   0  389.56   38.90
  -7  -1   0  395.86   38.50
   7  -1   0  356.76   38.20
   7  -1   0  367.16   38.30
   7  -1   0  382.76   38.40
  -7  -1   0  369.66   38.50
  -7  -1   0  366.36   38.70
   7  -1   0  372.56   37.30
   7  -1   0  359.76   38.80
  -7   1   0  401.46   39.10
   7   1   0  370.76   38.20
  -7   1   0  407.06   38.50
  -7   1   0  367.46   38.40
  -7   1   0  371.16   39.20
   7   1   0  376.26   38.60
   7   1   0  362.16   38.30
   7   1   0  364.36   36.80
   7   1   0  337.27   38.00
   8  -1   0   81.59   14.50
  -8  -1   0   89.79   14.00
   8  -1   0   92.79   14.20
   8  -1   0  103.49   14.60
   8  -1   0   75.89   12.50
   8  -1   0   84.19   14.50
  -8  -1   0   98.89   15.00
  -8  -1   0   93.59   15.10
  -8  -1   0   80.19   14.30
  -8   1   0   99.09   14.30
   8   1   0   87.49   11.80
   8   1   0   96.29   14.30
   8   1   0   89.99   14.60
  -8   1   0   76.19   19.80
   8   1   0  101.19   15.90
  -8   1   0   82.09   15.10
   8   1   0   93.39   14.70
  -8   1   0   99.69   15.60
  -9  -1   0  743.03   68.79
   9  -1   0  688.23   68.49
  -9  -1   0  669.13   68.29
   9  -1   0  584.04   68.09
  -9  -1   0  684.03   69.29
  -9  -1   0  640.94   68.79
   9  -1   0  673.33   68.59
   9  -1   0  721.03   66.99
   9  -1   0  652.13   67.99
   9   1   0  666.93   68.79
   9   1   0  601.94   68.19
   9   1   0  747.63   66.59
  -9   1   0  673.13   68.39
  -9   1   0  740.53   68.99
  -9   1   0  671.33   69.09
  -9   1   0  656.93   68.79
   9   1   0  729.33   68.39
   9   1   0  731.03   68.49
 -10  -1   0  178.98   22.70
 -10  -1   0  184.78   23.10
  10  -1   0  168.48   23.20
 -10  -1   0  144.09   25.00
  10  -1   0  173.68   20.40
  10  -1   0  153.08   23.10
  10  -1   0  179.28   22.80
 -10  -1   0  194.98   24.20
 -10   1   0  152.68   22.30
  10   1   0  141.79   22.20
 -10   1   0  167.78   23.70
 -10   1   0  158.18   35.10
  10   1   0  162.58   23.10
  10   1   0  173.08   19.60
  10   1   0  157.38   19.10
 -10   1   0  147.99   23.10
  10   1   0  152.28   22.40
  11  -1   0  611.24   62.39
  11  -1   0  685.43   62.89
 -11  -1   0  615.94   66.09
  11  -1   0  665.43   64.69
  11  -1   0  507.75   63.89
 -11  -1   0  665.83   64.99
 -11  -1   0  677.13   65.89
 -11  -1   0  603.34   64.99
  11  -1   0  673.53   65.49
  11  -1   0  537.25   64.69
  11   1   0  700.53   65.49
  11   1   0  552.54   65.09
  11   1   0  510.85   63.89
  11   1   0  632.34   64.19
 -11   1   0  682.43   65.69
 -11   1   0  678.13   65.39
  11   1   0  630.94   61.89
 -11   1   0  662.53   65.09
 -11   1   0  570.44   65.49
  11   1   0  719.23   62.19
  12  -1   0   83.59   15.20
  12  -1   0   59.99   16.70
 -12  -1   0   54.69   17.20
  12  -1   0   83.39   13.80
 -12  -1   0   73.39   19.80
  12  -1   0   69.99   18.10
 -12  -1   0   45.00   16.80
  12  -1   0   60.99   17.80
 -12   1   0   57.99   18.80
  12   1   0   48.30   18.20
 -12   1   0   98.69   21.00
  12   1   0   92.79   13.90
  12   1   0   63.19   12.30
 -12   1   0   50.49   17.70
 -12   1   0  102.99   20.60
  12   1   0   96.09   21.20
  12   1   0   55.09   15.90
   1  -2   0 1475.55  134.39
   1  -2   0 1252.37  134.09
  -1  -2   0 1392.36  134.09
   1  -2   0 1397.36  134.09
  -1  -2   0 1239.28  134.09
   1   2   0 1248.48  133.99
   1   2   0 1678.33  134.29
  -1   2   0 1565.04  134.39
  -1   2   0 1525.85  134.39
   2  -2   0  473.45   53.29
   2  -2   0  561.34   53.29
  -2  -2   0  588.24   53.39
  -2  -2   0  553.74   53.19
  -2  -2   0  559.24   53.29
   2  -2   0  545.55   53.49
   2  -2   0  658.13   53.59
   2   2   0  577.74   53.89
   2   2   0  578.24   53.49
   2   2   0  551.84   52.69
   2   2   0  517.55   53.19
  -2   2   0  594.94   53.59
  -2   2   0  550.04   53.59
  -2   2   0  499.75   53.19
  -2   2   0  551.44   53.29
  -3  -2   0  190.48   17.60
   3  -2   0  164.68   17.40
   3  -2   0  161.58   17.40
   3  -2   0  183.18   17.60
  -3  -2   0  151.18   17.40
   3  -2   0  169.98   17.60
  -3  -2   0  170.88   17.60
  -3  -2   0  180.48   17.50
   3  -2   0  163.78   17.20
  -3   2   0  178.38   17.40
  -3   2   0  189.88   18.00
   3   2   0  157.08   17.10
  -3   2   0  160.58   17.20
   3   2   0  149.19   17.30
   3   2   0  152.68   16.40
   3   2   0  179.58   17.60
  -3   2   0  156.28   17.50
   3   2   0  188.58   17.50
   4  -2   0 3240.38  271.77
  -4  -2   0 3057.49  271.57
  -4  -2   0 2831.12  271.47
   4  -2   0 2673.63  271.07
   4  -2   0 2928.51  271.37
   4  -2   0 2764.02  271.47
   4  -2   0 2619.74  271.47
  -4  -2   0 3184.68  271.67
  -4  -2   0 2878.71  271.37
  -4   2   0 2495.05  271.47
  -4   2   0 3025.30  271.67
   4   2   0 2998.60  271.67
   4   2   0 3070.99  271.47
  -4   2   0 2800.52  271.27
  -4   2   0 2629.54  271.47
   4   2   0 2962.80  271.47
   4   2   0 2889.51  271.37
   4   2   0 2530.05  270.47
  -5  -2   0  523.55   46.70
   5  -2   0  402.46   46.00
   5  -2   0  394.46   46.10
   5  -2   0  438.86   45.70
   5  -2   0  484.55   46.30
   5  -2   0  524.25   46.60
  -5  -2   0  454.95   46.40
  -5  -2   0  486.25   46.40
  -5  -2   0  494.05   46.40
  -5   2   0  449.46   46.40
   5   2   0  483.55   45.10
   5   2   0  449.95   46.50
   5   2   0  451.55   46.00
  -5   2   0  451.15   46.10
   5   2   0  502.35   46.30
  -5   2   0  455.15   46.90
   5   2   0  472.45   46.30
  -5   2   0  512.55   46.40
   6  -2   0  770.32   84.39
  -6  -2   0  885.21   84.79
  -6  -2   0  840.92   84.59
   6  -2   0  887.01   84.79
   6  -2   0  820.62   83.69
  -6  -2   0  879.71   84.49
   6  -2   0  908.81   84.59
   6  -2   0  892.21   84.39
  -6  -2   0  895.01   84.39
  -6   2   0  812.82   84.79
   6   2   0  845.22   84.29
   6   2   0  888.61   83.09
  -6   2   0  913.21   84.69
   6   2   0  911.21   84.69
  -6   2   0  879.51   84.39
   6   2   0  831.02   84.29
  -6   2   0  902.71   84.79
   6   2   0  915.01   84.49
   7  -2   0  192.88   22.30
  -7  -2   0  210.98   23.80
   7  -2   0  227.98   23.80
   7  -2   0  177.78   23.40
   7  -2   0  213.38   23.20
   7  -2   0  206.58   23.50
  -7  -2   0  235.98   23.70
  -7  -2   0  199.18   23.50
  -7  -2   0  192.58   23.20
   7   2   0  203.48   23.40
   7   2   0  213.58   23.30
  -7   2   0  216.98   23.90
   7   2   0  191.08   23.00
   7   2   0  206.78   21.40
  -7   2   0  217.58   24.20
  -7   2   0  219.38   23.40
  -7   2   0  221.48   23.80
   7   2   0  228.28   24.40
   8  -2   0  340.97   33.50
   8  -2   0  303.07   34.40
   8  -2   0  319.07   34.30
   8  -2   0  335.87   34.40
   8  -2   0  338.37   35.10
  -8  -2   0  353.16   35.00
  -8  -2   0  315.87   34.90
  -8  -2   0  331.87   35.00
  -8  -2   0  334.27   35.00
   8   2   0  343.87   32.50
  -8   2   0  332.17   34.50
   8   2   0  268.87   33.90
   8   2   0  321.87   35.30
   8   2   0  325.07   34.60
  -8   2   0  318.97   35.20
   8   2   0  316.87   34.00
  -8   2   0  293.07   35.20
  -8   2   0  338.37   37.10
  -9  -2   0   15.80   11.30
   9  -2   0   25.90   10.90
   9  -2   0   29.50    9.40
   9  -2   0   34.70   11.40
  -9  -2   0   31.40   11.30
  -9  -2   0   35.50   11.80
   9  -2   0   31.80   10.90
  -9  -2   0   35.40   11.80
  -9   2   0   33.40   12.00
   9   2   0   22.30   11.00
  -9   2   0   28.90   11.20
   9   2   0   31.30   11.70
   9   2   0   24.40   10.40
  -9   2   0   15.50   11.80
  -9   2   0   22.30   12.20
   9   2   0   35.20    7.10
   9   2   0   31.20   11.40
   9   2   0   42.30    7.70
 -10  -2   0   83.09   17.40
 -10  -2   0   70.59   15.60
  10  -2   0   94.89   15.80
  10  -2   0   93.69   16.40
 -10  -2   0   68.69   16.20
  10  -2   0  104.49   14.60
  10  -2   0   74.59   16.00
 -10  -2   0   79.79   16.50
 -10   2   0   70.09   16.20
  10   2   0   69.39   14.60
  10   2   0   73.09   11.20
  10   2   0   77.79   15.50
 -10   2   0   68.49   15.50
 -10   2   0   80.29   16.30
  10   2   0   67.29   11.90
  10   2   0   88.99   16.50
 -11  -2   0    2.00   12.30
  11  -2   0   20.70   12.50
  11  -2   0   50.09   18.60
  11  -2   0   16.90   12.20
 -11  -2   0   29.60   15.00
  11  -2   0   38.00   12.30
  11  -2   0   21.80   10.10
 -11  -2   0   10.80   13.70
 -11  -2   0   40.80   14.30
  11  -2   0   13.90   13.90
 -11   2   0   32.90   15.50
  11   2   0    0.80   13.00
  11   2   0   25.70    8.80
 -11   2   0   11.90   13.30
  11   2   0   27.60   13.60
 -11   2   0    5.70   14.90
  11   2   0   22.90    7.70
 -11   2   0   31.90   14.80
  11   2   0   15.00   12.80
  11   2   0   19.20   13.30
  12  -2   0  111.69   23.10
  12  -2   0  159.18   23.10
 -12  -2   0  115.79   22.10
  12  -2   0  114.89   24.10
 -12  -2   0  135.09   23.70
 -12  -2   0  142.79   24.80
  12  -2   0  179.38   25.70
  12  -2   0  124.99   19.30
 -12  -2   0  131.39   23.90
  12  -2   0  138.59   20.50
 -12   2   0  122.69   23.00
  12   2   0  130.49   22.30
  12   2   0   77.09   20.00
 -12   2   0  141.09   25.40
 -12   2   0  142.69   24.10
  12   2   0  127.19   23.20
  12   2   0  152.38   18.20
  12   2   0  126.29   17.10
  12   2   0  157.38   24.60
 -12   2   0  144.09   23.80
   1  -3   0   20.70    3.20
  -1  -3   0   27.40    4.70
  -1  -3   0   25.10    3.20
   1  -3   0   19.90    3.20
   1  -3   0   24.40    4.20
  -1  -3   0   23.30    3.10
   1  -3   0   28.90    4.40
   1   3   0   31.30    4.40
  -1   3   0   21.50    3.30
  -1   3   0   32.70    5.10
  -1   3   0   27.70    4.50
   1   3   0   31.50    5.00
   1   3   0   21.70    3.20
   1   3   0   25.10    3.10
  -1   3   0   21.00    3.10
   2  -3   0    2.40    3.20
   2  -3   0    3.10    3.60
   2  -3   0    2.10    2.70
   2  -3   0   -1.10    3.10
  -2  -3   0    2.60    2.60
  -2  -3   0    2.80    3.50
  -2  -3   0    1.20    3.00
  -2  -3   0    0.40    2.60
   2  -3   0   -0.40    2.50
  -2   3   0    2.20    3.00
  -2   3   0   -0.20    2.70
   2   3   0    4.40    3.80
   2   3   0    1.60    2.50
   2   3   0    3.20    3.20
  -2   3   0    0.70    3.60
  -3  -3   0   18.20    4.70
  -3  -3   0   19.90    4.50
   3  -3   0   18.90    4.70
  -3  -3   0   19.20    4.40
   3  -3   0   20.00    5.00
   3  -3   0   21.00    4.50
   3  -3   0   17.40    4.30
  -3  -3   0   16.00    4.80
   3  -3   0   17.20    4.70
  -3   3   0   19.70    4.50
  -3   3   0   19.70    5.30
   3   3   0   17.10    4.10
  -3   3   0   14.80    4.30
   3   3   0   17.50    4.60
   3   3   0   19.00    2.20
   3   3   0   18.60    4.90
  -3   3   0   12.90    4.00
   3   3   0   15.60    4.00
   4  -3   0  156.58   17.80
   4  -3   0  151.28   17.20
   4  -3   0  155.58   17.50
   4  -3   0  188.98   18.20
   4  -3   0  159.38   17.50
  -4  -3   0  171.78   17.80
  -4  -3   0  185.58   17.80
  -4  -3   0  162.98   17.50
  -4   3   0  199.68   18.80
   4   3   0  158.88   17.60
   4   3   0  148.19   15.90
  -4   3   0  154.68   17.10
  -4   3   0  142.79   17.70
   4   3   0  174.18   17.80
   4   3   0  169.58   17.60
   4   3   0  150.48   17.30
  -4   3   0  162.48   17.50
   5  -3   0  253.67   27.70
  -5  -3   0  260.87   28.10
   5  -3   0  274.07   28.50
   5  -3   0  270.57   27.90
  -5  -3   0  302.27   28.50
  -5  -3   0  299.47   28.10
   5  -3   0  274.27   28.30
   5  -3   0  295.37   28.30
  -5  -3   0  281.07   28.20
  -5   3   0  245.08   28.70
  -5   3   0  256.27   27.80
  -5   3   0  259.97   28.20
   5   3   0  248.68   27.90
   5   3   0  283.17   28.30
   5   3   0  269.77   28.10
  -5   3   0  266.37   28.30
   5   3   0  286.57   27.90
   5   3   0  274.17   26.40
   6  -3   0    2.80    6.20
   6  -3   0    3.80    6.70
  -6  -3   0   -1.50    6.30
   6  -3   0    2.90    6.20
   6  -3   0   -3.80    5.60
  -6  -3   0    5.10    6.60
  -6  -3   0    2.50    6.40
   6  -3   0    4.10    6.50
  -6  -3   0    2.20    6.90
   6   3   0   -1.70    5.90
   6   3   0    3.50    6.70
  -6   3   0    3.60    6.00
  -6   3   0   -0.70    6.10
   6   3   0    4.80    6.10
   6   3   0    7.30    3.50
   6   3   0    6.20    6.00
  -6   3   0    1.20    7.20
  -6   3   0    8.20    6.90
   7  -3   0   60.19   10.90
  -7  -3   0   61.09   11.50
   7  -3   0   61.59   10.80
  -7  -3   0   65.49   10.80
   7  -3   0   55.69    9.90
   7  -3   0   52.79   10.90
  -7  -3   0   57.79   10.70
   7  -3   0   62.09   10.70
  -7  -3   0   69.19   11.80
  -7   3   0   61.09   10.70
  -7   3   0   47.00   11.30
  -7   3   0   56.59   10.50
  -7   3   0   59.19   11.40
   7   3   0   63.79   11.10
   7   3   0   63.09   10.60
   7   3   0   66.69   11.70
   7   3   0   63.39   10.70
   7   3   0   47.90    7.70
  -8  -3   0  394.46   42.80
   8  -3   0  418.66   41.80
   8  -3   0  430.06   42.60
   8  -3   0  410.76   42.40
   8  -3   0  395.56   43.10
  -8  -3   0  423.46   43.00
  -8  -3   0  423.06   43.10
   8  -3   0  423.46   43.30
  -8  -3   0  414.16   42.50
   8   3   0  409.96   42.20
   8   3   0  420.36   42.40
  -8   3   0  414.16   42.70
  -8   3   0  445.86   43.30
  -8   3   0  410.96   42.90
  -8   3   0  384.06   43.20
   8   3   0  375.96   42.70
   8   3   0  412.86   40.10
   8   3   0  391.46   42.70
  -9  -3   0  106.99   17.00
  -9  -3   0   97.89   16.60
   9  -3   0  101.99   16.40
  -9  -3   0  113.59   18.30
   9  -3   0   94.19   15.40
   9  -3   0   96.19   16.60
   9  -3   0  114.49   17.30
  -9   3   0  105.99   17.70
   9   3   0  116.59   16.80
   9   3   0  125.69   12.80
  -9   3   0  102.89   16.50
  -9   3   0  114.29   18.00
   9   3   0   92.19   17.40
   9   3   0   87.39   12.20
   9   3   0  112.09   17.20
  -9   3   0  103.79   18.20
   9   3   0  100.29   15.80
  10  -3   0  525.05   50.99
 -10  -3   0  452.25   52.09
 -10  -3   0  472.15   50.89
  10  -3   0  472.45   49.99
 -10  -3   0  489.45   50.89
 -10  -3   0  481.35   50.39
  10  -3   0  442.26   50.89
  10  -3   0  522.95   49.30
 -10   3   0  475.75   50.79
  10   3   0  437.76   46.70
  10   3   0  487.15   50.39
  10   3   0  416.76   49.90
 -10   3   0  524.15   50.59
 -10   3   0  499.55   50.99
  10   3   0  534.25   47.10
  10   3   0  480.45   49.99
 -10   3   0  423.06   51.69
 -11  -3   0   41.40   14.40
 -11  -3   0   59.99   17.10
 -11  -3   0  124.89   20.00
  11  -3   0   82.99   16.30
  11  -3   0   54.09   13.90
  11  -3   0   46.10   14.30
  11  -3   0   60.99   16.20
 -11  -3   0   76.39   17.30
  11   3   0   61.49   15.60
 -11   3   0   61.19   17.10
  11   3   0   57.79   16.10
 -11   3   0   43.20   14.50
 -11   3   0   85.59   17.80
  11   3   0   44.90   15.70
 -11   3   0   51.69   16.90
  11   3   0   74.79   10.70
  11   3   0   31.80   14.20
  11   3   0   56.09    9.60
 -12  -3   0  429.46   47.80
  12  -3   0  475.45   48.80
  12  -3   0  470.75   46.80
 -12  -3   0  432.16   48.10
  12  -3   0  355.36   44.30
  12  -3   0  343.07   46.70
 -12  -3   0  403.96   47.30
  12  -3   0  448.86   45.20
  12   3   0  480.25   42.20
 -12   3   0  369.06   47.90
 -12   3   0  472.55   48.80
 -12   3   0  429.16   50.89
  12   3   0  430.66   41.50
  12   3   0  345.47   47.30
  12   3   0  352.06   47.10
 -12   3   0  394.76   48.30
  12   3   0  502.85   49.70
   1  -4   0 2421.46  228.58
   1  -4   0 2254.17  227.98
  -1  -4   0 2475.65  227.98
  -1  -4   0 2239.68  228.08
   1  -4   0 2508.95  228.08
  -1   4   0 2461.15  227.98
  -1   4   0 2260.57  227.98
  -1   4   0 2833.52  228.88
   1   4   0 2296.67  227.98
   2  -4   0  427.56   39.20
   2  -4   0  357.66   38.50
  -2  -4   0  458.35   38.90
   2  -4   0  369.06   38.50
   2  -4   0  341.07   38.80
  -2  -4   0  363.66   38.40
  -2  -4   0  443.86   37.90
  -2  -4   0  364.26   38.50
   2  -4   0  457.85   39.10
  -2   4   0  436.96   39.20
   2   4   0  350.56   38.30
   2   4   0  346.87   38.40
   2   4   0  438.76   39.00
  -2   4   0  456.55   39.20
   3  -4   0 2343.57  194.78
   3  -4   0 1778.42  194.18
  -3  -4   0 2258.67  194.58
  -3  -4   0 2027.90  194.28
   3  -4   0 1867.11  194.38
   3  -4   0 2054.99  194.78
   3  -4   0 1945.41  194.28
  -3  -4   0 2355.06  194.78
  -3  -4   0 2033.00  194.38
  -3   4   0 1961.10  194.88
  -3   4   0 2208.38  194.88
   3   4   0 2230.78  194.68
  -3   4   0 1738.43  194.18
   3   4   0 1906.11  194.08
   4  -4   0  359.16   37.00
   4  -4   0  406.56   37.50
  -4  -4   0  327.87   36.90
  -4  -4   0  323.57   36.70
  -4  -4   0  387.36   37.20
   4  -4   0  428.46   37.60
  -4  -4   0  427.06   37.40
   4  -4   0  368.26   36.80
   4   4   0  309.87   36.40
  -4   4   0  405.16   37.30
  -4   4   0  322.27   36.90
   4   4   0  383.16   37.30
  -4   4   0  432.36   37.70
   4   4   0  353.96   35.30
   4   4   0  340.07   36.70
   4   4   0  402.86   37.40
   5  -4   0 1145.29  123.89
   5  -4   0 1190.98  123.49
  -5  -4   0 1235.28  123.69
  -5  -4   0 1258.77  123.49
  -5  -4   0 1376.76  123.89
  -5  -4   0 1324.87  123.79
   5  -4   0 1240.28  123.39
   5  -4   0 1327.77  123.49
   5  -4   0 1436.76  123.99
  -5   4   0 1332.67  123.79
   5   4   0 1396.26  123.99
  -5   4   0 1239.48  123.29
   5   4   0 1293.97  122.09
   5   4   0 1216.18  123.49
   5   4   0 1222.28  123.29
  -5   4   0 1250.97  124.09
   5   4   0 1338.27  123.99
  -5   4   0 1414.06  123.99
   6  -4   0  159.98   19.10
  -6  -4   0  185.18   19.40
  -6  -4   0  189.68   20.20
  -6  -4   0  174.98   19.30
   6  -4   0  158.88   19.10
  -6  -4   0  157.58   19.50
   6  -4   0  187.18   19.70
   6  -4   0  151.08   19.80
   6  -4   0  156.18   18.90
   6   4   0  167.28   19.50
   6   4   0  182.78   16.90
  -6   4   0  153.88   18.70
  -6   4   0  191.78   19.60
   6   4   0  162.48   19.10
   6   4   0  186.78   19.70
   6   4   0  164.18   19.00
  -6   4   0  176.68   20.00
  -6   4   0  140.09   20.40
   7  -4   0  441.06   45.80
   7  -4   0  462.65   45.70
  -7  -4   0  462.75   45.90
  -7  -4   0  518.25   45.70
  -7  -4   0  463.95   45.70
  -7  -4   0  482.15   45.90
   7  -4   0  429.26   44.90
   7  -4   0  441.56   45.20
   7  -4   0  505.55   45.70
   7   4   0  409.06   42.90
  -7   4   0  458.95   45.50
  -7   4   0  428.36   45.00
  -7   4   0  452.65   45.70
  -7   4   0  359.36   46.00
   7   4   0  451.35   45.70
   7   4   0  454.25   45.10
   7   4   0  455.95   43.00
   7   4   0  441.76   45.20
   7   4   0  414.56   45.50
   8  -4   0  227.78   25.40
  -8  -4   0  212.48   24.90
   8  -4   0  270.97   27.20
  -8  -4   0  227.08   26.10
   8  -4   0  183.28   25.90
  -8  -4   0  213.78   25.30
   8  -4   0  232.18   24.60
  -8  -4   0  219.68   26.00
   8  -4   0  216.88   25.10
  -8   4   0  193.88   26.00
   8   4   0  223.38   26.40
   8   4   0  219.38   22.00
  -8   4   0  241.18   25.20
   8   4   0  222.58   25.00
   8   4   0  222.78   22.10
  -8   4   0  212.28   25.90
   8   4   0  219.98   25.30
  -8   4   0  235.08   25.80
   8   4   0  199.28   25.50
   9  -4   0  325.27   34.30
  -9  -4   0  325.07   36.10
  -9  -4   0  351.36   35.70
   9  -4   0  320.97   34.90
  -9  -4   0  350.06   35.60
   9  -4   0  323.67   35.60
   9  -4   0  291.97   35.50
   9   4   0  313.07   35.90
   9   4   0  341.87   35.10
   9   4   0  319.67   34.60
  -9   4   0  317.97   36.00
  -9   4   0  343.77   36.10
   9   4   0  297.07   35.70
   9   4   0  290.17   31.60
  -9   4   0  318.97   35.50
   9   4   0  363.56   31.90
  -9   4   0  298.67   37.00
 -10  -4   0   18.40   12.70
 -10  -4   0   34.00   15.90
 -10  -4   0   16.90   13.00
  10  -4   0   21.10   15.90
  10  -4   0   21.20   12.10
  10  -4   0   32.00   13.60
 -10  -4   0   29.70   12.50
  10  -4   0   36.00   20.20
  10   4   0   35.90    6.70
 -10   4   0   45.00   13.20
  10   4   0   28.90   11.80
 -10   4   0   33.80   14.20
 -10   4   0   35.70   14.40
 -10   4   0   20.20   13.00
  10   4   0   26.00    6.00
  10   4   0   26.90   11.90
  10   4   0   22.60   12.60
 -11  -4   0    7.90   14.90
  11  -4   0   -6.10   12.80
  11  -4   0   15.00   15.00
 -11  -4   0    2.50   13.90
  11  -4   0   -4.70   11.30
  11  -4   0   13.40   12.60
 -11  -4   0   -1.50   13.10
 -11  -4   0   -2.50   12.40
  11   4   0    3.50   13.40
 -11   4   0    0.30   15.10
 -11   4   0  -15.10   11.70
  11   4   0    2.50    6.30
 -11   4   0   -7.30   12.50
  11   4   0    5.60    4.80
 -11   4   0  -19.70   13.10
  11   4   0   18.80   14.20
  11   4   0    4.00   10.70
  11   4   0   -4.80   12.30
  12  -4   0   22.50   15.60
  12  -4   0   41.90   13.90
  12  -4   0   59.09   15.10
 -12  -4   0    3.10   14.90
 -12  -4   0   36.20   15.40
  12  -4   0    8.70   15.00
  12  -4   0   72.19   15.10
 -12  -4   0   78.79   17.70
  12   4   0   36.20   14.20
  12   4   0   39.30    8.30
  12   4   0   36.70   14.40
 -12   4   0   36.50   16.70
 -12   4   0   30.00   18.30
 -12   4   0   12.80   14.60
  12   4   0   32.40   17.80
 -12   4   0   35.30   16.30
  12   4   0   38.70   18.90
   1  -5   0  349.37   32.70
   1  -5   0  336.07   33.50
   1  -5   0  339.47   32.60
  -1  -5   0  333.37   32.60
   1  -5   0  349.07   33.40
  -1  -5   0  364.66   32.60
  -1   5   0  388.16   33.80
  -1   5   0  357.86   32.50
   1   5   0  338.67   32.50
  -1   5   0  305.87   32.50
   1   5   0  307.37   32.50
  -2  -5   0    4.30    1.60
   2  -5   0    6.60    4.00
  -2  -5   0    4.30    2.60
   2  -5   0    2.90    2.50
  -2  -5   0    2.40    1.60
  -2  -5   0    9.20    3.70
  -2  -5   0    4.70    2.40
  -2  -5   0    5.80    4.40
   2  -5   0    5.30    2.70
   2  -5   0    2.10    3.80
   2  -5   0    8.20    4.30
  -2   5   0    5.00    3.90
   2   5   0    2.60    2.30
  -2   5   0    4.40    4.20
   2   5   0    6.20    4.00
  -2   5   0    1.60    2.40
  -2   5   0    0.50    2.40
   2   5   0    1.60    4.60
   2   5   0    5.80    2.60
  -3  -5   0    6.60    3.70
   3  -5   0    7.80    4.60
   3  -5   0    6.80    3.50
  -3  -5   0    8.70    3.80
   3  -5   0    9.50    5.00
  -3  -5   0    8.10    5.00
   3  -5   0   11.90    4.80
   3  -5   0   10.20    3.90
  -3  -5   0   12.50    4.50
  -3   5   0    5.40    3.90
   3   5   0    9.10    3.50
  -3   5   0   13.10    4.70
  -3   5   0   12.20    5.60
   3   5   0    0.70    2.60
   3   5   0   12.80    6.00
   3   5   0    9.10    5.00
  -4  -5   0  259.87   28.10
  -4  -5   0  283.37   27.90
  -4  -5   0  313.27   28.60
   4  -5   0  312.87   28.60
  -4  -5   0  297.77   28.60
   4  -5   0  276.07   28.10
   4  -5   0  241.28   28.40
   4  -5   0  264.67   28.10
   4  -5   0  247.68   27.90
  -4   5   0  253.67   28.80
  -4   5   0  304.97   28.80
   4   5   0  328.57   29.10
   4   5   0  274.27   28.40
  -4   5   0  230.08   27.90
   4   5   0  268.97   27.60
   5  -5   0   92.99   11.70
   5  -5   0   78.69   13.30
  -5  -5   0   90.59   12.50
   5  -5   0   82.99   11.90
  -5  -5   0   97.49   12.50
  -5  -5   0   94.69   11.70
   5  -5   0   91.69   12.60
  -5  -5   0   89.59   12.30
   5  -5   0   80.89   13.20
  -5   5   0   80.49   11.30
   5   5   0  102.19   12.90
   5   5   0   79.69   11.00
   5   5   0   91.89   12.60
  -5   5   0   78.09   11.90
  -5   5   0   94.09   13.30
   5   5   0   87.79   11.50
  -5   5   0  101.79   12.60
   6  -5   0  809.72   78.89
  -6  -5   0  837.72   79.19
   6  -5   0  899.61   79.39
  -6  -5   0  800.42   78.79
  -6  -5   0  763.32   79.19
   6  -5   0  801.72   78.79
  -6  -5   0  847.82   79.19
   6  -5   0  738.83   79.29
   6  -5   0  814.62   78.79
   6   5   0  839.22   78.69
  -6   5   0  791.82   79.19
  -6   5   0  804.12   78.59
   6   5   0  850.51   79.39
  -6   5   0  726.53   79.49
   6   5   0  814.12   78.79
   6   5   0  794.72   76.69
  -6   5   0  903.21   79.39
   6   5   0  727.93   76.79
   6   5   0  872.71   79.39
   7  -5   0    1.60    6.90
   7  -5   0    2.70    6.90
   7  -5   0    9.30    7.40
  -7  -5   0   10.50    7.90
  -7  -5   0    5.20    7.80
   7  -5   0    3.90    8.30
   7  -5   0    0.70    7.40
  -7  -5   0    6.40    7.50
  -7  -5   0    9.30    7.90
  -7   5   0   -1.60    8.20
  -7   5   0    9.70    7.10
  -7   5   0    8.30    7.50
   7   5   0   13.30    8.50
   7   5   0    7.90    2.80
  -7   5   0    4.30    8.40
   7   5   0    6.90    6.90
   7   5   0   18.30    8.40
   7   5   0   11.30    7.20
  -8  -5   0  666.53   64.49
  -8  -5   0  655.73   64.49
   8  -5   0  680.53   64.09
   8  -5   0  644.34   63.69
   8  -5   0  591.74   64.59
   8  -5   0  663.13   64.49
  -8  -5   0  621.44   64.29
   8  -5   0  701.83   64.39
  -8  -5   0  661.83   63.89
  -8   5   0  691.83   64.59
  -8   5   0  650.63   64.39
  -8   5   0  592.44   64.89
   8   5   0  574.24   64.09
   8   5   0  604.64   61.09
   8   5   0  644.24   63.69
  -8   5   0  669.83   63.79
   8   5   0  610.64   64.59
   8   5   0  667.03   63.89
   8   5   0  630.24   61.09
   9  -5   0   -1.40    9.10
  -9  -5   0    1.30   11.30
   9  -5   0   -5.80    8.80
  -9  -5   0    7.30   10.50
   9  -5   0   -5.50    9.70
  -9  -5   0   -6.10   10.20
  -9  -5   0    6.90   10.60
   9  -5   0    5.70   11.60
   9   5   0   -2.50    3.90
   9   5   0    1.30    8.90
   9   5   0   -0.90    2.70
  -9   5   0    5.20   10.80
   9   5   0    0.00   10.40
  -9   5   0    6.60   11.80
  -9   5   0   14.60   10.40
   9   5   0  -13.90   10.30
  -9   5   0   -5.30    9.20
  10  -5   0  461.25   43.20
 -10  -5   0  349.27   41.50
 -10  -5   0  311.87   46.90
  10  -5   0  418.36   40.40
  10  -5   0  377.16   40.70
 -10  -5   0  381.86   41.80
  10  -5   0  312.17   42.70
  10   5   0  393.26   41.10
  10   5   0  330.57   41.00
 -10   5   0  418.66   42.50
 -10   5   0  369.76   41.00
 -10   5   0  315.27   41.90
 -10   5   0  422.86   41.60
  10   5   0  379.06   36.30
  10   5   0  375.56   36.30
  10   5   0  390.46   40.30
  11  -5   0   19.50   12.20
  11  -5   0    5.50   12.20
  11  -5   0    1.50   11.40
 -11  -5   0    6.50   13.80
 -11  -5   0    7.70   15.40
  11  -5   0    9.80   14.10
 -11  -5   0  -10.50   12.40
  11  -5   0   -2.30   14.00
 -11  -5   0  -14.60   11.20
  11   5   0    3.90   12.50
 -11   5   0   -5.50   14.80
 -11   5   0    1.10   14.80
  11   5   0  -10.60   13.20
  11   5   0   -3.00   13.10
 -11   5   0   -1.60   11.00
  11   5   0  -10.30   13.80
 -11   5   0    7.40   15.60
 -12  -5   0  308.77   37.00
 -12  -5   0  320.37   37.80
  12  -5   0  273.57   35.60
  12  -5   0  326.37   36.30
 -12  -5   0  280.07   36.90
  12  -5   0  244.48   34.40
  12   5   0  286.07   38.00
  12   5   0  319.37   35.20
 -12   5   0  330.07   39.70
 -12   5   0  261.07   38.30
  12   5   0  353.46   39.60
  12   5   0  247.68   35.90
 -12   5   0  349.07   37.60
  -1  -6   0 2041.70  208.68
   1  -6   0 2097.59  208.68
   1  -6   0 2308.57  209.78
   1  -6   0 2104.79  208.68
   1  -6   0 2092.99  209.58
  -1  -6   0 2152.78  208.68
  -1   6   0 1922.81  208.58
  -1   6   0 2600.24  209.88
  -1   6   0 2397.06  208.58
   1   6   0 2402.26  208.58
   2  -6   0  455.25   46.50
   2  -6   0  485.35   45.60
  -2  -6   0  490.75   45.70
   2  -6   0  469.25   45.70
   2  -6   0  457.55   46.40
  -2  -6   0  479.05   45.60
  -2  -6   0  540.35   47.10
  -2  -6   0  447.86   45.30
  -2   6   0  462.55   45.50
  -2   6   0  421.16   45.50
   2   6   0  546.35   46.60
   2   6   0  484.35   45.50
   2   6   0  424.46   45.50
  -2   6   0  516.65   47.00
   3  -6   0 2347.17  228.58
   3  -6   0 2094.09  228.68
  -3  -6   0 2820.92  228.98
  -3  -6   0 2757.62  228.58
   3  -6   0 2290.57  228.08
  -3  -6   0 2450.45  227.98
  -3  -6   0 2391.66  228.08
   3  -6   0 2524.05  227.98
   3   6   0 2421.56  228.58
  -3   6   0 2231.98  227.78
   3   6   0 2539.15  229.38
  -3   6   0 2602.74  228.98
  -3   6   0 2093.09  227.98
   3   6   0 2252.47  227.78
   3   6   0 2320.67  227.98
  -4  -6   0   52.89    8.60
   4  -6   0   49.80    8.90
   4  -6   0   71.99    9.50
  -4  -6   0   71.29   10.30
  -4  -6   0   64.89    9.00
   4   6   0   59.59    8.50
   4   6   0   73.79   10.70
  -4   6   0   73.99    9.40
   4   6   0   65.19   11.40
  -5  -6   0 1758.82  162.78
   5  -6   0 1625.14  162.98
   5  -6   0 1907.61  163.48
  -5  -6   0 1434.56  162.68
   5  -6   0 1582.64  162.68
   5  -6   0 1682.13  162.78
   5  -6   0 1424.36  163.38
  -5  -6   0 1812.02  163.28
  -5  -6   0 1887.01  163.18
  -5   6   0 1971.40  163.58
   5   6   0 1732.03  163.28
  -5   6   0 1726.53  162.98
  -5   6   0 1636.14  162.58
   5   6   0 1802.02  163.68
   5   6   0 1727.63  162.58
  -5   6   0 1621.64  163.48
   6  -6   0    4.90    8.00
   6  -6   0   21.60    7.50
   6  -6   0   11.40    6.80
   6  -6   0   10.50    6.80
   6  -6   0    4.50    6.10
  -6   6   0    9.00    6.90
  -6   6   0    6.30    6.70
   6   6   0   18.00    6.40
  -6   6   0   16.20    6.10
   6   6   0   26.10    8.60
  -6   6   0   16.40    8.60
   7  -6   0  663.13   61.09
   7  -6   0  633.84   60.89
  -7  -6   0  628.24   61.29
  -7  -6   0  630.64   61.39
   7  -6   0  622.74   60.89
  -7  -6   0  600.64   60.89
  -7  -6   0  629.64   60.69
   7  -6   0  614.34   61.59
   7  -6   0  539.95   61.29
  -7   6   0  615.54   61.29
   7   6   0  609.84   60.69
  -7   6   0  661.73   61.39
   7   6   0  641.34   60.69
   7   6   0  542.45   61.19
  -7   6   0  580.24   60.49
   7   6   0  619.34   61.59
  -8  -6   0   16.70    9.80
  -8  -6   0    8.50    8.70
   8  -6   0    3.00    8.80
   8  -6   0   10.40   10.20
   8  -6   0    5.80    8.00
  -8  -6   0    3.50    9.30
   8  -6   0    6.50    8.50
   8  -6   0    5.70    8.40
  -8  -6   0    5.40    8.80
  -8   6   0    4.40    8.10
   8   6   0   16.90   10.60
   8   6   0    2.70    9.40
  -8   6   0   -4.10   10.20
   8   6   0    4.00    7.90
   8   6   0   -1.10    7.60
  -8   6   0   12.50    9.50
  -8   6   0    0.50    8.20
   9  -6   0   79.49   15.40
   9  -6   0   59.19   13.90
  -9  -6   0   85.29   15.80
  -9  -6   0  104.29   16.10
   9  -6   0  116.79   16.30
  -9  -6   0  115.09   17.30
   9  -6   0   68.49   15.50
  -9  -6   0   86.39   15.50
   9   6   0   98.29   15.10
   9   6   0   95.69   16.80
   9   6   0   94.99   14.90
   9   6   0   70.29   16.40
  -9   6   0   91.79   16.30
  -9   6   0   77.59   16.90
  -9   6   0   74.79   14.70
  -9   6   0   81.39   15.10
  10  -6   0    2.40   10.80
  10  -6   0   29.40   11.50
 -10  -6   0    6.70   11.60
  10  -6   0   13.20   13.60
  10  -6   0   17.50   12.20
 -10  -6   0   33.50   12.90
 -10  -6   0   28.60   13.20
  10   6   0   -0.70   10.80
  10   6   0   19.70   12.30
  10   6   0    5.50   10.60
 -10   6   0   12.10   10.70
 -10   6   0   10.30   11.50
 -10   6   0   11.10   13.10
 -10   6   0   16.20   13.70
  11  -6   0  112.79   18.60
  11  -6   0  102.79   17.00
 -11  -6   0  113.39   20.20
  11  -6   0   73.59   16.60
 -11  -6   0   91.39   18.30
  11  -6   0   91.09   19.30
 -11  -6   0   60.59   17.10
 -11   6   0   78.29   17.80
  11   6   0  145.29   20.80
  11   6   0   89.99   19.30
 -11   6   0   67.29   20.70
 -11   6   0  120.69   19.70
  11   6   0   69.19   18.60
  11   6   0   82.89   19.30
 -12  -6   0   53.59   17.30
  12  -6   0   51.59   21.30
 -12  -6   0   53.99   17.40
 -12  -6   0   65.19   20.20
 -12  -6   0   57.29   17.10
  12  -6   0   71.49   17.30
  12  -6   0   65.39   17.10
  12  -6   0   25.40   17.80
 -12   6   0   57.89   21.10
  12   6   0   91.29   21.70
 -12   6   0   72.59   19.70
  12   6   0   37.80   15.90
 -12   6   0  137.69   22.60
  12   6   0   44.80   19.40
  12   6   0   65.19   19.50
   0  -7   0    1.50    3.40
   1  -7   0    7.00    4.60
  -1  -7   0    8.20    4.60
  -1  -7   0    7.90    1.90
   1  -7   0   14.90    4.60
  -1  -7   0    7.30    3.30
  -1  -7   0   14.50    4.70
   1  -7   0    5.20    4.20
  -1  -7   0   10.50    1.90
   1  -7   0    7.60    2.00
   1  -7   0    8.60    1.90
   1   7   0    7.50    1.40
  -1   7   0   10.80    5.10
  -1   7   0    7.60    1.70
  -1   7   0   13.00    1.80
   2  -7   0  149.49   15.70
  -2  -7   0  159.28   15.60
  -2  -7   0  169.88   17.80
   2  -7   0  177.88   17.20
  -2  -7   0  156.08   15.50
   2  -7   0  149.99   17.10
   2  -7   0  150.28   15.60
   2   7   0  180.28   15.60
  -2   7   0  151.88   17.20
  -2   7   0  161.98   15.50
   2   7   0  137.59   15.50
  -2   7   0  134.19   15.60
   3  -7   0  252.17   24.40
  -3  -7   0  272.47   25.20
   3  -7   0  227.18   25.10
  -3  -7   0  250.37   24.30
   3  -7   0  239.78   25.70
  -3  -7   0  208.78   24.30
  -3  -7   0  276.57   25.90
  -3  -7   0  215.38   23.20
  -3  -7   0  261.17   23.30
   3  -7   0  228.28   24.20
   3   7   0  200.28   24.00
  -3   7   0  265.47   25.90
   3   7   0  219.78   24.00
   3   7   0  272.27   25.60
   3   7   0  267.57   26.50
  -3   7   0  295.67   25.90
  -3   7   0  214.68   24.30
  -4  -7   0  189.48   19.90
   4  -7   0  155.28   19.00
   4  -7   0  207.68   19.90
  -4  -7   0  180.58   19.10
  -4  -7   0  141.59   18.40
   4  -7   0  174.98   20.20
   4  -7   0  179.58   18.60
  -4  -7   0  177.48   18.40
   4  -7   0  168.08   18.30
  -4   7   0  172.18   18.60
  -4   7   0  162.78   20.40
   4   7   0  174.78   18.20
   4   7   0  163.18   20.70
  -4   7   0  178.28   18.20
   4   7   0  187.68   19.80
  -4   7   0  188.38   19.80
   4   7   0  160.18   18.20
   5  -7   0   50.89    9.00
   5  -7   0   37.70    8.60
   5  -7   0   28.40    7.50
   5  -7   0   38.70    9.60
   5  -7   0   32.30    7.70
  -5  -7   0   49.70    8.30
  -5  -7   0   45.60    8.10
  -5  -7   0   60.49    9.60
  -5  -7   0   67.59   10.00
   5   7   0   55.79   10.50
   5   7   0   66.69   10.10
  -5   7   0   39.10   10.00
  -5   7   0   44.20    8.50
   5   7   0   40.90    7.70
  -5   7   0   51.19    9.10
  -6  -7   0  556.14   53.09
   6  -7   0  540.45   52.69
   6  -7   0  579.64   53.49
   6  -7   0  495.55   53.69
   6  -7   0  556.54   52.89
  -6  -7   0  464.55   52.69
   6  -7   0  510.75   52.89
  -6  -7   0  573.74   52.79
  -6  -7   0  552.74   53.29
   6   7   0  555.84   53.59
  -6   7   0  531.45   53.19
   6   7   0  535.35   53.79
   6   7   0  526.45   52.39
  -6   7   0  452.05   53.49
   6   7   0  538.25   53.59
  -6   7   0  534.95   52.99
  -6   7   0  544.85   52.39
   7  -7   0   71.89   18.20
   7  -7   0   88.69   14.20
   7  -7   0  104.69   14.30
  -7  -7   0   94.19   13.80
  -7  -7   0   91.49   14.90
  -7  -7   0  101.79   14.60
   7  -7   0   81.69   14.00
   7  -7   0   95.29   14.70
  -7  -7   0  102.29   15.00
   7   7   0   87.79   15.50
   7   7   0   86.59   12.70
  -7   7   0   99.79   14.50
   7   7   0   89.79   15.70
   7   7   0  100.59   13.70
  -7   7   0  106.59   13.70
  -7   7   0   83.59   15.40
  -7   7   0   89.99   16.00
   8  -7   0  193.68   22.40
   8  -7   0  193.08   24.70
  -8  -7   0  203.58   23.50
   8  -7   0  188.38   22.70
   8  -7   0  177.18   22.10
  -8  -7   0  194.38   24.70
   8  -7   0  199.88   22.40
  -8  -7   0  166.78   23.00
  -8  -7   0  166.78   22.20
  -8   7   0  175.08   23.70
  -8   7   0  191.78   23.50
   8   7   0  191.58   22.40
  -8   7   0  190.88   22.60
   8   7   0  180.68   23.60
  -8   7   0  187.98   22.10
   8   7   0  201.68   21.90
   8   7   0  162.68   23.80
   9  -7   0  172.88   25.60
   9  -7   0  208.48   23.10
   9  -7   0  245.18   25.00
  -9  -7   0  200.48   24.90
  -9  -7   0  201.28   24.80
  -9  -7   0  175.88   24.20
   9   7   0  192.98   23.00
   9   7   0  193.38   23.20
   9   7   0  175.18   25.50
  -9   7   0  165.98   24.60
  -9   7   0  181.78   23.30
  -9   7   0  158.08   25.00
   9   7   0  167.88   25.00
  -9   7   0  193.08   23.70
 -10  -7   0  269.27   32.80
 -10  -7   0  309.37   33.10
  10  -7   0  333.77   33.10
  10  -7   0  292.17   34.90
  10  -7   0  262.87   31.20
 -10  -7   0  202.08   37.50
 -10  -7   0  276.27   32.40
  10  -7   0  313.77   32.40
  10  -7   0  240.68   32.60
  10   7   0  324.47   32.60
  10   7   0  221.48   35.60
 -10   7   0  297.57   32.20
 -10   7   0  241.58   34.40
  10   7   0  303.27   31.10
  10   7   0  229.98   32.60
 -10   7   0  246.88   32.00
 -10   7   0  280.17   32.70
 -11  -7   0  186.18   25.90
  11  -7   0  157.48   23.50
 -11  -7   0  183.48   24.20
  11  -7   0  136.49   25.20
 -11  -7   0  170.78   24.50
  11  -7   0  198.48   24.40
  11   7   0  201.78   24.10
  11   7   0  149.88   26.00
  11   7   0  193.88   25.50
 -11   7   0  179.88   26.00
  11   7   0  117.59   23.70
 -11   7   0  188.78   25.80
 -11   7   0  127.79   25.10
 -11   7   0  157.68   24.90
 -12  -7   0  185.48   26.90
 -12  -7   0  217.18   30.00
 -12   7   0  131.69   26.90
 -12   7   0  181.48   28.20
   0  -8   0 1992.60  189.08
  -1  -8   0  326.47   29.90
   1  -8   0  285.27   29.00
   1  -8   0  302.47   30.50
   1  -8   0  303.07   29.00
  -1  -8   0  317.07   29.00
  -1  -8   0  288.47   29.00
   2  -8   0 1018.20  111.59
   2  -8   0 1173.78  110.49
  -2  -8   0 1225.98  110.49
  -2  -8   0 1127.09  110.49
   2  -8   0 1134.99  110.49
   2  -8   0 1142.09  111.49
  -2  -8   0 1234.28  112.29
  -2  -8   0 1129.19  110.49
  -2   8   0 1050.39  111.79
  -2   8   0 1019.80  110.39
  -2   8   0 1256.57  110.39
   2   8   0 1341.57  111.99
   2   8   0 1346.67  111.89
   2   8   0 1118.59  110.29
  -3  -8   0   58.49    9.70
   3  -8   0   40.10    6.60
  -3  -8   0   32.40    5.20
  -3  -8   0   40.60    6.60
  -3  -8   0   39.00    6.70
   3  -8   0   45.40    6.70
  -3  -8   0   62.19    8.60
  -3   8   0   44.90    6.90
   3   8   0   58.99    9.90
   3   8   0   34.80    6.00
  -3   8   0   62.49    9.60
   3   8   0   39.60    6.10
  -3   8   0   70.89   10.70
   3   8   0   58.29    9.30
   4  -8   0  903.71   86.39
   4  -8   0  895.71   87.19
  -4  -8   0 1014.10   87.09
  -4  -8   0  863.31   86.29
  -4  -8   0  844.22   86.39
  -4  -8   0  935.61   87.39
   4  -8   0  911.81   86.39
   4  -8   0  794.82   87.29
   4  -8   0 1044.80   87.49
  -4   8   0 1015.70   87.59
  -4   8   0  745.73   86.19
   4   8   0  885.51   88.09
   4   8   0  835.32   86.09
  -4   8   0  887.41   87.69
   4   8   0  948.71   87.39
  -5  -8   0  228.18   24.70
   5  -8   0  276.17   25.60
  -5  -8   0  191.48   24.00
  -5  -8   0  268.07   25.50
   5  -8   0  228.48   24.20
   5  -8   0  209.58   24.60
   5  -8   0  211.38   23.80
  -5  -8   0  229.68   24.00
   5   8   0  233.08   23.80
  -5   8   0  253.57   25.20
   5   8   0  217.48   23.90
   5   8   0  267.27   25.60
  -5   8   0  249.28   26.40
   5   8   0  239.28   26.20
  -5   8   0  225.18   24.30
  -5   8   0  190.38   23.50
   6  -8   0  188.68   20.70
  -6  -8   0  199.88   20.90
   6  -8   0  168.38   22.00
   6  -8   0  170.98   21.00
  -6  -8   0  186.38   21.70
  -6  -8   0  176.58   20.90
   6  -8   0  160.08   20.40
  -6  -8   0  200.38   21.40
   6  -8   0  203.48   21.50
  -6   8   0  202.88   21.70
   6   8   0  168.58   22.90
  -6   8   0  183.48   21.30
   6   8   0  196.18   22.20
  -6   8   0  176.38   23.00
   6   8   0  198.48   20.50
  -7  -8   0  193.78   22.10
   7  -8   0  227.08   22.40
  -7  -8   0  162.18   23.20
  -7  -8   0  177.78   22.10
   7  -8   0  179.28   22.80
   7  -8   0  171.88   23.80
   7  -8   0  198.88   22.90
   7  -8   0  182.28   22.20
  -7  -8   0  184.18   22.50
   7   8   0  180.38   21.70
   7   8   0  202.48   21.40
  -7   8   0  182.88   22.10
  -7   8   0  205.18   24.60
  -7   8   0  209.98   23.20
  -7   8   0  192.38   21.20
   7   8   0  176.28   23.60
   7   8   0  183.98   22.60
  -8  -8   0   64.69   14.20
   8  -8   0   94.99   14.80
   8  -8   0  110.79   15.40
   8  -8   0  101.49   15.60
   8  -8   0   80.29   13.90
  -8  -8   0   88.29   15.00
  -8  -8   0   36.40   15.30
   8  -8   0  102.29   15.20
  -8  -8   0   75.19   13.90
  -8   8   0  114.79   15.50
  -8   8   0   73.89   15.80
  -8   8   0   65.49   13.20
   8   8   0   60.89   15.30
   8   8   0   69.69   13.10
  -8   8   0   86.09   13.30
   8   8   0   72.09   12.80
   8   8   0  131.79   18.30
  -9  -8   0  361.06   38.10
   9  -8   0  363.76   37.60
  -9  -8   0  364.36   37.20
   9  -8   0  312.67   38.40
  -9  -8   0  328.07   37.50
   9  -8   0  373.66   36.90
  -9  -8   0  314.77   37.70
   9  -8   0  373.46   37.60
  -9   8   0  304.47   38.90
  -9   8   0  357.96   37.00
   9   8   0  357.86   36.40
  -9   8   0  320.37   38.20
   9   8   0  310.27   38.70
  -9   8   0  363.66   37.80
   9   8   0  334.97   36.90
 -10  -8   0   61.59   13.60
 -10  -8   0   37.40   14.00
  10  -8   0   49.10   13.50
  10  -8   0   52.69   13.10
  10  -8   0   35.90   15.00
  10  -8   0   41.50   12.40
 -10  -8   0   43.80   14.10
 -10   8   0   39.00   13.60
  10   8   0   51.99   14.60
  10   8   0   33.70   15.40
 -10   8   0   43.00   16.70
 -10   8   0   47.80   13.10
  10   8   0   39.10   14.60
  10   8   0   54.09   13.80
 -10   8   0   60.89   15.90
 -11  -8   0  109.89   18.10
 -11  -8   0   81.89   18.00
  11  -8   0   81.99   16.20
  11  -8   0   86.49   18.00
 -11  -8   0   79.59   16.50
  11  -8   0   64.99   16.50
  11  -8   0   79.79   20.30
 -11  -8   0   66.29   15.90
  11   8   0   76.89   16.10
 -11   8   0   52.09   18.70
 -11   8   0   73.49   17.60
  11   8   0   58.49   19.30
  11   8   0  105.99   18.90
 -11   8   0   97.39   18.30
  11   8   0   63.59   18.20
 -11   8   0   97.79   19.20
   0  -9   0   -4.10    4.50
   0  -9   0    1.00    0.90
   0  -9   0    0.90    5.50
   1  -9   0    5.90    2.00
   1  -9   0    6.70    5.50
  -1  -9   0    5.00    4.40
   1  -9   0    4.40    2.00
  -1  -9   0   19.30    6.40
  -1  -9   0    7.20    2.10
  -1  -9   0    6.40    2.00
   1  -9   0    9.60    6.00
  -1  -9   0   11.20    6.00
   2  -9   0   23.90    4.30
  -2  -9   0   27.00    8.40
  -2  -9   0   26.10    4.40
   2  -9   0   31.00    7.80
   2  -9   0   28.00    4.50
  -2  -9   0   26.00    4.50
   2  -9   0   32.00    7.70
  -2  -9   0   23.70    5.10
  -2  -9   0   39.00    7.00
   2  -9   0   42.20    7.60
  -2   9   0   39.90    8.70
  -2   9   0   21.00    4.20
   2   9   0   33.40    7.10
  -2   9   0   34.50    4.50
   2   9   0   25.80    4.20
   3  -9   0   10.80    6.50
  -3  -9   0    1.30    3.00
   3  -9   0    4.10    6.10
   3  -9   0   15.00    7.30
   3  -9   0    8.20    3.90
  -3  -9   0    0.40    3.60
  -3  -9   0    7.60    5.60
  -3  -9   0    2.40    3.80
   3  -9   0    3.40    3.70
  -3  -9   0   -2.70    2.70
  -3  -9   0   -1.80    7.10
   3   9   0    2.20    3.30
   3   9   0    3.80    6.80
   3   9   0   12.90    7.30
  -3   9   0    2.20    3.70
  -3   9   0   10.00    3.60
   3   9   0   -0.10    3.20
  -3   9   0    6.00    7.60
   4  -9   0   33.40    8.60
   4  -9   0   38.00    7.90
  -4  -9   0   28.60    6.20
  -4  -9   0   36.40    7.60
   4  -9   0   25.50    5.60
   4  -9   0   31.70    8.90
   4  -9   0   37.50    6.40
  -4  -9   0   30.00    8.30
  -4  -9   0   26.50    5.90
   4   9   0   32.80    5.70
   4   9   0   24.10    8.10
  -4   9   0   38.40    8.30
  -4   9   0   24.90    6.10
   4   9   0   28.70    5.90
  -4   9   0   23.20    5.50
  -4   9   0   33.30    9.90
   4   9   0   33.50    9.70
   5  -9   0  236.08   29.10
  -5  -9   0  275.07   27.60
   5  -9   0  304.37   28.10
  -5  -9   0  296.77   28.70
  -5  -9   0  282.27   29.00
  -5  -9   0  232.48   27.80
   5  -9   0  294.17   27.80
   5  -9   0  307.07   29.00
   5  -9   0  279.97   28.70
   5   9   0  227.18   30.00
   5   9   0  292.97   27.50
   5   9   0  207.68   29.30
   5   9   0  289.07   29.40
  -5   9   0  268.97   28.00
  -5   9   0  227.68   29.80
  -5   9   0  279.27   28.80
  -6  -9   0   47.30   10.40
   6  -9   0   43.90   10.00
  -6  -9   0   36.30    8.80
  -6  -9   0   47.50    9.60
   6  -9   0   42.20    8.70
   6  -9   0   60.29   10.70
   6  -9   0   31.60   10.40
   6  -9   0   35.10    7.90
  -6  -9   0   38.60    8.60
  -6   9   0   34.70    7.30
  -6   9   0   39.20    9.30
   6   9   0   30.40   11.70
   6   9   0   50.89   10.80
  -6   9   0   32.20   11.00
  -6   9   0   49.99   10.20
   6   9   0   51.69    8.10
   6   9   0   37.30    8.00
  -7  -9   0  634.54   68.69
  -7  -9   0  670.93   68.99
   7  -9   0  646.44   69.69
   7  -9   0  730.83   69.29
  -7  -9   0  771.02   69.19
   7  -9   0  722.83   68.39
   7   9   0  621.64   69.89
   7   9   0  620.04   69.29
  -7   9   0  759.02   69.19
  -7   9   0  752.02   69.99
   7   9   0  760.42   68.29
  -7   9   0  656.93   69.99
   8  -9   0   26.80   13.20
   8  -9   0   32.30   11.40
  -8  -9   0   19.50   16.00
   8  -9   0   22.60   10.30
   8  -9   0   72.49   13.40
  -8  -9   0   29.00   10.80
  -8  -9   0   29.50   11.50
  -8  -9   0   31.90   10.50
   8   9   0   29.90    9.90
   8   9   0   53.39   13.90
   8   9   0   15.70   12.20
  -8   9   0   34.00   13.00
  -8   9   0   27.20   11.10
  -8   9   0   31.80    9.30
   8   9   0   21.50   10.20
  -9  -9   0  459.25   46.80
   9  -9   0  434.26   45.40
   9  -9   0  495.75   46.50
  -9  -9   0  446.36   46.10
  -9  -9   0  472.15   45.90
  -9  -9   0  421.96   46.50
   9  -9   0  459.25   46.30
   9  -9   0  392.86   46.10
  -9   9   0  459.35   45.50
   9   9   0  430.06   44.80
   9   9   0  448.76   45.70
  -9   9   0  433.86   46.20
   9   9   0  370.66   46.90
  -9   9   0  355.06   50.19
 -10  -9   0   11.30   13.30
  10  -9   0   16.00   11.00
  10  -9   0   11.20   10.00
 -10  -9   0   13.70   11.60
  10  -9   0   -1.40   13.50
 -10  -9   0    1.60   11.10
 -10   9   0   10.10   13.00
 -10   9   0   12.60   11.90
 -10   9   0   13.30   11.20
  10   9   0   -2.20   15.50
  10   9   0    0.80    9.70
  10   9   0    0.70   11.50
 -10   9   0   -5.20   13.00
  10   9   0   -0.40   12.70
  11  -9   0  251.47   36.50
 -11  -9   0  297.17   34.50
  11  -9   0  222.98   32.90
  11  -9   0  308.77   33.80
 -11  -9   0  318.07   34.60
  11  -9   0  327.27   34.80
 -11  -9   0  296.57   35.30
 -11  -9   0  290.47   33.90
  11  -9   0  293.97   33.40
  11   9   0  215.08   36.40
  11   9   0  235.78   36.10
 -11   9   0  290.97   35.10
 -11   9   0  298.97   35.70
  11   9   0  326.67   33.70
  11   9   0  332.57   35.50
 -11   9   0  298.97   35.80
 -11   9   0  257.87   37.40
   0 -10   0  324.87   34.60
   0 -10   0  371.46   35.30
  -1 -10   0   91.99    9.10
  -1 -10   0  119.19   12.60
  -1 -10   0  114.69   12.60
   1 -10   0   80.59   12.10
  -1 -10   0   96.19    9.00
  -1 -10   0   92.39   10.80
   1 -10   0   80.39    9.00
   1 -10   0   71.39    8.90
  -2 -10   0 1034.60   97.29
  -2 -10   0  952.50   95.09
   2 -10   0  942.21   96.49
   2 -10   0  965.70   95.09
   2 -10   0 1152.38   96.69
   2 -10   0  976.90   95.09
   2 -10   0  965.10   96.69
  -2 -10   0  940.21   95.49
  -2 -10   0 1024.30   95.09
  -2  10   0 1055.69   97.09
   2  10   0 1071.39   96.69
  -2  10   0 1134.19   94.89
   2  10   0  890.01   94.79
   2  10   0 1052.99   94.79
  -2  10   0  886.71   94.89
  -3 -10   0   36.20    5.70
  -3 -10   0   46.90    9.70
  -3 -10   0   56.99    8.70
  -3 -10   0   31.60    5.40
  -3 -10   0   28.80    5.80
  -3 -10   0   32.50    5.40
   3  10   0   41.80    9.30
   3  10   0   34.80    5.50
  -4 -10   0  701.33   70.99
  -4 -10   0  755.12   70.79
   4 -10   0  685.33   73.39
   4 -10   0  755.12   71.99
  -4 -10   0  797.72   71.99
  -4 -10   0  777.42   72.79
   4 -10   0  737.43   71.89
  -4 -10   0  738.53   72.09
   4 -10   0  815.62   73.29
   4 -10   0  736.63   73.19
  -4 -10   0  753.02   73.49
  -4  10   0  717.23   73.79
  -4  10   0  703.83   71.99
   4  10   0  792.82   73.59
   4  10   0  652.43   71.69
   4  10   0  793.72   71.79
  -4  10   0  733.23   71.69
   4  10   0  831.02   74.19
  -5 -10   0   67.99   11.10
  -5 -10   0   50.29    8.00
   5 -10   0   47.50    9.00
  -5 -10   0   36.10    7.30
   5 -10   0   30.30    7.30
   5 -10   0   39.20    9.60
   5 -10   0   19.50    9.40
  -5  10   0   26.20    8.70
   5  10   0   36.80    7.00
   5  10   0   52.09    7.60
  -5  10   0   33.00    7.80
   5  10   0   58.59   12.50
  -5  10   0   43.00   11.00
  -6 -10   0  471.45   48.40
   6 -10   0  511.85   47.70
   6 -10   0  435.46   48.90
  -6 -10   0  529.75   48.30
  -6 -10   0  432.06   47.40
   6 -10   0  466.95   47.20
   6 -10   0  484.55   48.50
   6 -10   0  476.15   48.30
  -6 -10   0  499.75   47.40
  -6  10   0  484.65   47.70
  -6  10   0  522.55   49.50
   6  10   0  421.86   47.50
   6  10   0  445.06   48.70
  -6  10   0  411.66   49.30
   6  10   0  536.85   47.20
   7 -10   0   -4.50    6.50
   7 -10   0    4.00    8.70
  -7 -10   0    8.70    9.00
  -7 -10   0   10.60    8.00
  -7 -10   0    9.40    7.80
   7 -10   0   38.60   10.90
   7 -10   0   14.90    8.30
   7 -10   0   11.70   10.30
  -7 -10   0   17.30    8.80
   7  10   0   12.40    7.20
  -7  10   0    4.30    8.80
  -7  10   0    3.80    8.30
   7  10   0   15.20    6.80
   7  10   0   -3.50   11.30
  -7  10   0   -2.90    4.80
  -7  10   0   12.40   11.10
   7  10   0    1.70   11.50
  -8 -10   0  335.77   41.40
   8 -10   0  413.06   42.10
  -8 -10   0  428.86   42.00
   8 -10   0  389.96   42.40
   8 -10   0  423.96   41.90
   8 -10   0  357.56   42.80
  -8 -10   0  322.97   41.10
  -8 -10   0  423.96   41.20
   8 -10   0  457.05   41.30
   8  10   0  414.36   40.30
   8  10   0  364.46   42.70
  -8  10   0  342.17   43.50
  -8  10   0  426.16   41.90
   9 -10   0    1.70    8.20
   9 -10   0   11.70    9.20
  -9 -10   0   12.90   12.50
   9 -10   0   40.50   11.80
   9 -10   0   27.80   13.80
  -9 -10   0    0.40    8.40
   9 -10   0   10.70   10.20
  -9 -10   0   20.10    9.80
  -9 -10   0    8.00   12.60
  -9  10   0   17.90    9.80
  -9  10   0   34.20   15.80
  -9  10   0   32.30   12.80
   9  10   0    1.50    9.40
   9  10   0    1.90   14.40
   9  10   0   20.20   10.20
  10 -10   0  141.59   24.60
  10 -10   0  123.29   22.40
  10 -10   0  188.88   23.40
 -10 -10   0  199.38   22.20
  10 -10   0  165.68   21.40
 -10 -10   0  174.78   23.30
 -10 -10   0  154.88   23.70
 -10 -10   0  164.48   22.90
 -10  10   0  182.88   22.30
 -10  10   0  113.49   24.10
  10  10   0  103.79   24.20
  10  10   0  173.08   21.90
 -10  10   0  165.28   23.70
  10  10   0  140.29   23.70
 -10  10   0  133.29   22.70
  10  10   0  149.88   21.00
  11 -10   0   13.80   12.20
  11 -10   0   11.00   12.70
  11 -10   0   -2.00   12.80
  11 -10   0   18.10   11.90
  11 -10   0   11.50   15.20
 -11 -10   0   27.00   12.80
 -11 -10   0   11.00   13.50
 -11 -10   0    6.20   12.60
 -11 -10   0    3.50   12.90
 -11  10   0  -17.40   13.10
  11  10   0   -3.30   10.80
  11  10   0    6.40   13.90
 -11  10   0    5.50   11.20
 -11  10   0   -7.90   14.70
 -11  10   0   20.30   15.20
  11  10   0   32.50   17.80
  11  10   0   -3.10   15.80
   0 -11   0   -5.40    6.40
   0 -11   0   -2.00    5.70
   0 -11   0   -8.50    5.30
   1 -11   0  159.38   16.90
   1 -11   0  147.59   16.80
  -1 -11   0  207.08   20.00
   1 -11   0  208.08   20.00
  -1 -11   0  169.38   16.90
  -1 -11   0  171.98   18.50
  -1 -11   0  215.18   20.30
   1 -11   0  163.48   19.50
  -1 -11   0  180.18   17.00
   2 -11   0   -1.70    2.50
  -2 -11   0    2.00    2.60
   2 -11   0   -8.30    5.80
   2 -11   0   -0.20    6.80
  -2 -11   0    0.80    2.70
  -2 -11   0   -4.40    7.50
  -2 -11   0    1.40    5.80
   2 -11   0    0.10    2.60
   2 -11   0   -2.70    6.30
  -2 -11   0   -1.20    3.90
  -2  11   0   -0.30    2.40
   2  11   0    3.20    1.80
   2  11   0    0.20    1.50
  -2  11   0   -8.80    7.40
  -2  11   0   -0.80    2.10
   3 -11   0  476.25   51.79
  -3 -11   0  540.85   51.19
  -3 -11   0  481.65   49.99
  -3 -11   0  488.05   49.80
   3 -11   0  517.35   51.59
  -3 -11   0  540.85   49.90
   3 -11   0  509.65   49.99
  -3 -11   0  504.65   52.39
   3 -11   0  524.35   49.90
   3 -11   0  603.04   51.79
  -3 -11   0  501.95   49.80
  -3  11   0  454.75   51.79
  -3  11   0  496.75   49.90
  -3  11   0  577.84   49.80
   3  11   0  454.05   49.60
   3  11   0  562.74   49.70
   3  11   0  568.94   51.89
  -4 -11   0   -0.90    4.00
  -4 -11   0    4.40    6.20
   4 -11   0    3.10    6.30
  -4 -11   0   -1.20    2.40
   4 -11   0   -1.10    4.00
  -4 -11   0   -2.10    4.20
   4 -11   0    4.20    7.70
   4 -11   0   -1.30    4.30
  -4 -11   0   -5.40    2.90
  -4 -11   0    5.60    7.90
   4 -11   0   -5.20    6.30
   4  11   0    0.20    4.00
  -4  11   0    3.90    4.60
   4  11   0   -1.30    7.50
  -4  11   0   -1.40    3.60
  -4  11   0    3.00    8.20
   4  11   0   -0.70    3.70
   4  11   0   -4.80    7.80
   5 -11   0  566.54   57.29
   5 -11   0  628.54   58.79
   5 -11   0  603.84   57.59
  -5 -11   0  536.05   57.59
   5 -11   0  611.14   58.99
  -5 -11   0  562.34   58.19
  -5 -11   0  602.44   57.39
  -5 -11   0  614.94   59.09
   5 -11   0  482.55   58.79
   5  11   0  621.84   59.29
   5  11   0  591.34   57.39
   5  11   0  604.54   60.09
  -5  11   0  526.05   59.59
  -5  11   0  639.24   59.29
   5  11   0  627.94   57.29
  -5  11   0  588.84   57.19
  -5  11   0  607.14   57.79
  -6 -11   0    8.40    8.70
   6 -11   0   -3.10    6.50
   6 -11   0    0.80    8.60
  -6 -11   0    0.30    6.10
  -6 -11   0    3.80    7.60
   6 -11   0   10.20    9.50
   6 -11   0   -1.30    5.30
  -6 -11   0   -5.40    5.90
   6  11   0   13.80   10.10
   6  11   0   -1.00    6.00
  -6  11   0   -0.30    6.50
   6  11   0    7.50   10.90
   6  11   0    6.60    5.90
  -6  11   0   -8.80    7.40
  -6  11   0    2.70    5.70
  -6  11   0   -8.50   10.00
   7 -11   0  304.77   38.30
  -7 -11   0  410.06   37.20
   7 -11   0  394.66   38.10
   7 -11   0  359.46   36.60
  -7 -11   0  344.27   38.10
  -7 -11   0  389.46   37.80
  -7 -11   0  318.77   37.00
   7 -11   0  379.06   38.00
   7 -11   0  402.26   37.50
   7  11   0  308.77   44.00
  -7  11   0  316.47   39.70
   7  11   0  280.97   39.00
   7  11   0  402.96   36.60
   7  11   0  344.27   36.70
  -7  11   0  344.77   37.20
   8 -11   0  108.59   19.20
  -8 -11   0  124.49   17.20
  -8 -11   0  108.29   17.70
  -8 -11   0  152.98   19.10
  -8 -11   0  129.29   20.00
   8 -11   0  145.59   19.30
   8 -11   0  130.59   17.80
   8 -11   0  120.49   21.50
   8 -11   0  127.19   16.90
  -8  11   0  111.89   15.20
  -8  11   0  124.09   17.80
   8  11   0  103.49   19.10
   8  11   0  131.59   15.90
   8  11   0   95.49   20.10
  -8  11   0  102.49   19.50
   8  11   0  128.99   17.10
  -9 -11   0  481.75   52.09
   9 -11   0  431.86   53.29
  -9 -11   0  550.04   51.89
   9 -11   0  563.04   51.29
  -9 -11   0  363.96   55.49
   9 -11   0  475.95   52.09
  -9  11   0  458.25   54.29
   9  11   0  537.55   50.59
  -9  11   0  567.24   55.29
 -10 -11   0   31.80   11.80
  10 -11   0   27.30   15.60
 -10 -11   0   13.30   13.60
  10 -11   0    5.90   12.40
  10 -11   0   31.40   12.40
 -10 -11   0   18.90   12.10
  10 -11   0   18.10   11.80
 -10 -11   0    6.00   13.30
  10 -11   0   11.20   10.50
  10  11   0    9.80   14.20
 -10  11   0   20.10   10.90
  10  11   0   12.40   10.70
 -10  11   0    2.70   14.10
  10  11   0   11.90   17.80
 -10  11   0    3.20   10.70
 -10  11   0   10.40   16.90
 -11 -11   0  265.87   34.30
  11 -11   0  346.87   34.10
  11 -11   0  319.47   33.30
 -11 -11   0  204.48   33.60
 -11 -11   0  279.77   34.10
  11 -11   0  215.58   35.90
  11 -11   0  321.27   34.40
 -11 -11   0  288.27   33.70
  11  11   0  316.07   32.40
  11  11   0  205.08   36.10
 -11  11   0  338.57   35.80
 -11  11   0  243.28   37.90
   0 -12   0  288.97   31.80
   0 -12   0  345.47   32.70
   0 -12   0  306.57   32.40
  -1 -12   0  386.16   34.70
   1 -12   0  311.07   31.50
  -1 -12   0  328.57   31.60
   1 -12   0  314.47   33.90
  -1 -12   0  293.87   31.50
   1 -12   0  367.46   34.20
  -1 -12   0  334.17   33.30
  -1 -12   0  345.67   34.00
  -2 -12   0  251.57   23.80
   2 -12   0  232.48   23.80
   2 -12   0  231.38   23.90
   2 -12   0  274.07   26.40
  -2 -12   0  256.77   27.40
   2 -12   0  235.38   26.40
  -2 -12   0  231.68   24.80
  -2 -12   0  226.58   23.90
   2 -12   0  235.58   26.50
  -2  12   0  266.47   23.30
   3 -12   0  686.43   68.19
   3 -12   0  797.02   69.99
  -3 -12   0  698.33   70.99
  -3 -12   0  704.63   68.19
  -3 -12   0  667.53   68.39
  -3 -12   0  710.63   68.29
   3 -12   0  755.72   70.29
   3 -12   0  644.34   70.09
   3 -12   0  722.03   68.39
  -3 -12   0  656.03   68.29
  -3 -12   0  828.62   69.99
  -3  12   0  721.23   68.29
   3  12   0  621.04   67.89
   3  12   0  734.53   70.09
   3  12   0  813.62   67.99
  -3  12   0  658.63   70.59
   4 -12   0  361.16   34.70
   4 -12   0  338.17   34.40
  -4 -12   0  286.27   33.70
   4 -12   0  335.97   36.50
  -4 -12   0  331.97   34.40
  -4 -12   0  366.86   37.30
   4 -12   0  408.06   36.70
  -4 -12   0  338.17   33.60
  -4 -12   0  307.17   34.60
  -4 -12   0  417.46   36.20
  -4  12   0  376.16   34.30
   4  12   0  368.66   37.20
   4  12   0  379.96   37.30
   4  12   0  317.87   34.30
  -4  12   0  353.86   34.70
  -4  12   0  327.27   37.50
   4  12   0  366.96   34.20
  -5 -12   0  417.36   42.80
  -5 -12   0  400.26   42.10
   5 -12   0  331.87   42.40
  -5 -12   0  463.85   42.20
  -5 -12   0  382.06   41.00
   5 -12   0  384.16   44.00
   5 -12   0  449.76   42.40
   5 -12   0  420.36   42.00
   5 -12   0  400.96   40.60
   5  12   0  435.06   43.50
  -5  12   0  391.76   40.40
   5  12   0  474.05   40.60
   5  12   0  414.66   40.80
   5  12   0  491.35   44.00
  -5  12   0  394.76   41.00
  -5  12   0  324.57   42.70
  -6 -12   0  134.99   18.70
  -6 -12   0  159.48   17.00
   6 -12   0  116.59   15.70
   6 -12   0  133.39   18.20
   6 -12   0  138.99   16.90
   6 -12   0   95.39   18.20
  -6 -12   0  137.49   17.70
   6 -12   0  159.68   19.40
  -6 -12   0  113.59   16.20
   6  12   0  114.99   20.10
  -6  12   0  128.09   16.60
  -6  12   0  173.08   19.10
   6  12   0  133.99   15.40
   6  12   0  157.18   20.10
   6  12   0  124.89   15.80
  -6  12   0  110.49   19.70
  -6  12   0  134.29   15.50
  -7 -12   0   25.70   10.80
   7 -12   0   26.60   10.10
  -7 -12   0   16.80    9.80
  -7 -12   0   26.10    8.70
   7 -12   0   14.30    7.30
   7 -12   0   17.90   10.80
  -7 -12   0   13.80    8.10
   7 -12   0   13.50   11.30
   7 -12   0   20.20    8.60
  -7  12   0   11.30   13.80
   7  12   0   22.20    7.40
  -7  12   0   17.80    7.00
   7  12   0   23.80   11.50
   7  12   0   13.80   12.30
   7  12   0   11.60    7.70
  -7  12   0   14.40    9.60
   8 -12   0  230.08   24.30
  -8 -12   0  234.78   26.20
   8 -12   0  193.88   28.60
  -8 -12   0  180.08   24.70
   8 -12   0  202.38   26.70
  -8  12   0  188.98   25.70
   8  12   0  196.98   28.00
  -8  12   0  257.77   26.60
   8  12   0  255.17   24.70
  -8  12   0  213.28   30.10
   8  12   0  162.08   28.00
   8  12   0  230.68   24.60
   9 -12   0   56.59   14.90
   9 -12   0   21.50   10.60
   9 -12   0   28.00   11.40
   9 -12   0   12.70   14.60
  -9 -12   0   14.00   11.10
   9 -12   0   22.20   11.10
  -9 -12   0   28.80   13.20
  -9 -12   0   21.00   12.00
  -9 -12   0   20.10   10.90
  -9  12   0   22.20   16.20
   9  12   0   37.90    9.90
  -9  12   0   33.80    9.00
   9  12   0   10.60   15.30
  -9  12   0   25.50   12.90
  10 -12   0   61.89   14.60
  10 -12   0   86.49   17.10
  10 -12   0   59.69   18.50
  10 -12   0   70.19   15.10
  10 -12   0   36.20   14.80
 -10 -12   0   60.19   15.80
 -10 -12   0   71.19   14.20
 -10 -12   0   76.39   16.10
 -10 -12   0   46.60   16.00
 -10  12   0   62.69   19.90
  10  12   0   65.59   13.10
 -10  12   0   80.99   17.80
  10  12   0   20.00   26.80
 -10  12   0   49.00   14.90
  10  12   0   31.40   16.10
 -11 -12   0   20.20   15.00
  11 -12   0    3.40   11.20
 -11 -12   0   16.50   14.20
 -11 -12   0   28.70   15.50
  11 -12   0    7.30   16.10
 -11 -12   0   15.40   14.40
  11 -12   0   33.70   15.80
  11  12   0    7.70   18.80
  11  12   0   23.40   18.00
 -11  12   0   -8.50   17.70
  11  12   0    1.90   10.60
 -11  12   0   -2.80   13.60
   0 -13   0   -4.40    5.70
   0 -13   0   -3.80    6.80
   0 -13   0    1.40    6.10
  -1 -13   0   18.10    2.60
   1 -13   0   24.00    3.10
  -1 -13   0   23.70    7.90
  -1 -13   0   23.60    3.30
   1 -13   0   12.70    2.60
   1 -13   0   27.20    7.60
   1 -13   0   13.10    7.20
  -1 -13   0   30.70    8.40
  -1 -13   0   16.30    6.30
   2 -13   0    3.40    7.00
  -2 -13   0   -1.20    8.10
   2 -13   0    2.40    2.90
  -2 -13   0    0.50    5.10
   2 -13   0   10.50    7.30
  -2 -13   0    6.90    3.10
   2 -13   0    4.80    2.70
  -2 -13   0    7.20    6.70
  -2 -13   0    4.20    2.60
   2 -13   0   -1.60    7.40
  -3 -13   0    9.90    7.10
  -3 -13   0    4.90    3.40
   3 -13   0    5.70    8.20
  -3 -13   0   -1.50    4.30
   3 -13   0   11.20    7.50
  -3 -13   0   -2.20    4.30
  -3 -13   0    4.30    3.90
   3 -13   0    5.20    7.20
   3 -13   0    5.50    3.50
   3 -13   0    2.80    3.60
  -3 -13   0   -5.20    8.60
  -3  13   0    5.80    3.10
   3  13   0    8.10    7.80
  -3  13   0    4.30    3.50
   3  13   0   11.10    3.00
   3  13   0    5.10    2.80
  -3  13   0    9.30    9.30
   4 -13   0  417.26   40.50
   4 -13   0  403.26   42.70
  -4 -13   0  413.76   40.00
   4 -13   0  411.46   40.70
  -4 -13   0  372.86   40.10
  -4 -13   0  370.36   40.70
  -4 -13   0  423.66   43.70
  -4 -13   0  446.86   42.40
  -4 -13   0  408.06   40.50
   4 -13   0  453.65   42.70
  -4  13   0  463.25   40.50
   4  13   0  494.25   43.90
  -4  13   0  352.46   40.50
   4  13   0  396.86   40.40
   4  13   0  464.45   40.30
  -4  13   0  351.56   43.30
  -5 -13   0  124.99   17.60
   5 -13   0  120.69   17.30
   5 -13   0  114.59   13.70
  -5 -13   0  136.39   16.30
   5 -13   0  124.79   16.20
   5 -13   0  106.69   17.80
   5 -13   0  108.89   14.30
  -5 -13   0  122.59   14.10
  -5 -13   0   96.29   14.10
   5  13   0  118.09   14.10
   5  13   0  142.69   18.70
  -5  13   0  119.89   13.50
   5  13   0  147.39   18.40
  -5  13   0   94.19   14.10
  -5  13   0   97.09   17.60
   5  13   0  126.19   13.50
   6 -13   0  538.75   50.99
   6 -13   0  419.96   53.19
  -6 -13   0  517.75   51.49
  -6 -13   0  532.35   51.09
  -6 -13   0  469.95   52.79
  -6 -13   0  517.15   52.29
   6 -13   0  566.94   51.59
   6 -13   0  518.45   52.99
   6 -13   0  536.45   52.89
   6  13   0  578.34   50.89
  -6  13   0  434.66   54.19
   6  13   0  544.25   53.89
   6  13   0  526.85   51.09
  -6  13   0  523.15   51.59
  -6  13   0  548.15   50.89
   6  13   0  457.85   53.59
   7 -13   0   37.40   11.60
  -7 -13   0   33.40    8.90
   7 -13   0   28.00   12.40
  -7 -13   0   44.40   11.30
   7 -13   0   30.50   11.50
   7 -13   0   25.90    7.80
  -7 -13   0   37.90    9.50
   7 -13   0   34.20    9.70
   7  13   0   39.00   14.70
   7  13   0   39.40    8.70
   7  13   0   35.20   13.90
   7  13   0   42.60    7.70
  -7  13   0   41.30   15.50
  -7  13   0   29.30    8.20
  -7  13   0   23.30    9.00
   8 -13   0  393.86   40.80
   8 -13   0  408.36   42.90
  -8 -13   0  437.26   42.50
  -8 -13   0  338.87   42.30
  -8 -13   0  399.26   41.80
   8 -13   0  317.87   44.40
  -8  13   0  415.86   46.50
   8  13   0  336.07   44.40
  -8  13   0  452.45   41.00
  -8  13   0  392.66   46.50
   8  13   0  405.56   42.30
   8  13   0  470.35   41.60
   8  13   0  372.96   44.00
  -9 -13   0   83.29   17.20
  -9 -13   0   91.89   14.00
  -9 -13   0   81.59   15.20
   9 -13   0   89.19   14.40
   9 -13   0  127.99   17.70
   9 -13   0   65.19   18.30
   9 -13   0   83.79   15.40
   9 -13   0   69.49   15.50
  -9 -13   0   79.69   17.00
   9  13   0   67.69   19.40
  -9  13   0   90.59   14.10
  -9  13   0   72.49   16.10
   9  13   0   95.19   14.90
  -9  13   0   86.89   16.00
   9  13   0   93.09   14.60
  -9  13   0   82.69   21.00
  10 -13   0  196.48   24.20
 -10 -13   0  123.19   24.30
 -10 -13   0  198.58   23.20
  10 -13   0  152.98   24.10
  10 -13   0  157.48   25.20
  10 -13   0  191.48   24.40
 -10 -13   0  118.99   22.70
 -10 -13   0  166.38   24.10
  10  13   0  179.88   21.50
  10  13   0  110.39   23.80
 -10  13   0  200.68   24.60
  10  13   0  183.88   21.50
 -10  13   0  122.09   26.20
  10  13   0  115.79   31.00
 -10  13   0  195.08   25.00
   0 -14   0    0.80    6.50
   0 -14   0   -6.00    6.40
   0 -14   0   -6.10    7.00
  -1 -14   0  869.21   83.09
   1 -14   0  889.21   82.69
   1 -14   0  732.13   82.59
  -1 -14   0  883.61   82.09
  -1 -14   0  879.31   82.69
   1 -14   0  954.50   80.19
  -1 -14   0  768.12   80.09
   1 -14   0  799.82   82.39
  -2 -14   0   -1.70    7.10
  -2 -14   0   -2.40    2.90
   2 -14   0   -1.60    7.30
  -2 -14   0   -5.60    7.90
   2 -14   0    9.70    7.80
   2 -14   0   -0.80    7.30
  -2 -14   0   -3.40    2.30
  -2 -14   0  -10.30    5.00
  -3 -14   0  537.65   51.79
   3 -14   0  572.24   53.49
  -3 -14   0  463.65   54.49
   3 -14   0  433.66   53.69
  -3 -14   0  551.84   53.29
  -3 -14   0  526.35   51.19
   3 -14   0  528.95   51.49
  -3 -14   0  531.75   51.79
  -3 -14   0  519.65   51.59
   3 -14   0  536.55   53.69
   3 -14   0  533.05   51.29
  -3  14   0  612.84   50.99
  -3  14   0  524.75   51.09
  -3  14   0  496.45   54.29
   3  14   0  531.45   50.69
   3  14   0  585.04   50.79
  -4 -14   0   26.90    6.60
  -4 -14   0   24.70    6.20
  -4 -14   0   47.50    9.50
  -4 -14   0   19.90    6.00
   4 -14   0   35.20    6.40
   4 -14   0   51.59    7.40
   4 -14   0   69.49   11.80
  -4 -14   0   29.30   11.40
  -4  14   0   55.09   12.90
  -4  14   0   37.10    6.10
   4  14   0   40.00   10.70
   4  14   0   40.90    6.10
   5 -14   0  320.97   33.70
  -5 -14   0  327.17   33.80
  -5 -14   0  329.67   32.30
   5 -14   0  356.06   36.50
  -5 -14   0  326.87   37.00
   5 -14   0  342.27   34.30
  -5 -14   0  324.57   34.30
  -5 -14   0  349.87   35.70
  -5  14   0  354.26   33.70
   5  14   0  344.47   37.80
   5  14   0  346.77   37.30
  -5  14   0  284.77   37.70
   5  14   0  381.96   33.70
  -5  14   0  344.57   34.40
   5  14   0  329.77   33.80
   6 -14   0    3.90    9.40
   6 -14   0    2.50    9.40
   6 -14   0  -10.80    6.40
   6 -14   0    3.10   10.90
  -6 -14   0   29.90   11.80
  -6 -14   0   13.10    7.30
   6 -14   0   -0.30    5.90
  -6 -14   0   11.60    9.30
   6  14   0   10.60   12.50
   6  14   0   11.60    6.60
   6  14   0   20.00   11.30
  -6  14   0    2.70    7.60
  -6  14   0    3.60    5.90
   6  14   0    6.30    5.70
  -6  14   0    2.60   12.70
   7 -14   0  543.95   55.99
  -7 -14   0  523.95   55.29
  -7 -14   0  486.55   54.39
   7 -14   0  452.95   56.89
  -7 -14   0  501.05   56.39
   7 -14   0  545.85   53.89
   7  14   0  585.44   54.39
  -7  14   0  630.74   54.09
  -7  14   0  575.74   54.99
  -7  14   0  478.95   57.79
   7  14   0  503.85   56.99
   7  14   0  599.24   57.69
   7  14   0  606.04   53.79
   8 -14   0   11.40   10.20
   8 -14   0   -5.50    7.00
   8 -14   0   -4.20   12.60
  -8 -14   0   -1.20    8.40
   8 -14   0   -3.50   10.50
  -8 -14   0    3.20   11.80
  -8 -14   0  -11.10    7.60
  -8 -14   0   -2.90   10.90
   8 -14   0    3.10    8.80
  -8  14   0    8.40   17.80
  -8  14   0    0.70    9.10
  -8  14   0    2.30    7.80
   8  14   0   -0.80    8.10
   8  14   0    0.60    7.30
   8  14   0    3.70   14.40
   8  14   0   -7.30   12.90
  -9 -14   0  144.59   23.40
  -9 -14   0  125.99   21.30
  -9 -14   0  171.48   29.40
   9 -14   0  147.99   23.20
   9 -14   0  188.98   22.30
   9 -14   0  209.28   24.20
   9 -14   0  154.08   20.10
   9 -14   0  125.09   23.80
  -9 -14   0  188.08   21.30
   9  14   0  125.99   26.20
  -9  14   0  124.29   26.00
   9  14   0  196.68   20.20
   9  14   0  163.68   21.60
  -9  14   0  154.78   20.00
  -9  14   0  169.68   23.00
 -10 -14   0    7.50   12.40
  10 -14   0   -5.80   13.30
  10 -14   0   -9.10   10.30
  10 -14   0   13.60   13.80
 -10 -14   0   -7.10   12.60
 -10 -14   0   11.80   12.40
  10 -14   0   -3.20   14.00
  10 -14   0    3.40   14.20
 -10 -14   0   -4.30   12.90
 -10  14   0    0.80   11.60
  10  14   0   29.60   18.70
 -10  14   0    2.40   16.80
  10  14   0    8.80    9.30
  10  14   0   -6.30   14.90
 -10  14   0  -10.30    7.30
  10  14   0   -1.90    8.70
   0 -15   0   -9.70    6.20
   0 -15   0   -0.50    7.70
   0 -15   0   -5.80    6.80
  -1 -15   0  105.99   11.90
   1 -15   0   91.69   13.30
  -1 -15   0   81.59   13.00
  -1 -15   0   72.09    7.60
   1 -15   0   71.09   12.40
   1 -15   0   76.99   13.20
  -1 -15   0   96.19   13.90
  -1 -15   0   75.59    7.70
   2 -15   0   86.09   13.80
   2 -15   0  104.89   15.00
   2 -15   0   86.39   10.00
  -2 -15   0  102.29   10.40
   2 -15   0   99.59   10.40
  -2 -15   0   95.49   15.60
  -2 -15   0   98.19   14.60
  -2 -15   0  104.99   10.10
   2 -15   0   88.49   15.00
  -2 -15   0   93.89   12.60
   3 -15   0   15.30    9.50
  -3 -15   0   16.90    6.20
  -3 -15   0   26.40    5.20
  -3 -15   0   34.70    9.20
   3 -15   0   24.00    9.10
   3 -15   0   23.60    4.50
  -3 -15   0   11.50   10.70
  -3 -15   0   23.20    5.70
  -3 -15   0   25.50    6.30
  -3  15   0   16.00    3.30
  -4 -15   0  341.77   34.80
  -4 -15   0  372.86   34.90
  -4 -15   0  337.37   38.50
   4 -15   0  387.46   38.50
  -4 -15   0  349.67   34.60
   4 -15   0  404.56   35.30
  -4 -15   0  373.96   37.10
   4 -15   0  283.27   37.40
   4 -15   0  350.86   34.70
  -4 -15   0  334.57   35.10
   4 -15   0  352.46   37.50
   4  15   0  351.26   34.40
  -4  15   0  306.37   34.70
  -4  15   0  314.37   39.00
   4  15   0  365.96   34.30
   4  15   0  370.26   37.90
  -4  15   0  382.66   34.50
   5 -15   0   32.10   10.60
  -5 -15   0   42.20   10.80
  -5 -15   0   32.20    4.70
   5 -15   0   15.50   11.50
  -5 -15   0   21.30    7.30
   5 -15   0   14.80    6.00
  -5 -15   0   21.70   11.60
  -5 -15   0   28.30    5.60
   5  15   0   41.20   12.20
  -5  15   0   19.10    7.40
   5  15   0   29.60    6.90
  -5  15   0   33.90   14.10
  -5  15   0   34.40    6.50
   5  15   0   31.40    6.10
  -6 -15   0  261.87   27.90
  -6 -15   0  189.28   28.60
   6 -15   0  258.17   25.50
   6 -15   0  197.78   28.80
  -6 -15   0  238.08   26.20
   6 -15   0  237.48   28.50
   6  15   0  268.57   30.30
   6  15   0  220.98   30.80
  -6  15   0  258.87   25.40
  -6  15   0  247.18   26.10
   6  15   0  270.67   25.90
  -6  15   0  204.68   30.50
   6  15   0  253.17   25.00
   7 -15   0   73.09   15.20
  -7 -15   0   92.89   15.60
  -7 -15   0   92.09   14.30
   7 -15   0   88.19   12.60
   7  15   0  102.99   13.80
  -7  15   0  102.59   12.60
  -7  15   0   63.79   17.20
   7  15   0   61.89   17.40
   7  15   0   80.79   17.50
   7  15   0   82.49   15.20
  -7  15   0   83.69   19.60
   8 -15   0  482.55   47.80
  -8 -15   0  420.86   48.20
  -8 -15   0  478.35   45.70
   8 -15   0  407.96   45.00
  -8 -15   0  408.26   46.20
   8 -15   0  398.46   47.40
  -8 -15   0  417.66   46.70
   8 -15   0  529.35   46.40
   8  15   0  385.86   49.20
  -8  15   0  460.35   45.30
   8  15   0  496.05   46.30
  -8  15   0  485.75   47.00
   8  15   0  494.65   45.30
  -8  15   0  363.26   50.19
  -9 -15   0   17.80   10.80
   9 -15   0   10.70    8.80
   9 -15   0   17.20   12.30
   9 -15   0    7.40   11.20
  -9 -15   0  -17.00   13.50
  -9 -15   0    3.80   10.30
  -9 -15   0   -2.00   11.80
   9 -15   0    6.00   12.70
   9 -15   0    5.90   15.30
   9  15   0   10.20   15.00
   9  15   0    5.10   16.20
   9  15   0   14.10   10.30
  -9  15   0   20.40   18.00
   9  15   0    9.70    8.60
  -9  15   0    4.90    9.30
 -10 -15   0  352.76   39.40
  10 -15   0  367.66   38.90
 -10 -15   0  347.87   39.80
  10 -15   0  331.87   36.70
  10 -15   0  266.57   41.80
 -10 -15   0  291.97   38.40
  10 -15   0  415.26   39.50
  10  15   0  293.77   41.50
 -10  15   0  294.27   43.50
  10  15   0  310.07   43.30
 -10  15   0  423.76   42.00
  10  15   0  393.46   36.90
   0 -16   0   99.49   15.10
   0 -16   0  109.89   16.20
   0 -16   0  117.19   16.20
   1 -16   0  205.38   26.90
   1 -16   0  237.78   26.90
  -1 -16   0  239.58   25.80
  -1 -16   0  274.37   27.80
   1 -16   0  220.18   26.50
  -1 -16   0  266.67   27.60
  -1 -16   0  246.18   27.70
  -2 -16   0   92.59   15.70
  -2 -16   0   88.09    9.60
   2 -16   0   71.59    9.00
   2 -16   0   89.79   15.00
  -2 -16   0   90.09    9.00
   2 -16   0   80.09    9.40
   2 -16   0   92.39   14.60
  -2 -16   0  104.79   14.40
  -2 -16   0   78.69   12.10
   2 -16   0  105.89   14.60
   3 -16   0  524.85   49.80
   3 -16   0  472.75   46.90
   3 -16   0  427.46   49.90
  -3 -16   0  386.16   50.39
  -3 -16   0  497.95   47.10
  -3 -16   0  499.25   46.70
   3 -16   0  496.45   46.70
  -3 -16   0  463.45   47.60
   3 -16   0  528.05   50.29
  -3 -16   0  499.65   47.70
  -3 -16   0  523.55   49.50
   4 -16   0  137.99   15.50
   4 -16   0  167.78   19.80
   4 -16   0  141.29   16.20
  -4 -16   0  142.59   18.90
  -4 -16   0  127.19   16.00
  -4 -16   0  158.38   16.00
  -4 -16   0  145.09   15.60
  -4 -16   0  138.59   16.40
  -4 -16   0  122.59   21.40
   4 -16   0  134.99   20.70
  -4  16   0  140.19   15.60
   4  16   0  142.89   14.80
   4  16   0  160.38   15.00
  -4  16   0  156.48   22.40
  -4  16   0  151.18   15.10
  -5 -16   0  380.46   33.90
   5 -16   0  365.06   34.90
   5 -16   0  367.56   38.40
  -5 -16   0  314.47   34.00
  -5 -16   0  354.96   37.10
  -5 -16   0  318.47   35.30
  -5 -16   0  335.47   38.80
  -5  16   0  348.67   40.30
   5  16   0  361.36   34.80
   5  16   0  344.07   34.30
  -5  16   0  328.17   35.10
  -5  16   0  362.66   34.50
   5  16   0  346.37   38.20
  -6 -16   0  204.58   25.20
   6 -16   0  186.18   25.80
   6 -16   0  199.38   22.70
  -6 -16   0  229.28   24.00
  -6 -16   0  204.78   27.30
   6 -16   0  175.18   27.40
  -6  16   0  187.18   29.20
   6  16   0  250.37   23.40
   6  16   0  218.98   27.30
  -6  16   0  199.08   23.70
   6  16   0  225.08   22.40
  -6  16   0  219.68   22.60
   7 -16   0  107.29   17.40
  -7 -16   0   75.99   13.40
   7 -16   0   58.69   17.30
   7 -16   0   71.49   15.90
   7 -16   0  109.59   13.40
  -7 -16   0   69.89   16.90
  -7 -16   0   77.69   15.20
   7 -16   0   90.99   13.80
   7  16   0   78.19   12.10
  -7  16   0  112.09   13.10
  -7  16   0   68.29   20.00
  -7  16   0  101.49   14.70
   7  16   0  101.99   18.90
   7  16   0   94.29   13.50
   7  16   0   80.49   18.70
   8 -16   0  143.69   16.60
   8 -16   0  115.89   18.70
  -8 -16   0   96.79   19.40
  -8 -16   0  136.79   20.50
  -8 -16   0  105.99   17.50
  -8 -16   0  127.89   16.90
   8 -16   0  117.99   17.50
   8 -16   0  113.79   21.90
   8 -16   0  164.08   21.30
  -8  16   0  130.69   18.60
   8  16   0  146.39   18.10
   8  16   0  107.89   22.40
  -8  16   0   77.19   21.80
  -8  16   0  115.39   16.50
   8  16   0  122.29   15.60
   9 -16   0   98.89   19.10
   9 -16   0  106.59   17.80
  -9 -16   0  118.99   17.50
   9 -16   0  120.29   19.70
  -9 -16   0   82.99   18.80
   9 -16   0  102.29   15.10
   9 -16   0   54.39   18.80
  -9 -16   0  125.19   19.20
  -9 -16   0   95.29   16.30
  -9  16   0   82.39   22.70
   9  16   0  105.39   14.40
   9  16   0   68.79   19.90
   9  16   0  111.09   17.40
  -9  16   0   98.09   15.60
   9  16   0   81.99   24.40
  -9  16   0  129.49   18.40
   0 -17   0    4.40    9.00
   0 -17   0  -11.80    7.00
   0 -17   0    1.70    8.90
   1 -17   0   44.80   11.00
  -1 -17   0   38.40    9.80
  -1 -17   0   49.30   11.60
   1 -17   0   36.50   11.40
   1 -17   0   41.40   11.40
   1 -17   0   49.90   11.60
  -1 -17   0   75.79   12.90
  -1 -17   0   49.10   12.00
  -2 -17   0   -1.90    8.50
   2 -17   0   -4.30    3.00
   2 -17   0   -2.00    2.50
  -2 -17   0  -11.00    6.00
   2 -17   0    3.20    9.70
  -2 -17   0    2.50    3.40
   2 -17   0   -0.10    8.90
   2 -17   0  -11.70    8.70
  -2 -17   0   -2.10   10.40
  -2 -17   0    0.40    6.80
  -2 -17   0    3.20    2.40
   3 -17   0  137.59   14.30
   3 -17   0  119.29   19.80
   3 -17   0  130.69   19.00
  -3 -17   0  129.59   14.90
   3 -17   0  145.59   18.90
  -3 -17   0  139.59   16.30
  -3 -17   0  153.68   19.20
  -3 -17   0  147.29   14.20
  -3 -17   0  148.79   16.10
  -3 -17   0   94.49   20.00
   3 -17   0  129.19   14.60
  -4 -17   0   44.30    8.40
   4 -17   0   48.30    7.60
   4 -17   0   51.69   13.00
  -4 -17   0   51.59    8.40
   4 -17   0   44.20   12.60
  -4 -17   0   43.80   11.50
  -4 -17   0   46.30    8.00
  -4 -17   0   46.70   15.10
  -4 -17   0   58.99    7.60
   4 -17   0   54.09   14.20
   4 -17   0   48.60    7.90
  -4  17   0   42.70    6.20
   4  17   0   52.09    5.00
   4  17   0   44.00    5.20
  -4  17   0   42.40    6.70
   5 -17   0   38.70   13.30
   5 -17   0   48.60    8.20
  -5 -17   0   59.79    9.90
  -5 -17   0   60.29    7.30
   5 -17   0   24.40   13.50
  -5 -17   0   47.40    7.80
  -5 -17   0   49.99   12.20
   5  17   0   63.29    7.80
  -5  17   0   49.99    8.10
   5  17   0   59.09    8.30
  -5  17   0   28.30   15.70
  -5  17   0   42.80    8.70
   5  17   0   54.09   14.70
  -6 -17   0  166.38   22.00
   6 -17   0  149.88   18.20
  -6 -17   0  145.29   20.10
   6 -17   0  151.88   22.80
   6  17   0  178.18   24.60
   6  17   0  173.58   18.50
  -6  17   0  167.28   18.20
  -6  17   0  152.18   25.20
   7 -17   0  205.68   21.30
  -7 -17   0  171.18   26.70
   7 -17   0  190.28   21.60
  -7 -17   0  175.88   22.50
  -7 -17   0  177.18   24.40
   7 -17   0  220.78   24.80
  -7 -17   0  173.38   23.90
   7 -17   0  160.28   25.60
   7 -17   0  182.78   24.80
  -7  17   0  169.78   22.40
   7  17   0  216.38   22.10
   7  17   0  174.38   27.10
  -7  17   0  211.28   21.20
  -7  17   0  133.09   28.40
   7  17   0  153.08   27.80
   7  17   0  186.78   20.30
  -8 -17   0  202.48   27.70
   8 -17   0  177.38   26.80
   8 -17   0  280.07   28.80
   8 -17   0  221.98   24.90
   8 -17   0  183.18   29.60
  -8 -17   0  210.68   24.10
   8 -17   0  220.98   23.90
  -8 -17   0  198.38   25.30
   8  17   0  223.58   25.30
  -8  17   0  205.38   25.80
   8  17   0  173.28   29.30
  -8  17   0  181.98   30.50
  -8  17   0  212.08   23.80
   8  17   0  207.18   23.00
   9 -17   0  110.09   19.60
  -9 -17   0  102.19   17.40
   9 -17   0  103.89   15.30
  -9 -17   0  118.09   19.20
  -9 -17   0   78.79   18.60
   9 -17   0  146.09   19.90
   9 -17   0   65.19   20.50
   9  17   0   98.69   17.20
  -9  17   0   90.69   15.50
   9  17   0   57.39   20.00
   9  17   0   92.09   14.00
   9  17   0   88.09   25.30
  -9  17   0  108.49   18.00
  -9  17   0   80.99   22.90
   0 -18   0  752.92   73.29
   0 -18   0  749.62   74.79
   0 -18   0  723.53   73.79
  -1 -18   0   94.19   14.30
   1 -18   0   85.09   15.80
   1 -18   0  101.69   17.20
   1 -18   0   92.59   16.10
  -1 -18   0  118.19   17.90
  -1 -18   0   99.19   16.40
   1 -18   0   95.29   16.20
  -1 -18   0  104.59   17.20
  -2 -18   0  533.45   59.19
  -2 -18   0  570.54   54.09
   2 -18   0  528.25   57.69
  -2 -18   0  565.64   56.49
   2 -18   0  671.43   58.79
  -2 -18   0  622.14   58.09
   2 -18   0  544.85   54.19
  -2 -18   0  602.24   56.59
   2 -18   0  598.44   54.39
   2 -18   0  473.55   57.69
  -3 -18   0   63.59   13.00
  -3 -18   0   53.09   10.90
   3 -18   0   91.29    9.40
  -3 -18   0   65.09    9.50
  -3 -18   0   58.69    8.20
  -3 -18   0   97.99   11.50
  -3 -18   0   51.79   15.50
  -4 -18   0  164.88   17.60
   4 -18   0  201.58   23.30
   4 -18   0  158.18   18.20
  -4 -18   0  182.88   18.60
   4 -18   0  137.79   23.90
   4 -18   0  190.58   22.90
  -4 -18   0  177.78   21.60
  -4 -18   0  121.59   33.10
  -4 -18   0  142.19   18.40
   4 -18   0  195.58   17.80
  -4 -18   0  149.29   18.50
  -5 -18   0   67.09    7.90
  -5 -18   0   27.10    7.80
  -5 -18   0   57.39   16.40
  -5 -18   0   45.60    8.00
  -5 -18   0   52.49    9.60
  -5 -18   0   83.89   13.10
   5 -18   0   23.90   14.50
   5 -18   0   32.60   12.80
   5  18   0   42.20    6.60
  -5  18   0   50.59   17.20
   5  18   0   52.49    7.10
  -6 -18   0  194.68   22.80
  -6 -18   0  159.68   19.90
   6 -18   0  151.78   23.50
  -6 -18   0  141.29   25.20
   6 -18   0  144.69   23.30
   6 -18   0  180.78   18.80
   6  18   0  156.08   24.30
  -6  18   0  173.88   18.30
   6  18   0  187.88   18.80
   6  18   0  170.08   17.90
  -6  18   0  142.19   19.30
  -6  18   0  142.99   26.20
   7 -18   0   11.20   14.10
   7 -18   0   -3.50    7.40
   7 -18   0   -3.60   10.70
   7 -18   0    3.00    6.70
  -7 -18   0   -3.00   14.10
  -7 -18   0    6.50    7.30
  -7 -18   0   26.30    9.60
   7 -18   0   16.80   12.40
   7  18   0   19.80   15.50
  -7  18   0    2.90   17.40
  -7  18   0   -9.60    7.00
   7  18   0    2.50    6.10
   7  18   0   -1.60    7.70
  -7  18   0  -10.90    8.40
  -8 -18   0  128.09   24.90
   8 -18   0  154.78   24.20
  -8 -18   0  166.88   24.60
   8 -18   0  140.19   25.40
  -8 -18   0  153.88   22.20
   8 -18   0  179.08   20.30
   8 -18   0  193.68   24.70
  -8 -18   0  171.48   20.30
   8 -18   0  193.48   22.50
   8  18   0  158.18   27.60
  -8  18   0  136.89   28.10
   8  18   0  139.59   26.30
  -8  18   0  168.78   20.30
   8  18   0  165.28   19.40
   8  18   0  220.58   22.10
  -8  18   0  183.48   21.90
   0 -19   0    7.20   10.50
   0 -19   0   -8.50   11.00
  -1 -19   0   11.00   12.20
  -1 -19   0    4.30   10.10
  -1 -19   0    4.50   10.30
   1 -19   0   17.50   11.90
   1 -19   0   -1.10    9.80
  -1 -19   0    6.10    9.10
   1 -19   0    4.00   10.30
   2 -19   0   -9.10   11.50
  -2 -19   0   -8.70    7.80
   2 -19   0   -4.90   10.80
   2 -19   0  -12.20    9.90
   2 -19   0   -4.10    2.20
  -2 -19   0   -6.70    7.90
  -2 -19   0   -0.60   12.20
  -2 -19   0  -12.40    9.10
   3 -19   0  159.68   17.60
   3 -19   0  136.09   23.50
  -3 -19   0  166.28   17.80
  -3 -19   0  190.38   19.80
   3 -19   0  196.88   23.40
  -3 -19   0  116.29   23.20
  -3 -19   0  178.08   17.10
  -3 -19   0  177.48   22.20
  -3 -19   0  176.88   20.00
   3 -19   0  172.68   23.80
   3 -19   0  169.08   17.10
  -4 -19   0    0.70    5.90
   4 -19   0    8.40   11.70
  -4 -19   0    0.20    6.30
  -4 -19   0    1.20    4.50
  -4 -19   0  -13.50   13.70
   4 -19   0    8.80   11.70
   4 -19   0    1.60    4.30
  -4 -19   0    3.30    9.70
  -4 -19   0   -0.30    6.50
   4 -19   0    0.50    5.50
   4 -19   0   -4.70   12.90
  -5 -19   0  149.39   16.30
   5 -19   0  109.39   19.40
   5 -19   0  139.19   15.40
  -5 -19   0  157.08   20.20
  -5 -19   0  108.49   15.00
  -5 -19   0  156.28   14.70
  -5 -19   0  145.09   14.80
  -5 -19   0  121.99   22.20
   5 -19   0   83.99   25.30
   5 -19   0  150.88   15.30
   5 -19   0  139.59   19.40
  -5  19   0  109.39   14.20
  -5  19   0  114.49   13.50
  -6 -19   0   -1.30   14.50
   6 -19   0   -1.40    6.20
   6 -19   0    1.50   10.70
  -6 -19   0   10.90   11.20
   6 -19   0   -7.80    6.60
   6 -19   0  -10.80   11.20
  -6 -19   0   -1.10    8.20
  -6 -19   0    2.40    5.90
   6 -19   0   12.30   13.50
   6  19   0    0.60    5.10
  -6  19   0   -3.70    5.00
  -6  19   0   -4.40   25.60
   6  19   0    3.20    5.70
   7 -19   0  286.37   30.30
   7 -19   0  265.67   25.50
  -7 -19   0  214.98   31.70
  -7 -19   0  236.98   26.80
  -7 -19   0  193.68   28.70
  -7 -19   0  240.38   25.30
   7 -19   0  165.78   30.60
   7 -19   0  183.68   28.70
   7 -19   0  233.08   26.00
  -7  19   0  199.48   34.50
  -7  19   0  220.78   26.20
  -7  19   0  246.38   24.60
   7  19   0  237.58   31.50
   7  19   0  254.27   25.40
   7  19   0  231.28   24.30
   8 -19   0    5.70   15.70
  -8 -19   0   26.30   13.30
   8 -19   0   12.40    8.90
  -8 -19   0   33.80   15.30
  -8 -19   0    8.80   11.60
   8 -19   0    2.00   13.80
   8  19   0    9.40    6.60
  -8  19   0   17.20   20.30
  -8  19   0    5.90    9.80
  -8  19   0   10.00    8.70
   8  19   0   17.40    9.80
   0 -20   0  308.17   37.00
   0 -20   0  340.17   35.70
   0 -20   0  335.37   38.30
  -1 -20   0   40.60   16.80
   1 -20   0   52.69   14.00
   1 -20   0   64.09   13.90
  -1 -20   0   52.89   12.50
  -1 -20   0   76.19   19.70
   1 -20   0   53.89   15.70
   1 -20   0   44.70   13.70
  -1 -20   0   60.49   13.70
   2 -20   0  401.86   40.30
   2 -20   0  319.67   39.80
   2 -20   0  375.66   40.30
  -2 -20   0  367.56   39.90
  -2 -20   0  411.06   47.80
  -2 -20   0  392.36   38.30
   2 -20   0  338.67   40.80
  -2 -20   0  358.06   43.60
  -2 -20   0  369.86   38.30
   3 -20   0   10.60   10.90
   3 -20   0   10.50    3.90
   3 -20   0   43.80   13.70
  -3 -20   0   -2.80    7.80
  -3 -20   0   -2.00   10.00
   3 -20   0   18.50   12.00
  -3 -20   0   -0.60    7.70
   3 -20   0    7.50    4.70
  -4 -20   0  383.86   40.60
  -4 -20   0  417.46   43.20
  -4 -20   0  391.16   40.00
  -4 -20   0  312.17   44.90
  -4 -20   0  438.96   39.30
   4 -20   0  316.87   46.20
   4 -20   0  396.56   43.40
   4 -20   0  441.96   39.40
   4 -20   0  449.46   43.70
   4 -20   0  390.56   39.60
  -4 -20   0  425.76   40.60
   5 -20   0   46.00   14.80
  -5 -20   0   58.49   10.80
   5 -20   0   53.39   17.00
  -5 -20   0   69.09    9.60
   5 -20   0   65.89    9.90
  -5 -20   0   81.59    9.90
  -5 -20   0   68.89   18.10
   5 -20   0   47.70   10.00
  -5 -20   0   68.49   15.00
   5 -20   0   86.19   16.30
  -5 -20   0   55.89    9.80
   6 -20   0  220.28   23.00
  -6 -20   0  234.78   22.90
   6 -20   0  238.18   23.80
  -6 -20   0  227.58   31.00
  -6 -20   0  194.08   26.70
  -6 -20   0  209.98   24.50
   6 -20   0  154.88   27.70
   6 -20   0  183.88   26.10
   6 -20   0  287.87   29.30
   6  20   0  226.08   21.70
   6  20   0  229.78   21.50
  -6  20   0  196.38   21.70
  -6  20   0  175.28   22.50
  -7 -20   0   30.70   11.30
   7 -20   0   20.40   14.00
  -7 -20   0   44.40   16.50
   7 -20   0   25.50    8.30
   7 -20   0   42.10    9.10
   7 -20   0   60.49   14.90
  -7 -20   0   20.10   24.50
   7 -20   0   25.70   16.70
  -7 -20   0   25.90    7.50
  -7  20   0    9.50   19.60
   7  20   0   32.70    7.50
  -7  20   0   17.90    9.90
   7  20   0   45.00    8.80
  -7  20   0   42.00    8.00
   7  20   0   30.90   18.50
   0 -21   0  -11.10   13.10
   0 -21   0   -3.30   11.90
   0 -21   0  -13.60   11.90
   0 -21   0    8.10    9.90
   0 -21   0   -2.20   10.80
  -1 -21   0    4.70   13.00
  -1 -21   0    1.30   10.20
   1 -21   0    2.90   10.80
   1 -21   0    4.30   11.80
  -1 -21   0   -3.40    8.80
  -1 -21   0    4.30   12.30
   1 -21   0   11.80   13.60
  -1 -21   0   13.40   11.30
  -2 -21   0   22.40   12.10
   2 -21   0   28.90   12.30
   2 -21   0   35.40   14.30
  -2 -21   0    2.10   15.40
  -2 -21   0   30.70   14.10
   2 -21   0   32.40   12.40
  -2 -21   0   32.70   10.50
  -2 -21   0   28.10   10.20
   3 -21   0   -1.70    4.00
  -3 -21   0   19.60    9.00
   3 -21   0   -8.00   13.60
   3 -21   0   16.20   12.20
  -3 -21   0  -10.50   15.30
  -3 -21   0    3.70    8.30
  -3 -21   0    7.70    3.20
  -3 -21   0   -0.50   11.20
   3 -21   0   10.80   11.30
  -4 -21   0   71.59   11.70
   4 -21   0   48.90   14.80
  -4 -21   0   29.90   17.20
  -4 -21   0   50.89   13.80
  -4 -21   0   79.09    8.40
   4 -21   0   55.09    9.10
   4 -21   0   37.50   15.40
   4 -21   0   88.49   16.10
  -4 -21   0   67.79   11.30
  -4 -21   0   56.29   14.30
  -5 -21   0   17.70   16.20
   5 -21   0   17.10   13.10
  -5 -21   0   14.80    7.50
  -5 -21   0   34.30   13.80
  -5 -21   0   34.30    6.50
   5 -21   0   21.30    7.40
   5 -21   0   22.00    6.90
   5 -21   0   27.70   16.20
  -5 -21   0   37.30    7.60
  -5 -21   0   25.80    9.00
   5 -21   0   41.80   14.20
  -6 -21   0   35.30   17.80
   6 -21   0   28.20   13.70
  -6 -21   0   38.90    8.90
  -6 -21   0   27.40   14.50
   6 -21   0   18.10   15.80
   6 -21   0   57.09    9.10
  -6 -21   0   57.49   10.70
   6 -21   0   42.50   10.20
   6 -21   0   52.09   16.20
  -7 -21   0   64.89   16.70
   7 -21   0   78.49   19.60
   7 -21   0  115.19   13.90
  -7 -21   0   81.99   15.40
   7 -21   0   66.89   18.20
  -7 -21   0   79.09   19.50
  -7  21   0   88.19   12.00
  -7  21   0   86.99   13.30
   7  21   0   86.79   11.30
   7  21   0   98.99   14.50
   0 -22   0  262.57   27.30
   0 -22   0  238.78   31.00
   0 -22   0  193.98   28.70
   0 -22   0  235.38   28.60
   0 -22   0  163.18   26.60
  -1 -22   0  248.88   26.90
  -1 -22   0  223.78   29.10
  -1 -22   0  228.28   26.70
   1 -22   0  201.68   28.90
  -1 -22   0  192.68   30.90
  -1 -22   0  241.48   29.80
   1 -22   0  200.98   28.90
   1 -22   0  272.37   28.30
   1 -22   0  206.58   30.50
   2 -22   0  275.77   37.30
  -2 -22   0  368.26   38.20
   2 -22   0  289.47   37.80
   2 -22   0  316.67   39.80
  -2 -22   0  294.17   40.50
  -2 -22   0  327.67   35.70
  -2 -22   0  395.96   36.80
  -2 -22   0  377.86   39.70
   2 -22   0  360.16   37.20
   3 -22   0  214.68   20.90
   3 -22   0  210.48   27.60
  -3 -22   0  228.28   20.70
   3 -22   0  217.68   21.20
  -3 -22   0  223.68   27.70
   3 -22   0  263.07   27.20
   3 -22   0  169.48   28.10
  -3 -22   0  218.98   25.00
  -3 -22   0  252.57   25.40
  -3 -22   0  179.18   20.70
  -4 -22   0   67.79   11.10
  -4 -22   0   75.99   12.80
   4 -22   0   75.99   18.60
  -4 -22   0  105.49   13.00
  -4 -22   0   62.59   19.60
   4 -22   0   78.39   17.10
  -4 -22   0   82.59   16.10
  -4 -22   0   73.09    9.30
   4 -22   0   57.99   10.00
  -5 -22   0  247.68   25.30
  -5 -22   0  218.08   33.20
   5 -22   0  287.07   30.00
   5 -22   0  172.08   27.90
  -5 -22   0  192.38   27.90
  -5 -22   0  181.18   24.10
   5 -22   0  219.28   24.80
  -5 -22   0  256.97   23.50
   5 -22   0  184.28   31.10
  -5 -22   0  269.27   24.10
   5 -22   0  215.38   24.10
  -6 -22   0   47.10   17.90
   6 -22   0   28.50    8.60
   6 -22   0   12.20   13.00
   6 -22   0   16.30   14.40
   0 -23   0    3.80   15.70
   0 -23   0    2.60   11.30
   0 -23   0   -3.30   12.90
   0 -23   0  -21.30   13.90
   0 -23   0    4.20   13.10
  -1 -23   0   19.70   17.00
  -1 -23   0    2.90   10.30
   1 -23   0  -12.80   12.30
   1 -23   0   20.20   14.60
  -1 -23   0   24.90   11.90
  -1 -23   0   10.70   12.90
   1 -23   0   -6.20   11.80
  -1 -23   0    8.00   14.10
   2 -23   0  -10.40   12.00
   2 -23   0   -5.30   12.70
  -2 -23   0  -14.70   11.70
   2 -23   0   32.90   11.90
   2 -23   0   -4.90   13.20
  -2 -23   0   -5.20   14.10
  -2 -23   0   -4.00   17.10
  -2 -23   0    3.90   10.00
  -3 -23   0   -3.40   16.20
  -3 -23   0   -2.00   12.30
   3 -23   0   -6.40   13.00
   3 -23   0    9.00   11.80
  -3 -23   0  -17.20   14.10
   3 -23   0  -21.80   12.90
  -3 -23   0   -1.20    9.00
   3 -23   0    2.90   13.30
  -3 -23   0    4.10    9.90
  -4 -23   0   94.29   13.60
   4 -23   0   54.29    9.50
   4 -23   0   55.09   18.50
  -4 -23   0   73.89   13.10
  -4 -23   0   79.79    9.00
   4 -23   0  103.89   18.30
  -4 -23   0   48.10   21.80
   4 -23   0   71.89   17.00
   4 -23   0   81.29    9.50
   5 -23   0  -13.10    6.30
  -5 -23   0    8.70    7.50
  -5 -23   0   -9.20    7.80
   5 -23   0   -7.40    5.50
  -5 -23   0   -4.10   16.00
  -5 -23   0    6.40    7.70
   5 -23   0   -7.00   14.60
  -5 -23   0   13.20   13.70
   5 -23   0   19.60   15.60
   5 -23   0   -7.90   13.80
  -5 -23   0   -3.00    5.80
   0 -24   0   21.40   13.00
   0 -24   0   24.80   17.40
   0 -24   0   -1.80   14.60
   0 -24   0   -4.20   12.70
   1 -24   0  594.54   70.29
   1 -24   0  585.64   71.99
   1 -24   0  768.02   70.39
  -1 -24   0  783.72   69.79
   1 -24   0  678.83   69.69
  -1 -24   0  732.03   73.99
  -1 -24   0  804.92   71.99
   1 -24   0  590.14   71.89
  -1 -24   0  687.03   69.39
  -1 -24   0  672.43   71.09
   2 -24   0    5.10   14.70
   2 -24   0   19.20   14.30
  -2 -24   0   -9.40   14.50
  -2 -24   0    5.00   11.00
   2 -24   0  -13.20   15.20
  -2 -24   0  -20.00   16.60
  -3 -24   0  360.06   44.50
   3 -24   0  401.86   47.00
  -3 -24   0  442.46   42.70
  -3 -24   0  438.36   47.50
   3 -24   0  491.75   45.90
   3 -24   0  370.66   44.40
   3 -24   0  343.87   45.70
  -4 -24   0    3.90   10.50
   4 -24   0   36.80   13.40
  -4 -24   0   51.29   10.80
  -4 -24   0   21.80   17.50
   4 -24   0   37.50   16.10
   4 -24   0   31.90   14.00
  -4 -24   0   38.30   14.90
   0 -25   0   -7.10   17.90
   0 -25   0    0.10   17.70
   0 -25   0   23.90   12.10
   0 -25   0   -8.00   11.60
   0 -25   0    2.10   12.80
   0 -25   0  -21.50   13.60
   1 -25   0   13.60   12.70
  -1 -25   0   25.10   13.00
   1 -25   0   -7.10   13.90
   1 -25   0   31.00   16.90
  -1 -25   0   25.90   12.60
   1 -25   0    7.50   14.70
  -1 -25   0   13.60   15.10
  -1 -25   0   -3.40   16.50
  -1 -25   0   12.90   13.10
   1 -25   0   20.30   13.50
   1 -25   0    4.00   25.70
  -1 -25   0   21.20   15.50
   2 -25   0    8.70   13.40
  -2 -25   0   12.90   11.90
   2 -25   0   20.20   17.50
   2 -25   0  -23.30   13.70
  -2 -25   0   15.90   17.40
  -2 -25   0   18.30   16.10
  -2 -25   0   26.80   12.00
   2 -25   0   19.40   14.10
  -2 -25   0    4.60   14.80
  -3 -25   0   -3.80   10.40
  -3 -25   0    8.20   18.80
   3 -25   0  -20.80   12.60
  -3 -25   0  -13.50   15.60
   3 -25   0   38.20   15.70
   3 -25   0   -0.50   14.80
  -3 -25   0    4.30   17.20
   3 -25   0   -0.40   17.70
  12   0  -1    0.20   14.70
 -12   0   1   -4.80   16.90
 -12   0   1   12.50   15.80
 -12   0   1    0.10   14.30
  12   0  -1   13.70   10.10
  12   0  -1   11.20   12.30
 -12   0   1   39.00   14.90
  12   0  -1   22.70   11.10
  12   0  -1   33.10   14.80
  11   0  -1  222.18   34.20
  11   0  -1  313.37   30.90
 -11   0   1  286.97   34.70
 -11   0   1  319.37   34.70
  11   0  -1  295.57   34.20
 -11   0   1  268.57   33.10
  11   0  -1  316.77   34.30
  11   0  -1  243.18   32.90
 -11   0   1  283.37   35.60
  10   0  -1   -5.90    7.70
 -10   0   1   14.40   11.40
  10   0  -1   -4.90    9.20
 -10   0   1   12.80   12.60
  10   0  -1    4.70   11.00
 -10   0   1   -1.50   11.60
  10   0  -1    3.00   10.10
  -9   0   1  276.17   34.50
   9   0  -1  284.67   33.40
  -9   0   1  280.87   33.30
  -9   0   1  320.87   34.20
  -9   0   1  345.97   34.50
   9   0  -1  311.17   35.40
   9   0  -1  299.17   33.30
   9   0  -1  322.47   31.60
   9   0  -1  276.97   32.80
   8   0  -1   -3.00    7.60
   8   0  -1   -0.70    8.30
  -8   0   1   -0.70    8.60
  -8   0   1    5.40    8.90
   8   0  -1    0.90    8.50
  -8   0   1    6.60    8.50
   8   0  -1   -6.10    6.10
   8   0  -1   -1.00    8.50
  -8   0   1   -0.60    7.90
  -7   0   1  615.34   60.79
  -7   0   1  582.84   61.49
   7   0  -1  673.33   61.19
   7   0  -1  599.94   60.89
   7   0  -1  624.74   59.89
  -7   0   1  696.23   61.29
   7   0  -1  631.34   61.39
  -7   0   1  552.94   60.89
   7   0  -1  571.24   60.89
   6   0  -1    3.80    6.70
  -6   0   1    2.40    6.00
   6   0  -1    3.50    6.30
   6   0  -1   -0.80    5.90
   6   0  -1   -1.70    5.50
  -6   0   1    4.80    6.60
   6   0  -1    4.00    4.60
  -6   0   1   -0.10    6.90
  -6   0   1   -2.80    6.30
  -5   0   1 1684.23  155.88
   5   0  -1 1590.04  154.88
  -5   0   1 1693.33  155.58
   5   0  -1 1728.03  155.78
  -5   0   1 1562.24  155.58
   5   0  -1 1464.65  155.38
   5   0  -1 1669.33  155.68
   5   0  -1 1578.94  155.88
  -5   0   1 1716.63  155.58
   4   0  -1  116.39   12.80
  -4   0   1  101.79   12.40
   3   0  -1  832.92   89.19
  -3   0   1 1011.60   89.19
   3   0  -1  960.20   89.19
  -3   0   1  922.81   89.29
   3   0  -1  972.50   89.39
  -3   0   1  988.20   89.59
  -3   0   1  922.01   89.29
   3   0  -1  992.30   89.39
   3   0  -1  880.31   88.89
  -3   0   1  873.41   88.89
  -2   0   1   -0.30    2.20
  -2   0   1   -0.90    2.90
   2   0  -1    1.70    2.50
   2   0  -1   -1.10    2.90
  -2   0   1   -0.70    2.20
   2   0  -1   -0.80    3.20
  -2   0   1   -0.60    2.50
   2   0  -1   -0.40    2.10
   2   0  -1    0.30    2.60
   1   0  -1 2086.39  192.88
   1   0  -1 1925.81  192.98
  -1   0   1 2109.99  193.08
   1   0   1 2963.30  256.77
   1   0   1 2962.90  257.07
  -1   0  -1 2635.84  256.87
  -1   0  -1 2322.47  256.77
  -2   0  -1    1.40    2.90
   2   0   1   -2.30    2.60
  -2   0  -1    0.90    3.60
   2   0   1    2.00    4.80
   2   0   1    1.70    3.00
  -2   0  -1   -1.90    3.00
  -2   0  -1    3.20    3.00
   2   0   1    3.50    2.70
  -3   0  -1   51.19    7.40
  -3   0  -1   43.10    7.00
   3   0   1   57.89    7.40
   3   0   1   48.60    7.10
  -3   0  -1   58.29    7.00
   3   0   1   46.40    6.90
   3   0   1   54.09    7.10
  -3   0  -1   52.59    6.90
   4   0   1   42.80    6.20
  -4   0  -1   32.90    6.80
   4   0   1   41.70    7.20
   4   0   1   57.59    7.40
  -5   0  -1 1694.63  172.38
   5   0   1 1956.10  172.78
  -5   0  -1 1790.72  172.78
   5   0   1 1771.82  172.38
   5   0   1 1737.03  172.48
  -5   0  -1 1978.90  172.88
   5   0   1 1700.33  171.78
   5   0   1 1848.52  172.68
  -5   0  -1 1830.92  172.88
  -6   0  -1    4.70    7.30
  -6   0  -1    3.80    6.20
  -6   0  -1    8.40    6.30
  -6   0  -1    1.20    6.80
   6   0   1   -3.80    6.10
   6   0   1    4.10    5.70
   6   0   1    5.20    6.60
   6   0   1    2.20    6.30
   6   0   1   -0.60    4.30
   7   0   1  157.28   17.90
   7   0   1  132.29   17.70
  -7   0  -1  149.79   18.20
  -7   0  -1  147.39   17.90
   7   0   1  142.69   16.10
   7   0   1  160.88   17.90
  -7   0  -1  135.19   18.20
   7   0   1  152.78   18.40
  -7   0  -1  116.99   18.70
  -8   0  -1    2.40    9.10
   8   0   1   -2.50    8.60
  -8   0  -1   -8.00   11.50
  -8   0  -1   -4.00    7.50
   8   0   1   -2.50    8.00
   8   0   1   -7.20    7.60
   8   0   1   -5.00    5.90
   8   0   1   -2.30    7.80
  -8   0  -1   -9.70    9.40
   9   0   1   97.59   13.90
  -9   0  -1   94.99   17.10
   9   0   1   97.59   15.20
  -9   0  -1  102.19   17.60
   9   0   1  115.09   17.00
   9   0   1  101.29   16.90
   9   0   1  100.19   13.30
  -9   0  -1   99.49   16.40
  -9   0  -1   89.69   16.10
   9   0   1  106.59   17.20
  10   0   1   -7.50    7.40
  10   0   1   -6.10    7.30
  10   0   1   -6.40   11.20
 -10   0  -1   -5.30   14.20
  10   0   1   -8.40    9.70
 -10   0  -1   -0.10   10.90
 -10   0  -1   -3.60   12.10
 -10   0  -1    2.00   12.30
  10   0   1   -2.50   11.00
  11   0   1   21.10   13.20
 -11   0  -1   37.60   15.80
  11   0   1   25.70   13.60
 -11   0  -1    6.70   15.40
  11   0   1   26.30    9.70
  11   0   1   56.69   16.00
 -11   0  -1   39.60   13.60
  11   0   1   30.40   13.10
  11   0   1   39.50   10.70
 -11   0  -1   27.50   15.10
  12   0   1   -2.80   11.30
 -12   0  -1   -2.60   17.30
 -12   0  -1    1.80   15.50
  12   0   1   18.70   10.90
  12   0   1    7.10    9.20
  12   0   1    4.30   12.90
  12   0   1    0.00   17.20
 -12   0  -1   -1.90   15.30
  12   0   1   15.40   15.40
 -12   0  -1   15.30   14.00
  12  -1  -1  515.15   52.59
  12  -1  -1  609.34   55.19
  12  -1  -1  407.86   52.59
  12  -1  -1  373.36   53.59
  12  -1  -1  565.74   50.79
 -12  -1   1  486.35   53.99
  12  -1  -1  447.76   49.60
 -12  -1   1  542.05   54.69
 -12  -1   1  524.95   53.69
 -12  -1   1  506.95   54.19
  12   1  -1  475.35   49.10
  12   1  -1  377.86   52.79
 -12   1   1  428.86   53.99
  12   1  -1  443.76   51.89
 -12   1   1  541.75   54.99
  12   1  -1  424.56   52.99
 -12   1   1  500.55   53.49
  12   1  -1  562.74   49.60
  12   1  -1  504.15   53.89
 -12   1   1  494.15   52.89
 -11  -1   1  198.78   28.60
  11  -1  -1  247.68   26.10
  11  -1  -1  180.48   27.20
  11  -1  -1  203.38   27.10
 -11  -1   1  289.57   30.60
 -11  -1   1  172.98   28.20
  11  -1  -1  237.78   29.30
 -11  -1   1  223.88   28.00
  11  -1  -1  171.28   26.60
 -11   1   1  256.27   29.50
  11   1  -1  231.88   24.80
  11   1  -1  280.37   30.30
  11   1  -1  226.18   24.70
 -11   1   1  187.18   29.80
  11   1  -1  220.28   28.30
 -11   1   1  267.27   30.10
  11   1  -1  178.98   27.10
  11   1  -1  228.78   27.80
 -11   1   1  205.48   28.50
 -10  -1   1  558.24   58.39
  10  -1  -1  588.64   58.29
 -10  -1   1  586.34   58.89
  10  -1  -1  615.94   56.69
  10  -1  -1  559.14   58.49
 -10  -1   1  540.25   58.99
 -10  -1   1  442.76   60.89
 -10   1   1  547.85   58.19
  10   1  -1  452.15   57.79
 -10   1   1  610.54   58.69
  10   1  -1  584.04   58.29
  10   1  -1  578.14   57.99
 -10   1   1  617.94   58.99
  10   1  -1  605.04   55.99
   9  -1  -1  138.89   20.00
   9  -1  -1  151.28   21.00
  -9  -1   1  160.98   19.80
   9  -1  -1  143.59   19.90
  -9  -1   1  141.79   20.90
  -9  -1   1  144.29   20.40
   9  -1  -1  158.68   18.40
   9   1  -1  148.39   21.30
  -9   1   1  150.28   22.30
   9   1  -1  151.18   20.60
   9   1  -1  151.98   17.70
  -9   1   1  150.68   20.70
  -9   1   1  152.38   19.60
  -9   1   1  143.79   20.60
   9   1  -1  149.09   20.30
   9   1  -1  138.79   20.40
   8  -1  -1  697.93   68.29
  -8  -1   1  668.63   68.69
   8  -1  -1  644.14   68.29
   8  -1  -1  682.73   68.69
  -8  -1   1  741.03   68.49
  -8  -1   1  697.63   68.79
   8  -1  -1  699.23   67.19
   8  -1  -1  686.73   68.39
  -8  -1   1  745.43   68.49
   8   1  -1  728.43   66.79
  -8   1   1  686.63   68.19
  -8   1   1  688.33   69.09
   8   1  -1  679.13   68.39
   8   1  -1  640.54   68.49
  -8   1   1  698.73   68.49
  -8   1   1  665.93   68.59
   8   1  -1  659.43   68.19
   8   1  -1  683.13   68.19
  -7  -1   1    3.80    8.20
   7  -1  -1    1.60    7.40
   7  -1  -1   -0.40    5.60
   7  -1  -1    3.20    7.80
  -7  -1   1    4.70    7.20
  -7  -1   1    4.20    6.90
   7  -1  -1    8.60    7.60
   7  -1  -1    9.80    7.40
  -7  -1   1    7.70    7.90
   7   1  -1    2.00    6.90
   7   1  -1    5.30    7.10
   7   1  -1    5.80    7.10
  -7   1   1   -2.90    6.60
  -7   1   1    4.50    7.10
   7   1  -1   -1.20    4.80
  -7   1   1    2.30    7.60
  -7   1   1    4.40    7.70
   7   1  -1    0.10    7.10
   6  -1  -1   69.39   11.20
   6  -1  -1   77.79   11.60
  -6  -1   1   85.79   12.30
  -6  -1   1   88.99   13.20
   6  -1  -1   93.79   12.30
   6  -1  -1   82.69   10.60
  -6  -1   1   89.99   11.80
  -6  -1   1   72.19   11.60
   6  -1  -1   64.79   11.40
  -6   1   1   80.79   13.30
  -6   1   1   82.69   11.50
   6   1  -1   88.19   12.00
   6   1  -1   73.59   11.50
   6   1  -1   82.79   10.00
   6   1  -1   85.29   12.60
   6   1  -1   78.09   11.80
  -6   1   1   64.09   11.70
  -6   1   1   85.19   11.60
   5  -1  -1    9.10    4.90
   5  -1  -1    4.60    5.60
   5  -1  -1   21.90    6.30
  -5  -1   1   10.00    5.80
  -5  -1   1   13.40    5.70
  -5  -1   1   17.70    6.50
  -5  -1   1    9.70    6.30
   5  -1  -1    6.20    5.50
   5  -1  -1   15.60    6.30
  -5   1   1    6.80    5.30
   5   1  -1   12.20    4.20
   5   1  -1    6.10    6.00
   5   1  -1    7.60    5.60
  -5   1   1    8.80    6.00
   5   1  -1    9.20    6.30
   5   1  -1    9.90    5.70
  -5   1   1    4.90    6.20
  -5   1   1    7.80    6.10
   4  -1  -1   31.70    5.90
  -4  -1   1   25.90    5.90
   4  -1  -1   28.90    5.10
  -4  -1   1   23.80    5.80
   4  -1  -1   28.20    5.80
   4  -1  -1   27.10    6.10
  -4  -1   1   22.90    4.50
  -4  -1   1   29.00    6.40
   4  -1  -1   27.30    5.90
  -4  -1   1   26.60    5.50
  -4   1   1   32.90    6.30
  -4   1   1   28.60    5.60
   4   1  -1   30.30    5.50
   4   1  -1   24.40    4.40
   4   1  -1   28.70    6.00
   4   1  -1   26.90    6.20
  -4   1   1   19.50    5.60
   4   1  -1   17.90    5.70
  -4   1   1   27.90    6.10
  -3  -1   1   29.30    5.20
   3  -1  -1   29.40    5.20
   3  -1  -1   30.00    5.20
  -3  -1   1   26.80    4.40
  -3  -1   1   29.10    5.10
  -3  -1   1   28.80    4.90
   3  -1  -1   26.10    4.60
   3  -1  -1   39.20    5.60
  -3  -1   1   39.40    6.00
   3  -1  -1   27.80    5.20
   3   1  -1   29.60    4.90
  -3   1   1   28.90    5.30
  -3   1   1   30.60    5.30
  -3   1   1   28.30    5.00
   3   1  -1   24.00    5.00
  -3   1   1   34.20    5.00
   3   1  -1   27.80    5.20
  -3   1   1   27.20    4.80
   3   1  -1   30.40    4.30
   3   1  -1   25.60    5.20
  -2  -1   1    4.00    2.70
   2  -1  -1    1.30    2.80
   2  -1  -1   -0.10    2.90
  -2  -1   1    1.20    3.10
   2  -1  -1    3.60    3.00
  -2  -1   1    0.90    1.90
  -2  -1   1    0.80    2.20
   2  -1  -1    0.50    2.80
   2  -1  -1    1.20    2.50
  -2  -1   1    2.10    2.70
   2   1  -1    1.60    2.80
  -2   1   1    0.20    2.90
  -2   1   1    0.50    2.60
   2   1  -1    3.20    2.70
   2   1  -1    3.40    1.90
  -2   1   1   -0.30    2.70
   2   1  -1    1.70    2.30
  -2   1   1    1.80    2.60
   2   1  -1    2.60    3.10
  -2   1   1    2.40    2.50
  -1  -1   1   33.80    3.90
  -1  -1   1   34.30    3.90
   1  -1  -1   30.80    4.10
  -1  -1   1   34.40    3.60
   1  -1  -1   37.20    4.00
   1  -1  -1   32.00    4.10
   1  -1  -1   31.80    3.80
   1   1  -1   37.70    4.50
  -1   1   1   36.30    4.00
  -1   1   1   38.10    4.20
  -1   1   1   27.10    4.20
   1   1  -1   31.90    3.90
  -1   1   1   30.70    3.90
   1   1  -1   36.40    3.70
  -1  -1  -1  444.86   46.80
   1  -1   1  459.85   46.90
  -1  -1  -1  428.46   46.90
  -1  -1  -1  537.75   46.70
  -1  -1  -1  476.05   46.80
   1  -1   1  523.65   46.80
   1  -1   1  581.74   47.10
   1   1   1  550.44   47.80
   1   1   1  460.65   46.80
  -1   1  -1  435.26   46.90
   1   1   1  522.95   46.80
  -1   1  -1  497.75   46.90
   2  -1   1    4.50    3.00
   2  -1   1    5.30    3.10
   2  -1   1    6.10    3.20
  -2  -1  -1    2.40    3.00
  -2  -1  -1    5.40    3.10
   2  -1   1    5.50    2.90
  -2  -1  -1    3.40    3.30
  -2  -1  -1    3.30    3.00
   2   1   1    2.70    3.00
   2   1   1    2.60    2.70
  -2   1  -1    1.90    2.80
  -2   1  -1    1.30    3.00
   2   1   1    4.40    1.70
   2   1   1    4.70    2.80
   2   1   1    6.30    3.00
  -2   1  -1    2.50    2.80
  -2   1  -1    4.00    3.30
   3  -1   1  123.49   12.30
   3  -1   1  106.99   12.10
  -3  -1  -1   99.59   12.20
   3  -1   1   99.89   12.10
  -3  -1  -1  125.89   12.50
  -3  -1  -1  104.79   12.00
   3  -1   1  112.99   12.10
  -3  -1  -1  110.69   12.10
  -3   1  -1  115.39   12.00
   3   1   1  101.09   11.80
   3   1   1  127.99   12.20
  -3   1  -1  107.39   12.40
   3   1   1  106.29   12.00
  -3   1  -1   98.79   12.10
   3   1   1  117.49   12.20
  -3   1  -1  107.89   12.60
   4  -1   1  672.83   60.89
  -4  -1  -1  586.84   60.99
   4  -1   1  627.14   60.89
  -4  -1  -1  616.94   60.99
   4  -1   1  658.23   60.99
  -4  -1  -1  735.03   61.29
   4  -1   1  607.44   60.49
  -4  -1  -1  639.24   60.89
   4   1   1  619.04   60.89
  -4   1  -1  561.54   60.99
  -4   1  -1  624.64   60.89
   4   1   1  607.54   60.09
   4   1   1  626.64   60.89
  -4   1  -1  627.94   60.99
   4   1   1  660.03   60.99
  -4   1  -1  622.34   61.09
   4   1   1  602.64   60.69
  -5  -1  -1  107.99   14.00
   5  -1   1  108.89   14.10
   5  -1   1  107.39   12.70
  -5  -1  -1  109.09   14.40
  -5  -1  -1  104.09   14.00
   5  -1   1   96.19   13.80
   5  -1   1  102.09   13.30
  -5  -1  -1  131.79   14.50
   5  -1   1  116.89   14.40
  -5   1  -1  119.69   15.20
   5   1   1  103.79   12.20
  -5   1  -1  149.59   14.90
   5   1   1  119.99   13.80
   5   1   1  112.09   13.70
  -5   1  -1  121.69   14.20
   5   1   1  118.39   13.90
   5   1   1  122.89   13.70
  -5   1  -1   99.99   13.30
  -6  -1  -1  138.29   17.50
   6  -1   1  154.78   17.40
   6  -1   1  140.59   17.10
   6  -1   1  158.68   17.10
   6  -1   1  123.79   17.30
  -6  -1  -1  167.48   17.80
  -6  -1  -1  155.88   17.90
  -6  -1  -1  154.18   17.30
   6  -1   1  126.49   15.90
  -6   1  -1  165.28   17.50
  -6   1  -1  153.98   17.30
   6   1   1  149.29   17.70
   6   1   1  160.48   17.60
   6   1   1  138.09   15.60
  -6   1  -1  158.58   17.80
   6   1   1  145.69   16.80
   6   1   1  125.79   17.20
  -6   1  -1  138.39   17.70
  -7  -1  -1   18.50    9.50
   7  -1   1   28.90    8.70
  -7  -1  -1   19.00    8.60
   7  -1   1   17.00    8.00
   7  -1   1   24.80    6.90
  -7  -1  -1   19.80    8.60
  -7  -1  -1   26.90    8.90
   7  -1   1   26.20    8.40
   7  -1   1   17.40    8.20
   7   1   1   27.40    8.10
  -7   1  -1   25.70    9.30
  -7   1  -1   27.70    8.80
   7   1   1   27.90    8.60
   7   1   1   16.70    8.00
   7   1   1   19.70    8.40
  -7   1  -1   21.10    8.50
  -7   1  -1   25.60    9.10
   7   1   1   18.80    6.10
  -8  -1  -1  405.96   40.60
   8  -1   1  394.86   39.70
  -8  -1  -1  368.56   40.40
   8  -1   1  392.36   38.50
   8  -1   1  400.26   39.90
   8  -1   1  394.16   40.60
  -8  -1  -1  369.36   39.60
   8  -1   1  362.26   39.70
  -8   1  -1  396.96   40.70
   8   1   1  329.37   39.60
   8   1   1  361.66   40.20
  -8   1  -1  397.56   39.80
  -8   1  -1  382.96   40.50
   8   1   1  361.96   37.70
   8   1   1  397.06   38.10
   8   1   1  376.76   39.80
  -8   1  -1  394.26   40.70
   8   1   1  389.06   39.60
   9  -1   1    4.50   10.30
  -9  -1  -1    4.10   10.70
   9  -1   1   -4.80    9.00
  -9  -1  -1   -5.10   10.90
  -9  -1  -1   -0.50    9.80
  -9  -1  -1    4.70   10.80
   9  -1   1    0.10    7.50
   9  -1   1   20.30   10.40
   9  -1   1   -7.70   10.00
   9   1   1    0.00    9.20
   9   1   1    8.80    9.50
  -9   1  -1   -3.10   10.50
   9   1   1    1.20    6.00
  -9   1  -1    0.40   10.70
   9   1   1    0.70   10.70
  -9   1  -1   -1.00   10.60
   9   1   1   -5.00    6.70
   9   1   1   -1.60    9.30
  -9   1  -1    9.40    9.60
  10  -1   1  239.08   24.70
 -10  -1  -1  202.98   27.70
 -10  -1  -1  181.48   28.10
  10  -1   1  206.88   27.50
 -10  -1  -1  233.98   27.00
  10  -1   1  212.98   25.70
  10  -1   1  238.78   27.10
 -10  -1  -1  183.98   28.80
  10  -1   1  216.68   24.00
  10   1   1  194.98   27.20
 -10   1  -1  202.58   27.40
  10   1   1  204.18   23.10
 -10   1  -1  224.88   27.20
  10   1   1  228.78   23.80
  10   1   1  216.38   25.70
 -10   1  -1  197.48   27.10
  10   1   1  216.18   27.30
  11  -1   1   71.49   14.80
  11  -1   1   43.70   11.40
 -11  -1  -1   67.49   17.50
  11  -1   1   40.10   14.80
 -11  -1  -1   37.60   14.80
 -11  -1  -1   37.10   15.60
  11  -1   1   50.79   15.60
  11  -1   1   65.09   12.80
  11  -1   1   40.00   16.70
 -11  -1  -1   58.39   16.30
 -11   1  -1   42.50   16.40
  11   1   1   60.99   10.90
 -11   1  -1   53.89   16.90
 -11   1  -1   42.40   14.80
 -11   1  -1   35.70   16.00
  11   1   1   63.09   15.70
  11   1   1   29.90   13.90
  11   1   1   59.09   11.40
  11   1   1   68.79   16.90
  11   1   1   49.20   14.80
  12  -1   1  356.66   44.60
  12  -1   1  339.67   46.50
  12  -1   1  389.86   44.10
 -12  -1  -1  372.46   46.30
 -12  -1  -1  447.66   47.10
  12  -1   1  392.26   41.60
  12  -1   1  449.46   42.60
 -12  -1  -1  478.65   47.60
 -12  -1  -1  398.86   47.00
  12   1   1  403.36   40.90
 -12   1  -1  417.16   47.00
  12   1   1  335.77   45.60
  12   1   1  412.66   46.50
 -12   1  -1  453.65   48.00
  12   1   1  464.95   41.60
 -12   1  -1  390.16   46.30
  12   1   1  331.57   43.60
 -12   1  -1  400.36   47.00
  12   1   1  333.57   44.60
 -12  -2   1   30.20   14.70
 -12  -2   1   41.70   16.00
  12  -2  -1   51.49   13.80
 -12  -2   1   66.19   17.80
  12  -2  -1   41.90   12.70
  12  -2  -1   27.00   17.50
 -12  -2   1   47.50   18.10
  12  -2  -1   25.40   15.60
  12  -2  -1   26.30   17.30
  12   2  -1   42.30   18.20
  12   2  -1   22.50   16.50
 -12   2   1   17.70   18.70
  12   2  -1   21.40   15.60
 -12   2   1   54.79   18.60
  12   2  -1   45.30   10.30
  12   2  -1   56.99   11.90
 -12   2   1   41.30   16.50
  12   2  -1   34.70   13.60
 -12   2   1   18.90   16.10
  11  -2  -1  119.89   22.00
 -11  -2   1  191.38   24.50
  11  -2  -1  158.38   21.00
 -11  -2   1  149.99   21.70
  11  -2  -1  151.18   21.70
  11  -2  -1  128.69   22.60
  11  -2  -1  139.09   28.60
 -11  -2   1  155.68   23.90
 -11  -2   1  144.09   24.30
 -11   2   1  146.29   23.90
  11   2  -1  157.38   18.30
  11   2  -1  154.18   22.80
 -11   2   1  190.28   23.60
  11   2  -1  130.89   23.10
  11   2  -1  113.39   21.20
 -11   2   1  132.39   21.30
  11   2  -1  151.68   17.90
 -11   2   1  157.58   23.30
  11   2  -1  148.49   22.50
  10  -2  -1   67.69   14.10
  10  -2  -1   44.70   13.70
  10  -2  -1   31.90   13.40
 -10  -2   1   52.39   13.40
 -10  -2   1   37.70   17.40
 -10  -2   1   40.80   14.10
 -10  -2   1   43.90   14.40
  10  -2  -1   67.79   12.30
  10   2  -1   48.50   13.70
 -10   2   1   49.40   14.10
  10   2  -1   56.39   14.20
 -10   2   1   35.40   13.90
 -10   2   1   55.59   14.30
  10   2  -1   60.19    9.90
  10   2  -1   42.70   14.10
   9  -2  -1  292.57   30.60
  -9  -2   1  265.27   30.20
   9  -2  -1  287.67   29.00
  -9  -2   1  263.87   30.80
  -9  -2   1  250.97   30.60
   9  -2  -1  271.57   30.20
   9  -2  -1  253.97   30.60
   9   2  -1  240.28   31.20
   9   2  -1  253.97   29.80
  -9   2   1  254.47   30.40
   9   2  -1  241.38   29.60
  -9   2   1  276.27   30.80
  -9   2   1  264.27   31.10
  -9   2   1  283.67   31.70
   9   2  -1  277.67   27.50
   9   2  -1  283.17   30.40
  -8  -2   1   65.69   13.10
   8  -2  -1   66.39   12.70
   8  -2  -1   56.19   12.70
  -8  -2   1   74.39   12.80
   8  -2  -1   74.29   11.60
  -8  -2   1   80.09   13.30
  -8  -2   1   78.29   12.90
   8  -2  -1   63.29   12.70
   8  -2  -1   73.19   12.80
   8   2  -1   60.59   12.40
  -8   2   1   53.39   17.60
   8   2  -1   65.39   12.50
   8   2  -1   76.39   10.20
   8   2  -1   82.69   12.80
  -8   2   1   68.89   12.10
   8   2  -1   79.69   13.90
  -8   2   1   59.29   13.30
  -8   2   1   83.79   13.90
  -7  -2   1 1097.99  104.49
   7  -2  -1  934.91  103.89
  -7  -2   1 1043.00  104.19
   7  -2  -1 1068.69  103.99
   7  -2  -1 1058.49  103.99
   7  -2  -1 1149.89  104.59
  -7  -2   1 1136.69  104.19
   7  -2  -1 1091.59  103.29
  -7  -2   1 1055.89  103.79
   7   2  -1 1101.09  104.19
   7   2  -1 1101.39  102.59
   7   2  -1 1028.90  103.89
  -7   2   1 1063.99  104.59
   7   2  -1 1155.78  104.19
  -7   2   1 1104.49  104.09
  -7   2   1 1074.99  103.89
   7   2  -1 1014.60  104.29
  -7   2   1 1064.59  104.29
   6  -2  -1  450.45   44.20
   6  -2  -1  409.96   43.80
  -6  -2   1  439.16   43.80
   6  -2  -1  440.26   44.10
   6  -2  -1  429.96   43.40
  -6  -2   1  479.45   44.10
  -6  -2   1  456.55   44.40
   6  -2  -1  402.96   44.00
  -6  -2   1  456.35   44.40
   6   2  -1  448.86   44.30
  -6   2   1  445.26   44.70
  -6   2   1  457.55   44.10
   6   2  -1  395.36   43.70
   6   2  -1  438.16   44.00
   6   2  -1  453.75   44.00
  -6   2   1  409.46   43.70
   6   2  -1  472.15   42.70
  -6   2   1  420.76   44.30
  -5  -2   1  504.65   49.80
   5  -2  -1  548.45   50.29
  -5  -2   1  534.35   50.29
  -5  -2   1  481.25   50.19
   5  -2  -1  557.34   50.29
   5  -2  -1  498.85   49.99
  -5  -2   1  548.45   49.99
   5  -2  -1  470.45   49.99
   5  -2  -1  485.75   49.50
   5   2  -1  511.35   48.80
  -5   2   1  541.35   50.29
   5   2  -1  518.35   49.99
   5   2  -1  498.05   50.19
  -5   2   1  467.55   49.70
   5   2  -1  470.75   49.70
  -5   2   1  474.35   50.29
  -5   2   1  550.14   50.09
   5   2  -1  491.35   49.90
  -4  -2   1  646.54   65.79
  -4  -2   1  619.24   64.99
  -4  -2   1  679.03   65.79
   4  -2  -1  674.33   65.99
   4  -2  -1  642.04   65.79
   4  -2  -1  790.12   66.19
  -4  -2   1  754.32   66.29
   4  -2  -1  657.73   65.59
  -4  -2   1  647.54   65.89
   4  -2  -1  733.03   66.09
  -4   2   1  644.24   65.69
   4   2  -1  645.74   65.79
   4   2  -1  594.14   65.69
  -4   2   1  768.72   66.09
  -4   2   1  683.53   65.99
   4   2  -1  689.83   66.19
   4   2  -1  661.33   64.99
  -4   2   1  712.23   66.29
   4   2  -1  731.43   65.79
   3  -2  -1  531.55   53.79
  -3  -2   1  588.04   53.69
   3  -2  -1  549.95   54.09
   3  -2  -1  539.05   53.79
   3  -2  -1  476.65   53.69
  -3  -2   1  626.54   53.79
  -3  -2   1  598.64   54.19
  -3  -2   1  595.84   53.99
   3  -2  -1  592.84   53.99
  -3   2   1  651.53   53.99
   3   2  -1  552.64   53.69
  -3   2   1  554.14   53.69
   3   2  -1  509.45   53.69
  -3   2   1  511.15   53.69
   3   2  -1  548.85   53.79
  -3   2   1  520.05   53.89
   3   2  -1  552.44   53.09
  -3   2   1  554.74   54.09
  -2  -2   1 1692.93  144.29
  -2  -2   1 1617.74  143.49
   2  -2  -1 1394.86  143.99
   2  -2  -1 1470.95  144.09
  -2  -2   1 1428.86  143.89
   2  -2  -1 1417.96  143.99
   2  -2  -1 1426.56  144.19
   2  -2  -1 1449.95  143.99
  -2  -2   1 1639.34  143.89
  -2  -2   1 1467.45  143.99
  -2   2   1 1503.25  143.99
  -2   2   1 1645.74  144.19
   2   2  -1 1600.84  143.99
  -2   2   1 1611.54  144.29
  -2   2   1 1524.35  143.89
   2   2  -1 1651.03  143.59
  -2   2   1 1465.65  143.99
   2   2  -1 1338.87  143.89
   1   2  -1 5268.17  497.15
   0   2   1 2621.44  249.58
   1  -2   1 4835.32  457.15
   1   2   1 4851.51  457.45
  -2  -2  -1 1095.49   93.79
   2  -2   1  987.20   93.69
  -2  -2  -1  961.50   93.69
   2  -2   1  914.21   93.79
   2  -2   1  989.60   93.69
  -2  -2  -1  912.91   93.79
  -2   2  -1  949.01   93.69
   2   2   1  939.51   93.59
  -2   2  -1  990.10   93.69
   2   2   1 1102.59   94.19
  -2   2  -1 1121.89   93.89
  -2   2  -1 1021.00   93.99
   2   2   1  907.31   93.69
   2   2   1  949.90   93.09
   2   2   1  951.40   93.69
  -3  -2  -1 1984.50  185.58
   3  -2   1 2096.19  185.78
  -3  -2  -1 1987.00  185.68
   3  -2   1 1806.42  185.58
   3  -2   1 1844.62  185.38
  -3  -2  -1 2115.49  185.48
   3  -2   1 1874.41  185.38
  -3  -2  -1 2219.38  185.58
   3   2   1 2073.49  185.78
  -3   2  -1 2100.39  185.48
   3   2   1 1747.73  184.68
  -3   2  -1 1814.12  185.48
  -3   2  -1 1934.21  185.78
   3   2   1 1891.41  185.48
   3   2   1 1821.72  185.28
   3   2   1 2105.99  185.48
  -3   2  -1 1845.82  185.48
   4  -2   1  432.76   44.10
  -4  -2  -1  432.06   44.20
  -4  -2  -1  522.75   44.50
   4  -2   1  483.15   44.40
  -4  -2  -1  415.76   44.30
   4  -2   1  465.85   44.50
   4  -2   1  424.46   43.90
  -4  -2  -1  476.35   44.60
   4  -2   1  400.46   44.40
  -4   2  -1  499.95   44.50
  -4   2  -1  500.65   44.80
   4   2   1  410.66   44.00
  -4   2  -1  442.16   44.50
   4   2   1  433.76   44.20
   4   2   1  499.35   44.40
  -4   2  -1  440.06   44.20
   4   2   1  452.45   44.30
   4   2   1  409.16   43.20
  -5  -2  -1  999.50   91.79
   5  -2   1  933.01   91.59
  -5  -2  -1  955.90   91.49
   5  -2   1  938.41   91.59
   5  -2   1  926.61   91.19
   5  -2   1  922.41   91.69
  -5  -2  -1 1035.10   91.99
  -5  -2  -1  902.31   91.69
   5  -2   1 1050.09   91.99
  -5   2  -1  871.81   91.69
   5   2   1  869.21   91.49
   5   2   1  915.91   91.39
  -5   2  -1 1050.29   91.89
   5   2   1  919.01   91.59
   5   2   1  987.30   91.79
  -5   2  -1  915.81   91.39
   5   2   1  899.81   90.39
  -5   2  -1 1031.70   92.19
  -6  -2  -1  467.45   45.50
   6  -2   1  443.36   44.90
   6  -2   1  407.86   45.00
  -6  -2  -1  442.76   45.30
   6  -2   1  500.85   45.40
   6  -2   1  450.25   44.80
   6  -2   1  432.56   44.20
  -6  -2  -1  469.35   45.40
  -6  -2  -1  457.75   45.00
   6   2   1  442.06   44.90
  -6   2  -1  408.86   45.50
   6   2   1  467.05   44.70
   6   2   1  440.76   44.90
   6   2   1  453.65   43.50
  -6   2  -1  459.25   45.40
  -6   2  -1  432.46   44.80
  -6   2  -1  468.45   45.10
   6   2   1  442.06   45.10
  -7  -2  -1  384.06   40.90
   7  -2   1  367.16   39.40
  -7  -2  -1  396.86   40.90
  -7  -2  -1  409.76   40.50
   7  -2   1  396.06   40.30
   7  -2   1  387.96   40.50
  -7  -2  -1  416.16   40.90
   7  -2   1  334.47   40.40
   7  -2   1  429.66   40.40
   7   2   1  436.16   41.00
   7   2   1  375.06   38.60
  -7   2  -1  405.36   41.00
   7   2   1  406.36   40.50
   7   2   1  386.26   38.50
  -7   2  -1  397.96   41.00
   7   2   1  396.96   40.10
  -7   2  -1  427.56   40.60
  -7   2  -1  388.66   40.40
   7   2   1  369.16   40.40
  -8  -2  -1   96.69   15.40
   8  -2   1   96.79   15.10
  -8  -2  -1   89.29   15.00
   8  -2   1   86.29   14.10
   8  -2   1   87.99   13.30
  -8  -2  -1   65.19   17.40
   8  -2   1  102.29   14.60
   8  -2   1   85.69   14.90
  -8  -2  -1  109.09   15.10
   8   2   1   86.89   11.60
   8   2   1   90.79   13.70
  -8   2  -1  110.49   15.90
   8   2   1   92.59   11.40
   8   2   1   79.99   14.40
   8   2   1   96.69   14.70
  -8   2  -1   98.09   14.40
  -8   2  -1   94.89   15.10
   8   2   1   88.19   14.80
  -8   2  -1   92.39   15.70
  -9  -2  -1  170.08   22.70
  -9  -2  -1  171.68   23.40
   9  -2   1  177.08   22.40
  -9  -2  -1  192.58   22.80
  -9  -2  -1  171.88   22.80
   9  -2   1  169.28   21.80
   9  -2   1  138.89   22.20
   9  -2   1  167.88   20.50
   9  -2   1  189.18   23.10
   9   2   1  174.98   22.70
   9   2   1  182.08   19.20
  -9   2  -1  169.08   23.40
   9   2   1  164.28   23.00
  -9   2  -1  173.98   23.60
   9   2   1  176.98   21.40
  -9   2  -1  155.38   22.70
   9   2   1  183.38   18.80
  -9   2  -1  192.28   22.70
   9   2   1  165.28   23.20
  10  -2   1   -8.20   15.70
 -10  -2  -1    7.20   12.40
 -10  -2  -1   -4.70   11.80
 -10  -2  -1    4.10   11.80
  10  -2   1    5.60    8.20
 -10  -2  -1    4.20   11.20
  10  -2   1   -4.20   11.40
  10  -2   1    6.70   10.70
  10  -2   1   23.50   12.20
  10  -2   1   12.80    9.40
 -10   2  -1   16.70   13.00
 -10   2  -1   -7.30   11.00
  10   2   1   21.90   10.90
  10   2   1   -6.40   11.00
  10   2   1   16.50    7.30
 -10   2  -1   30.50   13.40
  10   2   1    8.70    5.90
  10   2   1    5.30   12.30
 -11  -2  -1   43.80   15.00
  11  -2   1   21.00   12.00
  11  -2   1    9.00   12.10
  11  -2   1   35.90   13.10
  11  -2   1   31.90   15.20
 -11  -2  -1    6.80   12.10
 -11  -2  -1    5.20   14.50
  11  -2   1   17.40    9.70
  11  -2   1   15.50   14.00
 -11  -2  -1   38.50   16.30
 -11   2  -1   29.50   15.00
  11   2   1   11.90    7.30
  11   2   1   20.50    8.80
  11   2   1    8.20   13.00
  11   2   1   26.20   13.20
 -11   2  -1   24.00   13.50
 -11   2  -1   24.20   15.40
 -11   2  -1   22.10   14.90
  11   2   1   13.60   14.00
  11   2   1   20.80   12.90
  12  -2   1   42.50   13.50
  12  -2   1   38.30   19.10
  12  -2   1   23.80   11.60
 -12  -2  -1   11.70   16.70
 -12  -2  -1   13.10   15.00
  12  -2   1   29.50   16.10
  12  -2   1   44.70   15.60
 -12  -2  -1   -9.10   14.20
 -12  -2  -1   38.80   18.30
 -12   2  -1   -4.70   17.80
  12   2   1   13.60   15.00
 -12   2  -1   31.10   17.20
  12   2   1    7.60   17.30
  12   2   1   21.40   10.20
  12   2   1   -0.20   14.60
 -12   2  -1    6.00   19.10
  12   2   1   17.50    8.50
 -12   2  -1    8.40   16.30
  12   2   1   -5.60   13.20
 -12  -3   1  258.87   33.40
  12  -3  -1  272.27   35.50
  12  -3  -1  305.67   33.80
  12  -3  -1  250.57   30.80
 -12  -3   1  280.67   34.50
 -12  -3   1  216.48   32.80
  12  -3  -1  244.68   34.20
  12   3  -1  278.67   35.70
 -12   3   1  310.17   35.00
  12   3  -1  285.47   28.00
 -12   3   1  217.38   33.70
  12   3  -1  256.07   27.00
 -12   3   1  274.17   34.40
 -12   3   1  262.87   33.80
  12   3  -1  225.18   33.60
  12   3  -1  248.78   41.60
  12   3  -1  207.78   32.80
  11  -3  -1  379.26   47.10
 -11  -3   1  412.06   47.10
 -11  -3   1  423.56   47.30
  11  -3  -1  502.55   47.70
 -11  -3   1  539.35   49.30
  11  -3  -1  488.85   47.40
 -11  -3   1  436.06   47.70
  11  -3  -1  389.76   46.40
  11  -3  -1  464.45   45.40
  11   3  -1  377.66   47.50
  11   3  -1  465.25   47.20
 -11   3   1  412.56   47.10
 -11   3   1  444.76   47.00
 -11   3   1  424.36   47.80
  11   3  -1  395.26   47.20
  11   3  -1  447.96   42.90
  11   3  -1  448.46   46.40
 -11   3   1  346.27   48.10
  11   3  -1  417.36   42.70
  10  -3  -1  228.68   31.50
 -10  -3   1  271.77   31.40
  10  -3  -1  337.47   33.50
 -10  -3   1  291.47   32.70
  10  -3  -1  298.67   32.70
  10  -3  -1  294.97   30.80
 -10  -3   1  226.98   38.50
 -10  -3   1  254.27   31.80
  10   3  -1  256.97   27.80
  10   3  -1  303.47   32.70
  10   3  -1  283.17   32.10
  10   3  -1  293.97   28.20
  10   3  -1  242.88   32.00
 -10   3   1  280.87   32.60
 -10   3   1  294.77   32.70
 -10   3   1  269.77   32.70
 -10   3   1  205.78   35.40
  -9  -3   1  617.44   57.89
   9  -3  -1  509.25   57.49
  -9  -3   1  552.54   57.89
   9  -3  -1  583.24   56.29
   9  -3  -1  568.14   57.29
  -9  -3   1  541.75   57.09
   9  -3  -1  536.95   57.19
  -9  -3   1  574.54   57.69
  -9   3   1  536.45   57.59
   9   3  -1  555.24   57.09
   9   3  -1  551.24   57.09
   9   3  -1  628.14   54.79
  -9   3   1  540.75   57.89
   9   3  -1  541.15   57.39
   9   3  -1  524.05   57.79
  -9   3   1  570.44   57.19
  -9   3   1  598.24   57.79
   8  -3  -1  169.38   20.80
  -8  -3   1  171.98   21.30
  -8  -3   1  172.18   20.60
   8  -3  -1  173.78   21.40
   8  -3  -1  155.38   20.90
   8  -3  -1  170.18   19.70
  -8  -3   1  168.58   21.30
   8  -3  -1  162.18   21.00
  -8  -3   1  165.58   21.20
   8   3  -1  171.58   20.70
   8   3  -1  167.98   21.20
  -8   3   1  153.88   21.60
   8   3  -1  181.68   20.90
  -8   3   1  182.08   22.00
   8   3  -1  189.48   18.20
  -8   3   1  168.28   21.40
  -8   3   1  181.98   20.90
   8   3  -1  153.18   22.00
   7  -3  -1  907.61   86.99
   7  -3  -1  888.51   86.79
  -7  -3   1  867.71   86.99
  -7  -3   1  823.42   87.09
   7  -3  -1  883.21   86.19
   7  -3  -1  935.01   87.19
  -7  -3   1  964.00   86.99
   7  -3  -1  800.72   86.89
  -7  -3   1  949.21   86.99
   7   3  -1  902.51   86.89
  -7   3   1  884.91   86.69
   7   3  -1  882.21   86.79
   7   3  -1  976.90   85.19
  -7   3   1  938.31   87.09
  -7   3   1  817.52   87.39
   7   3  -1  825.42   87.09
  -7   3   1  915.21   87.09
   7   3  -1  874.71   86.59
  -6  -3   1   62.19   10.60
  -6  -3   1   61.39   10.00
   6  -3  -1   48.00    9.40
   6  -3  -1   63.29   10.00
  -6  -3   1   53.19    9.80
   6  -3  -1   51.19    9.00
   6  -3  -1   49.40    9.90
   6  -3  -1   50.49    9.70
  -6  -3   1   61.19    9.80
   6   3  -1   49.70    9.40
  -6   3   1   45.80    9.90
  -6   3   1   57.09    9.30
   6   3  -1   56.99    9.90
   6   3  -1   54.59   10.10
  -6   3   1   59.29    9.50
  -6   3   1   45.40    9.80
   6   3  -1   59.19    7.10
   6   3  -1   56.39    9.60
  -5  -3   1   53.79    8.80
  -5  -3   1   45.20    8.70
  -5  -3   1   55.09    9.20
   5  -3  -1   49.50    8.40
   5  -3  -1   39.20    8.50
  -5  -3   1   39.60    8.10
   5  -3  -1   42.10    8.80
   5  -3  -1   50.39    8.60
   5  -3  -1   49.30    9.10
  -5   3   1   42.50    8.70
   5   3  -1   37.80    8.00
   5   3  -1   62.59    6.50
   5   3  -1   54.09    8.90
   5   3  -1   62.59    9.30
  -5   3   1   45.70    8.20
   5   3  -1   53.49    8.50
  -5   3   1   44.90    9.20
  -5   3   1   50.99    8.70
   4  -3  -1  458.45   42.20
   4  -3  -1  386.06   42.20
  -4  -3   1  423.96   41.70
  -4  -3   1  483.85   41.90
   4  -3  -1  413.76   41.90
   4  -3  -1  449.56   41.90
   4  -3  -1  393.36   41.70
  -4  -3   1  455.05   42.30
  -4  -3   1  380.76   40.90
  -4   3   1  404.16   41.90
   4   3  -1  441.96   40.70
   4   3  -1  442.96   42.30
   4   3  -1  405.86   41.70
  -4   3   1  382.96   42.00
   4   3  -1  467.45   42.00
   4   3  -1  412.96   41.80
  -4   3   1  465.45   42.00
  -4   3   1  400.56   41.60
  -3  -3   1    8.10    3.50
   3  -3  -1    5.60    3.60
   3  -3  -1    3.20    4.10
   3  -3  -1    0.80    3.70
   3  -3  -1    3.20    3.90
  -3  -3   1    2.10    1.70
   3  -3  -1    3.00    3.40
  -3  -3   1    2.80    3.40
  -3  -3   1    5.60    3.90
  -3  -3   1    4.00    3.50
   3   3  -1    8.00    2.00
  -3   3   1    2.90    3.90
   3   3  -1    4.20    4.20
   3   3  -1    1.00    3.30
  -3   3   1    1.70    4.00
   3   3  -1    0.60    3.10
  -3   3   1    1.30    3.00
   3   3  -1    5.80    3.70
  -3   3   1    3.80    3.60
  -3   3   1    4.00    3.40
  -2  -3   1  217.18   20.50
  -2  -3   1  225.48   20.20
   2  -3  -1  194.38   20.20
   2  -3  -1  226.98   20.30
   2  -3  -1  191.68   20.60
  -2  -3   1  197.88   19.90
   2   3  -1  237.08   19.40
   2   3  -1  182.48   19.90
   2   3  -1  194.28   20.40
  -2   3   1  214.58   20.40
  -2   3   1  182.48   20.00
  -2   3   1  167.08   20.20
  -2   3   1  186.38   20.40
   1  -3  -1  344.17   34.30
  -1  -3   1  388.56   33.80
  -1  -3   1  320.67   33.70
   1  -3  -1  362.86   34.40
   1  -3  -1  342.97   33.80
  -1  -3   1  330.67   33.80
   1   3  -1  360.46   33.80
  -1   3   1  406.56   33.80
   1   3  -1  352.46   33.70
  -1   3   1  312.37   33.80
  -1   3   1  373.86   34.20
   0  -3  -1  144.59   16.40
   0  -3  -1  177.78   16.10
   0  -3  -1  178.38   16.80
   0  -3   1  176.38   16.00
   0  -3  -1  172.48   16.10
   0   3   1  174.68   16.00
   0   3   1  164.58   16.10
   0   3  -1  165.78   15.90
   0   3  -1  154.68   15.90
   1  -3   1   27.60    4.50
   1  -3   1   26.40    3.50
   1  -3   1   23.10    3.40
  -1  -3  -1   25.70    3.60
  -1  -3  -1   33.40    3.90
  -1  -3  -1   27.50    3.40
  -1  -3  -1   23.60    3.20
   1  -3   1   38.30    5.00
  -1  -3  -1   37.90    5.40
   1   3   1   25.30    3.60
  -1   3  -1   24.30    3.60
   1   3   1   18.10    3.10
   1   3   1   38.00    5.90
  -1   3  -1   20.60    3.30
  -1   3  -1   27.60    4.30
  -1   3  -1   33.40    5.30
   1   3   1   28.10    3.40
   2  -3   1  365.86   34.60
  -2  -3  -1  307.57   34.50
  -2  -3  -1  376.66   34.50
   2  -3   1  416.36   35.00
   2  -3   1  336.37   34.40
  -2  -3  -1  382.16   34.60
   2  -3   1  337.17   34.80
   2   3   1  383.46   34.70
  -2   3  -1  314.97   34.50
   2   3   1  344.07   34.40
  -2   3  -1  355.86   35.00
  -2   3  -1  368.36   34.90
  -3  -3  -1  156.18   16.10
   3  -3   1  174.98   16.60
  -3  -3  -1  147.39   16.00
   3  -3   1  144.89   16.00
  -3  -3  -1  161.18   15.90
   3  -3   1  138.69   15.70
   3  -3   1  155.88   16.40
   3   3   1  151.98   15.80
   3   3   1  175.68   14.60
  -3   3  -1  164.98   16.20
   3   3   1  146.19   15.70
   3   3   1  129.99   14.60
  -3   3  -1  151.08   16.50
  -3   3  -1  135.79   15.80
  -3   3  -1  136.09   15.70
   3   3   1  159.58   16.10
   3   3   1  166.78   16.60
  -4  -3  -1  935.41   84.09
   4  -3   1  964.50   84.59
  -4  -3  -1  822.12   84.39
   4  -3   1  919.71   84.19
   4  -3   1  832.52   83.99
  -4  -3  -1  972.90   84.39
   4  -3   1  892.71   84.19
  -4  -3  -1 1013.60   84.69
   4  -3   1  790.92   84.29
  -4   3  -1  787.82   84.39
   4   3   1  846.02   82.89
  -4   3  -1  900.51   84.39
   4   3   1  960.20   84.49
   4   3   1  775.32   82.89
   4   3   1  809.82   84.09
  -4   3  -1  829.72   84.19
  -4   3  -1  826.62   83.89
   4   3   1  864.91   84.09
   4   3   1  909.91   83.99
   5  -3   1  200.88   21.30
  -5  -3  -1  201.18   21.60
   5  -3   1  183.48   20.60
  -5  -3  -1  201.98   21.20
   5  -3   1  168.68   21.10
  -5  -3  -1  216.58   21.90
   5  -3   1  220.58   21.90
  -5  -3  -1  194.88   21.60
   5  -3   1  202.48   21.10
   5   3   1  209.48   21.60
   5   3   1  193.68   20.80
   5   3   1  187.98   19.20
   5   3   1  208.08   21.20
   5   3   1  207.28   21.30
  -5   3  -1  187.68   21.40
  -5   3  -1  195.18   21.50
  -5   3  -1  190.98   20.90
  -5   3  -1  169.58   22.10
   5   3   1  196.88   19.30
   6  -3   1  162.48   19.60
  -6  -3  -1  197.18   20.40
  -6  -3  -1  190.48   20.80
   6  -3   1  136.09   20.30
  -6  -3  -1  201.78   20.60
  -6  -3  -1  188.68   20.80
   6  -3   1  180.58   20.40
   6  -3   1  190.48   20.20
   6  -3   1  167.98   19.50
  -6   3  -1  196.48   20.00
  -6   3  -1  157.58   20.50
   6   3   1  193.48   20.70
   6   3   1  185.68   20.60
   6   3   1  176.08   18.00
   6   3   1  181.38   20.10
   6   3   1  169.58   17.90
  -6   3  -1  183.18   20.20
   6   3   1  192.88   19.80
  -6   3  -1  180.18   20.40
  -7  -3  -1  478.35   49.99
   7  -3   1  508.15   49.40
  -7  -3  -1  531.55   50.29
   7  -3   1  458.25   49.70
   7  -3   1  498.15   49.10
  -7  -3  -1  497.65   49.60
  -7  -3  -1  523.45   50.19
   7  -3   1  477.65   49.70
   7  -3   1  534.95   49.80
  -7   3  -1  527.45   49.99
   7   3   1  475.55   47.70
   7   3   1  494.25   50.09
   7   3   1  464.05   47.50
   7   3   1  497.95   49.60
   7   3   1  440.86   49.60
  -7   3  -1  475.15   50.49
   7   3   1  539.95   49.60
  -7   3  -1  476.65   50.09
  -7   3  -1  511.95   50.09
  -8  -3  -1  280.37   31.80
  -8  -3  -1  265.67   31.40
  -8  -3  -1  244.38   36.40
   8  -3   1  300.67   32.60
   8  -3   1  296.27   30.60
   8  -3   1  273.67   32.00
   8  -3   1  298.87   31.30
   8  -3   1  364.86   32.10
  -8  -3  -1  297.47   32.20
   8   3   1  302.37   28.80
  -8   3  -1  314.77   32.50
   8   3   1  253.67   31.00
  -8   3  -1  250.07   32.10
   8   3   1  299.87   31.50
  -8   3  -1  328.57   32.20
   8   3   1  278.67   32.00
   8   3   1  277.87   28.60
   8   3   1  291.97   31.10
  -8   3  -1  262.57   31.40
   9  -3   1  389.86   39.30
  -9  -3  -1  355.26   40.60
  -9  -3  -1  390.96   41.40
  -9  -3  -1  366.36   40.70
   9  -3   1  388.36   40.40
  -9  -3  -1  391.26   41.30
   9  -3   1  391.86   40.00
   9  -3   1  320.47   40.40
   9   3   1  393.06   39.90
  -9   3  -1  400.06   40.80
  -9   3  -1  402.66   40.70
   9   3   1  338.87   40.60
   9   3   1  411.26   37.40
   9   3   1  394.26   40.30
  -9   3  -1  404.46   41.00
  -9   3  -1  339.37   41.90
   9   3   1  365.56   41.20
   9   3   1  361.06   37.20
 -10  -3  -1  230.88   27.80
 -10  -3  -1  208.58   26.00
 -10  -3  -1  209.68   26.90
 -10  -3  -1  201.08   28.00
  10  -3   1  228.08   24.70
  10  -3   1  204.48   26.00
  10  -3   1  197.18   23.60
  10  -3   1  169.78   32.60
  10  -3   1  193.28   26.20
 -10   3  -1  185.08   26.60
 -10   3  -1  193.38   26.00
  10   3   1  203.58   24.70
  10   3   1  181.68   26.10
  10   3   1  219.38   21.60
  10   3   1  187.08   21.10
  10   3   1  199.68   26.00
 -10   3  -1  185.68   28.90
 -10   3  -1  197.58   25.70
  11  -3   1  282.97   33.70
  11  -3   1  295.27   31.80
 -11  -3  -1  317.87   34.40
  11  -3   1  237.98   33.60
  11  -3   1  289.77   32.40
  11  -3   1  270.37   30.90
 -11  -3  -1  269.07   34.50
 -11  -3  -1  252.67   33.70
 -11   3  -1  250.57   35.40
  11   3   1  298.37   34.30
  11   3   1  241.38   32.50
  11   3   1  262.67   28.00
  11   3   1  252.07   33.30
 -11   3  -1  284.17   34.50
  11   3   1  304.77   28.70
 -11   3  -1  268.17   34.20
 -11   3  -1  313.97   35.40
  11   3   1  279.47   33.00
 -12  -3  -1  185.08   26.10
  12  -3   1  175.68   23.00
 -12  -3  -1  124.19   24.70
 -12  -3  -1  166.98   25.90
  12  -3   1  128.39   23.00
  12  -3   1  161.08   25.50
  12  -3   1  124.29   21.30
 -12   3  -1  129.89   22.90
  12   3   1  127.59   16.40
  12   3   1  170.38   27.00
 -12   3  -1  213.48   29.70
  12   3   1  112.19   22.90
  12   3   1  122.29   23.40
 -12   3  -1  133.09   24.30
  12   3   1  163.38   17.70
  12  -4  -1  107.09   18.10
 -12  -4   1  127.29   21.20
  12  -4  -1   97.59   20.90
 -12  -4   1  105.09   19.40
 -12  -4   1   82.49   18.80
  12  -4  -1  129.19   19.70
  12   4  -1   62.79   16.70
 -12   4   1   86.79   21.20
  12   4  -1   87.89   20.00
 -12   4   1  105.99   22.20
  12   4  -1   68.19   10.80
 -12   4   1   53.89   19.50
 -12   4   1  142.19   22.50
  12   4  -1  136.19   23.30
  12   4  -1  136.89   20.10
  12   4  -1  109.09   13.40
  11  -4  -1   48.00   16.00
 -11  -4   1   97.99   18.60
 -11  -4   1   70.39   16.30
 -11  -4   1   98.39   17.40
  11  -4  -1   91.49   16.80
 -11  -4   1   59.59   15.10
  11  -4  -1   44.30   14.20
  11  -4  -1   80.19   17.90
  11   4  -1   61.69   16.40
  11   4  -1   64.39   16.00
 -11   4   1   49.80   14.70
 -11   4   1   74.69   17.50
  11   4  -1   52.79    9.30
 -11   4   1   58.79   17.00
  11   4  -1   63.89   10.70
 -11   4   1   84.49   16.90
  11   4  -1   60.89   19.00
  11   4  -1   74.39   14.30
  10  -4  -1  134.89   21.30
 -10  -4   1  108.59   20.00
 -10  -4   1  128.89   19.90
  10  -4  -1  123.59   19.90
 -10  -4   1  113.29   19.30
  10  -4  -1  144.29   21.90
 -10   4   1  106.09   18.90
  10   4  -1  114.59   13.90
  10   4  -1  111.69   18.40
  10   4  -1  145.69   14.80
 -10   4   1  166.38   20.10
  10   4  -1  107.29   19.40
 -10   4   1  127.29   20.30
  10   4  -1  127.59   19.50
 -10   4   1  105.79   20.10
  -9  -4   1   45.70   12.00
   9  -4  -1   54.59   13.50
   9  -4  -1   46.80   12.00
   9  -4  -1   39.50   10.80
  -9  -4   1   36.30   12.30
  -9  -4   1   64.19   12.90
  -9  -4   1   53.59   12.80
   9  -4  -1   50.39   12.40
   9   4  -1   41.40   11.60
   9   4  -1   37.20    6.80
   9   4  -1   72.69   12.70
   9   4  -1   45.00    7.40
  -9   4   1   47.40   12.00
  -9   4   1   29.60   13.10
   9   4  -1   48.40   13.60
  -9   4   1   39.30   11.60
  -9   4   1   35.90   12.40
   9   4  -1   52.59   12.70
   8  -4  -1  447.46   47.30
  -8  -4   1  452.85   46.00
   8  -4  -1  459.55   46.40
  -8  -4   1  473.45   46.50
   8  -4  -1  401.96   46.30
  -8  -4   1  444.76   46.40
   8  -4  -1  488.55   46.40
  -8  -4   1  467.55   47.00
   8  -4  -1  461.05   45.60
  -8   4   1  471.45   45.90
  -8   4   1  450.25   46.60
  -8   4   1  465.15   47.30
   8   4  -1  438.16   46.50
  -8   4   1  432.66   46.60
   8   4  -1  460.05   43.70
   8   4  -1  469.95   46.30
   8   4  -1  406.56   46.50
   8   4  -1  434.16   46.00
  -7  -4   1  213.08   24.80
   7  -4  -1  219.58   24.40
   7  -4  -1  219.78   25.20
   7  -4  -1  210.28   24.50
   7  -4  -1  242.88   25.30
  -7  -4   1  228.48   25.00
   7  -4  -1  219.08   24.70
  -7  -4   1  224.08   25.50
  -7  -4   1  233.38   24.90
   7   4  -1  224.08   24.50
   7   4  -1  232.98   24.90
  -7   4   1  190.78   25.70
  -7   4   1  231.08   25.80
   7   4  -1  217.68   25.30
   7   4  -1  201.08   24.70
  -7   4   1  239.58   25.30
   7   4  -1  237.28   22.30
  -7   4   1  237.38   24.80
   6  -4  -1  625.14   57.69
  -6  -4   1  595.94   57.39
  -6  -4   1  571.64   57.09
  -6  -4   1  602.54   57.49
   6  -4  -1  571.24   57.09
  -6  -4   1  579.34   56.89
   6  -4  -1  571.94   56.99
   6  -4  -1  557.84   57.59
   6  -4  -1  568.74   56.79
   6   4  -1  575.64   57.49
  -6   4   1  519.05   57.39
   6   4  -1  596.34   57.19
  -6   4   1  615.54   57.39
  -6   4   1  559.14   56.79
  -6   4   1  561.24   57.29
   6   4  -1  575.24   56.99
   6   4  -1  611.54   57.19
   6   4  -1  568.84   55.29
  -5  -4   1  995.40   99.49
   5  -4  -1  899.71   99.19
   5  -4  -1 1080.79   99.49
  -5  -4   1 1152.98   99.89
  -5  -4   1 1096.19   99.49
   5  -4  -1  975.70   99.19
  -5  -4   1 1075.19   99.49
   5  -4  -1 1165.18   99.89
   5  -4  -1  984.20   99.79
   5   4  -1 1103.59   98.09
   5   4  -1  973.70   99.79
   5   4  -1  955.00   99.29
  -5   4   1 1173.88   99.89
  -5   4   1  959.40   99.39
   5   4  -1 1015.80   99.29
  -5   4   1  886.11   99.59
   5   4  -1 1134.29   99.69
  -5   4   1  989.70   99.19
  -4  -4   1 2118.69  180.58
  -4  -4   1 2011.30  180.18
   4  -4  -1 1801.62  180.18
   4  -4  -1 1811.22  180.18
   4  -4  -1 2019.20  180.28
  -4  -4   1 1817.72  180.18
  -4  -4   1 1742.53  179.08
  -4  -4   1 2037.90  180.28
   4  -4  -1 1648.44  180.38
   4  -4  -1 1990.20  180.58
   4   4  -1 1834.62  179.98
  -4   4   1 2044.70  180.58
   4   4  -1 1768.72  179.08
  -4   4   1 1749.92  180.18
  -4   4   1 1883.11  180.58
   4   4  -1 2130.29  180.78
  -4   4   1 1691.43  179.98
   4   4  -1 2011.30  180.38
   4   4  -1 1939.61  180.18
  -3  -4   1 1288.97  128.79
   3  -4  -1 1398.86  129.39
  -3  -4   1 1250.97  127.99
   3  -4  -1 1180.38  128.99
   3  -4  -1 1253.97  128.79
  -3  -4   1 1238.78  128.79
   3  -4  -1 1304.47  128.89
  -3  -4   1 1531.35  129.29
  -3  -4   1 1546.55  129.09
   3  -4  -1 1493.85  129.19
   3   4  -1 1222.48  128.69
   3   4  -1 1404.06  128.09
  -3   4   1 1408.76  129.29
  -3   4   1 1249.68  129.19
   3   4  -1 1471.45  129.39
   3   4  -1 1457.75  129.29
  -2  -4   1 3415.96  321.47
  -2  -4   1 3146.29  321.47
   2  -4  -1 3895.51  322.17
   2  -4  -1 3106.09  321.47
   2  -4  -1 3263.57  321.47
   2  -4  -1 3541.45  321.97
  -2   4   1 3482.65  321.87
   2   4  -1 3700.33  322.07
  -2   4   1 3211.48  321.47
   2   4  -1 3788.52  322.17
   2   4  -1 3319.27  321.07
   2   4  -1 2987.70  321.37
   1  -4  -1  679.53   71.69
   1  -4  -1  685.43   72.19
  -1  -4   1  714.13   71.69
   1  -4  -1  746.83   71.79
  -1  -4   1  747.63   71.69
  -1   4   1  727.13   72.29
   1   4  -1  681.73   71.59
  -1   4   1  870.21   71.79
   1   4  -1  714.13   71.69
   1   4  -1  892.31   72.69
   1   4  -1  880.51   72.19
   0  -4  -1 2684.73  257.07
   0   4   1 2942.61  256.57
   0   4   1 2394.76  256.77
   0   4   1 2859.61  257.07
  -1  -4  -1  318.97   33.30
  -1  -4  -1  331.57   33.30
   1  -4   1  346.67   33.20
   1  -4   1  404.76   34.00
   1  -4   1  324.27   33.30
  -1  -4  -1  299.27   33.30
  -1   4  -1  407.66   34.00
  -1   4  -1  372.86   34.30
   1   4   1  377.36   33.30
  -1   4  -1  315.37   33.30
  -2  -4  -1 3222.78  268.87
   2  -4   1 2866.71  268.27
   2  -4   1 2562.94  267.77
   2  -4   1 2750.32  267.87
  -2  -4  -1 3077.29  268.17
  -2  -4  -1 2673.83  267.87
  -2  -4  -1 2644.94  267.77
  -2   4  -1 2817.52  268.47
   2   4   1 2781.32  268.77
   2   4   1 2741.43  267.67
   2   4   1 2743.83  268.07
  -2   4  -1 3137.29  268.27
  -3  -4  -1  209.08   19.60
  -3  -4  -1  216.98   20.50
  -3  -4  -1  171.48   19.30
   3  -4   1  154.18   19.00
   3  -4   1  167.78   19.20
   3  -4   1  224.08   20.00
   3   4   1  227.88   20.70
  -3   4  -1  182.48   20.40
   3   4   1  185.98   19.60
   3   4   1  176.88   19.10
  -3   4  -1  223.68   20.00
  -3   4  -1  155.08   19.30
  -4  -4  -1 2424.26  221.38
   4  -4   1 2288.97  221.38
   4  -4   1 2332.07  221.78
   4  -4   1 2227.48  221.38
   4  -4   1 2405.16  221.88
  -4  -4  -1 2615.54  222.08
  -4  -4  -1 2091.69  221.48
  -4  -4  -1 2513.25  221.58
   4  -4   1 2385.66  221.48
  -4   4  -1 2149.08  221.98
  -4   4  -1 2306.57  221.78
   4   4   1 2396.76  221.88
   4   4   1 2479.85  221.58
  -4   4  -1 2274.27  221.48
   4   4   1 2434.96  221.28
   4   4   1 2241.28  221.28
  -4   4  -1 2099.99  221.18
   5  -4   1  578.24   53.89
   5  -4   1  556.54   53.39
  -5  -4  -1  582.74   53.69
   5  -4   1  511.95   53.19
   5  -4   1  530.15   53.69
  -5  -4  -1  542.15   53.29
  -5  -4  -1  521.05   53.49
  -5  -4  -1  576.24   53.89
   5  -4   1  531.85   53.29
   5   4   1  527.95   51.69
  -5   4  -1  485.45   53.39
   5   4   1  516.95   53.19
   5   4   1  568.84   53.09
   5   4   1  576.34   53.69
  -5   4  -1  544.15   53.59
   5   4   1  554.44   51.59
   5   4   1  557.74   53.79
  -5   4  -1  529.25   53.19
  -6  -4  -1  983.90   95.99
   6  -4   1  979.90   95.89
   6  -4   1  975.10   96.39
   6  -4   1 1084.49   96.29
   6  -4   1  944.91   95.79
  -6  -4  -1 1070.39   96.69
  -6  -4  -1  994.70   96.39
  -6  -4  -1  964.10   96.19
   6  -4   1 1061.39   96.59
   6   4   1  994.90   96.19
   6   4   1  968.10   95.79
  -6   4  -1  903.31   96.19
   6   4   1 1009.90   94.19
  -6   4  -1 1097.19   96.69
   6   4   1  989.00   95.99
   6   4   1  979.50   96.29
   6   4   1  977.90   94.29
  -6   4  -1  923.81   95.79
   7  -4   1   39.70    8.90
  -7  -4  -1   33.90    9.60
   7  -4   1   31.20    8.90
   7  -4   1   41.60    9.50
  -7  -4  -1   39.40   10.10
   7  -4   1   42.10    9.90
  -7  -4  -1   40.70    9.90
  -7  -4  -1   27.00    9.50
   7  -4   1   36.50    9.60
   7   4   1   45.30    9.30
   7   4   1   44.10    8.90
  -7   4  -1   37.00    9.20
  -7   4  -1   37.80   10.70
  -7   4  -1   42.70   10.20
   7   4   1   40.90    9.70
   7   4   1   32.60    5.30
  -7   4  -1   44.00    9.50
   7   4   1   30.40    5.50
   7   4   1   44.50    9.80
   8  -4   1  275.97   27.40
   8  -4   1  236.28   26.70
   8  -4   1  278.07   27.90
   8  -4   1  241.18   26.10
  -8  -4  -1  240.28   27.20
  -8  -4  -1  275.97   27.30
  -8  -4  -1  265.67   27.80
   8  -4   1  202.48   27.30
  -8  -4  -1  189.78   31.30
   8   4   1  247.18   26.70
   8   4   1  229.88   27.50
  -8   4  -1  224.18   27.40
  -8   4  -1  227.28   27.80
   8   4   1  192.28   26.80
   8   4   1  234.88   23.40
  -8   4  -1  269.37   27.30
   8   4   1  254.57   27.00
  -8   4  -1  213.08   26.60
   8   4   1  226.98   23.50
  -9  -4  -1    9.90   10.20
  -9  -4  -1  -15.20    9.70
  -9  -4  -1   -4.80   10.60
   9  -4   1    5.30   10.30
   9  -4   1  -12.80    9.80
   9  -4   1   -7.90    8.40
   9  -4   1   -6.60    8.60
  -9  -4  -1   -3.30   10.10
   9   4   1   -0.90    3.90
  -9   4  -1   12.00    9.50
  -9   4  -1   -0.90   10.90
   9   4   1    0.30    9.20
   9   4   1   -6.40    8.70
  -9   4  -1    3.00   12.10
   9   4   1   -4.20   11.00
   9   4   1    6.90    4.70
  -9   4  -1   25.20   11.00
   9   4   1    9.10   10.50
 -10  -4  -1  122.39   18.60
  10  -4   1  102.39   17.10
  10  -4   1  108.79   22.10
  10  -4   1  101.69   18.10
 -10  -4  -1  114.29   18.80
  10  -4   1   59.39   21.70
 -10  -4  -1  102.39   18.90
 -10  -4  -1  104.59   18.70
 -10   4  -1   94.49   17.60
  10   4   1  107.29   17.90
  10   4   1   87.19   16.00
 -10   4  -1  104.99   17.30
 -10   4  -1   87.49   18.30
 -10   4  -1   89.39   18.50
  10   4   1   83.59   11.00
  10   4   1   82.29   17.20
  10   4   1  105.29   11.70
  11  -4   1   35.00   15.40
  11  -4   1   47.10   14.70
 -11  -4  -1   61.39   16.40
 -11  -4  -1   42.40   16.40
 -11  -4  -1   33.90   14.50
  11  -4   1   26.60   12.10
  11  -4   1   37.20   12.20
 -11  -4  -1   34.40   13.30
  11  -4   1   57.89   15.70
 -11   4  -1   30.70   15.20
  11   4   1   35.10    7.20
  11   4   1   24.30   12.20
  11   4   1   40.90   16.00
 -11   4  -1   28.00   13.00
  11   4   1   39.30   14.30
  11   4   1   31.20    6.10
  11   4   1   34.60   15.00
 -11   4  -1    9.40   14.20
 -11   4  -1   23.00   15.70
  12  -4   1  -12.50   16.10
  12  -4   1   24.40   13.20
 -12  -4  -1  -23.60   15.30
  12  -4   1   -3.60   14.00
 -12  -4  -1    2.00   15.10
  12  -4   1   -7.70   11.90
  12  -4   1   21.30   13.40
 -12  -4  -1    4.00   14.00
 -12   4  -1   -4.10   17.50
  12   4   1   -4.80    2.90
  12   4   1    0.50    6.10
  12   4   1  -18.40   14.10
  12   4   1   -1.30   12.60
  12   4   1   -4.20   12.90
 -12   4  -1   33.20   16.60
 -12   4  -1   -5.20   15.30
  12   4   1   12.00   18.10
 -12   4  -1  -32.80   16.30
  12  -5  -1   30.60   14.80
 -12  -5   1   -0.30   12.20
 -12  -5   1   23.90   15.60
  12  -5  -1   19.60   15.00
 -12  -5   1  -13.70   12.60
  12  -5  -1   21.60   12.00
 -12   5   1   -8.00   13.60
  12   5  -1   -1.90   16.60
 -12   5   1   23.60   17.00
  12   5  -1   20.40   18.40
 -12   5   1    9.70   15.20
 -12   5   1   16.10   18.10
  12   5  -1    7.60   15.30
  12   5  -1   13.60   14.60
 -11  -5   1  553.84   55.89
  11  -5  -1  506.85   56.59
  11  -5  -1  460.35   55.19
  11  -5  -1  554.04   55.99
  11  -5  -1  564.54   55.29
 -11  -5   1  530.45   55.99
 -11  -5   1  502.55   55.09
  11  -5  -1  575.54   54.59
 -11  -5   1  533.65   55.89
  11   5  -1  514.45   50.39
  11   5  -1  436.16   54.89
 -11   5   1  533.25   55.99
 -11   5   1  446.36   56.79
  11   5  -1  602.14   56.19
 -11   5   1  535.15   55.09
  11   5  -1  428.96   56.89
 -11   5   1  578.34   56.59
  11   5  -1  586.34   55.89
  10  -5  -1   79.19   16.10
 -10  -5   1   60.89   15.20
  10  -5  -1   82.39   15.00
 -10  -5   1   57.19   13.90
  10  -5  -1   86.09   14.50
 -10   5   1   76.09   15.40
  10   5  -1   53.19   15.20
 -10   5   1   64.49   16.50
  10   5  -1   52.09    7.80
  10   5  -1   63.09   14.70
 -10   5   1   73.09   16.70
  10   5  -1   60.09    8.80
  10   5  -1   90.19   15.40
 -10   5   1   75.09   14.70
   9  -5  -1  574.94   56.09
  -9  -5   1  546.45   55.89
  -9  -5   1  566.94   56.29
  -9  -5   1  554.04   55.89
   9  -5  -1  462.05   55.69
  -9  -5   1  543.65   56.09
   9  -5  -1  568.04   55.09
   9  -5  -1  525.95   55.39
   9   5  -1  597.94   55.79
  -9   5   1  497.25   56.19
   9   5  -1  523.05   56.59
   9   5  -1  520.25   52.09
  -9   5   1  526.65   55.09
   9   5  -1  585.14   55.49
  -9   5   1  561.44   56.29
   9   5  -1  572.24   52.29
  -9   5   1  582.04   55.99
   9   5  -1  502.65   55.69
  -8  -5   1    1.40    7.90
   8  -5  -1    9.20    8.50
  -8  -5   1    5.70    9.50
  -8  -5   1    9.00    9.30
  -8  -5   1    2.70    8.80
   8  -5  -1   -3.50    8.00
   8  -5  -1    6.80    8.20
   8  -5  -1   -1.10    9.50
   8   5  -1    4.10   10.30
  -8   5   1   11.50   10.50
   8   5  -1    7.40    9.00
  -8   5   1    2.80    7.50
   8   5  -1    7.00    8.20
   8   5  -1   -0.10    3.10
  -8   5   1   -7.30    8.60
  -8   5   1   -3.30    8.10
   8   5  -1    1.90    7.60
   8   5  -1    4.30    3.80
  -7  -5   1  428.86   41.90
  -7  -5   1  386.26   42.00
   7  -5  -1  357.66   42.20
   7  -5  -1  427.36   42.30
   7  -5  -1  412.76   41.70
  -7  -5   1  376.96   42.10
   7  -5  -1  381.16   41.40
   7  -5  -1  477.35   42.30
  -7  -5   1  423.46   42.10
  -7   5   1  414.56   42.10
   7   5  -1  398.26   42.20
  -7   5   1  402.16   42.70
   7   5  -1  439.46   39.40
   7   5  -1  393.36   42.60
   7   5  -1  423.16   41.80
  -7   5   1  396.76   41.50
  -7   5   1  415.76   42.10
   7   5  -1  424.86   41.70
   6  -5  -1   97.39   12.90
   6  -5  -1   63.39   10.90
  -6  -5   1   82.79   11.80
  -6  -5   1   95.09   12.20
   6  -5  -1  101.19   12.40
  -6  -5   1  100.69   12.90
  -6  -5   1   69.89   11.20
   6  -5  -1   63.09   11.50
   6  -5  -1   77.89   12.50
  -6   5   1   80.09   12.20
  -6   5   1   77.69   10.90
  -6   5   1   64.09   12.50
   6   5  -1   87.59   12.20
   6   5  -1  107.99   12.10
   6   5  -1   82.29   11.60
  -6   5   1   76.09   12.30
   6   5  -1   71.89    8.50
   6   5  -1   94.69   12.50
   5  -5  -1   60.19   11.10
  -5  -5   1   79.89   11.50
   5  -5  -1   63.79    9.80
   5  -5  -1   70.89   10.60
  -5  -5   1   77.69   10.90
  -5  -5   1   58.59   10.00
   5  -5  -1   73.79   10.60
  -5  -5   1   73.49    9.80
  -5   5   1   72.49   11.00
   5   5  -1   68.59   10.10
   5   5  -1   77.19    7.40
   5   5  -1   76.59   11.80
  -5   5   1   75.39   11.00
  -5   5   1   67.49    9.50
  -5   5   1   61.79   11.20
   5   5  -1   72.69   10.70
   5   5  -1   62.39   10.00
   4  -5  -1  190.58   19.10
  -4  -5   1  191.28   18.70
  -4  -5   1  162.08   18.40
  -4  -5   1  182.38   18.60
   4  -5  -1  178.58   19.30
   4  -5  -1  140.69   18.10
   4  -5  -1  171.08   18.40
  -4  -5   1  161.18   17.90
   4  -5  -1  162.38   18.70
   4   5  -1  199.78   19.20
  -4   5   1  172.78   18.70
   4   5  -1  146.79   17.80
  -4   5   1  175.18   19.50
   4   5  -1  164.18   19.30
  -4   5   1  151.68   18.30
   4   5  -1  174.08   16.30
   3  -5  -1  294.97   29.00
  -3  -5   1  347.07   29.40
  -3  -5   1  325.77   29.50
   3  -5  -1  265.97   28.70
   3  -5  -1  253.07   29.50
   3  -5  -1  337.07   29.40
  -3  -5   1  281.67   28.90
  -3  -5   1  291.17   28.80
   3  -5  -1  273.67   29.30
   3   5  -1  274.07   29.60
   3   5  -1  263.57   28.70
  -3   5   1  272.47   28.90
  -3   5   1  312.87   29.60
   3   5  -1  343.07   30.00
   3   5  -1  283.47   27.90
  -3   5   1  272.37   29.60
   2  -5  -1  143.39   16.90
   2  -5  -1  157.98   16.90
  -2  -5   1  140.39   16.00
  -2  -5   1  155.48   16.00
  -2  -5   1  183.38   17.20
  -2  -5   1  180.18   15.80
   2  -5  -1  147.49   16.10
   2  -5  -1  191.08   16.90
  -2   5   1  139.39   16.00
   2   5  -1  143.29   15.90
   2   5  -1  155.68   17.20
  -2   5   1  166.48   16.00
  -2   5   1  178.08   17.10
   2   5  -1  178.48   17.20
   1  -5  -1  282.97   28.20
  -1  -5   1  268.57   28.10
  -1  -5   1  293.47   28.10
   1  -5  -1  276.07   28.20
   1  -5  -1  296.37   29.00
   1   5  -1  258.77   28.00
   1   5  -1  260.87   28.00
   1   5  -1  347.77   28.90
  -1   5   1  347.87   28.20
  -1   5   1  322.87   29.10
   0  -5   1  232.98   20.30
   0  -5  -1  193.38   21.10
   0  -5  -1  226.98   20.60
   0  -5  -1  249.48   21.80
   0   5   1  211.98   20.40
   0   5   1  196.78   20.40
   0   5   1  190.88   21.20
  -1  -5  -1  185.38   20.10
   1  -5   1  176.88   20.00
   1  -5   1  209.18   20.90
   1  -5   1  201.88   19.90
  -1  -5  -1  244.58   21.70
  -1  -5  -1  212.18   20.00
   1   5   1  210.38   19.90
  -1   5  -1  234.98   21.30
   2  -5   1  467.85   48.00
   2  -5   1  445.26   48.60
   2  -5   1  518.85   48.10
  -2  -5  -1  499.45   47.50
  -2  -5  -1  586.24   48.40
  -2  -5  -1  484.95   48.10
  -2  -5  -1  522.05   48.00
  -2   5  -1  476.15   47.90
  -2   5  -1  495.75   49.10
   2   5   1  560.44   49.60
   2   5   1  489.05   47.90
  -2   5  -1  573.04   48.90
   2   5   1  472.45   48.00
  -2   5  -1  438.46   48.00
  -3  -5  -1  390.86   34.20
  -3  -5  -1  337.67   33.20
   3  -5   1  306.37   32.90
   3  -5   1  377.06   33.90
   3  -5   1  307.97   33.70
  -3  -5  -1  286.57   33.00
  -3  -5  -1  297.37   32.80
   3  -5   1  323.27   32.80
   3   5   1  333.37   32.80
   3   5   1  371.16   34.50
  -3   5  -1  346.37   33.90
   3   5   1  374.76   33.50
  -3   5  -1  358.06   33.60
  -3   5  -1  312.17   33.00
   4  -5   1   41.40    7.20
  -4  -5  -1   30.50    6.40
  -4  -5  -1   10.40    5.60
   4  -5   1   18.40    5.60
   4  -5   1   27.30    6.10
   4  -5   1   35.50    7.50
   4  -5   1   23.20    6.70
  -4  -5  -1   10.80    6.10
  -4  -5  -1   18.20    6.70
   4   5   1    9.20    5.10
  -4   5  -1   25.80    6.30
   4   5   1   19.90    7.80
  -4   5  -1   30.90    7.90
  -4   5  -1   23.30    6.30
   4   5   1   17.30    6.30
   5  -5   1  198.78   20.00
  -5  -5  -1  191.98   20.00
  -5  -5  -1  194.48   20.80
  -5  -5  -1  172.98   21.50
   5  -5   1  150.68   20.50
   5  -5   1  210.58   20.50
   5  -5   1  168.78   21.60
   5  -5   1  168.98   20.00
  -5  -5  -1  191.18   20.40
  -5   5  -1  181.38   20.00
   5   5   1  173.08   19.50
   5   5   1  170.18   19.90
  -5   5  -1  178.48   19.50
   5   5   1  192.48   21.00
  -5   5  -1  162.18   21.30
   5   5   1  190.38   19.60
  -5   5  -1  203.48   20.50
  -6  -5  -1    0.00    6.80
  -6  -5  -1    7.70    7.40
   6  -5   1    2.80    6.10
  -6  -5  -1   20.30    7.50
  -6  -5  -1    5.90    6.60
   6  -5   1    3.70    6.60
   6  -5   1    9.50    7.50
   6  -5   1   -2.30    6.20
   6  -5   1    0.20    6.00
   6   5   1    5.00    5.90
  -6   5  -1    0.70    6.50
  -6   5  -1   -2.30    6.90
  -6   5  -1    2.30    5.80
   6   5   1   13.60    7.30
  -6   5  -1    6.40    8.10
   6   5   1   13.90    6.40
   7  -5   1  329.77   32.20
  -7  -5  -1  288.47   32.40
  -7  -5  -1  315.17   31.70
   7  -5   1  243.78   32.20
   7  -5   1  337.37   32.40
  -7  -5  -1  347.87   32.70
   7  -5   1  302.37   31.60
   7  -5   1  312.77   31.60
  -7  -5  -1  279.37   31.90
   7   5   1  292.27   31.70
  -7   5  -1  282.07   32.70
  -7   5  -1  317.67   31.80
  -7   5  -1  315.07   32.50
   7   5   1  298.57   32.00
   7   5   1  279.47   32.20
   7   5   1  303.57   31.30
  -7   5  -1  297.87   32.30
   7   5   1  290.07   28.80
   8  -5   1   32.80    9.70
  -8  -5  -1   42.10   11.20
   8  -5   1   32.10   10.10
  -8  -5  -1   39.50   10.50
   8  -5   1   24.10    9.90
  -8  -5  -1   33.60   10.70
   8  -5   1   44.70   10.40
   8  -5   1   31.30   11.40
  -8   5  -1   21.10   10.70
   8   5   1   24.50   10.50
   8   5   1   26.60    4.70
   8   5   1   34.10    9.20
   8   5   1   44.80   11.80
   8   5   1   43.00    9.60
  -8   5  -1   20.50   11.20
  -8   5  -1   36.80    9.70
  -9  -5  -1  441.16   45.90
   9  -5   1  412.46   44.70
  -9  -5  -1  465.95   45.90
   9  -5   1  460.95   45.60
  -9  -5  -1  447.96   46.10
  -9  -5  -1  489.25   46.30
   9  -5   1  385.06   45.40
   9  -5   1  452.25   44.60
  -9   5  -1  452.25   45.10
  -9   5  -1  430.66   45.60
   9   5   1  398.96   41.70
  -9   5  -1  456.05   46.00
   9   5   1  443.66   45.00
   9   5   1  460.45   44.90
   9   5   1  386.16   45.60
   9   5   1  440.66   41.20
  -9   5  -1  356.96   45.60
   9   5   1  394.26   45.40
  10  -5   1   55.89   17.70
 -10  -5  -1    6.60   12.80
  10  -5   1   15.20   11.60
  10  -5   1   13.90   11.20
 -10  -5  -1   10.10   12.20
 -10  -5  -1   24.20   14.20
  10  -5   1   24.60   13.70
  10   5   1   14.90    4.30
  10   5   1   11.00   13.10
 -10   5  -1   20.20   13.30
 -10   5  -1    7.00   13.10
  10   5   1   11.50   12.50
 -10   5  -1    7.30   11.70
  10   5   1   19.20   11.00
 -10   5  -1   -6.70   12.60
 -11  -5  -1  497.45   51.09
 -11  -5  -1  405.26   48.80
  11  -5   1  410.66   49.80
 -11  -5  -1  419.46   49.20
  11  -5   1  433.26   48.60
  11  -5   1  478.65   48.20
 -11  -5  -1  494.95   49.60
  11  -5   1  504.55   49.50
  11  -5   1  472.75   48.50
  11  -5   1  404.16   47.10
  11   5   1  438.26   49.99
 -11   5  -1  446.16   51.79
 -11   5  -1  500.15   51.19
  11   5   1  494.35   48.90
 -11   5  -1  499.15   49.60
 -11   5  -1  448.86   49.50
  11   5   1  470.45   50.19
  11   5   1  388.86   49.10
  12  -5   1   11.00   14.60
 -12  -5  -1  -23.20   14.60
  12  -5   1  -23.40   12.80
  12  -5   1   29.60   14.10
  12  -5   1   13.80   11.70
 -12  -5  -1   14.10   17.30
 -12  -5  -1   27.80   14.50
 -12   5  -1   18.80   17.10
  12   5   1   22.00   13.40
  12   5   1    1.30   13.90
 -12   5  -1    1.30   16.80
  12   5   1    6.10   18.30
 -12   5  -1   18.70   18.40
  12   5   1    0.80   15.10
  12  -6  -1   19.30   16.00
 -12  -6   1   18.70   18.40
  12  -6  -1   32.60   17.80
  12  -6  -1   53.69   15.80
 -12  -6   1   27.50   14.70
 -12  -6   1   25.00   14.60
 -12  -6   1   38.80   15.20
 -12   6   1   44.50   18.10
 -12   6   1   -2.60   18.50
  12   6  -1   73.99   20.00
  12   6  -1   40.30   16.70
  12   6  -1   35.10   15.60
  11  -6  -1  -11.80   10.10
  11  -6  -1   12.70   11.30
  11  -6  -1   -1.00   12.40
  11  -6  -1    3.60   13.90
 -11  -6   1    2.80   11.70
  11  -6  -1   19.30   13.10
 -11  -6   1   -7.30   12.10
 -11  -6   1   -0.30   13.70
 -11  -6   1   -5.60   13.10
 -11   6   1   17.40   25.80
  11   6  -1   -7.00   14.00
 -11   6   1    7.60   13.80
 -11   6   1   -8.30   15.10
  11   6  -1    9.30   15.10
  11   6  -1   -1.70   13.00
 -11   6   1   21.40   11.90
  11   6  -1   -2.00   13.50
  10  -6  -1  159.78   24.60
  10  -6  -1  200.88   24.30
 -10  -6   1  180.18   24.60
  10  -6  -1  188.98   23.00
 -10  -6   1  171.38   24.40
 -10  -6   1  171.78   26.30
  10  -6  -1  192.08   24.10
 -10  -6   1  208.58   24.90
  10   6  -1  167.08   23.30
 -10   6   1  176.78   24.20
  10   6  -1  153.18   25.00
 -10   6   1  139.69   25.90
 -10   6   1  209.88   24.40
  10   6  -1  182.98   23.90
  10   6  -1  156.38   27.70
 -10   6   1  212.68   25.10
  -9  -6   1   36.40   11.70
  -9  -6   1   22.30   10.60
   9  -6  -1   33.30   10.80
   9  -6  -1   20.70   11.60
   9  -6  -1   43.40   11.30
   9  -6  -1   22.50   12.60
  -9  -6   1   37.90   11.90
  -9  -6   1   35.30   11.70
  -9   6   1   22.10   11.70
   9   6  -1   31.00   10.70
   9   6  -1   31.70   11.00
  -9   6   1   19.10   10.60
   9   6  -1   32.40   11.50
   9   6  -1   30.70   12.70
  -9   6   1   41.20   11.70
  -9   6   1   26.70   10.80
   8  -6  -1  415.66   40.80
  -8  -6   1  397.96   40.90
   8  -6  -1  362.46   41.60
   8  -6  -1  392.26   40.40
  -8  -6   1  372.46   40.80
   8  -6  -1  411.46   41.00
  -8  -6   1  391.86   40.60
  -8  -6   1  424.46   41.10
   8  -6  -1  401.16   41.00
   8   6  -1  372.96   41.20
   8   6  -1  350.46   41.60
   8   6  -1  362.06   40.00
  -8   6   1  378.96   41.00
   8   6  -1  408.06   40.40
  -8   6   1  330.97   41.80
  -8   6   1  419.66   40.20
  -8   6   1  419.16   41.10
   7  -6  -1    8.30    7.50
  -7  -6   1   15.80    8.10
   7  -6  -1    0.30    7.80
   7  -6  -1   -3.10    7.50
   7  -6  -1   12.90    7.70
  -7  -6   1    3.20    7.30
   7  -6  -1    0.80    8.20
  -7  -6   1   11.10    7.70
  -7  -6   1   10.90    8.20
  -7   6   1    7.80    7.20
  -7   6   1   -2.00    7.60
   7   6  -1   10.10    7.00
  -7   6   1    2.50    6.40
   7   6  -1   -1.30    7.10
  -7   6   1   12.70    9.10
   7   6  -1   10.60    8.50
   7   6  -1    7.70    8.50
  -6  -6   1 1416.06  128.89
   6  -6  -1 1307.67  128.69
  -6  -6   1 1365.06  128.89
  -6  -6   1 1414.66  128.49
   6  -6  -1 1403.96  129.09
   6  -6  -1 1339.87  128.69
   6  -6  -1 1287.77  129.29
   6  -6  -1 1177.68  128.39
  -6   6   1 1311.47  129.39
   6   6  -1 1294.17  129.09
   6   6  -1 1375.56  128.39
  -6   6   1 1480.65  129.29
  -6   6   1 1339.37  128.79
  -6   6   1 1308.27  128.29
   6   6  -1 1324.47  128.99
   6   6  -1 1295.87  128.49
   5  -6  -1   73.59   11.30
  -5  -6   1   97.99   12.10
  -5  -6   1   90.59   11.30
   5  -6  -1   77.99   13.40
  -5   6   1  100.49   12.30
   5   6  -1   92.69   11.20
  -4  -6   1 1055.69   99.19
  -4  -6   1 1141.49   99.89
  -4  -6   1 1065.49   99.69
   4  -6  -1 1007.40   99.29
   4  -6  -1  920.31   99.19
   4  -6  -1  865.01   99.99
  -4  -6   1 1019.00   99.29
   4  -6  -1  963.00   99.59
   4  -6  -1 1103.49   99.89
  -4   6   1 1170.18  100.09
   4   6  -1  942.61   98.99
   4   6  -1 1156.88  100.49
  -4   6   1 1026.60  100.09
  -4   6   1 1019.40   99.39
   4   6  -1 1116.89  100.19
   3  -6  -1  453.85   43.00
   3  -6  -1  455.95   43.90
  -3  -6   1  442.26   42.10
   3  -6  -1  455.15   43.70
  -3  -6   1  409.76   42.70
   3  -6  -1  426.66   42.80
   3  -6  -1  517.35   43.70
  -3  -6   1  375.26   42.80
   3   6  -1  405.76   42.70
   3   6  -1  508.55   43.80
  -3   6   1  446.16   42.70
   3   6  -1  469.85   44.20
   3   6  -1  420.56   42.70
  -3   6   1  456.65   43.80
  -3   6   1  402.26   42.90
  -2  -6   1 2650.53  213.88
   2  -6  -1 2083.39  213.68
   2  -6  -1 2230.48  213.48
  -2  -6   1 2307.37  212.68
   2  -6  -1 2064.89  212.78
   2  -6  -1 2188.58  212.88
  -2  -6   1 2327.17  212.78
  -2  -6   1 2238.38  212.78
  -2   6   1 2048.00  212.98
   2   6  -1 2676.13  213.88
  -2   6   1 2503.45  213.68
   2   6  -1 1972.90  212.68
  -2   6   1 1995.20  212.78
  -1  -6   1   92.69   10.30
   1  -6  -1   97.79   11.00
   1  -6  -1  113.59    9.90
   1  -6  -1   93.19    9.80
  -1  -6   1   94.49    9.70
  -1  -6   1   84.39    9.70
   1   6  -1   95.89    9.50
  -1   6   1  108.89   11.30
   1   6  -1  103.69    9.50
   0  -6   1  857.11   84.09
   0  -6  -1 1004.20   84.39
   0  -6  -1  877.71   84.99
   0  -6  -1  798.12   84.29
   0  -6   1  921.11   84.19
  -1  -6  -1  117.49   11.20
   1  -6   1  124.39   12.50
  -1  -6  -1  127.19   11.10
  -1  -6  -1  116.69   11.60
  -1   6  -1  107.59   11.00
   1   6   1   96.19   11.00
  -1   6  -1  119.49   12.80
  -1   6  -1   96.69   10.90
  -2  -6  -1 1494.75  122.89
  -2  -6  -1 1498.55  124.09
  -2  -6  -1 1321.57  122.39
  -2  -6  -1 1225.48  122.09
   2  -6   1 1283.47  122.39
   2  -6   1 1246.28  122.39
   2  -6   1 1204.28  123.09
  -2  -6  -1 1260.17  122.49
  -2   6  -1 1335.17  123.39
   2   6   1 1243.48  122.29
  -2   6  -1 1145.49  122.19
  -2   6  -1 1126.09  122.39
   2   6   1 1428.36  124.09
   3  -6   1  868.31   89.69
  -3  -6  -1 1017.70   89.99
   3  -6   1  967.40   89.79
  -3  -6  -1  994.80   90.89
  -3  -6  -1  943.51   89.69
  -3  -6  -1  805.72   89.79
   3  -6   1 1047.70   90.69
   3   6   1  926.51   89.59
   3   6   1  846.32   89.59
  -3   6  -1  868.41   90.69
   3   6   1  986.00   90.29
   3   6   1  984.90   91.39
  -3   6  -1  915.01   89.59
  -3   6  -1 1087.29   90.69
  -3   6  -1  854.01   89.69
  -4  -6  -1  200.18   18.90
   4  -6   1  165.68   18.40
  -4  -6  -1  166.08   18.60
   4  -6   1  171.48   19.50
  -4  -6  -1  134.89   18.40
  -4  -6  -1  208.38   20.40
   4  -6   1  186.88   19.80
   4  -6   1  160.08   18.60
   4  -6   1  171.48   19.00
   4   6   1  182.38   18.40
   4   6   1  174.78   19.20
  -4   6  -1  197.58   19.70
  -4   6  -1  154.98   19.80
   4   6   1  191.78   21.00
  -4   6  -1  165.18   18.80
  -5  -6  -1  211.48   19.90
   5  -6   1  190.88   20.20
   5  -6   1  161.58   20.30
  -5  -6  -1  176.88   19.60
   5  -6   1  198.68   19.80
   5   6   1  227.58   21.60
  -5   6  -1  143.29   19.00
  -5   6  -1  164.18   19.90
  -5   6  -1  182.38   19.80
  -5   6  -1  148.99   21.10
   5   6   1  167.58   19.30
   5   6   1  200.58   19.60
   6  -6   1  639.94   58.29
   6  -6   1  542.35   58.09
   6  -6   1  585.24   57.99
  -6  -6  -1  535.55   58.49
  -6  -6  -1  628.64   58.19
   6  -6   1  498.15   58.59
  -6  -6  -1  648.24   58.39
  -6  -6  -1  552.94   58.29
   6  -6   1  643.54   58.69
   6   6   1  614.64   57.69
  -6   6  -1  647.54   58.59
  -6   6  -1  543.15   57.69
   6   6   1  556.54   58.89
   6   6   1  643.24   58.69
   6   6   1  602.94   57.99
  -6   6  -1  556.24   58.19
  -6   6  -1  589.84   59.09
  -7  -6  -1   -5.40    7.40
  -7  -6  -1    4.50    8.10
   7  -6   1   12.70    7.50
  -7  -6  -1    4.50    8.60
   7  -6   1    0.10    7.50
   7  -6   1   -1.50    7.90
   7  -6   1    8.10    7.40
  -7  -6  -1   -8.80    7.90
   7  -6   1    0.40   10.70
  -7   6  -1    3.60    7.70
   7   6   1    5.50    6.60
   7   6   1   -0.30    6.70
  -7   6  -1    8.80    9.20
   7   6   1    5.20    8.20
  -7   6  -1    4.30    7.00
   7   6   1    3.50    8.20
  -7   6  -1    2.60    7.70
  -8  -6  -1  322.27   32.40
   8  -6   1  317.77   31.90
   8  -6   1  323.77   31.40
   8  -6   1  242.18   32.50
  -8  -6  -1  325.07   31.90
   8  -6   1  310.47   31.60
  -8  -6  -1  263.07   32.00
  -8  -6  -1  282.37   39.10
   8  -6   1  238.88   31.40
   8   6   1  278.57   32.80
   8   6   1  302.17   31.50
   8   6   1  249.97   32.20
  -8   6  -1  342.47   33.10
   8   6   1  313.67   31.30
  -8   6  -1  316.47   32.20
  -8   6  -1  283.17   31.50
  -8   6  -1  242.58   32.70
  -9  -6  -1   23.80   11.70
  -9  -6  -1   21.70   11.90
   9  -6   1   36.60   10.90
   9  -6   1   14.90   11.10
   9  -6   1   16.70    9.50
  -9  -6  -1   27.10   11.70
  -9  -6  -1   31.30   11.40
   9  -6   1   21.00   10.70
  -9   6  -1   36.40   12.60
   9   6   1   21.90   10.60
  -9   6  -1   13.70   11.00
  -9   6  -1   13.00   10.40
   9   6   1   30.60   12.20
   9   6   1   26.40   12.60
   9   6   1   22.60   10.00
  -9   6  -1   31.70   13.80
 -10  -6  -1   37.70   20.30
 -10  -6  -1   48.80   14.90
 -10  -6  -1   54.79   15.30
  10  -6   1   33.70   12.40
  10  -6   1   42.80   14.30
  10  -6   1   39.70   13.80
  10  -6   1   49.60   12.90
 -10  -6  -1   49.10   14.50
  10   6   1   45.30   15.40
 -10   6  -1   60.69   14.20
  10   6   1   53.19   13.10
  10   6   1   61.29   14.70
 -10   6  -1   66.39   16.30
 -10   6  -1   25.50   12.70
 -10   6  -1   28.60   14.90
  11  -6   1   33.30   13.40
  11  -6   1    3.90   11.60
 -11  -6  -1   28.70   14.60
  11  -6   1   44.50   12.60
  11  -6   1   33.60   13.20
 -11  -6  -1   17.40   13.40
  11  -6   1   37.10   14.00
  11  -6   1   26.10   16.20
 -11  -6  -1   12.80   14.40
 -11  -6  -1   44.80   15.40
 -11   6  -1   28.50   13.80
  11   6   1   29.30   14.90
 -11   6  -1   46.30   16.10
  11   6   1   18.20   12.70
 -11   6  -1   37.80   25.10
  11   6   1   20.20   14.60
 -11   6  -1   39.40   16.30
  11   6   1   35.20   15.60
 -12  -6  -1   14.30   15.40
  12  -6   1   16.80   18.00
 -12  -6  -1   -6.30   15.50
  12  -6   1    1.50   14.30
  12  -6   1    5.70   15.70
 -12  -6  -1    6.00   18.80
  12  -6   1   22.90   14.00
 -12  -6  -1    4.10   12.60
 -12   6  -1    3.50   16.00
  12   6   1   -1.70   14.90
  12   6   1   27.70   14.20
 -12   6  -1   68.69   19.20
  12   6   1   18.60   19.50
  12   6   1  -13.00   15.10
 -12   6  -1    6.00   19.80
 -12  -7   1  221.68   30.40
 -12  -7   1  239.78   31.20
 -12  -7   1  259.77   34.90
  12  -7  -1  289.27   33.00
  12  -7  -1  235.88   31.70
 -12  -7   1  208.18   31.50
  12   7  -1  237.98   34.50
 -12   7   1  260.57   32.80
  12   7  -1  260.77   31.60
 -12   7   1  224.48   33.00
 -12   7   1  243.68   33.50
 -11  -7   1  168.18   25.10
 -11  -7   1  178.28   25.10
  11  -7  -1  188.28   24.20
  11  -7  -1  147.59   26.80
 -11  -7   1  186.48   25.50
  11  -7  -1  146.69   24.40
  11   7  -1  146.09   26.60
  11   7  -1  178.68   23.00
 -11   7   1  167.58   24.90
  11   7  -1  153.08   25.30
 -11   7   1  174.48   24.50
  11   7  -1  143.19   23.40
 -11   7   1  180.98   25.50
 -11   7   1  118.29   24.40
 -10  -7   1  285.47   31.10
  10  -7  -1  258.37   29.80
  10  -7  -1  279.77   31.50
 -10  -7   1  232.18   30.70
 -10  -7   1  256.87   30.90
  10  -7  -1  253.47   29.60
 -10  -7   1  263.57   29.90
  10  -7  -1  209.88   31.60
  10  -7  -1  243.88   30.00
  10   7  -1  265.67   30.30
  10   7  -1  238.08   32.00
 -10   7   1  223.98   31.60
 -10   7   1  251.77   29.60
 -10   7   1  262.67   30.10
  10   7  -1  269.27   30.20
 -10   7   1  264.67   31.60
   9  -7  -1   87.89   14.90
   9  -7  -1  115.29   16.80
  -9  -7   1   90.69   15.90
   9  -7  -1   67.09   16.10
  -9  -7   1   80.19   15.40
  -9  -7   1  136.39   19.10
   9   7  -1   96.89   15.10
  -9   7   1   82.69   15.30
  -9   7   1   78.49   15.90
   9   7  -1   90.49   15.10
  -9   7   1   72.19   17.60
   9   7  -1   76.79   15.90
   9   7  -1   64.39   15.90
  -9   7   1   94.79   14.90
   8  -7  -1  336.47   37.00
  -8  -7   1  314.27   41.00
   8  -7  -1  384.06   37.50
  -8  -7   1  345.37   37.30
   8  -7  -1  381.16   37.70
   8  -7  -1  402.26   37.50
  -8  -7   1  335.97   37.60
   8  -7  -1  305.37   38.30
  -8  -7   1  390.06   37.70
   8   7  -1  351.16   36.90
   8   7  -1  371.86   36.80
  -8   7   1  332.77   36.30
   8   7  -1  320.07   38.10
   8   7  -1  347.87   38.40
  -8   7   1  306.27   38.70
  -8   7   1  365.76   37.50
  -8   7   1  373.36   38.00
   7  -7  -1  404.36   41.40
   7  -7  -1  376.46   42.10
  -7  -7   1  379.26   41.40
   7  -7  -1  442.76   41.40
  -7  -7   1  429.16   41.30
  -7  -7   1  417.56   41.50
   7  -7  -1  382.16   41.00
  -7  -7   1  447.16   41.60
   7   7  -1  408.36   40.80
   7   7  -1  409.46   42.10
   7   7  -1  349.96   41.50
   7   7  -1  394.76   40.80
  -7   7   1  386.96   42.70
  -7   7   1  412.26   41.50
  -7   7   1  391.76   40.70
  -6  -7   1  146.09   15.20
  -6  -7   1  120.59   15.10
   6  -7  -1   97.09   16.40
   6  -7  -1   94.49   15.20
  -6  -7   1  115.69   15.30
   6  -7  -1  143.89   15.60
   6  -7  -1  135.29   15.80
  -6  -7   1  143.89   15.50
   6  -7  -1   92.29   14.90
  -6   7   1  110.99   15.10
   6   7  -1  137.89   16.80
   6   7  -1  119.29   14.70
  -6   7   1   91.79   15.90
   6   7  -1  137.99   16.60
  -6   7   1  105.49   15.10
  -6   7   1  110.99   14.40
   5  -7  -1  389.26   35.80
  -5  -7   1  341.67   35.20
  -5  -7   1  381.76   35.60
   5  -7  -1  315.67   34.90
   5  -7  -1  321.87   35.40
  -5  -7   1  355.56   35.00
   5  -7  -1  289.57   36.00
  -5  -7   1  369.16   35.60
   5  -7  -1  350.56   35.20
   5   7  -1  345.77   36.20
  -5   7   1  355.56   35.40
  -5   7   1  336.17   36.40
   5   7  -1  335.07   34.80
   5   7  -1  355.56   36.20
  -5   7   1  395.86   36.10
  -4  -7   1   45.50    8.20
   4  -7  -1   53.59    8.60
  -4  -7   1   41.10    7.90
  -4  -7   1   39.30    6.90
   4  -7  -1   43.60    8.70
  -4  -7   1   35.70    6.90
   4  -7  -1   41.40    7.30
   4  -7  -1   34.00    6.80
   4  -7  -1   54.49    9.50
   4   7  -1   39.30    6.70
  -4   7   1   55.49    9.40
  -4   7   1   47.10    7.60
  -4   7   1   40.80    6.60
   4   7  -1   37.90    9.10
  -4   7   1   40.80    9.00
   4   7  -1   37.40    9.00
   4   7  -1   36.10    6.60
   3  -7  -1  298.27   31.30
   3  -7  -1  333.97   31.50
   3  -7  -1  373.26   32.40
  -3  -7   1  378.86   32.50
  -3  -7   1  328.27   31.30
  -3  -7   1  306.37   31.40
   3  -7  -1  293.77   32.30
   3   7  -1  265.77   31.10
   3   7  -1  294.87   31.10
  -3   7   1  265.27   31.30
   3   7  -1  351.86   32.90
   3   7  -1  345.47   32.90
  -3   7   1  366.26   32.80
  -3   7   1  290.27   32.40
   2  -7  -1   30.80    6.60
   2  -7  -1   31.60    4.80
   2  -7  -1   38.90    6.30
  -2  -7   1   28.30    4.60
  -2  -7   1   30.00    6.80
  -2  -7   1   28.50    4.40
   2  -7  -1   27.70    6.30
  -2  -7   1   37.90    6.50
   2  -7  -1   28.60    4.60
  -2  -7   1   23.40    4.30
   2   7  -1   45.60    6.60
   2   7  -1   32.30    6.80
   2   7  -1   30.90    4.30
  -2   7   1   37.80    6.90
   2   7  -1   24.40    4.30
  -2   7   1   35.60    4.50
  -2   7   1   21.60    4.20
   1  -7  -1   44.40    4.90
   1  -7  -1   46.60    4.90
  -1  -7   1   50.39    7.90
  -1  -7   1   40.30    4.70
  -1  -7   1   57.29    7.10
   1  -7  -1   54.49    6.90
   1  -7  -1   32.90    6.80
  -1  -7   1   37.80    4.60
   1   7  -1   40.70    4.30
   1   7  -1   42.20    4.30
  -1   7   1   33.70    4.60
  -1   7   1   49.80    4.80
  -1   7   1   49.10    7.70
   0  -7  -1  319.87   31.80
   0  -7  -1  367.66   32.90
   0  -7  -1  302.57   32.60
   0  -7   1  336.57   31.50
   0  -7  -1  344.77   33.10
   1  -7   1    1.70    3.70
   1  -7   1    1.60    1.50
  -1  -7  -1    1.30    2.00
  -1  -7  -1    3.40    1.70
   1  -7   1    5.70    4.50
  -1  -7  -1   -0.60    2.90
  -1  -7  -1    5.10    3.80
   1  -7   1    1.00    1.70
  -1  -7  -1    1.10    4.60
  -1   7  -1    2.80    1.60
   1   7   1    2.70    1.50
   1   7   1    5.80    1.80
  -1   7  -1    2.90    1.20
   1   7   1    9.40    4.60
  -2  -7  -1   -0.50    2.40
  -2  -7  -1    1.80    2.90
  -2  -7  -1   -3.10    5.60
   2  -7   1    5.50    5.10
   2  -7   1    1.80    2.50
  -2  -7  -1    0.50    3.70
   2  -7   1    1.40    4.70
   2  -7   1    0.90    2.60
  -2  -7  -1    2.70    2.70
   2   7   1    4.70    2.40
  -2   7  -1    1.70    2.40
   2   7   1    6.70    5.80
   2   7   1    3.00    4.60
   2   7   1    1.50    2.50
  -2   7  -1    1.60    2.70
  -2   7  -1   -1.40    4.40
  -2   7  -1    3.60    5.60
  -3  -7  -1   22.40    4.90
  -3  -7  -1   24.80    7.50
   3  -7   1   19.40    6.70
  -3  -7  -1   15.80    5.10
  -3  -7  -1   25.00    3.10
   3  -7   1   23.70    5.10
   3  -7   1   31.10    7.10
  -3  -7  -1   26.30    5.90
   3  -7   1   21.80    4.80
  -3   7  -1   20.70    5.20
  -3   7  -1   32.60    6.80
  -3   7  -1   21.70    8.10
  -3   7  -1   16.10    5.80
   3   7   1   23.40    4.60
   3   7   1   18.80    8.80
   3   7   1   26.10    6.50
  -4  -7  -1  377.06   37.80
  -4  -7  -1  357.36   37.60
   4  -7   1  321.57   38.60
   4  -7   1  351.06   38.30
   4  -7   1  433.76   38.80
   4  -7   1  383.86   37.50
   4  -7   1  373.06   37.70
  -4  -7  -1  426.16   38.20
  -4  -7  -1  413.86   39.10
   4   7   1  395.46   37.40
  -4   7  -1  354.16   37.70
  -4   7  -1  378.96   39.10
  -4   7  -1  437.96   38.60
   4   7   1  405.16   38.40
   4   7   1  358.76   39.60
   4   7   1  360.06   37.50
  -4   7  -1  354.26   37.30
   5  -7   1  438.46   39.30
   5  -7   1  396.26   38.30
  -5  -7  -1  398.36   38.40
  -5  -7  -1  327.97   38.50
   5  -7   1  329.77   39.10
  -5  -7  -1  427.76   39.60
  -5  -7  -1  398.66   38.70
   5  -7   1  412.86   38.60
   5  -7   1  368.46   38.70
   5   7   1  373.76   39.90
   5   7   1  410.46   38.20
  -5   7  -1  396.06   39.10
   5   7   1  376.66   39.00
  -5   7  -1  337.47   39.40
  -5   7  -1  361.86   38.50
   6  -7   1  457.25   40.20
  -6  -7  -1  410.36   40.00
  -6  -7  -1  405.46   39.20
  -6  -7  -1  402.66   39.20
   6  -7   1  408.16   39.30
   6  -7   1  357.26   39.30
  -6  -7  -1  375.06   39.40
   6  -7   1  378.06   38.90
   6  -7   1  363.46   39.80
  -6   7  -1  371.16   38.70
   6   7   1  361.66   39.40
   6   7   1  382.56   40.40
  -6   7  -1  374.46   39.30
   6   7   1  383.46   38.60
  -6   7  -1  426.06   40.10
   6   7   1  370.06   38.80
  -6   7  -1  321.87   40.10
  -7  -7  -1  754.62   73.19
   7  -7   1  700.83   73.09
   7  -7   1  748.33   72.29
   7  -7   1  726.03   73.19
  -7  -7  -1  724.23   72.79
   7  -7   1  767.02   72.79
  -7  -7  -1  728.83   72.19
  -7  -7  -1  802.02   72.89
   7  -7   1  758.62   72.59
  -7   7  -1  704.23   72.09
   7   7   1  717.33   73.39
   7   7   1  767.72   72.39
  -7   7  -1  745.23   72.89
  -7   7  -1  771.42   73.09
   7   7   1  781.32   72.09
  -7   7  -1  656.83   73.49
   7   7   1  667.43   72.79
  -8  -7  -1  222.18   25.00
  -8  -7  -1  218.58   24.60
   8  -7   1  178.68   24.90
   8  -7   1  242.98   27.00
  -8  -7  -1  219.28   25.10
   8  -7   1  207.88   23.80
  -8  -7  -1  178.08   28.00
   8  -7   1  216.98   24.30
  -8   7  -1  193.88   26.20
   8   7   1  171.28   25.00
   8   7   1  174.28   25.20
   8   7   1  205.18   24.10
   8   7   1  223.28   23.70
  -8   7  -1  242.88   25.70
  -8   7  -1  210.18   24.10
  -8   7  -1  191.18   24.00
   9  -7   1  285.67   28.30
  -9  -7  -1  214.98   28.40
   9  -7   1  198.38   27.70
   9  -7   1  227.28   26.50
  -9  -7  -1  238.98   27.80
  -9  -7  -1  233.68   27.70
   9   7   1  236.08   29.10
  -9   7  -1  200.18   29.00
   9   7   1  244.18   26.80
  -9   7  -1  243.88   27.10
   9   7   1  230.48   27.30
   9   7   1  200.98   27.30
  -9   7  -1  232.28   28.20
  10  -7   1  126.89   19.00
 -10  -7  -1  155.38   22.00
  10  -7   1  150.28   21.10
 -10  -7  -1  120.99   21.10
 -10  -7  -1  139.49   21.70
  10  -7   1  139.59   22.90
  10  -7   1  114.69   20.10
  10   7   1  126.39   20.00
  10   7   1  145.59   20.10
 -10   7  -1  139.29   22.80
 -10   7  -1  141.49   21.00
 -10   7  -1  126.29   19.50
 -10   7  -1  156.78   23.00
  10   7   1  109.99   21.30
  11  -7   1  200.98   29.30
  11  -7   1  244.68   27.80
  11  -7   1  191.58   28.60
 -11  -7  -1  238.18   29.50
 -11  -7  -1  231.48   28.50
  11  -7   1  218.88   27.50
 -11  -7  -1  243.68   29.20
 -11   7  -1  253.77   30.30
 -11   7  -1  227.88   29.90
 -11   7  -1  187.68   32.00
  11   7   1  210.98   29.20
 -11   7  -1  186.68   27.60
  11   7   1  246.78   27.60
  11   7   1  206.58   30.20
  11   7   1  164.98   29.90
  11  -8  -1   27.80   16.50
  11  -8  -1   17.70   14.90
 -11  -8   1   49.70   15.80
  11  -8  -1   32.20   13.00
 -11  -8   1   51.29   15.10
 -11  -8   1   43.00   15.70
 -11  -8   1   17.00   13.80
  11  -8  -1   16.10   14.30
 -11   8   1   38.00   14.80
  11   8  -1   32.50   16.90
 -11   8   1   43.90   16.00
  11   8  -1   28.60   13.60
 -11   8   1   11.20   17.60
  11   8  -1   27.70   12.90
  11   8  -1   35.20   17.00
 -11   8   1   37.70   14.00
 -10  -8   1  118.49   20.40
  10  -8  -1  117.29   21.60
 -10  -8   1  130.29   20.60
  10  -8  -1  129.59   19.60
 -10  -8   1  107.69   18.50
  10  -8  -1  116.19   18.70
  10   8  -1  141.89   20.30
 -10   8   1  100.69   20.60
  10   8  -1  130.99   21.20
  10   8  -1  114.49   19.90
 -10   8   1  108.09   19.40
 -10   8   1  159.28   22.30
  10   8  -1   98.39   21.40
 -10   8   1  138.59   19.70
  -9  -8   1  332.57   36.10
   9  -8  -1  336.17   36.30
  -9  -8   1  336.07   36.90
   9  -8  -1  332.67   36.00
  -9  -8   1  296.87   36.00
   9  -8  -1  304.77   35.40
   9  -8  -1  312.47   38.00
  -9  -8   1  328.87   36.10
   9  -8  -1  350.06   36.20
  -9   8   1  344.87   36.80
  -9   8   1  285.87   38.10
   9   8  -1  357.46   35.80
   9   8  -1  285.67   36.80
  -9   8   1  309.07   34.70
   9   8  -1  350.26   35.70
  -9   8   1  351.36   36.80
   8  -8  -1   62.59   13.40
  -8  -8   1   75.49   12.90
  -8  -8   1   50.49   12.70
  -8  -8   1   72.49   13.20
   8  -8  -1   57.09   12.50
  -8  -8   1   52.89   12.80
   8  -8  -1   61.09   13.30
   8  -8  -1   83.49   13.20
   8  -8  -1   71.19   14.70
   8   8  -1   50.59   13.40
  -8   8   1   93.09   14.00
  -8   8   1   68.39   13.20
   8   8  -1   60.69   11.80
  -8   8   1   57.59   11.50
   8   8  -1   63.39   11.90
  -8   8   1   77.19   15.70
   7  -8  -1  300.27   31.40
   7  -8  -1  293.47   32.50
  -7  -8   1  288.67   31.50
   7  -8  -1  261.67   32.90
   7  -8  -1  319.17   32.10
  -7  -8   1  250.77   31.40
  -7  -8   1  293.17   31.90
   7  -8  -1  334.37   31.80
  -7  -8   1  306.37   31.30
  -7   8   1  298.27   32.00
   7   8  -1  321.97   31.10
  -7   8   1  264.17   32.50
   7   8  -1  283.87   32.70
  -7   8   1  319.27   32.00
  -7   8   1  307.47   30.80
   7   8  -1  279.27   32.90
   7   8  -1  278.87   32.70
   6  -8  -1  445.36   38.70
   6  -8  -1  309.27   37.40
   6  -8  -1  356.16   39.20
  -6  -8   1  339.27   37.70
   6  -8  -1  368.96   37.80
  -6  -8   1  373.76   38.10
  -6  -8   1  372.76   37.60
   6  -8  -1  377.96   38.40
  -6  -8   1  370.66   38.10
   6   8  -1  389.36   37.50
   6   8  -1  368.76   39.10
  -6   8   1  401.26   38.80
  -6   8   1  358.16   39.00
  -6   8   1  366.26   38.00
   6   8  -1  376.06   38.90
  -5  -8   1  500.25   51.59
  -5  -8   1  529.95   51.49
   5  -8  -1  499.45   51.39
   5  -8  -1  488.65   52.69
  -5  -8   1  545.25   52.19
   5  -8  -1  599.64   52.49
   5  -8  -1  513.65   52.19
   5  -8  -1  536.45   51.69
  -5  -8   1  560.54   52.19
   5   8  -1  536.15   51.39
   5   8  -1  518.55   52.99
  -5   8   1  614.94   52.89
   5   8  -1  535.65   52.69
  -5   8   1  473.55   51.59
  -5   8   1  486.15   51.19
   5   8  -1  491.45   51.39
  -5   8   1  520.55   52.99
  -4  -8   1 1099.99   96.09
   4  -8  -1  965.10   95.19
   4  -8  -1  961.10   95.99
   4  -8  -1 1140.19   96.09
   4  -8  -1  839.72   96.19
   4  -8  -1  913.71   94.99
  -4  -8   1 1035.60   95.09
  -4  -8   1 1168.18   96.19
  -4  -8   1  974.90   95.29
   4   8  -1  980.40   96.69
   4   8  -1  841.02   94.89
  -4   8   1  951.60   96.29
   4   8  -1  962.70   94.89
  -4   8   1  981.90   95.19
  -4   8   1  931.01   95.19
  -4   8   1 1170.08   96.49
   4   8  -1  999.40   96.09
  -3  -8   1  610.44   63.99
   3  -8  -1  678.63   65.09
  -3  -8   1  721.03   63.49
   3  -8  -1  684.93   63.99
   3  -8  -1  583.64   65.29
   3  -8  -1  647.84   63.89
  -3  -8   1  715.93   63.99
  -3   8   1  691.53   63.79
  -3   8   1  683.83   65.29
   3   8  -1  637.74   63.69
   3   8  -1  585.84   63.69
   3   8  -1  797.12   65.39
   3   8  -1  696.13   65.19
  -3   8   1  601.34   63.89
   2  -8  -1  723.73   73.09
  -2  -8   1  829.92   73.49
  -2  -8   1  782.82   72.19
  -2  -8   1  660.63   71.89
  -2  -8   1  777.02   71.99
   2  -8  -1  718.43   71.99
   2  -8  -1  672.53   73.29
   2  -8  -1  773.72   72.09
  -2  -8   1  781.52   73.49
  -2   8   1  841.62   73.49
   2   8  -1  708.13   71.79
   2   8  -1  878.71   73.09
  -2   8   1  644.44   71.89
   2   8  -1  773.42   71.89
  -2   8   1  795.12   71.89
  -1  -8   1  788.92   77.29
   1  -8  -1  826.02   78.69
   1  -8  -1  863.21   77.49
   1  -8  -1  787.82   77.39
  -1  -8   1  819.72   77.29
   0  -8  -1   39.10    4.80
   0  -8  -1   53.69    7.70
   0  -8  -1   43.40    7.00
   0  -8  -1   50.29    8.10
   0  -8  -1   45.90    5.00
  -1  -8  -1 1939.01  180.08
  -1  -8  -1 1992.90  179.68
   1  -8   1 2007.10  180.68
   1  -8   1 2182.68  181.18
  -1  -8  -1 1956.60  179.48
  -1  -8  -1 1971.70  180.48
   1  -8   1 1759.52  179.48
   1  -8   1 1814.42  179.38
  -1   8  -1 1628.94  179.18
  -1   8  -1 1792.72  179.18
   1   8   1 1889.11  179.38
   2  -8   1  220.48   21.50
  -2  -8  -1  202.18   22.50
   2  -8   1  178.48   19.70
   2  -8   1  183.98   19.60
  -2  -8  -1  179.98   19.60
  -2  -8  -1  208.98   19.70
   2   8   1  234.28   21.40
   2   8   1  217.38   19.50
  -2   8  -1  174.58   19.40
  -2   8  -1  213.68   22.20
  -3  -8  -1  718.33   59.79
   3  -8   1  713.03   60.49
   3  -8   1  610.24   59.19
  -3  -8  -1  636.94   58.39
   3  -8   1  617.14   58.99
  -3  -8  -1  596.44   59.29
  -3  -8  -1  652.13   60.99
   3  -8   1  607.34   60.29
   3  -8   1  523.55   59.89
  -3  -8  -1  639.64   59.09
   3   8   1  626.44   61.29
  -3   8  -1  513.35   60.39
   3   8   1  554.54   58.99
  -3   8  -1  551.24   59.09
   3   8   1  670.83   60.19
   3   8   1  633.74   58.89
  -3   8  -1  525.05   58.79
  -3   8  -1  684.83   60.49
  -4  -8  -1  415.56   41.90
   4  -8   1  434.46   42.00
   4  -8   1  435.26   43.10
  -4  -8  -1  445.76   43.40
  -4  -8  -1  491.25   42.50
   4  -8   1  412.66   42.70
  -4  -8  -1  351.06   41.90
   4  -8   1  393.36   41.80
   4  -8   1  493.45   43.10
  -4   8  -1  446.26   43.70
   4   8   1  388.16   44.10
  -4   8  -1  483.75   43.10
   4   8   1  391.66   41.50
   4   8   1  461.65   42.90
  -4   8  -1  374.56   41.90
   5  -8   1  444.96   41.70
  -5  -8  -1  452.75   42.90
   5  -8   1  451.85   42.70
   5  -8   1  406.26   42.60
  -5  -8  -1  439.16   41.90
   5  -8   1  387.86   41.30
   5  -8   1  412.96   42.20
  -5  -8  -1  440.16   41.50
  -5  -8  -1  402.66   41.70
   5   8   1  460.25   42.60
   5   8   1  376.36   43.40
   5   8   1  405.56   41.40
  -5   8  -1  468.15   42.70
  -5   8  -1  360.86   41.50
   5   8   1  409.66   41.10
  -5   8  -1  391.56   41.20
  -5   8  -1  393.56   43.30
   6  -8   1  280.57   32.40
   6  -8   1  286.57   32.80
   6  -8   1  311.07   31.80
   6  -8   1  353.06   32.30
  -6  -8  -1  321.17   32.30
  -6  -8  -1  280.87   31.90
  -6  -8  -1  309.97   32.70
  -6  -8  -1  338.47   32.00
   6  -8   1  330.57   32.80
  -6   8  -1  281.67   32.10
   6   8   1  303.57   31.40
  -6   8  -1  345.67   32.70
  -6   8  -1  292.87   34.00
   6   8   1  313.87   32.50
   6   8   1  265.87   33.60
   7  -8   1   82.09   12.80
   7  -8   1   86.29   13.40
  -7  -8  -1   85.39   14.90
   7  -8   1   88.69   15.10
   7  -8   1   91.99   16.00
  -7  -8  -1   87.29   13.10
   7  -8   1   86.49   13.50
  -7  -8  -1   97.69   13.50
  -7   8  -1   94.39   13.00
   7   8   1  100.49   12.80
   7   8   1   77.59   14.40
  -7   8  -1   82.19   14.00
  -7   8  -1   91.59   14.00
   7   8   1   86.49   15.90
  -7   8  -1   69.99   15.20
   7   8   1   79.79   12.70
  -8  -8  -1   10.10    9.80
   8  -8   1    7.10    8.50
  -8  -8  -1    7.60    9.70
   8  -8   1    6.30    9.50
   8  -8   1    4.40    9.90
   8  -8   1    7.10    7.50
  -8  -8  -1    5.90    9.80
   8  -8   1    4.30   10.60
  -8  -8  -1    1.70    9.90
  -8   8  -1   40.10   10.90
  -8   8  -1  -10.20    8.30
  -8   8  -1    1.40    8.10
   8   8   1    5.40    8.00
   8   8   1    5.00    9.90
  -8   8  -1    8.60   11.00
   8   8   1   11.90    8.00
   8   8   1   -1.30   10.90
  -9  -8  -1   92.49   16.80
   9  -8   1   91.59   16.70
  -9  -8  -1  110.49   17.60
  -9  -8  -1   90.89   16.50
   9  -8   1   94.09   15.40
   9  -8   1  114.29   17.30
   9  -8   1   96.09   19.00
  -9  -8  -1   87.19   16.50
   9   8   1  102.39   15.70
  -9   8  -1   82.79   15.50
   9   8   1  107.09   16.70
   9   8   1   68.89   17.80
  -9   8  -1  108.09   19.40
  -9   8  -1   97.89   17.70
   9   8   1   96.29   17.50
  10  -8   1   36.30   14.20
 -10  -8  -1   28.50   17.90
 -10  -8  -1    3.80   10.40
  10  -8   1   23.70   10.90
 -10  -8  -1   25.50   14.30
  10  -8   1   37.30   11.30
  10  -8   1   33.70   11.20
 -10  -8  -1   41.60   13.30
 -10   8  -1   35.10   12.10
 -10   8  -1   33.80   15.40
 -10   8  -1   33.30   12.90
  10   8   1   39.10   13.30
  10   8   1   26.50   16.70
 -10   8  -1   38.40   16.20
  10   8   1   19.50   21.00
  10   8   1   33.10   15.90
 -11  -8  -1    0.70   13.10
  11  -8   1   -3.10   11.00
  11  -8   1   -2.80   13.00
  11  -8   1    3.60   14.00
 -11  -8  -1   -9.50   12.40
 -11  -8  -1    8.70   13.00
 -11  -8  -1   -1.90   13.20
  11  -8   1   -7.20   12.60
  11   8   1   11.30   12.20
 -11   8  -1    4.00   15.20
  11   8   1   -4.20   14.20
 -11   8  -1   -3.10   15.10
 -11   8  -1    0.80   14.40
  11   8   1   -0.50   14.70
  11   8   1   -6.80   15.40
 -11   8  -1  -15.90   13.70
 -11  -9   1   10.10   12.70
  11  -9  -1   25.60   16.90
 -11  -9   1   12.60   12.70
  11  -9  -1   24.00   12.80
 -11  -9   1    0.50   12.60
 -11  -9   1   17.60   14.10
  11  -9  -1   25.80   12.50
  11  -9  -1   -0.10   12.80
  11  -9  -1   40.30   14.00
  11   9  -1    1.30   15.40
  11   9  -1  -12.20   16.40
  11   9  -1   11.80   12.30
 -11   9   1    5.50   13.50
 -11   9   1   34.40   15.90
 -11   9   1    8.10   15.60
  11   9  -1   36.40   14.20
 -11   9   1   22.20   14.70
  10  -9  -1  223.68   26.50
 -10  -9   1  227.58   27.80
 -10  -9   1  234.88   27.80
  10  -9  -1  191.68   29.90
 -10  -9   1  234.08   27.60
  10  -9  -1  196.08   27.40
  10   9  -1  258.47   26.50
  10   9  -1  241.78   27.50
  10   9  -1  167.98   29.10
 -10   9   1  235.78   27.10
  10   9  -1  148.19   27.20
 -10   9   1  187.88   29.70
 -10   9   1  218.88   27.60
 -10   9   1  244.98   28.10
   9  -9  -1    4.30    9.40
  -9  -9   1    1.70   10.90
  -9  -9   1   -6.10   10.50
   9  -9  -1    9.80   11.10
   9  -9  -1   -7.50   10.00
  -9  -9   1  -10.30    9.40
   9  -9  -1   34.00   10.80
   9  -9  -1  -10.20   13.80
   9   9  -1  -12.10    8.60
  -9   9   1   13.00   10.50
   9   9  -1    0.30    9.10
   9   9  -1    0.10    8.90
  -9   9   1   12.40   14.30
  -9   9   1   -4.90    8.80
   8  -9  -1  181.18   22.20
  -8  -9   1  189.58   22.30
   8  -9  -1  181.98   22.70
  -8  -9   1  207.68   21.90
   8  -9  -1  210.08   22.30
  -8  -9   1  172.88   21.70
   8  -9  -1  135.79   22.90
  -8  -9   1  161.18   22.80
  -8   9   1  166.08   20.70
   8   9  -1  171.08   22.50
  -8   9   1  176.98   22.30
   8   9  -1  150.68   23.10
   8   9  -1  176.08   21.10
  -8   9   1  154.78   21.60
  -8   9   1  158.08   24.60
  -7  -9   1   69.29   12.70
   7  -9  -1   79.19   13.50
  -7  -9   1   89.59   13.60
   7  -9  -1   76.79   12.50
  -7  -9   1   81.59   13.10
  -7  -9   1   78.29   17.10
   7  -9  -1   67.69   15.00
   7   9  -1   66.49   14.90
   7   9  -1   89.49   12.50
   7   9  -1   72.79   15.80
  -7   9   1   81.09   13.40
  -7   9   1   82.69   15.40
  -7   9   1  123.29   15.90
  -6  -9   1  196.58   22.50
  -6  -9   1  179.78   21.90
  -6  -9   1  210.78   23.00
   6  -9  -1  196.58   23.10
   6  -9  -1  218.58   23.10
   6  -9  -1  197.18   22.00
   6  -9  -1  198.38   22.20
  -6  -9   1  212.28   22.00
   6  -9  -1  186.38   24.00
  -6   9   1  181.08   24.30
  -6   9   1  211.98   23.60
   6   9  -1  206.48   21.60
   6   9  -1  195.08   23.30
  -6   9   1  193.98   22.40
   6   9  -1  203.48   21.80
  -5  -9   1   33.10    7.80
  -5  -9   1   28.00    7.80
   5  -9  -1   17.80    8.50
   5  -9  -1   17.50    7.40
   5  -9  -1   21.30    6.20
   5  -9  -1   21.80    7.40
  -5  -9   1   19.90    6.00
  -5  -9   1   20.60    6.30
   5  -9  -1   10.00    5.60
   5   9  -1   19.60    5.70
   5   9  -1   27.30    6.40
  -5   9   1   11.30    6.40
  -5   9   1   22.50    8.90
  -5   9   1   16.30    7.30
  -5   9   1   13.80    5.90
   5   9  -1   16.10    9.00
   5   9  -1   32.20    9.00
   4  -9  -1   87.49   10.90
  -4  -9   1   84.29   11.20
  -4  -9   1   77.19    9.60
  -4  -9   1   73.59   10.90
  -4  -9   1   67.19    7.50
  -4  -9   1   72.49    9.40
   4  -9  -1   72.79    9.50
   4  -9  -1   72.79   12.90
   4  -9  -1   67.49   11.40
  -4  -9   1   60.99    8.00
   4  -9  -1   67.79    9.20
   4   9  -1   73.99    9.30
   4   9  -1   69.29   12.10
  -4   9   1   80.59    9.30
  -4   9   1   84.19   13.10
  -4   9   1   70.99    9.80
   4   9  -1   75.59   12.40
   4   9  -1   69.39    9.30
  -3  -9   1  320.57   30.30
   3  -9  -1  325.87   30.80
   3  -9  -1  296.27   32.60
  -3  -9   1  266.17   30.60
  -3  -9   1  315.17   30.60
   3  -9  -1  294.97   30.60
  -3  -9   1  377.16   32.80
   3  -9  -1  291.27   32.20
   3   9  -1  271.57   30.40
  -3   9   1  319.47   30.50
   3   9  -1  339.97   30.50
  -3   9   1  309.67   32.60
   3   9  -1  368.56   33.00
  -3   9   1  269.07   30.60
   3   9  -1  346.37   32.30
   2  -9  -1  140.49   14.50
  -2  -9   1  114.79   12.90
  -2  -9   1  147.59   14.90
   2  -9  -1  114.19   12.50
   2  -9  -1  102.69   14.40
  -2  -9   1  116.39   15.10
   2  -9  -1  116.79   12.60
  -2  -9   1  111.49   12.60
   2  -9  -1  114.69   15.10
  -2  -9   1  116.99   12.40
   2   9  -1  113.09   12.10
  -2   9   1  137.59   15.60
  -2   9   1  141.39   12.40
  -2   9   1   96.19   12.40
   2   9  -1  136.19   12.20
   2   9  -1  136.59   14.30
   1  -9  -1  134.49   12.90
   1  -9  -1  130.89   12.80
  -1  -9   1  149.19   16.00
  -1  -9   1  113.89   12.60
   1  -9  -1  128.39   15.10
  -1  -9   1  132.19   12.60
   0  -9  -1    2.30    5.20
   0  -9  -1    3.70    1.80
   0  -9  -1   -3.40    4.70
   0  -9  -1    4.70    2.00
   0  -9  -1    2.50    4.90
  -1  -9  -1  209.98   20.50
   1  -9   1  168.38   18.80
   1  -9   1  167.68   18.70
   1  -9   1  230.18   21.50
  -1  -9  -1  183.28   20.00
  -1  -9  -1  191.18   19.00
   1  -9   1  183.68   20.80
  -1  -9  -1  209.68   18.90
  -1  -9  -1  231.78   21.70
   1   9   1  203.48   18.50
   2  -9   1  290.47   29.00
   2  -9   1  285.47   30.70
   2  -9   1  301.07   29.00
  -2  -9  -1  274.87   29.20
  -2  -9  -1  311.17   29.00
  -2  -9  -1  309.87   31.80
  -2  -9  -1  285.57   29.20
  -2   9  -1  288.27   29.00
   2   9   1  340.17   28.90
   2   9   1  259.97   28.80
  -2   9  -1  293.67   28.80
  -2   9  -1  311.47   31.50
   2   9   1  347.37   31.40
  -3  -9  -1   20.20    3.90
  -3  -9  -1   24.60    5.30
   3  -9   1   22.20    5.00
  -3  -9  -1   29.30    6.40
   3  -9   1   22.20    4.80
  -3  -9  -1   21.20    8.90
  -3  -9  -1   25.00    4.90
   3  -9   1   27.30    7.40
   3  -9   1   20.10    7.30
   3  -9   1   30.00    7.40
  -3   9  -1   29.90    7.70
   3   9   1   31.30    4.60
  -3   9  -1   21.30    5.20
   3   9   1   38.80    9.40
   3   9   1   38.80    7.80
   3   9   1   18.20    4.60
  -3   9  -1   35.70    9.30
  -3   9  -1   19.70    4.60
  -4  -9  -1  195.98   23.00
   4  -9   1  229.08   22.80
   4  -9   1  251.87   24.70
  -4  -9  -1  233.28   23.00
   4  -9   1  244.48   23.20
   4  -9   1  224.68   24.50
  -4  -9  -1  243.38   23.80
  -4  -9  -1  255.37   25.50
   4  -9   1  189.78   24.20
   4   9   1  190.88   22.70
   4   9   1  209.88   25.90
  -4   9  -1  187.38   22.50
  -4   9  -1  274.97   24.90
   4   9   1  231.28   24.40
  -4   9  -1  180.28   25.10
   4   9   1  253.77   22.80
  -4   9  -1  216.68   23.10
   5  -9   1   11.20    5.30
  -5  -9  -1   19.60    6.50
  -5  -9  -1   11.90    6.20
   5  -9   1   18.10    8.40
   5  -9   1   17.00    6.10
   5  -9   1   24.60    7.60
  -5  -9  -1   24.80    7.40
  -5  -9  -1   27.10    8.40
   5  -9   1   15.40    7.90
  -5   9  -1   10.60    9.10
   5   9   1   11.80    9.90
   5   9   1   20.80    8.00
   5   9   1   17.20    5.50
  -5   9  -1   18.60    6.40
  -5   9  -1   19.20    7.40
  -5   9  -1    8.70    8.90
   6  -9   1  588.64   55.59
  -6  -9  -1  633.44   55.89
  -6  -9  -1  558.04   55.99
   6  -9   1  594.54   55.79
   6  -9   1  612.74   56.89
   6  -9   1  574.24   56.49
  -6  -9  -1  611.54   56.29
   6  -9   1  489.75   56.89
  -6  -9  -1  544.45   56.69
   6   9   1  593.54   55.29
   6   9   1  561.94   56.69
   6   9   1  606.64   55.79
  -6   9  -1  562.04   55.99
  -6   9  -1  531.55   55.29
   6   9   1  469.45   57.59
  -6   9  -1  460.25   56.99
  -6   9  -1  588.64   56.79
  -7  -9  -1  146.59   18.30
   7  -9   1  130.69   17.50
  -7  -9  -1  133.89   20.70
  -7  -9  -1  141.99   19.30
   7  -9   1  125.29   19.00
   7  -9   1  134.09   24.30
  -7  -9  -1  113.99   18.40
  -7   9  -1  172.68   20.20
   7   9   1  169.38   20.30
  -7   9  -1  125.09   21.30
  -7   9  -1  161.08   18.70
   7   9   1  134.39   16.90
   7   9   1  127.69   20.70
   8  -9   1  532.15   56.09
   8  -9   1  627.84   56.69
  -8  -9  -1  581.04   55.99
  -8  -9  -1  561.64   56.49
   8  -9   1  583.64   55.69
  -8  -9  -1  613.24   56.09
   8  -9   1  478.35   57.39
  -8  -9  -1  514.25   56.59
  -8   9  -1  571.64   55.49
   8   9   1  463.55   57.09
  -8   9  -1  586.34   56.49
  -8   9  -1  483.85   57.49
   8   9   1  558.64   55.19
   8   9   1  572.34   57.19
   8   9   1  546.05   55.59
   9  -9   1  100.09   16.80
  -9  -9  -1  101.49   17.40
  -9  -9  -1  100.19   16.60
   9  -9   1  112.19   16.90
   9  -9   1   92.19   15.20
  -9  -9  -1  101.69   16.50
  -9  -9  -1   98.39   17.90
  -9   9  -1  103.99   16.10
   9   9   1   72.29   18.20
   9   9   1   81.99   17.40
   9   9   1  103.49   15.10
   9   9   1   95.79   15.90
  -9   9  -1   55.99   15.40
  10  -9   1  390.46   49.30
 -10  -9  -1  450.95   49.40
 -10  -9  -1  532.45   49.20
  10  -9   1  441.76   48.30
  10  -9   1  515.05   48.10
 -10  -9  -1  447.76   48.90
  10   9   1  414.26   49.90
 -10   9  -1  493.35   49.30
  10   9   1  481.85   49.10
 -10   9  -1  438.56   49.10
 -10   9  -1  463.25   48.50
  10   9   1  384.96   50.19
  10   9   1  474.75   47.50
 -11  -9  -1    6.60   14.30
  11  -9   1   26.20   12.50
  11  -9   1   17.20   12.90
  11  -9   1    5.90   14.90
 -11  -9  -1   27.50   13.70
 -11  -9  -1   18.30   13.80
  11  -9   1    9.60   11.60
 -11  -9  -1   15.50   14.10
  11  -9   1   33.60   13.40
  11   9   1   14.30   11.50
 -11   9  -1   20.90   12.50
  11   9   1   17.60   14.70
 -11   9  -1   26.10   16.60
 -11   9  -1   22.50   15.40
  11   9   1   27.40   16.00
  11   9   1   -7.70   15.70
 -11   9  -1   31.50   15.80
 -11 -10   1   22.70   13.70
  11 -10  -1   57.79   14.60
  11 -10  -1   18.80   14.10
  11 -10  -1   43.40   13.20
 -11 -10   1   18.80   12.20
  11 -10  -1   38.20   16.40
 -11 -10   1   54.29   15.50
 -11 -10   1   36.50   14.20
  11 -10  -1   34.40   12.80
 -11  10   1   61.99   17.00
  11  10  -1   40.80   13.40
  11  10  -1  -11.30   16.90
 -11  10   1   40.80   14.90
 -11  10   1   25.00   16.40
  11  10  -1   23.90   17.20
  11  10  -1   37.10   15.60
 -11  10   1   26.40   13.10
  10 -10  -1   10.90   14.20
 -10 -10   1    4.00   11.90
  10 -10  -1   30.20   12.70
 -10 -10   1   38.00   12.00
 -10 -10   1   12.80   12.30
  10 -10  -1   10.70   10.10
  10 -10  -1   19.20   19.30
  10 -10  -1   24.20   12.00
 -10 -10   1   26.30   12.80
  10  10  -1   10.00   10.70
 -10  10   1   15.80   10.90
 -10  10   1   22.40   16.30
  10  10  -1  -19.40   13.00
 -10  10   1   18.90   11.40
 -10  10   1   21.20   13.00
  10  10  -1   34.20   11.70
  10  10  -1   11.30   13.20
   9 -10  -1  220.38   26.30
  -9 -10   1  201.18   27.20
  -9 -10   1  235.08   28.70
  -9 -10   1  252.97   28.30
   9 -10  -1  237.58   27.40
   9 -10  -1  200.18   28.90
  -9  10   1  230.98   27.20
   9  10  -1  189.18   29.40
  -9  10   1  230.08   26.50
   9  10  -1  245.88   26.40
  -9  10   1  256.77   29.00
  -8 -10   1   54.89   11.80
  -8 -10   1   56.29   13.00
   8 -10  -1   44.70   13.70
   8 -10  -1   59.69   12.50
  -8 -10   1   56.89   12.60
   8 -10  -1   68.89   13.10
   8 -10  -1   56.09   12.10
  -8 -10   1   38.30   12.30
  -8  10   1   47.70   14.70
   8  10  -1   63.29   11.20
  -8  10   1   61.79   12.90
   8  10  -1   48.90   14.60
   8  10  -1   26.40   13.90
   7 -10  -1  444.56   40.30
  -7 -10   1  360.46   39.30
  -7 -10   1  337.57   38.80
   7 -10  -1  402.46   39.00
  -7 -10   1  370.16   39.50
   7 -10  -1  382.06   38.70
  -7 -10   1  402.06   39.00
   7 -10  -1  399.06   39.50
  -7  10   1  335.27   41.00
   7  10  -1  293.87   40.30
   7  10  -1  403.26   38.60
  -7  10   1  362.26   39.90
  -7  10   1  408.56   39.40
   7  10  -1  401.26   39.00
   7  10  -1  326.87   44.10
  -6 -10   1   67.59   10.80
  -6 -10   1   76.19   12.50
  -6 -10   1   69.39   10.70
   6 -10  -1   65.59   12.50
   6 -10  -1   76.59   12.20
   6 -10  -1   52.19    9.70
   6 -10  -1   66.09   10.90
  -6 -10   1   72.69   11.30
   6 -10  -1   39.20   12.00
   6  10  -1   81.79   13.40
  -6  10   1   70.69   13.40
  -6  10   1   59.19   10.80
  -6  10   1   61.49   10.10
   6  10  -1   73.69   10.20
   6  10  -1   47.20   13.40
   6  10  -1   64.49   10.30
  -5 -10   1  824.92   74.89
   5 -10  -1  726.13   74.79
  -5 -10   1  812.82   73.89
   5 -10  -1  858.61   75.09
   5 -10  -1  714.73   73.79
   5 -10  -1  783.72   74.09
  -5 -10   1  718.23   74.59
  -5 -10   1  734.73   73.99
   5  10  -1  806.62   73.69
  -5  10   1  734.23   75.49
   5  10  -1  802.32   75.99
  -5  10   1  749.73   74.09
  -5  10   1  767.32   75.29
   5  10  -1  711.83   73.69
   5  10  -1  713.43   75.09
  -5  10   1  774.22   73.69
   4 -10  -1  140.29   17.40
  -4 -10   1  118.69   14.60
   4 -10  -1  123.09   16.60
  -4 -10   1  154.08   16.50
   4 -10  -1  161.68   14.90
  -4 -10   1  118.09   13.40
  -4 -10   1  127.69   14.40
   4 -10  -1  118.99   14.50
  -4 -10   1  133.29   13.20
  -4 -10   1  131.59   16.60
   4  10  -1  144.49   17.10
  -4  10   1  124.69   14.30
  -4  10   1  147.79   18.10
   4  10  -1  126.99   14.20
  -4  10   1  138.59   14.90
   4  10  -1  116.79   14.30
   4  10  -1  143.79   17.50
  -3 -10   1 1557.44  155.28
  -3 -10   1 1531.65  155.08
  -3 -10   1 1667.63  155.28
   3 -10  -1 1439.86  156.68
   3 -10  -1 1652.63  156.68
   3 -10  -1 1545.75  155.28
   3 -10  -1 1899.71  156.58
  -3 -10   1 1805.62  157.18
   3 -10  -1 1507.95  155.28
  -3 -10   1 1830.92  156.68
   3  10  -1 1643.54  156.38
  -3  10   1 1565.64  156.78
   3  10  -1 1653.83  155.08
  -3  10   1 1464.95  155.28
  -3  10   1 1806.62  155.28
   3  10  -1 1717.43  157.08
   3  10  -1 1567.14  155.08
  -2 -10   1   11.80    3.10
   2 -10  -1   14.40    6.80
  -2 -10   1    4.70    4.60
   2 -10  -1    8.30    3.30
   2 -10  -1    8.00    3.40
  -2 -10   1   13.10    7.30
   2 -10  -1   21.30    6.40
   2 -10  -1   14.70    6.70
  -2 -10   1    8.20    3.20
  -2 -10   1   13.20    6.50
   2  10  -1   11.80    2.40
  -2  10   1   14.90    7.80
  -2  10   1    7.00    3.10
  -2  10   1   14.00    3.30
   2  10  -1   18.10    2.60
  -1 -10   1  930.31  100.89
   1 -10  -1 1107.79  101.09
  -1 -10   1 1156.98  102.99
   1 -10  -1 1028.90  102.49
   1 -10  -1 1008.40  100.99
   1 -10  -1 1193.38  102.49
   0 -10  -1   -0.80    1.70
   0 -10  -1   -3.10    5.40
   0 -10  -1   -0.30    5.70
   0 -10  -1    2.80    2.00
   0 -10  -1   -4.60    5.20
   0 -10   1   -2.40    6.70
   1 -10   1  458.65   40.10
  -1 -10  -1  430.46   38.90
  -1 -10  -1  382.76   37.70
  -1 -10  -1  378.96   37.50
   1 -10   1  332.27   39.20
  -2 -10  -1    8.10    7.60
   2 -10   1    0.00    6.00
  -2 -10  -1    2.80    4.00
  -2 -10  -1   10.00    3.50
  -2 -10  -1    7.90    3.20
   2 -10   1   16.00    7.30
   2 -10   1   17.50    6.70
   2 -10   1    3.60    2.90
   2 -10   1    2.90    3.10
  -2 -10  -1   14.00    5.70
  -2  10  -1    4.00    3.10
   2  10   1    8.60    2.70
  -2  10  -1    8.90    2.50
   2  10   1   13.00    2.80
   2  10   1   20.50    7.00
  -2  10  -1   14.40    8.10
   3 -10   1  929.31   84.69
  -3 -10  -1  902.51   84.69
   3 -10   1 1010.80   86.29
  -3 -10  -1  865.21   84.29
   3 -10   1  792.22   85.99
  -3 -10  -1  870.61   84.89
   3 -10   1  889.01   84.69
  -3 -10  -1  874.21   86.89
   3 -10   1  785.02   85.89
  -3 -10  -1 1005.70   85.69
   3  10   1 1015.80   86.99
  -3  10  -1  803.82   84.59
   3  10   1  902.61   84.49
   3  10   1  960.30   86.29
  -3  10  -1  829.52   84.39
  -3  10  -1  889.41   86.59
   3  10   1  778.02   84.49
  -4 -10  -1  489.15   44.50
   4 -10   1  413.46   45.60
   4 -10   1  486.65   45.90
  -4 -10  -1  515.75   46.50
   4 -10   1  467.75   47.30
   4 -10   1  465.65   47.10
  -4 -10  -1  468.65   47.80
  -4 -10  -1  408.96   44.50
  -4 -10  -1  446.66   45.70
  -4  10  -1  493.35   48.00
  -4  10  -1  533.05   47.50
   4  10   1  478.15   48.30
   4  10   1  472.75   45.80
   4  10   1  535.85   47.50
   4  10   1  482.05   45.60
  -4  10  -1  414.66   45.80
  -4  10  -1  437.56   45.50
   5 -10   1  504.85   56.39
  -5 -10  -1  574.04   54.99
   5 -10   1  601.34   55.19
   5 -10   1  594.44   56.09
  -5 -10  -1  533.85   55.19
  -5 -10  -1  586.54   56.49
   5 -10   1  573.84   54.79
   5 -10   1  531.25   55.89
  -5 -10  -1  636.94   55.69
   5  10   1  607.94   56.39
   5  10   1  515.65   54.79
   5  10   1  497.35   57.29
  -5  10  -1  530.35   54.59
  -5  10  -1  531.05   55.09
  -5  10  -1  505.35   56.89
  -5  10  -1  601.34   56.39
   5  10   1  610.44   54.69
  -6 -10  -1   26.90    8.30
   6 -10   1   10.00    7.00
  -6 -10  -1   33.70    8.10
   6 -10   1   10.80    6.20
   6 -10   1    2.30    8.10
   6 -10   1   14.70    9.00
   6 -10   1   15.60    9.60
  -6  10  -1   24.00   11.40
  -6  10  -1   14.90    7.40
   6  10   1   40.10   12.10
  -6  10  -1   10.10   11.80
  -7 -10  -1  203.38   27.20
  -7 -10  -1  275.57   27.90
  -7 -10  -1  238.88   27.00
   7 -10   1  274.87   27.20
   7 -10   1  230.48   28.80
  -7 -10  -1  213.28   28.50
   7 -10   1  273.17   28.80
   7 -10   1  309.67   28.10
   7 -10   1  243.58   28.50
   7  10   1  274.37   26.70
  -7  10  -1  250.97   28.30
  -7  10  -1  208.88   30.30
  -7  10  -1  232.48   26.30
  -7  10  -1  239.78   27.60
   7  10   1  244.78   29.00
   7  10   1  268.57   27.10
  -8 -10  -1   59.49   13.60
   8 -10   1   67.59   13.10
  -8 -10  -1   70.39   13.00
   8 -10   1   77.99   12.80
  -8 -10  -1   64.59   12.70
   8 -10   1   50.69   12.60
   8 -10   1   63.49   14.00
   8 -10   1   54.79   12.70
  -8 -10  -1   44.70   13.20
   8  10   1   57.79   11.10
   8  10   1   34.30   14.50
  -8  10  -1   80.59   14.00
  -8  10  -1   40.70   15.40
  -9 -10  -1  146.49   22.00
   9 -10   1  135.79   22.60
   9 -10   1  170.18   21.40
   9 -10   1  164.68   21.50
  -9 -10  -1  175.38   22.00
  -9 -10  -1  155.18   23.00
  -9  10  -1  136.69   24.10
  -9  10  -1  182.58   21.30
   9  10   1  157.28   21.10
  -9  10  -1  168.78   22.30
   9  10   1  112.59   21.80
   9  10   1  188.78   20.60
  10 -10   1   42.90   13.10
  10 -10   1   54.79   15.70
 -10 -10  -1   39.50   14.80
  10 -10   1   79.89   21.70
  10 -10   1   40.60   12.80
 -10 -10  -1   53.69   13.80
 -10 -10  -1   32.50   14.00
  10 -10   1   61.89   12.30
 -10 -10  -1   34.10   13.20
  10  10   1   57.89   12.60
 -10  10  -1   30.30   16.30
 -10  10  -1   50.49   15.00
 -10  10  -1   36.00   13.70
  10  10   1   46.80   15.90
 -10  10  -1   57.29   13.50
  10  10   1   32.40   26.70
  10  10   1   73.99   14.90
 -11 -10  -1   23.20   14.50
 -11 -10  -1   26.50   13.80
  11 -10   1   36.80   13.50
 -11 -10  -1   24.70   13.60
  11 -10   1    5.40   15.60
  11 -10   1   37.90   12.40
 -11 -10  -1   26.00   15.40
  11 -10   1   14.50   12.80
  11  10   1   25.60   12.20
  11  10   1   25.50   17.50
 -11  10  -1   13.40   15.00
  11  10   1   44.00   15.50
 -11  10  -1    4.90   14.60
 -11  10  -1   23.10   17.40
  11  10   1    2.40   19.00
  11 -11  -1    7.00   13.00
 -11 -11   1   21.10   14.40
  11 -11  -1   53.09   13.90
 -11 -11   1   16.50   12.70
 -11 -11   1   34.50   13.70
 -11 -11   1   39.20   14.50
  11 -11  -1   33.00   16.70
  11 -11  -1   32.40   12.90
 -11  11   1   -3.60   10.80
  11  11  -1   10.50   18.40
 -11  11   1    3.10   16.90
  11  11  -1   10.10   11.50
  11  11  -1  -14.00   10.20
  11  11  -1    6.20   17.00
 -11  11   1   39.00   15.80
 -10 -11   1  109.69   20.40
 -10 -11   1  116.59   19.70
  10 -11  -1  127.29   19.10
  10 -11  -1  137.59   20.00
  10 -11  -1  101.29   21.90
  10 -11  -1  126.19   19.30
 -10 -11   1  119.59   20.20
 -10 -11   1  129.59   17.80
  10 -11  -1  112.09   18.60
 -10  11   1   85.89   21.80
 -10  11   1  104.89   19.40
 -10  11   1  134.09   20.40
  10  11  -1  102.89   20.40
 -10  11   1  140.79   18.70
  10  11  -1   80.69   22.30
  10  11  -1  135.29   19.10
  -9 -11   1   26.30   13.80
   9 -11  -1   24.90   11.60
   9 -11  -1   14.50   13.10
  -9 -11   1   26.20   12.20
  -9 -11   1   22.70   12.00
   9 -11  -1   31.50   11.20
  -9  11   1   12.30   17.10
   9  11  -1   19.40   10.50
  -9  11   1   32.60   15.70
  -9  11   1   26.90   10.90
   9  11  -1   12.60   14.80
  -8 -11   1  122.29   17.20
   8 -11  -1  139.39   18.50
   8 -11  -1  112.49   20.50
  -8 -11   1  114.49   18.70
   8 -11  -1  135.39   17.40
   8 -11  -1  129.39   18.90
  -8 -11   1  121.69   18.40
   8 -11  -1  134.89   18.00
   8  11  -1   84.39   20.10
   8  11  -1  104.99   19.20
   8  11  -1  149.49   16.40
  -8  11   1  132.89   20.10
   8  11  -1  154.08   17.90
  -8  11   1  101.99   17.80
   7 -11  -1   99.19   18.20
   7 -11  -1  131.49   17.30
   7 -11  -1  113.29   15.70
   7 -11  -1  133.09   16.60
  -7 -11   1  125.29   15.60
  -7 -11   1  137.39   17.90
  -7 -11   1  104.99   16.90
   7 -11  -1  132.79   17.30
  -7 -11   1   95.79   15.90
   7  11  -1  101.59   19.40
   7  11  -1  140.59   16.10
   7  11  -1  124.69   19.80
   7  11  -1  139.29   15.80
  -7  11   1  142.39   18.90
  -7  11   1  133.09   17.10
  -7  11   1  106.29   19.30
   6 -11  -1   59.79   14.20
  -6 -11   1   79.69   12.20
   6 -11  -1   90.39   12.80
   6 -11  -1   87.19   14.70
   6 -11  -1   88.69   12.00
  -6 -11   1   88.89   14.10
  -6 -11   1   92.19   12.10
  -6 -11   1   89.39   13.50
   6 -11  -1   98.09   14.30
  -6  11   1   89.29   11.90
   6  11  -1   90.49   11.90
   6  11  -1   79.49   12.00
  -6  11   1   94.49   12.90
  -6  11   1   87.59   14.90
  -6  11   1   84.89   15.70
   6  11  -1   82.39   15.50
   6  11  -1   76.29   15.00
   5 -11  -1   65.89   10.60
   5 -11  -1   63.59   13.10
   5 -11  -1   49.99    9.70
  -5 -11   1  100.09   13.00
   5 -11  -1   89.89   12.10
   5 -11  -1   81.49   12.40
  -5 -11   1   85.09   10.90
  -5 -11   1   72.79   10.30
   5  11  -1   76.09   10.30
   5  11  -1   80.09    9.80
  -5  11   1   63.69   10.60
  -5  11   1   65.79   10.10
   5  11  -1   90.29   13.60
   5  11  -1   86.09   14.00
  -5  11   1   73.59   13.90
  -4 -11   1   42.20    5.40
   4 -11  -1   35.80    9.40
  -4 -11   1   40.00    6.50
  -4 -11   1   34.00    6.70
   4 -11  -1   46.10    9.00
   4 -11  -1   34.40    6.80
  -4 -11   1   48.90    9.10
   4 -11  -1   38.10   10.10
  -4 -11   1   45.20    9.40
  -4 -11   1   43.00    5.90
   4 -11  -1   32.40    6.40
  -4  11   1   32.60   10.80
   4  11  -1   46.40    9.40
   4  11  -1   36.30    6.20
   4  11  -1   46.60    6.60
   4  11  -1   55.29   11.00
  -4  11   1   30.80    6.80
  -4  11   1   37.70    6.30
  -3 -11   1    1.00    3.30
   3 -11  -1    8.30    7.00
  -3 -11   1   -3.70    3.70
   3 -11  -1   12.70    6.60
   3 -11  -1    4.60    3.80
  -3 -11   1   -2.00    3.80
  -3 -11   1    3.20    6.30
  -3 -11   1   -2.30    3.70
   3 -11  -1   27.80    8.10
  -3 -11   1    0.40    7.70
   3  11  -1    7.60    6.30
  -3  11   1   13.00    8.40
  -3  11   1    4.90    3.60
   3  11  -1   -2.90    2.90
   3  11  -1    1.30    2.90
  -3  11   1   12.40    3.60
   2 -11  -1   -3.50    7.00
  -2 -11   1   -2.50    2.60
   2 -11  -1   -6.00    6.20
  -2 -11   1   -0.90    4.10
  -2 -11   1   -1.00    2.40
   2 -11  -1    0.60    2.70
   2 -11  -1   -0.70    2.50
  -2 -11   1    5.10    6.70
  -2 -11   1    1.10    6.80
   2 -11  -1    0.20    5.60
  -2  11   1   -6.10    7.10
   2  11  -1    1.90    1.40
  -2  11   1    0.70    2.60
   2  11  -1   -0.20    1.60
  -2  11   1   -0.20    2.40
  -1 -11   1   38.70    4.20
  -1 -11   1   38.20    8.80
  -1 -11   1   51.79    8.30
   1 -11  -1   36.60    8.40
  -1 -11   1   30.20    4.30
   1 -11  -1   37.00    7.50
   1 -11  -1   44.20    4.70
   1 -11  -1   33.90    4.50
   0 -11  -1    6.90    6.10
   0 -11  -1   -2.50    5.40
   0 -11  -1    8.00    1.90
   0 -11  -1    7.40    1.90
   0 -11   1   -2.60    7.00
   0 -11  -1    6.90    6.50
   1 -11   1   80.19    8.40
   1 -11   1   77.79   11.70
  -1 -11  -1   89.69    8.90
  -1 -11  -1   85.79    8.60
  -1 -11  -1  100.19   13.10
   1 -11   1   69.29    8.50
  -1 -11  -1   98.59   11.60
   1 -11   1  105.59   13.10
  -1 -11  -1   83.29   10.90
  -2 -11  -1  124.29   16.80
  -2 -11  -1  120.19   13.00
   2 -11   1  113.49   15.40
  -2 -11  -1  127.89   12.80
  -2 -11  -1  122.49   13.60
   2 -11   1  110.39   14.80
   2 -11   1  149.49   15.60
  -2 -11  -1  153.18   15.30
   2 -11   1  125.49   12.70
   2 -11   1  111.79   12.80
   2  11   1  106.79   12.40
  -2  11  -1  102.29   12.50
   2  11   1  142.99   12.60
   2  11   1  139.79   15.80
  -2  11  -1  144.09   12.40
  -3 -11  -1   58.79   12.20
   3 -11   1   83.29   11.90
  -3 -11  -1   59.69    8.60
   3 -11   1   60.29    8.10
   3 -11   1   54.89   10.80
   3 -11   1   68.09    8.50
  -3 -11  -1   90.19   10.90
  -3 -11  -1   56.39    7.90
  -3 -11  -1   60.59    8.30
   3 -11   1   62.69   11.30
  -3  11  -1   72.39    8.00
   3  11   1   76.49    8.00
  -3  11  -1   66.99    8.70
  -3  11  -1   61.39   12.60
   3  11   1   61.19    7.90
   3  11   1   81.99   12.50
  -4 -11  -1  451.15   47.10
  -4 -11  -1  510.45   45.80
  -4 -11  -1  488.35   49.30
   4 -11   1  452.85   48.30
   4 -11   1  482.15   46.70
   4 -11   1  505.65   48.50
  -4 -11  -1  497.65   46.90
  -4 -11  -1  540.35   47.90
   4 -11   1  469.25   47.00
   4 -11   1  423.36   48.40
   4  11   1  511.45   49.50
   4  11   1  521.65   46.70
  -4  11  -1  463.65   46.60
  -4  11  -1  420.76   49.10
   4  11   1  547.05   48.90
  -4  11  -1  436.16   46.90
   4  11   1  444.76   46.80
  -5 -11  -1  158.58   21.00
  -5 -11  -1  176.88   18.40
   5 -11   1  179.48   18.60
  -5 -11  -1  167.78   19.20
   5 -11   1  172.08   20.30
  -5 -11  -1  168.78   18.60
   5 -11   1  156.28   20.30
   5 -11   1  140.19   20.00
   5 -11   1  168.58   18.00
   5  11   1  141.39   18.20
  -5  11  -1  154.48   21.30
  -5  11  -1  154.08   18.50
   5  11   1  167.68   22.10
   5  11   1  164.58   21.00
  -5  11  -1  187.18   20.30
   5  11   1  178.88   18.00
  -5  11  -1  175.08   18.10
  -6 -11  -1  765.22   68.59
   6 -11   1  742.23   68.69
   6 -11   1  666.83   68.09
  -6 -11  -1  746.53   69.09
  -6 -11  -1  608.44   68.49
   6 -11   1  723.63   69.89
   6 -11   1  584.84   69.49
   6 -11   1  640.54   69.59
  -6 -11  -1  642.64   69.69
  -6  11  -1  747.73   69.89
  -6  11  -1  741.53   68.89
   6  11   1  725.33   69.99
  -6  11  -1  607.34   70.59
  -6  11  -1  726.43   68.19
   6  11   1  787.52   68.19
   6  11   1  738.33   68.49
   7 -11   1  257.87   28.20
   7 -11   1  218.88   30.10
  -7 -11  -1  299.97   29.20
   7 -11   1  280.27   30.70
  -7 -11  -1  285.27   29.40
   7 -11   1  269.57   30.60
  -7 -11  -1  241.48   30.40
   7 -11   1  307.87   29.50
  -7 -11  -1  246.28   28.80
  -7  11  -1  329.57   35.00
   7  11   1  195.38   31.40
   7  11   1  288.77   28.10
  -7  11  -1  305.47   29.80
   7  11   1  244.08   30.70
  -7  11  -1  244.48   31.60
   7  11   1  270.07   29.30
   8 -11   1  633.84   54.89
  -8 -11  -1  510.95   54.89
  -8 -11  -1  557.24   54.89
  -8 -11  -1  523.25   55.89
   8 -11   1  570.74   54.19
   8 -11   1  443.46   55.59
   8 -11   1  561.74   55.59
  -8 -11  -1  554.34   54.39
   8 -11   1  510.05   55.09
  -8  11  -1  471.45   56.99
  -8  11  -1  550.34   54.89
   8  11   1  559.74   54.19
   8  11   1  604.04   53.69
   8  11   1  457.65   55.49
  -8  11  -1  530.25   53.69
   9 -11   1  277.37   28.50
   9 -11   1  229.48   30.20
  -9 -11  -1  255.77   28.20
  -9 -11  -1  223.98   37.20
   9 -11   1  213.18   28.10
  -9 -11  -1  229.28   30.20
  -9  11  -1  285.57   29.40
   9  11   1  175.48   31.70
  -9  11  -1  227.38   31.30
   9  11   1  272.87   27.60
  10 -11   1  338.67   34.30
 -10 -11  -1  233.98   35.60
  10 -11   1  376.36   35.10
  10 -11   1  274.27   36.60
 -10 -11  -1  351.16   35.90
 -10 -11  -1  339.47   35.00
 -10 -11  -1  304.67   36.70
  10 -11   1  263.57   34.70
  10 -11   1  354.06   35.50
  10  11   1  266.67   36.20
  10  11   1  327.47   33.90
 -10  11  -1  331.97   36.70
 -10  11  -1  337.47   34.90
 -10  11  -1  254.17   38.00
 -10  11  -1  256.97   34.90
 -11 -11  -1   33.20   16.20
 -11 -11  -1   25.60   14.90
 -11 -11  -1   69.29   16.10
  11 -11   1   50.19   17.70
  11 -11   1   81.69   16.20
  11 -11   1   81.89   14.70
 -11  11  -1   38.60   19.40
  11  11   1   10.00   12.80
  11  11   1   73.69   13.90
  11  11   1   24.60   20.00
 -11  11  -1   68.99   17.50
 -11 -12   1   19.40   14.20
 -11 -12   1   10.40   13.90
  11 -12  -1    7.30   11.60
 -11 -12   1   -5.60   13.30
  11 -12  -1    8.00   15.00
  11 -12  -1  -24.70   15.20
 -11 -12   1   -6.60   12.40
 -11  12   1  -12.20   13.10
  11  12  -1    3.20   10.70
  11  12  -1   -2.60    9.80
  11  12  -1   -0.30   18.10
 -11  12   1  -16.50   17.10
  11  12  -1    8.10   18.10
  10 -12  -1   75.99   16.60
  10 -12  -1   55.19   14.50
 -10 -12   1   59.59   15.40
  10 -12  -1   68.69   15.30
  10 -12  -1   60.69   18.60
 -10 -12   1   59.39   16.50
  10 -12  -1   68.99   15.20
 -10 -12   1   58.19   16.40
 -10 -12   1   76.59   14.60
 -10  12   1   43.70   18.50
 -10  12   1   61.79   14.70
 -10  12   1   78.29   17.10
  10  12  -1   23.60   18.50
  10  12  -1   62.19   13.20
 -10  12   1   58.99   14.10
  10  12  -1   61.29   18.80
  10  12  -1   36.50   10.50
   9 -12  -1  107.09   21.20
  -9 -12   1  128.09   20.70
   9 -12  -1  141.59   19.50
   9 -12  -1  112.79   18.50
  -9 -12   1  134.39   17.40
   9 -12  -1  122.69   20.20
   9 -12  -1  140.49   22.80
  -9 -12   1  109.99   18.30
  -9 -12   1  127.09   19.90
   9  12  -1  137.79   17.40
  -9  12   1  134.69   19.70
  -9  12   1  122.99   19.90
  -9  12   1  112.39   22.80
   9  12  -1   97.69   21.60
  -9  12   1  125.99   16.50
  -8 -12   1  427.06   44.70
   8 -12  -1  450.05   43.40
  -8 -12   1  413.96   44.80
  -8 -12   1  373.46   43.40
   8 -12  -1  476.55   45.50
   8 -12  -1  359.16   45.50
   8  12  -1  481.65   43.70
  -8  12   1  506.65   45.10
  -8  12   1  361.06   46.10
  -8  12   1  361.26   47.00
   8  12  -1  366.26   46.10
   8  12  -1  496.85   43.50
   8  12  -1  383.56   46.00
   7 -12  -1  273.07   28.60
  -7 -12   1  231.98   28.20
  -7 -12   1  197.98   26.80
   7 -12  -1  256.07   28.30
   7 -12  -1  259.47   26.80
  -7 -12   1  268.67   27.00
  -7 -12   1  252.47   28.40
   7 -12  -1  206.58   29.20
   7 -12  -1  291.97   27.50
  -7  12   1  224.28   30.10
   7  12  -1  259.77   26.40
  -7  12   1  286.77   28.10
   7  12  -1  203.08   28.80
   7  12  -1  235.28   26.80
   7  12  -1  215.38   29.90
  -7  12   1  280.17   26.60
   6 -12  -1  253.57   28.50
   6 -12  -1  245.68   25.50
  -6 -12   1  292.27   26.00
   6 -12  -1  257.27   28.60
  -6 -12   1  209.98   25.40
   6 -12  -1  234.38   26.10
  -6 -12   1  256.37   27.30
   6 -12  -1  180.38   27.30
  -6 -12   1  215.48   26.60
  -6  12   1  208.88   29.00
   6  12  -1  251.97   25.60
   6  12  -1  239.68   28.80
   6  12  -1  251.07   25.20
  -6  12   1  244.08   25.20
   6  12  -1  260.77   29.30
  -6  12   1  243.08   26.10
  -5 -12   1  526.15   55.99
   5 -12  -1  600.54   56.49
  -5 -12   1  594.34   56.89
   5 -12  -1  544.75   55.99
   5 -12  -1  537.55   55.09
   5 -12  -1  525.75   58.29
  -5 -12   1  528.05   55.39
  -5 -12   1  614.74   56.69
  -5  12   1  489.55   57.39
   5  12  -1  607.84   54.99
   5  12  -1  591.04   55.29
   5  12  -1  562.44   57.59
  -5  12   1  560.14   54.99
  -5  12   1  567.34   55.39
   5  12  -1  613.74   57.69
  -4 -12   1  744.13   69.09
  -4 -12   1  711.83   68.59
   4 -12  -1  597.74   70.89
  -4 -12   1  669.73   69.29
   4 -12  -1  726.73   70.79
  -4 -12   1  746.13   71.09
  -4 -12   1  656.83   68.59
   4 -12  -1  653.53   69.09
  -4 -12   1  757.32   70.79
   4 -12  -1  742.03   69.29
   4 -12  -1  796.62   70.79
  -4  12   1  826.82   69.09
   4  12  -1  674.43   68.99
   4  12  -1  699.83   70.79
  -4  12   1  720.23   69.29
   4  12  -1  771.62   68.99
  -4  12   1  688.83   71.19
   4  12  -1  762.92   71.69
  -3 -12   1  651.13   66.99
   3 -12  -1  697.23   67.09
  -3 -12   1  662.13   67.09
   3 -12  -1  693.13   66.99
  -3 -12   1  711.03   69.49
  -3 -12   1  709.43   66.89
  -3 -12   1  778.02   68.89
   3 -12  -1  615.34   68.99
   3 -12  -1  706.73   68.79
   3 -12  -1  790.12   68.69
  -3 -12   1  655.13   67.09
  -3  12   1  798.02   66.89
  -3  12   1  613.54   68.89
   3  12  -1  803.12   68.89
   3  12  -1  630.04   66.59
   3  12  -1  763.82   66.69
  -3  12   1  627.24   66.89
  -2 -12   1  522.35   48.70
  -2 -12   1  508.85   48.60
   2 -12  -1  509.95   49.99
  -2 -12   1  585.04   50.79
  -2 -12   1  463.45   47.70
  -2 -12   1  542.95   47.70
   2 -12  -1  461.65   50.19
   2 -12  -1  502.05   47.80
   2 -12  -1  521.25   47.90
  -2  12   1  462.15   47.40
  -2  12   1  431.86   47.50
  -1 -12   1  461.85   43.40
  -1 -12   1  459.95   45.10
   1 -12  -1  431.56   45.60
   1 -12  -1  417.76   43.60
  -1 -12   1  514.55   46.40
  -1 -12   1  405.56   43.40
   1 -12  -1  499.35   43.70
   1 -12  -1  494.15   45.60
   0 -12   1  994.10   85.89
   0 -12  -1  802.52   83.09
   0 -12   1  799.02   84.79
   0 -12   1  877.11   85.29
   0 -12  -1  822.32   85.29
   0 -12  -1  971.10   85.19
   0 -12  -1  849.72   84.79
   0 -12  -1  931.91   83.19
  -1 -12  -1  440.56   40.10
   1 -12   1  496.95   42.80
  -1 -12  -1  408.76   41.20
   1 -12   1  387.56   41.70
  -1 -12  -1  431.66   39.80
   1 -12   1  368.56   39.60
   1 -12   1  367.46   39.70
  -1 -12  -1  487.25   42.10
  -1 -12  -1  457.55   42.80
   1 -12   1  374.76   41.90
   2 -12   1   26.40    5.50
  -2 -12  -1   40.10    5.60
  -2 -12  -1   36.10    5.90
  -2 -12  -1   28.40    6.90
   2 -12   1   37.20    9.70
   2 -12   1   34.20    5.40
  -2 -12  -1   65.69    9.10
  -2 -12  -1   53.69   11.40
   2 -12   1   36.80    8.70
   2 -12   1   56.29    9.60
   2  12   1   47.60    4.80
  -2  12  -1   48.00    4.40
   2  12   1   40.60    4.50
   3 -12   1   95.09   13.40
  -3 -12  -1   66.59   10.20
  -3 -12  -1   64.49   13.90
  -3 -12  -1   69.99    9.90
  -3 -12  -1  108.89   12.40
   3 -12   1   78.29   12.50
   3 -12   1   83.79    9.70
  -3 -12  -1   77.89    9.90
   3 -12   1   98.09   10.30
   3 -12   1  110.09   13.10
   3  12   1   63.29    9.40
   3  12   1   85.29   13.50
  -3  12  -1   97.09    9.60
  -3  12  -1  110.99   10.40
   3  12   1   91.39    9.50
  -3  12  -1   70.09   13.70
  -4 -12  -1  151.88   20.90
  -4 -12  -1  132.99   17.20
   4 -12   1  201.88   20.20
   4 -12   1  143.09   16.70
  -4 -12  -1  182.88   16.00
  -4 -12  -1  145.19   17.00
   4 -12   1  171.78   17.30
   4 -12   1  181.38   19.70
   4 -12   1  160.18   19.60
  -4 -12  -1  189.48   18.80
  -4  12  -1  142.69   20.30
   4  12   1  168.88   20.80
   4  12   1  151.68   16.60
   4  12   1  150.08   20.40
   4  12   1  143.09   16.80
  -4  12  -1  150.88   16.60
  -4  12  -1  151.68   17.20
  -5 -12  -1   35.40   11.10
   5 -12   1   15.30    9.40
   5 -12   1    9.70    5.20
  -5 -12  -1   33.70    8.20
   5 -12   1   16.60   12.50
  -5 -12  -1   21.40    6.70
   5 -12   1   25.60    9.00
   5 -12   1   11.80    8.30
   5  12   1   36.10   12.10
  -5  12  -1   23.50   11.50
   5  12   1   20.10    6.30
   5  12   1   16.30    5.30
  -5  12  -1   14.50    5.60
   5  12   1   26.40    9.80
  -5  12  -1   21.30    8.90
  -5  12  -1   14.90    6.50
   6 -12   1   33.60   11.10
  -6 -12  -1   26.20   11.00
   6 -12   1   45.60   12.00
  -6 -12  -1   19.70    7.60
  -6 -12  -1   33.30    9.20
   6 -12   1   22.70   10.80
   6 -12   1   41.10   10.10
   6 -12   1   24.80    7.00
  -6 -12  -1   47.80   10.10
  -6  12  -1   27.40    7.30
   6  12   1   35.70    7.50
  -6  12  -1   20.70    9.00
   6  12   1   27.20    7.70
   6  12   1   29.60   12.70
  -6  12  -1   29.70   13.00
   6  12   1   38.90   12.20
  -6  12  -1   53.89   11.60
   7 -12   1   71.69   11.60
   7 -12   1   98.39   15.50
  -7 -12  -1   75.79   13.40
  -7 -12  -1   42.90   17.00
   7 -12   1   71.19   15.30
  -7 -12  -1   82.19   12.70
   7 -12   1   79.79   14.70
   7 -12   1  109.09   13.70
  -7 -12  -1   52.69   11.90
   7  12   1   83.29   12.00
   7  12   1   82.79   12.60
   7  12   1   54.49   20.90
  -7  12  -1   82.19   13.40
   7  12   1   33.10   15.70
  -7  12  -1   89.39   11.80
  -7  12  -1   73.79   16.80
   8 -12   1  113.29   15.20
  -8 -12  -1   96.09   16.00
  -8 -12  -1  121.89   17.80
   8 -12   1  103.29   21.40
  -8 -12  -1   88.69   17.80
   8 -12   1  133.69   18.30
   8  12   1   79.89   20.10
  -8  12  -1  143.49   18.10
   8  12   1  121.59   19.80
   8  12   1  114.29   15.80
   8  12   1  117.19   15.90
  -8  12  -1  109.29   21.10
  -8  12  -1  115.09   16.80
   9 -12   1  107.49   17.60
  -9 -12  -1  103.89   16.50
  -9 -12  -1   90.09   17.40
   9 -12   1  111.19   17.00
   9 -12   1   81.09   18.50
   9 -12   1  115.59   16.60
  -9 -12  -1   93.39   18.80
   9 -12   1   87.99   16.60
  -9 -12  -1  105.19   17.90
  -9  12  -1  115.89   18.10
   9  12   1  108.09   15.20
  -9  12  -1   94.79   15.30
   9  12   1   83.19   16.70
  -9  12  -1   91.09   20.20
  10 -12   1  104.49   17.70
  10 -12   1   75.59   15.50
  10 -12   1   46.70   17.90
 -10 -12  -1   84.99   18.10
 -10 -12  -1   76.39   15.70
  10 -12   1   82.99   16.20
 -10 -12  -1   57.59   17.30
  10 -12   1   73.79   16.60
 -10 -12  -1   78.89   15.80
 -10  12  -1   78.09   17.80
  10  12   1   56.69   20.50
 -10  12  -1   61.69   21.10
  10  12   1   52.49   15.90
  10  12   1   72.19   14.10
 -10  12  -1   63.89   16.60
 -11 -12  -1    1.30   14.00
  11 -12   1    6.10   10.80
 -11 -12  -1    9.60   14.30
  11  12   1   11.30   17.30
  11  12   1    6.50    9.90
 -11  12  -1    8.40   18.20
 -11  12  -1  -10.20   13.70
  10 -13  -1   40.80   17.10
 -10 -13   1   70.69   14.80
 -10 -13   1   64.79   16.70
  10 -13  -1   80.39   19.60
 -10 -13   1   73.29   17.00
  10 -13  -1   78.09   15.80
  10 -13  -1  107.69   18.40
 -10 -13   1   71.49   16.40
  10  13  -1   83.19   13.60
 -10  13   1   68.39   20.00
  10  13  -1   84.29   14.90
 -10  13   1   59.09   16.80
  10  13  -1   63.29   18.40
 -10  13   1   85.89   14.80
  10  13  -1   57.19   20.40
 -10  13   1   73.29   17.50
   9 -13  -1  188.08   23.70
   9 -13  -1  137.79   26.20
   9 -13  -1  169.68   22.50
  -9 -13   1  206.58   22.20
  -9 -13   1  165.48   22.40
  -9 -13   1  140.99   23.40
   9 -13  -1  215.08   23.10
   9 -13  -1  189.78   24.70
   9  13  -1  174.28   33.90
  -9  13   1  191.98   24.00
   9  13  -1  154.88   22.10
   9  13  -1  151.18   27.50
  -9  13   1  196.98   24.00
  -9  13   1  175.28   21.20
   9  13  -1  187.18   21.40
  -9  13   1  139.79   26.20
  -8 -13   1  123.19   18.70
  -8 -13   1  112.29   17.10
   8 -13  -1   94.39   19.80
  -8 -13   1  102.29   18.00
   8 -13  -1  131.39   16.30
   8 -13  -1  121.99   19.50
  -8  13   1  126.99   26.20
  -8  13   1  102.69   20.90
   8  13  -1  128.39   16.60
   8  13  -1   98.29   20.00
   8  13  -1  103.89   18.10
   8  13  -1  114.59   20.80
  -8  13   1  139.19   15.90
   7 -13  -1   28.90    8.00
  -7 -13   1   20.70   10.80
   7 -13  -1   29.50    9.30
  -7 -13   1   26.70   10.90
  -7 -13   1   30.80    9.00
   7 -13  -1   27.80   10.20
   7 -13  -1    5.70   11.00
  -7 -13   1   28.10    8.40
   7 -13  -1   29.00   11.40
   7  13  -1   12.50    6.60
  -7  13   1   32.10   14.20
  -7  13   1   18.70    7.20
  -7  13   1   14.30    8.80
   7  13  -1   19.60   12.20
   7  13  -1   32.70    8.50
   6 -13  -1   24.30   10.60
   6 -13  -1    6.30   11.50
   6 -13  -1   23.60    7.10
   6 -13  -1   15.50    7.50
  -6 -13   1   51.79   11.00
   6 -13  -1   33.70   11.20
  -6 -13   1   43.90    8.90
  -6 -13   1   33.00   10.40
  -6 -13   1   34.10    7.80
   6  13  -1   41.30    7.30
   6  13  -1   45.80   12.10
  -6  13   1   27.50    7.40
   6  13  -1   24.40   12.70
   6  13  -1   44.30    8.30
  -6  13   1   25.40   12.60
  -6  13   1   30.20    8.90
   5 -13  -1   76.89   15.90
   5 -13  -1  101.49   13.40
  -5 -13   1  103.29   13.20
   5 -13  -1  104.19   12.90
  -5 -13   1  118.09   11.00
  -5 -13   1  110.29   16.00
  -5 -13   1   95.79   13.40
   5 -13  -1   99.99   16.20
   5 -13  -1  123.39   16.20
  -5 -13   1  121.59   15.80
  -5  13   1  105.09   13.00
  -5  13   1  109.09   13.60
   5  13  -1  115.49   18.50
   5  13  -1  126.39   17.40
   5  13  -1  114.09   13.40
  -5  13   1   88.29   16.90
   5  13  -1  115.79   12.70
   4 -13  -1  146.39   16.80
  -4 -13   1  155.38   16.60
  -4 -13   1  150.28   16.00
   4 -13  -1  189.38   19.50
   4 -13  -1  158.58   20.00
  -4 -13   1  132.99   16.20
   4 -13  -1  143.99   16.70
  -4 -13   1  181.18   19.50
  -4 -13   1  176.58   20.70
   4 -13  -1  129.29   20.30
  -4 -13   1  142.89   16.90
  -4  13   1  175.88   21.40
  -4  13   1  171.58   16.60
   4  13  -1  165.28   19.60
  -4  13   1  150.18   16.80
   4  13  -1  168.18   16.20
   4  13  -1  152.18   16.50
   3 -13  -1   24.50    9.30
  -3 -13   1   24.00   10.00
  -3 -13   1   19.90    5.50
  -3 -13   1   17.50    4.50
  -3 -13   1   14.20    4.80
  -3 -13   1   22.50    5.50
   3 -13  -1   28.00    9.20
   3 -13  -1   23.10    4.60
   3 -13  -1   25.70    4.90
   3 -13  -1   28.20    8.10
  -3 -13   1   30.40    8.80
   3  13  -1   28.40    4.00
   3  13  -1   27.40    4.00
  -3  13   1   30.70   10.60
  -3  13   1   19.10    4.50
  -3  13   1   28.10    4.40
   2 -13  -1   31.70    8.90
   2 -13  -1   34.90    9.70
   2 -13  -1   36.30    5.00
  -2 -13   1   37.00    6.80
  -2 -13   1   26.70    4.60
  -2 -13   1   34.40    4.50
  -2 -13   1   25.00    6.60
  -2 -13   1   23.80    9.10
  -2 -13   1   34.60    9.00
   2 -13  -1   31.40    4.70
   2 -13  -1   40.80    8.30
  -1 -13   1   10.40    5.90
   1 -13  -1   -3.80    6.40
   1 -13  -1   -0.20    1.90
  -1 -13   1   10.60    7.00
  -1 -13   1    5.20    1.80
   1 -13  -1    0.30    2.10
  -1 -13   1    3.30    7.10
  -1 -13   1    7.00    1.50
   1 -13  -1   -8.70    6.40
   0 -13  -1    2.80    1.40
   0 -13  -1    2.00    1.30
   0 -13   1   -4.30    7.10
   0 -13   1   -2.40    5.90
   0 -13   1   -2.20    5.80
   0 -13  -1   -5.80    5.50
   0 -13  -1   -1.70    6.30
   0 -13  -1    4.00    6.30
  -1 -13  -1  170.38   19.50
  -1 -13  -1  174.18   15.50
  -1 -13  -1  154.08   17.60
   1 -13   1  137.59   17.90
   1 -13   1  144.39   15.30
  -1 -13  -1  177.88   18.70
   1 -13   1  141.49   18.50
   1 -13   1  157.88   15.20
   1 -13   1  162.38   19.10
  -2 -13  -1   82.59   11.30
  -2 -13  -1   97.89   14.40
  -2 -13  -1   93.19   10.20
  -2 -13  -1  117.79   13.10
   2 -13   1   86.99    9.90
   2 -13   1   76.99   13.40
  -2 -13  -1   98.89   10.00
   2 -13   1   97.69   13.80
   2 -13   1   77.39   13.40
   2 -13   1   92.99    9.70
   3 -13   1  382.76   37.40
  -3 -13  -1  401.76   37.60
  -3 -13  -1  383.06   37.70
   3 -13   1  413.86   40.10
  -3 -13  -1  344.67   40.90
   3 -13   1  341.87   39.80
  -3 -13  -1  383.36   37.90
   3 -13   1  370.46   37.60
  -3 -13  -1  402.46   39.00
   3 -13   1  361.86   39.50
   3  13   1  399.76   40.40
  -3  13  -1  406.16   37.50
  -3  13  -1  361.46   40.50
   3  13   1  429.66   37.30
  -3  13  -1  426.96   37.20
   3  13   1  337.97   37.10
   4 -13   1  223.28   22.80
  -4 -13  -1  205.78   26.60
   4 -13   1  223.78   25.00
  -4 -13  -1  239.98   24.40
  -4 -13  -1  194.58   21.90
   4 -13   1  233.28   22.50
   4 -13   1  218.98   24.70
   4 -13   1  177.88   24.50
  -4 -13  -1  216.78   23.00
  -4 -13  -1  218.48   22.60
  -4 -13  -1  236.18   21.80
  -4  13  -1  237.68   22.30
   4  13   1  250.97   26.20
  -4  13  -1  194.18   26.40
   4  13   1  206.08   22.40
   4  13   1  248.58   22.20
  -4  13  -1  195.98   22.60
  -5 -13  -1  679.73   63.29
   5 -13   1  625.64   64.19
  -5 -13  -1  620.04   62.09
   5 -13   1  591.64   66.09
  -5 -13  -1  620.34   64.59
   5 -13   1  656.13   61.99
  -5 -13  -1  576.14   62.39
   5 -13   1  675.13   62.39
  -5  13  -1  589.94   62.29
   5  13   1  662.43   62.19
  -5  13  -1  577.84   64.99
   5  13   1  688.13   64.69
  -5  13  -1  680.43   61.99
   5  13   1  694.53   65.49
   6 -13   1   70.19   10.80
   6 -13   1   66.49   14.90
  -6 -13  -1   78.29   15.40
   6 -13   1   74.89   11.90
  -6 -13  -1   66.89   11.50
   6 -13   1   88.59   14.90
  -6 -13  -1   69.49   11.70
   6 -13   1  113.99   16.30
  -6 -13  -1   86.09   14.10
   6  13   1   63.49   11.00
  -6  13  -1   82.19   12.60
  -6  13  -1   70.49   13.80
   6  13   1   89.39   11.00
   6  13   1   87.49   15.60
  -6  13  -1   70.19   16.40
   6  13   1   79.69   16.10
  -6  13  -1   71.49   10.80
  -7 -13  -1  453.05   43.20
  -7 -13  -1  372.46   42.40
   7 -13   1  439.46   44.00
   7 -13   1  340.87   43.60
   7 -13   1  392.06   43.90
  -7 -13  -1  394.06   44.30
   7 -13   1  459.95   42.70
   7 -13   1  443.76   41.80
  -7 -13  -1  362.76   41.80
   7  13   1  357.96   44.30
  -7  13  -1  472.45   42.90
   7  13   1  491.35   41.70
   7  13   1  347.37   45.10
   7  13   1  447.86   42.20
  -7  13  -1  468.95   42.00
  -7  13  -1  329.47   44.90
  -8 -13  -1  177.18   25.60
  -8 -13  -1  141.99   22.10
   8 -13   1  162.38   24.00
   8 -13   1  154.58   24.30
  -8 -13  -1  200.68   23.40
   8 -13   1  182.48   21.20
  -8  13  -1  197.88   24.50
  -8  13  -1  197.08   21.60
   8  13   1  200.38   22.20
   8  13   1  163.48   26.00
   8  13   1  191.08   21.60
   9 -13   1  562.44   52.99
   9 -13   1  463.35   53.59
  -9 -13  -1  549.35   52.69
  -9 -13  -1  531.75   53.59
   9 -13   1  525.55   51.99
   9 -13   1  411.06   54.89
   9 -13   1  561.14   53.89
  -9 -13  -1  433.16   52.69
  -9  13  -1  416.26   56.19
   9  13   1  544.55   52.29
  -9  13  -1  447.16   53.59
  -9  13  -1  544.65   51.99
   9  13   1  560.84   51.79
  -9  13  -1  574.64   53.89
 -10 -13  -1  218.48   29.90
  10 -13   1  294.67   29.90
 -10 -13  -1  252.37   29.40
  10 -13   1  190.08   29.50
  10 -13   1  277.37   29.80
 -10 -13  -1  226.18   27.90
 -10 -13  -1  163.48   28.80
  10 -13   1  209.08   31.30
 -10  13  -1  215.48   35.00
  10  13   1  265.97   26.50
 -10  13  -1  256.47   29.90
 -10  13  -1  185.88   27.50
 -10  13  -1  181.58   33.50
  10  13   1  213.18   27.00
  10 -14  -1   97.09   18.30
 -10 -14   1   66.89   14.90
 -10 -14   1   42.30   15.70
 -10 -14   1   60.09   15.80
  10 -14  -1   37.10   16.10
 -10 -14   1   24.40   15.40
  10 -14  -1   45.10   16.60
  10 -14  -1   54.59   13.60
  10 -14  -1   67.49   15.80
  10  14  -1   57.99   18.20
 -10  14   1   42.20   19.70
  10  14  -1   72.19   31.30
  10  14  -1   62.89   12.60
  10  14  -1   60.19   12.00
 -10  14   1   86.19   16.40
   9 -14  -1   17.20   12.30
  -9 -14   1    6.80   12.10
  -9 -14   1   10.10    9.80
  -9 -14   1    3.10   10.40
   9 -14  -1   14.80   15.40
   9 -14  -1    5.60    7.70
   9 -14  -1    0.70   10.60
   9 -14  -1   -3.30    9.90
  -9 -14   1    6.90   12.60
   9  14  -1   -7.60    8.50
   9  14  -1    4.80   15.30
  -9  14   1    0.60    8.20
  -9  14   1    1.80   16.40
   9  14  -1   -5.90   13.50
   9  14  -1    8.40    9.40
  -9  14   1   10.20   11.80
   8 -14  -1  148.99   27.40
   8 -14  -1  197.28   23.30
   8 -14  -1  224.38   26.30
  -8 -14   1  183.38   23.80
   8 -14  -1  216.78   24.30
  -8 -14   1  200.68   23.30
   8 -14  -1  230.28   25.60
  -8 -14   1  239.18   26.60
  -8 -14   1  179.98   25.20
  -8  14   1  218.68   25.00
  -8  14   1  204.08   23.10
   8  14  -1  170.88   27.60
   8  14  -1  214.58   23.00
   8  14  -1  201.58   23.80
  -7 -14   1    1.60   10.40
  -7 -14   1    1.80   10.20
   7 -14  -1    3.90   12.30
   7 -14  -1  -10.70    6.50
  -7 -14   1    4.40    7.40
   7 -14  -1   -5.40   10.00
   7  14  -1   -7.30   12.00
   7  14  -1    3.10    7.30
  -7  14   1   -7.60    9.10
   7  14  -1    2.70   11.40
   7  14  -1   -5.40    6.30
  -7  14   1    1.40   14.40
  -7  14   1   -1.90    6.60
  -6 -14   1  323.87   36.00
  -6 -14   1  335.97   37.30
  -6 -14   1  302.77   37.20
   6 -14  -1  351.76   38.20
   6 -14  -1  367.16   36.00
   6 -14  -1  385.46   38.60
   6 -14  -1  345.97   35.50
   6  14  -1  320.07   39.60
   6  14  -1  403.46   35.30
   6  14  -1  364.36   35.70
  -6  14   1  336.67   36.00
  -6  14   1  353.26   35.30
  -6  14   1  295.27   39.50
   6  14  -1  400.76   39.20
  -5 -14   1   19.40    6.70
  -5 -14   1   16.30    6.00
  -5 -14   1   27.10    5.30
   5 -14  -1   23.60   11.00
  -5 -14   1   39.70   10.00
   5 -14  -1   16.40    9.30
  -5 -14   1   25.60    4.10
   5 -14  -1    5.00    5.50
   5 -14  -1    7.00    6.10
  -5 -14   1   41.10   10.80
   5 -14  -1   17.70    9.60
   5  14  -1   15.30    5.40
   5  14  -1   18.10    5.90
  -5  14   1    8.90    5.50
  -5  14   1    5.60    6.60
   5  14  -1   39.00   13.10
  -5  14   1   13.50   11.80
   5  14  -1   31.40   10.50
   4 -14  -1  811.42   82.89
  -4 -14   1  859.21   82.69
   4 -14  -1  843.12   84.79
  -4 -14   1  983.90   84.89
  -4 -14   1  772.72   82.49
  -4 -14   1  872.71   82.59
  -4 -14   1  809.12   82.99
  -4 -14   1  902.91   85.39
   4 -14  -1  949.51   84.79
   4 -14  -1  840.52   82.79
   4  14  -1  834.82   82.49
  -4  14   1  766.42   85.19
   4  14  -1  988.70   82.49
  -4  14   1  938.91   82.59
  -4  14   1  754.12   82.69
   4  14  -1  911.51   84.99
   3 -14  -1   14.90    4.90
   3 -14  -1   13.70    8.00
   3 -14  -1   30.10    9.90
   3 -14  -1   22.50    9.10
  -3 -14   1   29.70   11.00
  -3 -14   1    5.10    7.70
  -3  14   1   18.00    4.10
  -3  14   1   16.50    4.10
  -3  14   1   15.60    9.80
   2 -14  -1  980.30   88.79
  -2 -14   1  948.21   89.09
   2 -14  -1  802.32   86.59
  -2 -14   1  971.50   89.69
   2 -14  -1  986.30   86.89
  -2 -14   1  873.81   86.69
   2 -14  -1  755.62   88.99
  -2 -14   1  923.31   87.79
  -2 -14   1  947.61   87.89
  -2 -14   1  931.91   86.59
   2 -14  -1  930.31   88.99
   1 -14  -1   31.50    8.40
  -1 -14   1   32.60    3.20
  -1 -14   1   22.50    8.70
   1 -14  -1   35.80    4.10
  -1 -14   1   24.40    3.20
  -1 -14   1   38.40    8.80
   1 -14  -1   21.30    3.60
  -1 -14   1   19.70    7.40
   1 -14  -1   23.00    8.10
   0 -14  -1  470.65   44.40
   0 -14  -1  475.15   46.80
   0 -14   1  479.85   47.50
   0 -14   1  559.14   48.30
   0 -14   1  439.66   46.70
   0 -14  -1  397.36   44.40
   0 -14  -1  514.25   47.20
   0 -14  -1  462.55   47.70
  -1 -14  -1   82.79   11.20
  -1 -14  -1   59.59    6.00
  -1 -14  -1   54.79    9.60
  -1 -14  -1   71.09   11.20
   1 -14   1   48.30   10.20
   1 -14   1   52.89    5.60
   1 -14   1   47.10    5.80
   1 -14   1   43.00   10.20
   1 -14   1   63.79   11.20
  -2 -14  -1  441.26   40.10
  -2 -14  -1  428.16   40.80
  -2 -14  -1  427.66   38.80
   2 -14   1  432.26   41.70
  -2 -14  -1  394.16   39.00
   2 -14   1  386.26   41.30
   2 -14   1  368.36   38.70
  -2 -14  -1  396.96   42.50
   2 -14   1  361.76   41.30
   2 -14   1  397.36   38.60
  -3 -14  -1   50.59    9.50
  -3 -14  -1   41.70   13.20
  -3 -14  -1   49.30    6.90
  -3 -14  -1   41.70    7.20
   3  14   1   43.10    6.00
   3  14   1   54.09    6.30
   3  14   1   61.19   11.80
  -4 -14  -1  341.07   35.40
   4 -14   1  351.06   34.80
   4 -14   1  357.66   35.20
   4 -14   1  327.17   37.20
   4 -14   1  285.27   37.30
  -4 -14  -1  360.96   35.00
  -4 -14  -1  364.76   39.20
  -4 -14  -1  366.16   34.50
   4 -14   1  373.96   37.60
  -4 -14  -1  316.57   34.50
  -4 -14  -1  386.76   36.80
   4  14   1  354.76   34.80
  -4  14  -1  337.17   35.00
   4  14   1  422.16   34.70
   4  14   1  384.86   38.50
  -4  14  -1  314.67   38.70
  -5 -14  -1   85.69   12.00
  -5 -14  -1   75.99   14.80
   5 -14   1   47.90   12.00
   5 -14   1   25.40   11.70
   5 -14   1   54.19   12.20
  -5 -14  -1   33.50    7.90
  -5 -14  -1   51.09    9.20
   5  14   1   71.79   13.80
   5  14   1   55.39    8.20
  -5  14  -1   51.79   14.80
  -5  14  -1   32.80    8.60
   5  14   1   75.09   14.00
   5  14   1   63.09    9.30
  -6 -14  -1  170.18   28.70
  -6 -14  -1  212.28   24.90
   6 -14   1  230.68   24.70
  -6 -14  -1  232.08   27.50
  -6 -14  -1  189.58   23.60
   6 -14   1  203.68   25.30
   6 -14   1  215.98   22.80
   6 -14   1  231.78   25.50
   6  14   1  219.88   27.50
   6  14   1  185.48   27.00
  -6  14  -1  160.88   26.90
  -6  14  -1  235.88   24.30
   6  14   1  236.18   22.90
  -6  14  -1  234.28   23.10
   6  14   1  219.38   23.20
  -7 -14  -1    3.00    9.60
  -7 -14  -1    2.40    7.80
   7 -14   1   17.60   12.40
   7 -14   1   -6.30    9.40
   7 -14   1   -4.10    6.30
   7  14   1    4.70   13.00
   7  14   1    9.60    8.00
   7  14   1    3.50   12.50
  -7  14  -1    4.30    6.80
   7  14   1    6.60    7.10
  -7  14  -1   12.40   13.00
  -7  14  -1   -7.10    8.90
  -8 -14  -1  207.28   24.20
   8 -14   1  193.48   24.70
   8 -14   1  206.28   25.10
   8 -14   1  215.98   22.90
  -8 -14  -1  199.78   22.20
   8 -14   1  196.68   21.90
   8 -14   1  190.98   27.00
  -8 -14  -1  166.88   25.50
  -8 -14  -1  137.39   22.60
  -8  14  -1  163.88   28.60
   8  14   1  188.08   21.40
  -8  14  -1  204.78   22.30
   8  14   1  128.99   26.10
   8  14   1  142.69   26.20
   8  14   1  200.08   22.80
  -8  14  -1  221.98   24.00
  -8  14  -1  176.08   28.40
   9 -14   1   11.90   10.80
   9 -14   1   40.80   13.70
   9 -14   1   -7.70    9.80
   9 -14   1   17.60   15.60
  -9 -14  -1   -3.30    9.30
   9 -14   1   25.90    8.60
  -9 -14  -1  -11.20   14.00
  -9 -14  -1   -4.80   10.50
  -9 -14  -1    5.00   13.80
   9  14   1   22.10   17.60
  -9  14  -1   -0.60   10.80
   9  14   1    9.10    9.60
  -9  14  -1    6.70    8.40
  -9  14  -1   10.10   11.60
   9  14   1    7.80    8.80
 -10 -14  -1   25.00   13.20
  10 -14   1   44.40   15.20
  10 -14   1   17.60   16.30
  10 -14   1   33.40   16.10
  10 -14   1   15.50   11.20
  10 -14   1   19.70   11.20
 -10 -14  -1   45.00   15.10
 -10 -14  -1   24.50   13.50
 -10 -14  -1   35.60   14.10
  10  14   1   17.50    9.00
  10  14   1   14.50   17.90
 -10  14  -1   27.80   17.20
  10  14   1   11.00    9.20
 -10  14  -1   13.50    7.80
 -10  14  -1   23.80   13.20
  10  14   1  -11.80   16.30
  10 -15  -1    7.50   10.00
 -10 -15   1    2.20   14.30
  10 -15  -1    9.50   16.70
  10 -15  -1   14.90   15.70
 -10 -15   1    3.30   14.10
  10 -15  -1   -6.60    9.90
  10 -15  -1   26.40   12.70
 -10 -15   1    8.00   12.90
 -10  15   1   -2.10   18.10
  10  15  -1   25.60   19.10
  10  15  -1   18.40   17.40
  10  15  -1   -4.90    8.60
  10  15  -1    5.50    9.90
 -10  15   1    3.90   12.40
 -10  15   1   -9.10    7.30
   9 -15  -1   72.19   13.40
   9 -15  -1   59.89   15.60
  -9 -15   1   70.19   14.90
   9 -15  -1  100.29   18.10
  -9 -15   1   79.39   14.10
   9 -15  -1  106.79   16.00
  -9 -15   1   83.39   17.40
   9 -15  -1   66.59   18.40
  -9 -15   1  104.19   17.00
   9  15  -1   58.59   17.60
   9  15  -1   96.49   15.50
  -9  15   1   44.10   19.30
  -9  15   1  135.09   18.30
   9  15  -1   54.49   20.20
  -9  15   1   87.69   14.10
   9  15  -1   94.69   14.00
  -8 -15   1   -0.90    7.60
   8 -15  -1   24.10   11.20
   8 -15  -1    4.70   13.40
   8 -15  -1    4.10    7.40
  -8 -15   1    7.10   12.00
  -8 -15   1    1.80   11.10
   8 -15  -1   -2.70   10.40
   8 -15  -1   -1.60    7.80
  -8  15   1    2.20   14.90
   8  15  -1    9.50    9.00
   8  15  -1   -2.60   13.30
  -8  15   1    0.20   10.40
   8  15  -1   -7.80    6.70
  -8  15   1   -0.70    7.90
  -7 -15   1  108.19   15.30
   7 -15  -1  104.69   14.30
   7 -15  -1  104.79   18.10
  -7 -15   1  105.39   17.70
  -7 -15   1   96.79   17.70
   7  15  -1  119.79   19.80
   7  15  -1  108.99   20.70
  -7  15   1  117.89   14.40
   7  15  -1  121.59   15.20
   7  15  -1   91.39   17.30
  -7  15   1   97.79   20.30
  -7  15   1   79.39   18.40
  -6 -15   1   35.10   12.00
   6 -15  -1    4.40   11.60
  -6 -15   1   32.50    8.30
   6 -15  -1   42.50    8.00
   6 -15  -1   10.80   10.00
   6  15  -1   34.80    7.70
  -6  15   1   17.60    6.80
   6  15  -1   22.40    6.20
   6  15  -1   31.80   11.90
  -6  15   1   28.00   14.60
   6  15  -1   24.70   14.30
   5 -15  -1   85.69   18.00
   5 -15  -1  105.79   13.60
  -5 -15   1  102.49   12.80
  -5 -15   1  115.89   17.10
  -5 -15   1  102.99   13.90
  -5 -15   1  109.59   18.30
  -5 -15   1  124.59   12.10
   5 -15  -1  128.09   16.80
  -5  15   1  118.69   14.60
   5  15  -1  127.19   17.90
  -5  15   1   97.49   19.10
   5  15  -1  119.89   13.80
  -5  15   1  114.49   13.50
   5  15  -1  133.19   13.20
   4 -15  -1   24.90   10.60
  -4 -15   1   19.70    6.00
  -4 -15   1   27.70   10.10
   4 -15  -1   42.80   11.20
   4 -15  -1   17.30    5.40
  -4 -15   1   12.10   10.80
   4 -15  -1   49.00   10.80
  -4 -15   1   13.90    5.80
  -4 -15   1   28.90    5.80
   4  15  -1   28.90    9.80
  -4  15   1   22.60    5.20
  -4  15   1   31.30    6.10
   4  15  -1   26.80    4.60
  -4  15   1   23.20   12.40
   4  15  -1   24.90    4.90
  -3 -15   1    1.20    9.30
   3 -15  -1    6.60    7.70
  -3 -15   1   -0.50    5.20
   3 -15  -1   -2.80    8.30
  -3 -15   1    5.50    8.60
  -3 -15   1    1.70    5.50
  -3 -15   1   -2.40    3.90
  -3 -15   1   -0.10    3.90
   3 -15  -1    4.80    3.70
  -3  15   1    0.90    3.00
  -3  15   1    5.80    2.90
  -2 -15   1   54.79   11.60
   2 -15  -1   34.20    5.10
   2 -15  -1   24.40    9.80
  -2 -15   1   40.30    4.80
   2 -15  -1   40.10    9.20
   2 -15  -1   30.40   10.10
  -2 -15   1   28.90    5.10
  -2 -15   1   47.80   10.20
  -2 -15   1   28.80    7.50
  -2 -15   1   34.50    7.90
   2 -15  -1   43.90    5.70
   1 -15  -1   -0.60    2.30
  -1 -15   1   -2.90    7.60
   1 -15  -1   -0.40    6.60
   1 -15  -1   -2.60    7.30
   1 -15  -1  -12.00    7.10
  -1 -15   1   -2.40    8.30
  -1 -15   1    2.70    5.90
   0 -15   1   20.50    8.80
   0 -15   1   17.60    8.00
   0 -15   1   26.60    7.70
   0 -15  -1    8.60    7.50
   0 -15  -1   18.10    2.30
   0 -15  -1   24.70    8.90
   0 -15  -1   23.80    7.90
  -1 -15  -1   17.70    7.10
   1 -15   1   13.70    8.50
  -1 -15  -1   20.20    3.00
   1 -15   1   15.20    8.10
  -1 -15  -1   22.60    9.30
   1 -15   1   19.50    8.80
  -1 -15  -1   21.00    8.50
   1 -15   1   21.10    2.70
  -1 -15  -1   19.80    8.20
   1 -15   1   19.40    2.40
  -1 -15  -1   31.90    4.10
   2 -15   1    6.60    2.60
   2 -15   1   -1.50    3.00
  -2 -15  -1    8.60    7.30
   2 -15   1    5.20    8.10
  -2 -15  -1    7.40    3.10
   2 -15   1    5.50    8.20
   2 -15   1  -10.00    7.90
  -2 -15  -1    5.30    3.60
  -2 -15  -1    3.20    9.90
  -2 -15  -1   -3.80    5.80
  -3 -15  -1  147.09   17.70
  -3 -15  -1  155.58   15.60
   3 -15   1  138.79   14.70
  -3 -15  -1  143.89   15.90
  -3 -15  -1  103.69   19.80
   3 -15   1  148.69   18.20
   3 -15   1  126.59   18.90
   3  15   1  146.49   13.90
   3  15   1  141.19   13.70
  -3  15  -1  141.49   13.70
  -4 -15  -1   42.70   13.30
   4 -15   1   83.99   14.40
  -4 -15  -1   41.70    7.40
  -4 -15  -1   49.99    8.30
   4 -15   1   51.29   12.60
   4 -15   1   39.40   11.30
  -4 -15  -1   56.59   10.60
  -4 -15  -1   43.70    7.40
   4 -15   1   47.60    7.40
  -4  15  -1   40.70    7.50
   4  15   1   47.70    7.40
  -4  15  -1   47.90   14.30
   4  15   1   47.10    6.90
   4  15   1   71.79   12.90
  -4  15  -1   49.50    7.10
  -5 -15  -1  452.85   44.70
   5 -15   1  498.05   49.10
  -5 -15  -1  394.56   49.30
  -5 -15  -1  459.95   47.60
   5 -15   1  469.65   46.00
  -5 -15  -1  446.86   46.60
  -5  15  -1  481.55   46.60
   5  15   1  535.55   45.90
  -5  15  -1  509.15   45.90
   5  15   1  478.05   49.70
  -5  15  -1  399.96   50.29
   5  15   1  468.75   46.10
  -6 -15  -1   15.00    7.80
   6 -15   1    6.70   11.30
  -6 -15  -1    8.00    8.80
   6 -15   1    6.40    5.90
  -6 -15  -1    2.90   12.70
   6 -15   1   18.90   11.00
  -6  15  -1    2.00    5.90
   6  15   1    9.80    6.70
   6  15   1   -6.00   12.70
   6  15   1    9.40   12.30
  -6  15  -1   -6.40    6.20
   6  15   1    3.60    4.70
  -6  15  -1    9.50   13.50
  -7 -15  -1  515.75   56.79
  -7 -15  -1  528.15   58.89
   7 -15   1  615.64   56.09
  -7 -15  -1  597.84   57.59
   7 -15   1  497.35   58.29
   7  15   1  555.44   56.39
   7  15   1  651.03   60.19
   7  15   1  554.44   59.99
  -7  15  -1  624.14   55.99
  -7  15  -1  462.25   59.59
   7  15   1  622.24   56.39
  -7  15  -1  544.35   57.59
   8 -15   1   40.60   12.50
  -8 -15  -1   37.30    9.80
   8 -15   1   25.00    7.80
  -8 -15  -1   37.00   10.00
   8 -15   1   25.00    9.40
  -8 -15  -1    4.10   13.50
   8 -15   1   35.20   11.30
  -8 -15  -1   31.40   12.00
   8 -15   1   27.90   14.50
   8  15   1   33.00   10.80
   8  15   1   27.50   14.10
   8  15   1   12.40   15.80
   8  15   1   32.70    9.20
  -8  15  -1   32.70   11.40
  -8  15  -1   26.10   17.30
  -8  15  -1   17.70    9.20
   9 -15   1  601.44   61.39
   9 -15   1  656.73   64.29
  -9 -15  -1  530.25   66.59
   9 -15   1  480.75   63.99
  -9 -15  -1  556.44   62.59
   9 -15   1  692.53   62.99
  -9 -15  -1  685.43   62.49
  -9  15  -1  645.74   61.79
   9  15   1  684.73   62.69
   9  15   1  528.65   66.09
   9  15   1  684.33   61.39
  -9  15  -1  482.25   66.29
  -9  15  -1  716.53   63.79
  10 -15   1    5.50   14.70
 -10 -15  -1   10.40   13.40
 -10 -15  -1   25.90   15.90
 -10 -15  -1   11.30   13.40
  10 -15   1   14.60    9.90
  10 -15   1   30.70   11.90
 -10  15  -1    9.90   13.90
  10  15   1   -1.00    9.10
  10  15   1  -13.90   18.70
  10  15   1   21.30   17.00
  10  15   1   24.60    9.60
 -10  15  -1   -7.40    7.60
 -10  15  -1   24.40   19.60
  -9 -16   1   77.99   14.70
   9 -16  -1   87.79   17.10
  -9 -16   1   88.69   17.50
   9 -16  -1   69.09   20.10
  -9 -16   1   71.19   17.50
   9 -16  -1   88.99   16.80
  -9 -16   1   76.79   15.60
   9 -16  -1  100.49   19.20
   9 -16  -1   88.19   14.00
   9  16  -1   78.09   12.80
   9  16  -1   45.60   18.40
  -9  16   1   84.89   14.00
   9  16  -1   76.89   20.20
   9  16  -1   94.09   16.00
  -9  16   1   83.59   22.00
  -9  16   1  106.29   16.40
  -8 -16   1  171.48   24.80
   8 -16  -1  180.68   21.30
  -8 -16   1  138.59   24.00
  -8 -16   1  191.68   21.40
   8 -16  -1  188.78   22.60
   8 -16  -1  165.18   24.20
   8 -16  -1  250.07   26.10
   8 -16  -1  122.69   25.10
  -8 -16   1  170.68   22.00
  -8  16   1  209.48   23.30
  -8  16   1  134.79   27.00
   8  16  -1  186.08   20.50
   8  16  -1  192.28   27.40
   8  16  -1  187.58   22.50
  -8  16   1  185.88   21.00
   7 -16  -1  183.78   20.70
   7 -16  -1  131.79   23.00
  -7 -16   1  134.29   18.60
   7 -16  -1  154.98   18.20
  -7 -16   1  117.69   21.90
   7 -16  -1  131.69   21.20
   7 -16  -1  137.19   17.30
  -7 -16   1  133.79   20.70
  -7  16   1  131.19   18.90
   7  16  -1  155.58   16.80
   7  16  -1  160.98   18.40
   7  16  -1  119.49   21.90
   7  16  -1  134.19   23.30
  -7  16   1  131.89   24.20
  -7  16   1  166.78   17.50
  -6 -16   1  155.38   22.30
   6 -16  -1  169.38   22.60
   6 -16  -1  145.99   18.60
   6 -16  -1  124.79   22.60
  -6 -16   1  172.88   22.10
  -6 -16   1  175.68   19.80
  -6  16   1  141.99   19.60
   6  16  -1  175.68   18.20
   6  16  -1  179.68   19.20
  -6  16   1  142.39   25.40
   6  16  -1  175.18   22.60
  -6  16   1  193.68   18.90
  -5 -16   1  116.39   17.80
  -5 -16   1   86.19   12.30
   5 -16  -1   64.39   15.70
  -5 -16   1  104.19   10.30
  -5 -16   1   76.49   10.80
  -5 -16   1  109.79   16.10
   5 -16  -1   88.79   15.40
   5 -16  -1   83.99   11.60
   5  16  -1   97.59   11.40
  -5  16   1   73.59   11.20
   5  16  -1   97.49   10.80
  -5  16   1   72.19   17.60
  -5  16   1   80.19   12.10
   5  16  -1   87.49   15.60
  -4 -16   1  325.97   35.40
  -4 -16   1  370.86   39.50
  -4 -16   1  361.96   35.40
   4 -16  -1  352.66   35.20
  -4 -16   1  357.16   35.00
   4 -16  -1  398.36   38.10
  -4 -16   1  396.26   38.10
   4 -16  -1  386.36   38.70
   4 -16  -1  304.97   38.30
   4 -16  -1  357.86   35.40
  -4 -16   1  342.07   35.40
  -4  16   1  304.57   39.40
   4  16  -1  388.26   34.40
  -4  16   1  325.27   34.90
  -4  16   1  376.96   34.70
   4  16  -1  345.67   34.30
  -3 -16   1  101.29   19.00
  -3 -16   1  117.29   13.60
  -3 -16   1  123.19   15.50
   3 -16  -1  169.78   18.20
  -3 -16   1  113.39   14.10
   3 -16  -1  135.29   13.90
   3 -16  -1  145.19   18.60
   3 -16  -1  148.09   18.10
  -3 -16   1  125.89   17.90
  -3 -16   1  130.59   15.60
   3 -16  -1  142.99   14.40
   2 -16  -1  256.07   28.10
  -2 -16   1  238.68   29.40
   2 -16  -1  224.48   24.80
   2 -16  -1  263.07   25.00
  -2 -16   1  310.27   29.40
  -2 -16   1  250.97   26.90
   2 -16  -1  278.47   28.50
  -2 -16   1  272.27   24.70
  -2 -16   1  250.37   27.00
  -2 -16   1  256.87   24.90
   2 -16  -1  218.28   28.80
   1 -16  -1  302.97   30.20
  -1 -16   1  304.57   31.10
  -1 -16   1  250.17   28.90
   1 -16  -1  288.67   29.90
   1 -16  -1  247.28   26.60
  -1 -16   1  306.57   31.00
   1 -16  -1  272.57   30.60
  -1 -16   1  279.07   29.40
   0 -16   1  653.53   62.89
   0 -16  -1  596.94   62.69
   0 -16   1  600.34   61.69
   0 -16  -1  598.74   61.69
   0 -16   1  651.13   62.69
   0 -16  -1  648.84   62.09
  -1 -16  -1  251.37   26.90
  -1 -16  -1  284.27   29.70
  -1 -16  -1  320.17   27.10
  -1 -16  -1  302.07   32.10
   1 -16   1  283.87   30.70
  -1 -16  -1  300.77   30.80
  -1 -16  -1  281.87   30.60
   1 -16   1  283.97   31.10
   1 -16   1  236.08   30.50
   2 -16   1  255.87   31.00
   2 -16   1  264.67   27.60
  -2 -16  -1  290.97   27.60
   2 -16   1  282.57   27.50
   2 -16   1  277.67   31.30
  -2 -16  -1  311.97   31.10
  -2 -16  -1  286.67   29.50
  -2 -16  -1  265.37   32.50
  -2 -16  -1  299.67   28.10
   2 -16   1  318.47   31.60
  -3 -16  -1   11.30    5.50
  -3 -16  -1   12.00    6.40
   3 -16   1   25.30    4.60
   3 -16   1   46.70   11.70
  -3 -16  -1   13.30    6.50
   3 -16   1   41.10    5.70
  -3 -16  -1   18.00    8.40
  -3 -16  -1   21.80   12.50
   3 -16   1   42.10   10.20
  -3 -16  -1    9.40    4.70
   4 -16   1  304.67   32.20
   4 -16   1  255.67   31.60
  -4 -16  -1  301.97   28.40
   4 -16   1  287.27   28.20
  -4 -16  -1  242.28   28.30
  -4 -16  -1  259.67   28.80
  -4 -16  -1  288.47   28.40
  -4 -16  -1  250.37   33.30
   4 -16   1  282.37   31.70
  -4 -16  -1  297.07   30.90
   4 -16   1  283.07   28.50
   4  16   1  284.97   32.30
   4  16   1  305.67   27.90
   4  16   1  286.57   27.80
  -4  16  -1  319.27   27.70
  -4  16  -1  252.27   28.10
   5 -16   1   32.20   12.20
  -5 -16  -1   40.80    8.50
   5 -16   1   32.60   11.70
  -5 -16  -1   41.40    6.40
   5 -16   1   26.90    6.60
  -5 -16  -1   44.10   10.60
  -5  16  -1   21.40    6.50
   5  16   1   40.10    6.80
  -5  16  -1   66.99   16.00
  -5  16  -1   29.70    8.00
   5  16   1   50.89   13.30
   5  16   1   56.39    7.90
  -6 -16  -1  117.59   16.90
  -6 -16  -1  118.59   15.70
   6 -16   1   98.49   13.80
   6 -16   1  111.69   18.70
  -6 -16  -1  147.29   23.20
   6 -16   1   82.99   18.80
  -6  16  -1   81.09   19.80
  -6  16  -1  107.19   15.60
   6  16   1  103.79   19.30
  -6  16  -1  121.49   13.90
   6  16   1  125.19   13.70
   6  16   1  107.79   14.50
   7 -16   1   32.70    8.30
  -7 -16  -1   28.60   10.10
   7 -16   1   29.20   13.90
  -7 -16  -1   22.70   14.80
   7 -16   1   28.90    9.10
   7 -16   1   26.30   12.70
  -7 -16  -1   26.50   10.90
   7 -16   1   29.80   12.10
   7  16   1   38.10   15.30
   7  16   1   34.00    9.30
  -7  16  -1   34.00    8.40
  -7  16  -1   31.90   10.00
   7  16   1   31.10    7.70
   7  16   1   31.80   15.00
  -8 -16  -1   68.79   12.60
  -8 -16  -1   62.19   13.50
  -8 -16  -1   40.60   13.00
   8 -16   1   80.69   13.40
   8 -16   1   67.69   17.40
   8 -16   1   71.29   11.40
  -8 -16  -1   52.29   17.10
   8 -16   1   92.09   16.20
   8 -16   1   75.79   16.20
  -8  16  -1   73.89   12.20
   8  16   1   74.49   13.40
  -8  16  -1   66.19   13.70
  -8  16  -1   61.89   19.50
   8  16   1   65.39   10.80
  -9 -16  -1   26.80   11.90
   9 -16   1   43.70    9.50
   9 -16   1   50.79   15.80
  -9 -16  -1   39.30   12.60
   9 -16   1   29.80   13.20
  -9 -16  -1    6.20   14.80
  -9 -16  -1   26.90   13.20
   9 -16   1   26.40   16.20
   9 -16   1   38.00   14.70
   9  16   1   15.70   16.70
   9  16   1   31.40    8.90
  -9  16  -1   49.50   13.10
   9  16   1   17.80   11.50
  -9  16  -1   22.70   10.70
  -9  16  -1   15.00   18.60
   9  16   1   25.50   15.40
  -9 -17   1   46.50   13.40
   9 -17  -1   47.90   11.10
   9 -17  -1    9.50   15.40
  -9 -17   1   47.30   14.60
   9 -17  -1   31.10   16.20
  -9 -17   1   27.40   15.50
   9 -17  -1   78.39   14.80
  -9  17   1   40.00   20.60
  -9  17   1   63.09   14.10
  -9  17   1   36.30   11.60
   9  17  -1   65.99   14.20
   9  17  -1   16.20   17.10
   9  17  -1   52.79   10.20
   9  17  -1   48.30   19.60
   8 -17  -1   98.59   18.20
   8 -17  -1   62.99   18.60
   8 -17  -1   99.09   15.10
  -8 -17   1   48.40   16.50
  -8 -17   1   87.99   20.80
  -8 -17   1   76.49   14.40
   8 -17  -1  103.69   17.90
   8 -17  -1   86.39   13.60
  -8 -17   1   85.39   13.50
   8  17  -1   53.39   19.70
  -8  17   1  104.69   15.80
  -8  17   1   80.99   13.10
  -8  17   1   48.10   20.20
   8  17  -1  106.09   13.10
   8  17  -1   75.59   19.40
   8  17  -1  106.19   16.00
   7 -17  -1   56.19   10.20
  -7 -17   1   16.80   12.80
   7 -17  -1   37.90   13.10
  -7 -17   1   45.50   11.60
   7 -17  -1   61.19   14.50
   7 -17  -1   25.60   15.70
   7 -17  -1   54.39   10.30
  -7  17   1   49.60    9.80
   7  17  -1   56.79   10.60
   7  17  -1   43.40    8.40
  -7  17   1   42.40   11.00
   7  17  -1   52.89   15.20
   6 -17  -1  160.28   18.60
  -6 -17   1  122.89   22.20
  -6 -17   1  182.68   22.60
  -6 -17   1  187.38   19.50
   6 -17  -1  132.59   22.10
  -6  17   1  136.59   23.70
  -6  17   1  159.28   25.10
   6  17  -1  169.18   23.40
   6  17  -1  186.78   18.80
  -6  17   1  170.78   18.30
  -5 -17   1    7.30    6.50
   5 -17  -1    9.50   10.20
  -5 -17   1   16.80   10.90
   5 -17  -1   10.00    5.70
  -5 -17   1   14.60    5.70
  -5 -17   1    1.70   12.10
  -5 -17   1   20.20    5.00
   5  17  -1   15.40    5.00
  -5  17   1   16.70   13.80
   5  17  -1   23.50    4.90
  -5  17   1   -2.40    6.00
  -5  17   1   11.60    5.20
   4 -17  -1   25.90   11.40
  -4 -17   1   15.60    6.50
   4 -17  -1   14.30    5.00
   4 -17  -1   26.70   11.60
  -4 -17   1   13.30    9.90
   4 -17  -1   11.30   11.50
  -4 -17   1   13.80    4.90
  -4 -17   1   14.70    5.80
  -4 -17   1   20.60    6.20
  -4 -17   1    4.70   11.90
   4 -17  -1   14.80    5.60
  -4  17   1   17.30    4.40
  -4  17   1   24.90    4.70
  -3 -17   1    3.00    6.60
  -3 -17   1   13.10    6.90
  -3 -17   1   -9.90   10.20
  -3 -17   1    0.00    3.50
   3 -17  -1    0.00    9.40
   3 -17  -1    6.10    3.80
   3 -17  -1    9.70    4.60
  -3 -17   1   -5.10    4.20
   3 -17  -1    2.00   10.80
  -3 -17   1   -1.40    9.90
   3 -17  -1   -2.10    9.30
   2 -17  -1   32.40    5.30
   2 -17  -1   41.60   11.40
  -2 -17   1   35.70    5.40
   2 -17  -1   30.10   11.30
   2 -17  -1   27.60    9.60
  -2 -17   1   29.20   11.10
   2 -17  -1   31.00    4.70
  -2 -17   1   34.80    8.60
  -2 -17   1   39.20   10.70
  -2 -17   1   33.20    4.90
  -2 -17   1   37.70    8.70
  -1 -17   1    8.60    9.90
   1 -17  -1    0.30    1.80
  -1 -17   1    3.20    7.30
   1 -17  -1   -0.40    1.40
  -1 -17   1    2.60    9.20
  -1 -17   1    2.10    9.30
  -1 -17   1   -2.10    7.30
   1 -17  -1    4.60   10.40
   1 -17  -1    1.40    8.10
   1 -17  -1   -9.60    8.00
   0 -17   1    4.00    8.70
   0 -17   1   -7.80    7.40
   0 -17  -1   -8.40    7.00
   0 -17  -1    4.40    9.30
   0 -17   1    6.50    9.80
   0 -17  -1   -6.60    7.60
  -1 -17  -1   92.09   10.00
  -1 -17  -1  130.39   17.90
   1 -17   1  106.29   16.00
   1 -17   1  119.39   15.90
   1 -17   1  106.79   16.70
  -1 -17  -1  106.59   14.30
  -1 -17  -1  112.79   15.60
  -1 -17  -1  106.09   10.00
  -1 -17  -1   98.49   15.40
   2 -17   1   46.20    6.70
   2 -17   1   65.79   13.40
  -2 -17  -1   63.29   14.80
   2 -17   1   57.29    6.30
  -2 -17  -1   67.49    7.80
  -2 -17  -1   53.19    9.90
  -2 -17  -1   55.09    6.50
  -2 -17  -1   52.79   11.00
   2 -17   1   52.79   12.80
   2 -17   1   46.10   11.60
  -3 -17  -1  264.47   26.20
   3 -17   1  278.07   25.60
   3 -17   1  247.78   25.80
  -3 -17  -1  262.17   28.50
   3 -17   1  279.97   35.20
  -3 -17  -1  262.27   27.00
   3 -17   1  218.38   29.80
   3 -17   1  274.77   29.80
  -3 -17  -1  260.67   26.90
  -3 -17  -1  277.37   25.70
  -3 -17  -1  195.68   31.20
  -4 -17  -1  128.39   13.80
  -4 -17  -1  121.39   17.00
  -4 -17  -1  122.79   14.10
   4 -17   1  148.99   18.90
  -4 -17  -1  105.49   14.30
   4 -17   1  115.79   14.20
   4 -17   1  129.79   17.70
   4 -17   1  105.29   19.70
   4 -17   1  136.29   13.70
  -4 -17  -1  124.49   14.80
  -4  17  -1  134.49   12.50
   4  17   1  126.79   12.40
   4  17   1   98.79   12.60
   5 -17   1  111.49   21.10
  -5 -17  -1  151.48   17.10
   5 -17   1  123.59   20.60
   5 -17   1  130.29   15.40
  -5 -17  -1  112.89   14.90
  -5 -17  -1  143.49   14.60
  -5 -17  -1  156.48   19.00
  -5 -17  -1  131.09   23.70
  -5  17  -1  158.18   15.20
  -5  17  -1  128.09   16.00
  -5  17  -1  120.79   22.60
   5  17   1  134.69   21.40
   5  17   1  150.48   15.00
   5  17   1  157.68   15.70
  -6 -17  -1  240.18   33.00
   6 -17   1  267.67   31.50
   6 -17   1  198.28   34.30
   6 -17   1  295.17   27.70
  -6 -17  -1  307.57   29.40
  -6 -17  -1  265.57   29.90
  -6  17  -1  220.28   34.40
   6  17   1  203.18   28.60
  -6  17  -1  204.78   30.50
  -6  17  -1  303.37   27.40
   6  17   1  283.67   33.10
   6  17   1  309.97   28.10
  -7 -17  -1  155.88   21.20
  -7 -17  -1  159.78   18.90
  -7 -17  -1  122.59   23.70
  -7 -17  -1  155.18   20.30
   7 -17   1  142.99   22.00
   7 -17   1  170.08   18.40
   7 -17   1  165.88   21.90
   7 -17   1  123.29   23.40
   7 -17   1  171.88   19.50
  -7  17  -1  131.49   25.70
   7  17   1  164.18   17.80
   7  17   1  176.68   19.80
  -7  17  -1  127.49   19.80
   7  17   1  143.39   24.70
   7  17   1  131.09   25.00
  -7  17  -1  174.08   18.60
   8 -17   1  248.58   34.60
   8 -17   1  346.27   36.50
   8 -17   1  319.57   32.00
  -8 -17  -1  335.87   32.70
  -8 -17  -1  292.37   34.60
   8 -17   1  322.87   33.20
  -8 -17  -1  308.67   33.40
  -8 -17  -1  235.48   35.80
   8 -17   1  256.57   36.00
   8  17   1  324.87   33.20
  -8  17  -1  352.96   32.40
   8  17   1  318.57   31.30
  -8  17  -1  299.17   33.70
  -8  17  -1  234.38   37.80
   8  17   1  256.97   37.70
   9 -17   1  170.78   28.70
   9 -17   1  245.08   35.80
   9 -17   1  234.78   24.00
  -9 -17  -1  152.08   28.00
  -9 -17  -1  253.67   27.40
   9 -17   1  187.28   28.20
  -9 -17  -1  209.58   26.60
  -9  17  -1  236.58   26.60
  -9  17  -1  135.49   30.00
   9  17   1  172.68   29.00
   9  17   1  190.08   22.80
  -9  17  -1  216.28   24.70
   9  17   1  152.88   30.50
   9  17   1  251.87   26.60
   9 -18  -1   60.59   16.40
  -9 -18   1   88.49   18.50
   9  18  -1  111.99   22.50
  -9  18   1   83.19   22.50
   8 -18  -1   -9.90   14.70
  -8 -18   1  -13.60    9.50
   8 -18  -1    1.30   11.70
  -8 -18   1  -21.00    7.90
   8 -18  -1   19.70   13.60
  -8 -18   1    6.30   12.40
   8 -18  -1    8.10    7.80
  -8 -18   1    1.00   13.60
   8 -18  -1   11.20   10.40
   8  18  -1   -8.90    9.50
   8  18  -1   -6.00    6.60
   8  18  -1   -9.20   14.40
  -8  18   1   -3.20    8.40
  -8  18   1    7.80    9.50
  -8  18   1   -4.00   16.80
   7 -18  -1  403.16   40.30
   7 -18  -1  360.66   36.30
   7 -18  -1  277.47   39.80
   7 -18  -1  312.97   39.00
   7 -18  -1  390.06   36.80
  -7 -18   1  328.27   37.00
  -7 -18   1  334.17   39.40
  -7 -18   1  376.96   36.20
   7  18  -1  386.16   36.50
   7  18  -1  365.76   35.50
  -7  18   1  295.97   42.60
   7  18  -1  345.97   40.60
  -7  18   1  335.77   35.80
  -7  18   1  382.06   37.40
   6 -18  -1   40.10   15.50
  -6 -18   1   52.49   13.70
  -6 -18   1   58.29   15.00
   6 -18  -1   31.80   12.70
  -6 -18   1   45.50   10.30
   6 -18  -1   41.00    8.60
  -6  18   1   26.60    9.20
   6  18  -1   47.30    7.40
   6  18  -1   53.69    8.40
   6  18  -1   52.69   14.30
  -6  18   1   14.40   16.70
  -6  18   1   40.70    8.00
   5 -18  -1  675.83   72.19
   5 -18  -1  785.92   69.79
  -5 -18   1  788.22   69.69
   5 -18  -1  595.44   73.29
  -5 -18   1  734.33   70.29
  -5 -18   1  705.13   72.29
  -5 -18   1  807.92   69.39
  -5 -18   1  628.64   69.29
  -5 -18   1  564.84   77.69
   5  18  -1  763.02   68.79
  -5  18   1  783.42   69.19
   5  18  -1  799.52   68.89
  -5  18   1  611.64   73.79
  -5  18   1  708.03   69.59
  -4 -18   1  109.79   14.30
  -4 -18   1  117.09   13.40
   4 -18  -1  107.29   18.50
  -4 -18   1  126.49   18.60
   4 -18  -1  136.49   13.70
  -4 -18   1  137.69   14.70
   4 -18  -1  108.59   14.20
  -4 -18   1  123.09   21.60
   4 -18  -1  111.69   20.20
   4 -18  -1  146.29   18.90
  -4 -18   1  107.49   14.70
  -3 -18   1  827.22   74.99
   3 -18  -1  766.02   77.59
   3 -18  -1  784.42   74.99
   3 -18  -1  788.22   74.79
   3 -18  -1  805.82   78.29
  -3 -18   1  636.04   78.59
  -3 -18   1  826.22   76.19
  -3 -18   1  776.72   76.19
  -3 -18   1  768.92   77.69
  -3 -18   1  821.22   74.69
   2 -18  -1  128.39   19.00
  -2 -18   1  108.69   20.70
  -2 -18   1  130.89   12.70
  -2 -18   1  152.08   19.60
  -2 -18   1  123.69   16.40
   2 -18  -1  122.49   13.00
  -2 -18   1  136.59   16.80
   2 -18  -1  138.89   18.40
   1 -18  -1  475.25   49.60
   1 -18  -1  457.65   48.80
  -1 -18   1  484.75   49.50
  -1 -18   1  523.75   49.60
   1 -18  -1  462.85   47.80
   1 -18  -1  387.76   48.50
  -1 -18   1  511.85   47.40
  -1 -18   1  446.36   48.70
  -1 -18   1  455.85   47.00
   0 -18  -1   17.40    9.50
   0 -18   1   17.60   10.70
   0 -18   1   18.20   11.10
   0 -18   1   -3.80    8.80
   0 -18  -1   27.80   12.00
   0 -18  -1    1.70    9.00
   1 -18   1  326.07   34.20
   1 -18   1  285.37   39.30
   1 -18   1  258.47   34.00
  -1 -18  -1  343.37   33.50
  -1 -18  -1  339.27   34.30
   1 -18   1  284.17   34.60
  -1 -18  -1  352.16   34.70
  -2 -18  -1  127.79   12.10
   2 -18   1  105.79   12.20
   2 -18   1  106.49   18.10
  -2 -18  -1  118.49   16.80
  -2 -18  -1  123.49   15.60
   3 -18   1  292.47   34.30
   3 -18   1  312.97   34.10
  -3 -18  -1  333.07   30.80
  -3 -18  -1  333.97   33.50
  -3 -18  -1  295.67   31.70
   3 -18   1  240.98   34.40
   3 -18   1  297.67   30.30
   3 -18   1  329.47   30.10
  -3 -18  -1  325.87   30.20
  -3 -18  -1  235.48   36.60
  -3 -18  -1  328.17   31.80
  -4 -18  -1   86.09   10.70
   4 -18   1   74.59   11.20
   4 -18   1   95.99   16.50
   4 -18   1   69.79   16.50
  -4 -18  -1  105.89   12.20
  -4 -18  -1   80.09   19.30
  -4 -18  -1   72.29   11.70
  -4 -18  -1   81.29   14.10
   4 -18   1   79.09   15.60
  -4 -18  -1   86.59   11.60
   4 -18   1  100.59   10.50
   5 -18   1  252.07   37.00
   5 -18   1  288.27   32.70
  -5 -18  -1  344.37   35.70
  -5 -18  -1  340.57   33.70
  -5 -18  -1  354.26   31.90
  -5 -18  -1  315.97   32.60
   5 -18   1  272.87   36.20
   5 -18   1  327.87   32.50
  -5 -18  -1  266.77   38.30
   5  18   1  405.16   38.30
   5  18   1  343.97   31.90
   5  18   1  361.26   32.10
  -5  18  -1  340.07   31.80
  -5  18  -1  285.77   32.50
   6 -18   1   15.50   13.20
  -6 -18  -1   41.90   15.90
  -6 -18  -1   35.20   11.50
  -6 -18  -1   42.40    9.20
   6 -18   1   22.00    6.90
   6 -18   1   13.00   12.60
   6  18   1   27.50    6.50
   6  18   1   42.20    8.00
  -6  18  -1    2.50    8.10
  -6  18  -1   16.90    6.60
  -6  18  -1   25.70   19.30
   6  18   1   63.89   16.30
   7 -18   1  175.78   21.90
  -7 -18  -1   91.19   22.20
   7 -18   1  136.79   16.20
   7 -18   1  109.69   19.60
  -7 -18  -1  125.79   20.50
  -7 -18  -1  122.49   18.10
   7 -18   1  118.39   21.90
   7 -18   1  127.99   17.20
  -7 -18  -1  130.99   16.50
  -7  18  -1  141.89   25.40
   7  18   1  114.29   15.30
   7  18   1   99.29   20.50
   7  18   1  166.88   17.80
  -7  18  -1  149.29   16.50
  -7  18  -1  137.29   18.20
  -8 -18  -1    0.40   11.30
   8 -18   1   22.50   14.90
   8 -18   1    9.90   12.60
   8 -18   1   -3.80    9.70
  -8 -18  -1    4.20    8.90
   8 -18   1   11.90    8.00
  -8 -18  -1   12.70   14.80
  -8 -18  -1  -10.80   14.20
   8 -18   1   13.30   15.50
   8  18   1   12.70   10.30
  -8  18  -1    6.10    9.80
  -8  18  -1   11.10   19.30
   8  18   1    6.60    6.90
  -8  18  -1    3.60    8.00
  -8 -19   1  131.19   21.40
  -8 -19   1   90.39   20.60
   8 -19  -1  130.99   16.90
  -8 -19   1  127.79   19.10
   8 -19  -1  102.49   22.40
   8 -19  -1  100.19   20.30
   8  19  -1  136.89   15.20
  -8  19   1  112.89   16.00
  -8  19   1   96.49   17.00
   8  19  -1  134.89   23.20
   8  19  -1  147.79   17.50
  -8  19   1   97.79   24.60
   7 -19  -1   -2.30    7.90
   7 -19  -1    5.90   14.20
  -7 -19   1   10.50    9.70
  -7 -19   1    7.90   13.50
  -7 -19   1   -3.20   15.30
   7 -19  -1   -7.70   12.00
  -7 -19   1    5.90    6.90
   7 -19  -1    5.00    7.30
   7 -19  -1  -13.60   11.10
   7  19  -1   11.00   14.10
  -7  19   1   -8.60    6.30
   7  19  -1    2.40    7.20
  -7  19   1  -12.80    8.70
   7  19  -1   -1.90    5.80
  -7  19   1  -12.60   16.60
  -6 -19   1  138.09   14.40
  -6 -19   1   97.09   20.00
  -6 -19   1  102.39   18.40
  -6 -19   1  115.79   16.20
   6 -19  -1  112.39   19.70
   6 -19  -1  127.29   14.70
   6 -19  -1  112.89   14.90
   6 -19  -1   92.29   21.00
   6 -19  -1  117.39   18.40
   6  19  -1  118.59   13.50
   6  19  -1  118.59   13.20
  -6  19   1  111.09   15.00
  -6  19   1  115.49   13.70
  -6  19   1  102.49   22.60
   5 -19  -1   13.40    6.10
  -5 -19   1   18.20    7.20
  -5 -19   1   11.20    5.10
   5 -19  -1    8.00   11.10
  -5 -19   1   16.30    5.70
  -5 -19   1    9.30   14.20
  -5 -19   1   25.40   11.60
   5 -19  -1    0.00   13.40
   5 -19  -1    2.50    5.50
   5 -19  -1   17.50   11.20
  -5 -19   1   12.90    6.40
  -5  19   1    6.30    5.40
  -4 -19   1   32.60    8.70
   4 -19  -1   18.80   13.70
   4 -19  -1   40.50   14.00
   4 -19  -1   38.00    7.40
  -4 -19   1   30.70   17.50
  -4 -19   1   39.40    8.50
  -4 -19   1   34.60   12.50
  -4 -19   1   46.50    7.70
   4 -19  -1   45.50    6.70
   4 -19  -1   21.70   12.20
  -4 -19   1   38.00    6.30
   3 -19  -1   97.89   17.70
   3 -19  -1   95.19   15.90
  -3 -19   1   60.19   20.70
  -3 -19   1   86.39   14.10
  -3 -19   1   79.29   16.40
  -3 -19   1   87.29   11.30
  -3 -19   1  131.19   14.40
   3 -19  -1  103.69   11.40
   3 -19  -1  115.39   17.00
  -3 -19   1   92.39   10.70
   3 -19  -1  106.69   11.00
   2 -19  -1   67.49   13.40
  -2 -19   1   63.69   11.80
   2 -19  -1   52.59   14.00
  -2 -19   1   54.09   15.70
   2 -19  -1   73.59    8.00
   2 -19  -1   63.69    7.30
  -2 -19   1   75.99   12.30
   2 -19  -1   60.39   15.20
  -2 -19   1   77.39   14.60
   1 -19  -1   48.00   13.90
   1 -19  -1   65.49   14.50
  -1 -19   1   67.39   12.10
   1 -19  -1   84.99   15.60
   1 -19  -1   64.39   13.10
  -1 -19   1   67.09   15.40
  -1 -19   1   46.20   16.50
  -1 -19   1   65.59   12.20
  -1 -19   1   65.59   14.00
   0 -19  -1   -5.30    9.30
   0 -19   1   -1.40   12.70
   0 -19  -1  -11.10   10.30
   0 -19   1   -6.50    9.50
   0 -19   1   -6.60   12.10
   0 -19   1   -2.00   12.90
   1 -19   1    8.70    9.80
   1 -19   1    6.20   11.20
  -1 -19  -1   17.70   10.50
  -1 -19  -1   13.90    9.40
  -1 -19  -1   14.60   10.00
  -1 -19  -1   18.70   12.70
   1 -19   1   16.50   12.40
  -2 -19  -1  121.19   14.10
  -2 -19  -1  118.49   22.20
   2 -19   1  156.88   20.20
  -2 -19  -1  147.49   13.70
   2 -19   1  107.09   19.90
   2 -19   1  141.29   13.60
  -2 -19  -1  158.48   18.00
  -2 -19  -1  157.98   19.80
   2 -19   1  120.69   20.50
   3 -19   1   -1.80   10.60
  -3 -19  -1   15.40    7.80
  -3 -19  -1   -0.80    3.40
  -3 -19  -1   -1.40    7.40
  -3 -19  -1   -8.40    5.00
   3 -19   1    8.00   11.30
   3 -19   1   -3.30    3.50
  -3 -19  -1   18.50   17.40
   3 -19   1  -21.50   10.80
  -3 -19  -1    0.30    9.50
  -4 -19  -1  301.67   32.30
  -4 -19  -1  333.07   31.60
   4 -19   1  291.47   35.70
  -4 -19  -1  354.16   32.50
   4 -19   1  330.97   31.50
   4 -19   1  321.17   31.90
   4 -19   1  240.68   35.70
  -4 -19  -1  309.27   34.60
  -4 -19  -1  305.47   32.40
   4 -19   1  376.76   36.80
  -5 -19  -1   12.50   10.40
  -5 -19  -1   12.10    5.30
  -5 -19  -1   -8.90    5.40
   5 -19   1    7.20    5.50
   5 -19   1    3.70   12.20
  -5 -19  -1   12.60    7.70
   5 -19   1    6.60   11.00
  -5 -19  -1  -14.70   14.40
  -5 -19  -1   11.20    5.30
   5 -19   1    9.50    6.20
  -5  19  -1    1.70    3.30
   5  19   1    0.20    4.00
   5  19   1    7.20    3.10
   6 -19   1  272.07   40.70
  -6 -19  -1  352.56   39.40
  -6 -19  -1  397.56   36.50
  -6 -19  -1  362.76   37.70
  -6 -19  -1  273.37   41.40
   6 -19   1  384.86   36.90
   6 -19   1  366.86   36.20
   6 -19   1  392.26   40.10
  -6  19  -1  379.66   35.60
   6  19   1  412.36   36.00
  -6  19  -1  299.77   43.50
   6  19   1  402.26   42.60
   6  19   1  352.16   35.60
  -6  19  -1  320.07   36.40
   7 -19   1    7.00   14.20
   7 -19   1  -11.00   12.20
  -7 -19  -1    7.30   15.60
   7 -19   1  -12.20    7.00
   7 -19   1   -2.50    7.90
  -7 -19  -1   15.50    8.00
   7 -19   1   -7.90   13.10
   7  19   1   -3.40    6.00
   7  19   1   -4.10    7.30
  -7  19  -1   -7.80    6.40
   7  19   1   13.80   16.30
  -7  19  -1   -2.90    9.10
  -7  19  -1    8.10   18.70
   8 -19   1  242.58   34.60
  -8 -19  -1  241.38   34.70
  -8 -19  -1  306.87   33.80
  -8 -19  -1  269.77   32.20
   8 -19   1  220.28   33.80
   8 -19   1  310.97   30.00
   8  19   1  292.47   37.70
  -8  19  -1  257.27   30.90
  -8  19  -1  293.17   29.80
   8  19   1  272.97   28.90
  -8  19  -1  216.68   38.40
   8  19   1  344.37   31.00
   7 -20  -1  165.98   21.50
  -7 -20   1  128.99   15.60
   7 -20  -1  137.59   16.90
  -7 -20   1  101.89   21.60
   7 -20  -1  116.09   16.50
   7 -20  -1  105.49   21.90
  -7 -20   1  104.49   20.00
  -7 -20   1  128.89   18.70
   7 -20  -1  122.49   21.30
  -7  20   1  139.59   15.50
   7  20  -1  143.89   15.90
  -7  20   1  124.89   17.60
   7  20  -1  131.29   15.10
  -7  20   1  111.79   25.50
  -6 -20   1  163.28   16.40
   6 -20  -1  122.79   21.70
   6 -20  -1  144.59   16.70
  -6 -20   1  144.69   18.40
  -6 -20   1  134.19   24.00
  -6 -20   1  145.19   22.70
   6 -20  -1  109.99   22.80
   6 -20  -1  129.29   17.00
   6  20  -1  148.69   14.60
  -6  20   1  123.09   16.30
   6  20  -1  145.89   14.40
  -6  20   1  117.69   15.20
  -5 -20   1  237.98   31.40
   5 -20  -1  220.98   29.10
  -5 -20   1  201.38   24.80
   5 -20  -1  166.48   29.40
  -5 -20   1  261.87   24.40
  -5 -20   1  228.08   25.40
   5 -20  -1  295.17   30.20
  -5 -20   1  269.97   24.70
   5 -20  -1  248.18   24.60
  -5 -20   1  217.58   29.30
   5 -20  -1  237.08   25.10
   4 -20  -1  264.97   25.90
   4 -20  -1  233.78   26.10
  -4 -20   1  251.67   25.70
   4 -20  -1  317.67   31.00
   4 -20  -1  264.67   30.60
  -4 -20   1  313.57   34.40
  -4 -20   1  205.68   29.80
  -4 -20   1  224.68   27.30
  -4 -20   1  288.97   27.60
  -4 -20   1  252.57   26.60
   3 -20  -1  417.16   39.90
   3 -20  -1  283.07   40.10
  -3 -20   1  383.96   37.30
  -3 -20   1  321.77   39.10
   3 -20  -1  366.86   39.30
   3 -20  -1  361.16   34.80
  -3 -20   1  356.26   37.10
  -3 -20   1  373.56   34.60
   3 -20  -1  351.36   35.10
   2 -20  -1   52.89   14.60
   2 -20  -1   51.09   13.00
   2 -20  -1   62.69   13.40
  -2 -20   1   61.19   13.60
  -2 -20   1   34.80   15.10
   2 -20  -1   36.80    6.00
   2 -20  -1   40.90   13.50
  -2 -20   1   52.79   11.10
   2 -20  -1   47.60    5.40
  -2 -20   1   70.89   11.70
   1 -20  -1  590.94   62.59
  -1 -20   1  660.83   62.39
  -1 -20   1  640.94   61.99
   1 -20  -1  546.65   60.69
   1 -20  -1  678.63   61.19
  -1 -20   1  624.34   62.79
   1 -20  -1  500.15   60.79
  -1 -20   1  574.44   62.29
  -1 -20   1  596.34   59.89
   0 -20   1   45.10   15.60
   0 -20   1   41.50   11.50
   0 -20  -1   39.90   11.90
   0 -20   1   12.90   12.90
   0 -20  -1   23.80   12.10
   0 -20   1   20.60   14.00
   0 -20  -1   38.70   14.50
   0 -20  -1   18.80   11.70
   0 -20   1   35.30   12.00
  -1 -20  -1  998.90  101.49
  -1 -20  -1 1146.69   99.49
  -1 -20  -1  980.50   99.69
   1 -20   1  858.21   99.59
  -1 -20  -1 1037.40   99.99
   1 -20   1  954.00  100.29
   1 -20   1 1087.39  100.09
   1 -20   1 1083.49  101.59
  -2 -20  -1   -4.70    7.90
  -2 -20  -1   10.60   14.60
  -2 -20  -1   -4.20   10.90
   2 -20   1   11.70   11.00
   2 -20   1   -9.10   10.60
  -2 -20  -1    5.40    2.00
   2 -20   1   42.90   12.90
  -2 -20  -1    9.20   10.00
  -3 -20  -1  377.16   38.80
  -3 -20  -1  413.56   37.50
  -3 -20  -1  408.66   38.70
  -3 -20  -1  360.66   40.00
   3 -20   1  304.37   40.80
  -3 -20  -1  384.56   36.50
   3 -20   1  332.67   41.20
   3 -20   1  358.56   36.70
   3 -20   1  407.06   36.70
   3 -20   1  391.06   41.10
  -4 -20  -1   20.70   16.00
  -4 -20  -1   34.00   11.20
  -4 -20  -1   52.79    8.80
   4 -20   1   60.89   14.60
  -4 -20  -1   21.10    8.50
   4 -20   1   34.30    6.10
  -4 -20  -1   21.60    7.50
   4 -20   1   33.40    7.10
   4 -20   1   55.99   14.40
   4 -20   1   65.09   16.50
  -4 -20  -1   21.30    6.00
   5 -20   1  178.78   25.80
  -5 -20  -1  178.28   23.90
  -5 -20  -1  206.98   19.80
   5 -20   1  189.98   20.70
  -5 -20  -1  145.79   28.50
   5 -20   1  207.38   20.00
  -5 -20  -1  205.08   20.10
   5 -20   1  233.68   26.50
  -5 -20  -1  157.18   19.90
  -5 -20  -1  176.08   21.20
   5 -20   1  127.79   25.50
  -6 -20  -1   45.20   13.20
   6 -20   1   25.00    7.60
  -6 -20  -1   39.80   10.20
   6 -20   1   24.90   15.20
  -6 -20  -1   33.50   17.90
   6 -20   1   13.90    8.20
  -6 -20  -1   25.70    7.60
   6 -20   1   64.09   14.90
   6 -20   1   23.00   13.40
   6  20   1   33.40    6.60
   6  20   1   36.00    6.20
  -6  20  -1   17.50    5.70
  -6  20  -1    6.40    7.50
   7 -20   1  113.89   21.20
   7 -20   1  128.69   15.30
  -7 -20  -1   87.19   21.60
   7 -20   1  144.19   20.20
  -7 -20  -1  117.59   21.90
  -7 -20  -1  124.59   14.30
   7 -20   1   75.69   18.40
   7 -20   1  113.69   15.10
  -7 -20  -1   99.69   16.40
   7  20   1   91.19   13.70
  -7  20  -1  123.89   14.10
   7  20   1   76.49   29.60
  -7  20  -1   84.09   23.80
   7  20   1  115.99   14.70
  -7  20  -1  105.39   16.20
  -7 -21   1   40.00   16.50
   7 -21  -1   60.59   14.80
   7 -21  -1   65.19   10.30
   7 -21  -1   38.70   16.70
  -7 -21   1   50.29   12.40
  -7 -21   1   39.10   15.30
  -7  21   1   37.60   22.00
   7  21  -1   35.50    7.30
  -7  21   1   27.70    8.00
  -7  21   1   33.30    9.50
   6 -21  -1   45.80   14.20
   6 -21  -1   57.79   10.90
   6 -21  -1   36.40   17.60
  -6 -21   1   59.39    6.80
   6 -21  -1   67.59   16.60
  -6 -21   1   48.70   10.90
  -6 -21   1   64.59    9.80
   6 -21  -1   56.69    9.80
  -6 -21   1   32.30   10.50
  -6 -21   1   48.10   19.20
  -6 -21   1   39.80   17.00
  -5 -21   1   41.60    9.60
  -5 -21   1   58.49    8.60
  -5 -21   1   67.29   10.50
  -5 -21   1   30.30   12.70
   5 -21  -1   27.50   14.10
   5 -21  -1   48.00    9.00
   5 -21  -1   75.29   16.70
  -5 -21   1   32.70   16.80
   5 -21  -1   42.20   16.00
   5 -21  -1   63.49    9.50
  -5 -21   1   75.79   10.30
  -4 -21   1    2.00    6.50
   4 -21  -1   10.30    5.20
   4 -21  -1   19.00   11.50
   4 -21  -1   -2.20   13.70
  -4 -21   1    5.30   11.80
   4 -21  -1    2.30   11.80
  -4 -21   1    4.20   15.20
   4 -21  -1    6.70    5.00
  -4 -21   1   13.60    8.60
  -4 -21   1   10.20    8.20
  -4 -21   1    6.00    4.00
  -3 -21   1   -7.00   11.70
  -3 -21   1   10.50   14.90
   3 -21  -1    9.10    4.60
   3 -21  -1   -4.00   11.70
  -3 -21   1   15.10    8.70
   3 -21  -1   19.30    4.20
  -3 -21   1   24.10    9.00
  -3 -21   1   12.70    3.30
   3 -21  -1   13.20   12.10
  -3 -21   1   22.30    5.10
  -2 -21   1   -0.80   14.50
  -2 -21   1   -9.40   13.30
   2 -21  -1   -6.50   12.40
   2 -21  -1   -1.60   11.90
  -2 -21   1    3.70    9.00
  -2 -21   1    1.40   11.90
  -2 -21   1   -7.90    8.60
   2 -21  -1   -2.00   12.60
  -1 -21   1   -7.80   13.40
  -1 -21   1    0.10    8.40
   1 -21  -1   -6.70   12.30
   1 -21  -1  -11.10   10.80
  -1 -21   1    7.20   12.70
  -1 -21   1    5.60    9.80
   1 -21  -1  -11.30   10.30
   1 -21  -1    9.20   10.40
   0 -21   1    8.00   12.70
   0 -21  -1    5.60    9.90
   0 -21  -1   -1.80   15.60
   0 -21   1   -9.00   12.90
   0 -21   1   -0.70    9.90
   0 -21   1    8.80   11.30
   0 -21   1    0.70   10.10
   0 -21   1    4.10   12.90
   0 -21  -1   11.10   11.80
   0 -21  -1    1.60   13.00
   1 -21   1    7.60   13.10
   1 -21   1   -7.80   11.80
  -1 -21  -1   -4.40    9.30
   1 -21   1   -1.30   10.70
  -1 -21  -1   21.00   14.90
   1 -21   1  -11.30   10.50
  -1 -21  -1    8.20   10.60
   2 -21   1   31.10   14.00
  -2 -21  -1   35.70   11.30
   2 -21   1   52.69   13.60
   2 -21   1   41.00   14.60
   2 -21   1   34.20   13.90
  -2 -21  -1    8.90   15.50
  -2 -21  -1   40.60   17.30
  -2 -21  -1   34.50   10.70
  -2 -21  -1   27.50   10.00
   3 -21   1   -0.80   11.90
   3 -21   1   10.40   10.70
   3 -21   1   -3.30   12.70
  -3 -21  -1   -4.90   15.30
  -3 -21  -1    9.40    8.20
  -3 -21  -1   -0.90    8.40
  -3 -21  -1   -0.90    3.40
   3 -21   1   -6.70    3.60
  -3 -21  -1   -4.00    9.90
   4 -21   1  100.09   12.70
  -4 -21  -1  121.39   18.70
   4 -21   1  118.19   19.00
  -4 -21  -1  117.19   12.20
   4 -21   1   92.89   19.00
  -4 -21  -1   98.09   14.80
  -4 -21  -1  135.79   15.00
   4 -21   1   86.49   19.30
  -4 -21  -1   66.99   20.70
  -5 -21  -1   78.19   15.90
   5 -21   1   70.39   16.70
  -5 -21  -1   73.09   20.90
   5 -21   1   92.29   11.50
   5 -21   1   77.99   18.90
  -5 -21  -1   93.39   14.50
  -5 -21  -1   87.79   11.00
  -5 -21  -1   67.09   11.30
  -5 -21  -1   87.29   11.40
   5 -21   1  103.09   17.50
   5 -21   1   80.29   11.90
  -6 -21  -1  100.89   14.20
   6 -21   1   96.99   12.70
  -6 -21  -1   70.59   16.30
   6 -21   1   59.19   12.60
  -6 -21  -1  111.89   13.00
  -6 -21  -1   90.79   21.20
   6 -21   1   63.99   17.50
   6 -21   1  110.49   19.30
   6 -21   1   83.69   20.20
   7 -21   1   44.90   18.50
  -7 -21  -1   71.89   14.30
   7 -21   1   72.19   11.50
  -7 -21  -1   30.90   17.60
   7 -21   1   61.99   18.00
  -7  21  -1   55.79    9.60
  -7  21  -1   55.99   11.60
   7  21   1   95.19   11.40
   7  21   1   91.49   10.50
  -6 -22   1  203.18   27.30
   6 -22  -1  163.18   28.40
   6 -22  -1  186.68   26.60
   6 -22  -1  217.18   21.90
  -6 -22   1  191.48   19.20
  -6 -22   1  170.98   29.30
   5 -22  -1   49.00   15.80
  -5 -22   1   57.89   18.40
  -5 -22   1   48.00   15.90
   5 -22  -1   27.70   17.10
  -5 -22   1   77.59   11.30
   5 -22  -1   72.19   16.80
  -5 -22   1   71.19   11.60
  -4 -22   1  252.97   26.00
  -4 -22   1  209.18   33.70
   4 -22  -1  247.28   25.40
   4 -22  -1  220.78   32.70
  -4 -22   1  239.68   30.50
  -4 -22   1  244.48   27.40
   4 -22  -1  234.78   31.30
  -4 -22   1  291.67   25.00
   3 -22  -1   97.89   11.80
   3 -22  -1   98.39   19.30
  -3 -22   1  103.69   16.20
  -3 -22   1  136.69   16.50
   3 -22  -1  133.89   20.30
   3 -22  -1  113.59   11.40
  -3 -22   1   91.29   18.30
  -3 -22   1   80.69   21.00
  -2 -22   1  234.48   26.30
   2 -22  -1  178.68   27.00
   2 -22  -1  266.17   28.10
  -2 -22   1  213.18   28.50
  -2 -22   1  209.78   25.50
   2 -22  -1  188.88   29.10
  -2 -22   1  249.28   31.00
   1 -22  -1  108.89   21.10
   1 -22  -1  129.19   18.50
   1 -22  -1   55.59   18.10
  -1 -22   1   85.69   20.00
  -1 -22   1   91.79   19.20
  -1 -22   1  119.29   16.80
  -1 -22   1   98.59   16.10
  -1 -22   1   85.49   18.80
   0 -22  -1  459.15   43.10
   0 -22  -1  413.76   45.70
   0 -22   1  453.25   42.70
   0 -22   1  341.67   44.60
   0 -22   1  414.56   42.00
   0 -22  -1  349.87   42.40
   0 -22  -1  402.66   43.90
   0 -22   1  356.56   42.70
   0 -22   1  381.36   45.10
   0 -22   1  367.06   43.80
   1 -22   1  107.29   18.00
  -1 -22  -1  132.39   19.70
  -1 -22  -1  112.89   21.80
  -1 -22  -1   91.79   18.30
   1 -22   1   98.79   20.20
   1 -22   1   74.19   16.70
   1 -22   1  146.79   18.90
   1 -22   1   87.99   19.30
   2 -22   1  258.87   33.60
  -2 -22  -1  275.67   32.70
   2 -22   1  261.07   33.50
   2 -22   1  277.17   35.50
   2 -22   1  339.97   33.50
  -2 -22  -1  257.37   30.80
  -2 -22  -1  314.87   35.00
  -2 -22  -1  341.37   35.50
  -2 -22  -1  246.38   36.70
  -3 -22  -1  201.38   24.50
  -3 -22  -1  197.68   18.20
   3 -22   1  171.78   26.00
   3 -22   1  176.98   18.10
  -3 -22  -1  198.48   22.60
   3 -22   1  157.98   26.70
  -3 -22  -1  147.19   18.50
  -3 -22  -1  226.18   22.60
   3 -22   1  239.18   25.60
   3 -22   1  182.58   18.30
   4 -22   1  228.48   20.60
  -4 -22  -1  196.08   26.00
  -4 -22  -1  218.78   22.80
   4 -22   1  182.18   20.60
   4 -22   1  169.48   26.30
   4 -22   1  244.98   27.40
   4 -22   1  162.98   26.40
  -4 -22  -1  160.68   22.80
  -4 -22  -1  134.39   28.80
  -4 -22  -1  226.18   20.30
   5 -22   1   37.30    9.50
  -5 -22  -1   39.80    9.70
   5 -22   1   88.49   17.90
  -5 -22  -1   60.39    8.80
   5 -22   1   43.70   14.30
   5 -22   1   52.19   17.30
  -5 -22  -1   60.79   11.60
  -5 -22  -1   37.50   19.20
   5 -22   1   58.49    9.20
  -5 -22  -1   49.20   15.00
  -6 -22  -1   89.39   21.30
  -6 -22  -1  127.39   21.20
   6 -22   1  103.19   21.90
   6 -22   1  141.09   16.10
   6 -22   1   82.39   19.80
  -6 -22  -1  109.79   22.70
   5 -23  -1    8.30    6.10
  -5 -23   1    0.60    5.60
  -5 -23   1   16.30   14.80
   5 -23  -1   -5.50   15.20
  -5 -23   1   11.10    7.90
  -5 -23   1  -14.80   16.60
   5 -23  -1   26.00   15.30
  -5 -23   1  -15.00    7.80
   5 -23  -1  -10.00   12.00
  -5 -23   1   14.70    7.60
   5 -23  -1   -6.00    6.10
  -4 -23   1   12.30    4.10
   4 -23  -1    6.60    5.40
   4 -23  -1   12.80    5.20
   4 -23  -1   59.19   15.40
  -4 -23   1   -7.30   15.90
  -4 -23   1   35.30    9.50
   4 -23  -1   -6.10   14.60
  -4 -23   1   12.60    9.10
  -4 -23   1   15.00    6.50
  -4 -23   1   14.20   13.60
   4 -23  -1   16.30   13.60
   3 -23  -1    0.10    3.30
   3 -23  -1   -8.70   13.10
  -3 -23   1   -4.60   16.60
  -3 -23   1   28.40   10.30
  -3 -23   1    0.80   14.40
   3 -23  -1    3.30    2.60
   3 -23  -1   -6.20   13.90
  -3 -23   1    6.10   16.80
  -3 -23   1   -8.90   12.10
   3 -23  -1   -0.70   13.40
   3 -23  -1   19.40   12.20
  -2 -23   1   22.20   15.80
   2 -23  -1   16.90   13.10
  -2 -23   1   31.90   10.90
   2 -23  -1    7.20   13.20
  -2 -23   1    8.40   17.20
   2 -23  -1   30.70   14.70
  -2 -23   1   37.70   14.90
   2 -23  -1   31.30   12.60
   1 -23  -1   -1.70   12.90
   1 -23  -1   -4.50   12.70
   1 -23  -1   -9.80   14.50
  -1 -23   1   10.50   10.80
  -1 -23   1    3.70   15.20
  -1 -23   1    6.50   13.40
  -1 -23   1    1.80   10.90
  -1 -23   1  -18.70   12.80
   1 -23  -1  -13.20   10.60
   0 -23  -1   35.00   12.60
   0 -23   1   17.70   12.90
   0 -23  -1   33.00   16.10
   0 -23  -1    6.10   13.20
   0 -23   1    1.80   14.40
   0 -23   1   14.30   15.70
   0 -23   1   22.40   14.60
   0 -23   1    3.00   10.60
   0 -23   1   35.90   13.00
   0 -23  -1   24.90   13.40
  -1 -23  -1    8.20   12.00
   1 -23   1   -8.20   13.30
  -1 -23  -1    8.30   10.90
   1 -23   1   10.20   11.70
   1 -23   1    2.50   22.60
  -1 -23  -1   -3.60   12.60
  -1 -23  -1    2.60   15.60
   1 -23   1    7.20   12.80
   1 -23   1   19.50   15.50
  -1 -23  -1   12.10   11.50
   2 -23   1   39.10   12.90
   2 -23   1   19.80   14.40
   2 -23   1   14.50   14.00
  -2 -23  -1   28.20   12.50
   2 -23   1   29.90   14.90
   2 -23   1   36.90   13.20
  -2 -23  -1   30.50   17.70
  -2 -23  -1   39.10   14.80
  -2 -23  -1   22.80   11.10
  -3 -23  -1   49.90   11.50
   3 -23   1   15.70   13.90
  -3 -23  -1   24.50   18.50
   3 -23   1   18.90   13.80
  -3 -23  -1   31.50   15.60
   3 -23   1   16.10   12.70
  -3 -23  -1   32.30   12.90
  -3 -23  -1   26.20   10.60
   4 -23   1   -7.10    4.60
  -4 -23  -1    6.50    8.70
   4 -23   1   -3.40    4.30
   4 -23   1  -12.20   14.40
   4 -23   1   -8.40   12.40
  -4 -23  -1   -2.70    8.60
  -4 -23  -1    1.00   12.40
   4 -23   1   18.50   13.50
  -4 -23  -1    1.60    4.20
  -4 -23  -1  -10.20   16.90
  -5 -23  -1   40.50    9.30
   5 -23   1    7.60   13.90
  -5 -23  -1   12.30    8.20
   5 -23   1    5.60   16.40
   5 -23   1   18.60    6.40
  -5 -23  -1   -5.90   16.30
  -5 -23  -1   -6.30   12.90
  -5 -23  -1   21.10    7.90
   5 -23   1   21.40    7.10
  -5 -23  -1   21.80    6.30
  -4 -24   1  297.47   35.70
   4 -24  -1  221.58   35.20
  -4 -24   1  291.97   26.80
  -4 -24   1  253.97   30.80
  -4 -24   1  345.27   31.20
   4 -24  -1  236.38   33.00
   4 -24  -1  312.67   27.60
   4 -24  -1  248.48   27.90
   4 -24  -1  306.77   33.60
  -4 -24   1  212.08   37.00
  -3 -24   1   -2.90   15.00
   3 -24  -1   26.50   15.30
   3 -24  -1   47.50   13.90
  -3 -24   1   15.00   10.30
  -3 -24   1    0.20   15.00
  -3 -24   1   19.50   17.60
   3 -24  -1   50.69   14.40
   3 -24  -1   30.90   16.60
   2 -24  -1  253.57   37.70
  -2 -24   1  335.47   39.90
  -2 -24   1  339.37   37.70
   2 -24  -1  377.56   36.80
   2 -24  -1  234.18   37.20
  -2 -24   1  336.97   34.80
  -2 -24   1  396.26   35.60
   2 -24  -1  273.87   35.80
  -2 -24   1  229.68   44.00
  -1 -24   1   12.20   13.40
  -1 -24   1   -5.50   14.40
  -1 -24   1   -8.00   16.50
   1 -24  -1   21.10   13.90
   1 -24  -1   17.20   15.70
   1 -24  -1  -23.10   15.20
   1 -24  -1  -14.10   12.90
  -1 -24   1  -13.30   15.50
  -1 -24   1  -11.40   11.00
   0 -24   1  596.04   60.99
   0 -24  -1  665.83   59.29
   0 -24   1  682.33   59.49
   0 -24  -1  502.25   59.09
   0 -24   1  581.34   62.19
   0 -24  -1  608.14   60.39
   0 -24  -1  448.96   59.09
   0 -24   1  540.55   62.39
   0 -24   1  552.74   60.79
   0 -24  -1  517.75   61.69
  -1 -24  -1   28.40   12.40
  -1 -24  -1  -17.30   13.00
   1 -24   1   -8.60   14.10
  -1 -24  -1    8.40   11.80
   1 -24   1   16.30   14.10
   1 -24   1   27.50   12.40
  -1 -24  -1   11.30   13.20
   1 -24   1   13.40   15.20
  -1 -24  -1   28.50   17.20
  -2 -24  -1  312.87   36.40
   2 -24   1  239.38   35.40
   2 -24   1  269.47   35.20
  -2 -24  -1  341.27   33.70
   2 -24   1  321.37   34.90
   2 -24   1  284.57   37.20
   2 -24   1  368.06   35.60
  -2 -24  -1  286.47   34.90
  -2 -24  -1  244.48   40.00
  -3 -24  -1   -3.70   14.80
  -3 -24  -1   -1.40   10.10
   3 -24   1   48.80   14.30
  -3 -24  -1   23.90   13.30
   3 -24   1   25.60   15.40
  -3 -24  -1    6.10   17.30
  -3 -24  -1   38.30   11.80
   3 -24   1   73.29   16.60
   3 -24   1   64.89   16.50
   3 -24   1   24.70   14.10
   4 -24   1  288.37   32.30
   4 -24   1  371.86   34.10
  -4 -24  -1  284.17   27.50
   4 -24   1  230.88   35.00
   4 -24   1  241.18   33.90
   4 -24   1  276.47   27.20
  -4 -24  -1  206.68   36.20
   4 -24   1  307.97   27.10
  -4 -24  -1  269.17   30.30
  -4 -24  -1  224.98   32.50
   3 -25  -1    2.60   13.10
  -3 -25   1   34.80   12.00
  -3 -25   1   22.60   18.50
   3 -25  -1   10.60   15.90
  -3 -25   1  -11.90   16.10
   3 -25  -1   14.10   15.20
  -3 -25   1    4.10   10.90
   3 -25  -1    2.00   18.50
  -3 -25   1  -13.40   13.30
  -2 -25   1   16.60   11.70
   2 -25  -1   18.70   14.50
  -2 -25   1   10.40   16.90
  -2 -25   1   23.00   18.50
   2 -25  -1   19.70   13.60
   2 -25  -1   21.10   16.50
  -2 -25   1   18.00   12.10
   2 -25  -1  -20.10   14.60
  -1 -25   1    3.20   12.60
   1 -25  -1   -6.80   12.40
   1 -25  -1   -0.60   16.40
  -1 -25   1    5.10   12.50
   1 -25  -1   -5.20   17.50
  -1 -25   1    1.20   15.30
  -1 -25   1    8.80   12.00
   1 -25  -1   -7.40   14.20
   1 -25  -1   -0.10   12.60
  -1 -25   1   -6.90   16.70
   0 -25  -1    2.40   12.70
   0 -25  -1   -7.60   14.00
   0 -25   1   -4.10   12.20
   0 -25   1   -3.30   16.10
   0 -25   1   -1.90   21.00
   0 -25   1   11.70   12.10
   0 -25  -1   23.40   11.80
   0 -25  -1   19.90   14.90
   0 -25   1   28.50   16.20
   0 -25  -1   20.00   16.70
   0 -25   1    8.80   12.20
  -1 -25  -1   27.40   13.20
   1 -25   1   11.10   14.40
   1 -25   1   18.40   18.00
   1 -25   1    0.90   13.50
  -1 -25  -1   12.40   15.10
   1 -25   1    1.70   12.90
  -1 -25  -1   -0.30   12.40
  -1 -25  -1   33.00   20.20
   1 -25   1    5.20   17.20
  -1 -25  -1    1.80   13.40
   1 -25   1   28.80   12.80
  -2 -25  -1   31.40   12.00
   2 -25   1   10.80   16.90
  -2 -25  -1   13.80   14.90
   2 -25   1   -5.70   14.00
  -2 -25  -1    3.60   11.50
  -2 -25  -1  -19.00   17.70
   2 -25   1   -7.80   13.70
   2 -25   1   32.70   15.70
   2 -25   1   -1.60   12.40
   3 -25   1   28.80   16.00
  -3 -25  -1   12.30   14.30
   3 -25   1   -1.30   14.50
  -3 -25  -1   25.20   11.10
   3 -25   1   21.20   17.10
   3 -25   1   -8.40   14.60
  -3 -25  -1  -18.30   14.90
   3 -25   1   39.60   13.80
  -3 -25  -1   23.50   19.40
 -12   0   2  206.58   28.10
  12   0  -2  225.68   23.30
 -12   0   2  152.08   26.10
  12   0  -2  155.78   27.10
 -12   0   2  190.78   28.80
  12   0  -2  126.09   26.10
  12   0  -2  204.78   27.90
 -12   0   2  155.38   27.20
 -11   0   2   11.80   12.10
  11   0  -2    9.20   12.00
 -11   0   2   24.40   13.30
  11   0  -2   18.10   10.00
 -11   0   2   33.90   14.40
  11   0  -2   13.60   12.70
 -11   0   2   13.40   13.50
  11   0  -2   -8.40   12.60
  11   0  -2   29.70   13.40
 -10   0   2  332.07   37.60
  10   0  -2  370.86   35.70
  10   0  -2  351.76   37.80
 -10   0   2  318.77   38.30
  10   0  -2  302.77   37.10
 -10   0   2  352.26   38.00
  10   0  -2  350.86   37.90
  -9   0   2    1.30    9.50
   9   0  -2   10.20    9.60
  -9   0   2    8.80   11.00
  -9   0   2   -3.30    9.90
   9   0  -2    3.10    7.40
   9   0  -2    5.60    9.50
   9   0  -2    7.30    9.70
   8   0  -2 1534.45  142.29
   8   0  -2 1583.54  141.09
   8   0  -2 1419.36  142.59
  -8   0   2 1486.15  142.09
  -8   0   2 1575.74  142.29
  -8   0   2 1466.75  142.59
   8   0  -2 1442.46  142.09
   8   0  -2 1361.46  141.99
  -8   0   2 1401.56  142.19
  -7   0   2   -0.40    6.60
   7   0  -2    3.60    7.10
   7   0  -2   -3.50    6.80
   7   0  -2   -8.80    6.70
  -7   0   2   -8.60    7.20
   7   0  -2   -8.50    5.10
  -7   0   2    1.60    6.90
   7   0  -2   -1.00    7.10
  -7   0   2    3.70    6.60
   6   0  -2 1018.70  102.49
  -6   0   2 1027.00  102.59
  -6   0   2 1074.19  102.09
  -6   0   2 1105.99  102.09
   6   0  -2 1126.59  101.39
  -6   0   2 1016.90  102.09
   6   0  -2 1064.29  101.99
   6   0  -2 1023.60  102.09
   6   0  -2 1067.29  102.19
   5   0  -2  105.69   13.00
  -5   0   2   81.89   12.60
   5   0  -2  129.59   14.40
  -5   0   2  114.79   13.30
  -4   0   2  822.22   80.09
   4   0  -2  868.71   80.09
  -4   0   2  902.11   80.49
   4   0  -2  839.02   80.59
   4   0  -2  851.01   80.39
   4   0  -2  847.22   80.89
  -4   0   2  771.92   80.49
  -4   0   2  845.62   80.49
   4   0  -2  815.92   80.59
  -4   0   2  815.22   80.69
   3   0  -2   -2.00    3.70
   3   0  -2   -0.90    3.30
  -3   0   2   -5.20    3.30
  -3   0   2   -2.00    3.30
   3   0  -2    1.30    3.00
  -3   0   2    0.60    3.40
   3   0  -2   -0.80    3.80
   3   0  -2   -0.40    2.90
  -3   0   2    1.30    2.80
  -3   0   2    0.00    3.00
   2   0  -2  105.59   10.30
   2   0  -2   90.39    9.60
   2   0  -2   77.89    9.70
  -2   0   2   87.09   11.80
  -2   0   2   95.39    9.50
  -2   0   2   87.69   10.10
  -2   0   2   91.89    9.70
   2   0  -2   81.69    9.80
   2   0  -2   84.49    9.50
  -2   0   2   99.59    9.80
   1   0  -2    2.20    2.00
   1   0  -2    0.20    2.00
   1   0  -2    0.80    2.00
  -1   0   2    1.40    1.90
  -1   0   2   -1.00    1.90
   1   0  -2    0.30    1.40
   1   0  -2    0.80    1.70
  -1   0   2    0.90    2.50
  -1   0  -2    0.40    2.40
  -1   0  -2    1.80    2.10
  -1   0  -2    0.10    2.40
   1   0   2   -1.00    1.80
   1   0   2    1.70    2.40
   1   0   2    1.50    2.10
   1   0   2   -0.40    2.30
  -1   0  -2    0.10    2.00
   2   0   2 5567.74  497.65
  -2   0  -2 5005.40  497.55
  -2   0  -2 5603.24  497.85
  -2   0  -2 4907.41  497.65
  -3   0  -2    0.50    3.70
   3   0   2   -1.30    3.60
  -3   0  -2   -2.00    3.50
   3   0   2   -2.00    3.30
  -3   0  -2    1.10    3.80
  -3   0  -2    1.20    3.90
   3   0   2    6.00    4.00
   3   0   2   -1.50    3.40
   3   0   2   -0.80    2.60
   4   0   2 2832.32  250.47
   4   0   2 2624.04  250.57
   4   0   2 2999.10  250.77
  -4   0  -2 2801.22  250.77
  -4   0  -2 2528.45  250.77
  -4   0  -2 2624.64  250.87
   4   0   2 2570.64  250.57
   4   0   2 2222.88  249.88
  -4   0  -2 2593.54  250.57
  -5   0  -2   55.49    9.90
  -5   0  -2   82.59   10.80
   5   0   2   53.89    9.60
  -5   0  -2   56.89    9.90
   6   0   2  855.91   78.29
  -6   0  -2  850.71   78.29
  -6   0  -2  904.01   78.69
   6   0   2  877.31   78.49
   6   0   2  772.92   77.79
   6   0   2  705.03   77.99
   6   0   2  791.92   77.19
   6   0   2  723.23   76.89
  -6   0  -2  776.92   78.49
  -6   0  -2  793.22   78.49
   7   0   2   -1.90    7.20
   7   0   2   -5.50    6.80
  -7   0  -2   -3.90    8.40
   7   0   2   -7.10    5.10
   7   0   2   -4.40    4.60
  -7   0  -2  -11.60    6.70
   7   0   2   -2.80    6.70
  -7   0  -2   -1.90    7.40
   7   0   2   -5.00    7.30
  -7   0  -2   -4.30    7.60
  -8   0  -2  169.08   21.00
   8   0   2  162.48   19.70
  -8   0  -2  165.58   20.90
   8   0   2  156.18   20.30
   8   0   2  143.79   20.20
   8   0   2  169.18   17.80
  -8   0  -2  160.98   21.10
  -8   0  -2  135.39   19.40
   8   0   2  147.69   19.90
   8   0   2  164.28   18.00
  -9   0  -2   -1.90   10.60
  -9   0  -2   -6.60   10.60
   9   0   2    0.20    9.00
   9   0   2   -6.70    6.70
   9   0   2   -7.50    9.10
   9   0   2   -1.70    9.40
   9   0   2   -2.30    6.30
  -9   0  -2   -9.90   10.20
   9   0   2    0.70    9.70
  -9   0  -2   -0.30   10.40
 -10   0  -2   51.79   15.60
  10   0   2   34.40   12.70
  10   0   2   73.99   11.50
 -10   0  -2   76.99   16.10
  10   0   2   53.89   14.80
  10   0   2   51.69   14.80
 -10   0  -2   48.20   21.40
  10   0   2   56.19   10.60
 -10   0  -2   55.69   15.00
  11   0   2   -2.40   11.20
 -11   0  -2  -12.90   14.00
 -11   0  -2    8.90   13.40
  11   0   2    6.90    9.60
 -11   0  -2    3.50   15.30
  11   0   2   -7.50   11.30
 -11   0  -2   11.00   13.60
  11   0   2   -2.50    8.50
  11   0   2   -8.40   11.40
  11   0   2    0.90   14.90
  12   0   2   69.19   12.70
  12   0   2   76.99   17.40
  12   0   2   38.20   16.70
 -12   0  -2   68.39   21.70
 -12   0  -2  102.19   20.90
 -12   0  -2   41.20   19.30
  12   0   2   73.89   20.60
 -12   0  -2   66.19   18.50
  12   0   2   42.00   14.70
  12   0   2   91.39   14.40
 -12  -1   2   16.80   15.00
  12  -1  -2   16.50   15.50
  12  -1  -2   30.90   16.30
  12  -1  -2   54.59   17.70
 -12  -1   2   26.10   13.50
  12  -1  -2   28.00   16.40
 -12  -1   2   30.90   17.00
 -12   1   2    7.00   14.10
  12   1  -2   52.49   19.10
 -12   1   2   53.89   18.00
  12   1  -2   29.00   10.50
  12   1  -2    8.10   14.00
  12   1  -2   26.50   11.40
 -12   1   2   -1.70   14.20
 -12   1   2   24.30   20.30
  12   1  -2   28.00   15.70
 -11  -1   2  749.82   77.69
  11  -1  -2  699.13   77.19
 -11  -1   2  767.12   77.99
  11  -1  -2  856.91   75.79
  11  -1  -2  835.82   77.69
 -11  -1   2  783.12   77.89
  11  -1  -2  822.72   78.29
 -11  -1   2  648.64   78.09
  11  -1  -2  644.04   77.59
  11   1  -2  628.24   77.59
  11   1  -2  859.11   75.09
 -11   1   2  804.22   78.49
 -11   1   2  762.62   77.19
 -11   1   2  731.73   78.79
  11   1  -2  797.52   77.69
 -11   1   2  764.92   77.59
  11   1  -2  846.52   78.29
  10  -1  -2   68.79   15.30
 -10  -1   2   78.69   15.30
  10  -1  -2   85.29   13.10
  10  -1  -2   56.09   14.60
 -10  -1   2   57.59   14.20
  10  -1  -2   47.40   13.80
 -10  -1   2   50.59   14.90
  10   1  -2   41.60   14.20
 -10   1   2   90.89   15.80
  10   1  -2   58.19   14.40
 -10   1   2   50.79   13.30
 -10   1   2   64.69   14.50
  10   1  -2   52.29   14.20
  10   1  -2   74.19   12.40
  -9  -1   2  843.42   84.29
   9  -1  -2  777.42   83.99
  -9  -1   2  827.02   83.79
  -9  -1   2  865.01   84.89
   9  -1  -2  884.91   84.09
   9  -1  -2  898.61   82.79
  -9  -1   2  873.21   83.99
   9  -1  -2  809.82   84.09
  -9   1   2  767.52   84.59
   9   1  -2  916.91   82.39
   9   1  -2  759.32   83.79
   9   1  -2  890.41   84.29
  -9   1   2  858.61   84.59
  -9   1   2  910.51   84.59
  -9   1   2  865.01   83.89
   9   1  -2  853.21   84.09
   8  -1  -2  106.19   15.00
   8  -1  -2  101.49   15.60
   8  -1  -2   97.49   14.70
  -8  -1   2  117.79   15.50
   8  -1  -2   99.09   13.60
   8  -1  -2   84.59   15.20
  -8  -1   2  117.09   15.70
  -8  -1   2  109.59   15.70
  -8  -1   2  104.89   15.30
   8   1  -2  100.89   16.30
  -8   1   2  107.69   15.40
   8   1  -2  107.59   13.10
   8   1  -2   84.89   14.80
  -8   1   2  100.79   15.50
   8   1  -2   93.49   15.40
  -8   1   2   94.99   15.60
  -8   1   2  107.19   16.00
   8   1  -2  109.39   15.70
  -7  -1   2  574.04   58.09
   7  -1  -2  512.05   57.39
   7  -1  -2  574.14   56.59
  -7  -1   2  617.64   57.49
   7  -1  -2  627.54   57.99
  -7  -1   2  512.65   57.49
   7  -1  -2  582.34   58.19
   7  -1  -2  602.04   57.69
  -7  -1   2  585.14   57.39
  -7   1   2  534.45   57.99
   7   1  -2  605.34   56.29
   7   1  -2  609.74   57.89
   7   1  -2  591.64   58.29
   7   1  -2  572.24   57.39
  -7   1   2  564.44   57.79
  -7   1   2  598.74   57.49
  -7   1   2  616.44   57.49
   7   1  -2  553.94   57.39
  -6  -1   2  274.47   29.60
   6  -1  -2  273.67   29.70
   6  -1  -2  273.97   29.30
   6  -1  -2  274.57   28.40
   6  -1  -2  272.67   29.00
  -6  -1   2  294.77   29.50
   6  -1  -2  267.77   29.30
  -6  -1   2  286.77   29.20
  -6  -1   2  289.17   29.00
   6   1  -2  256.97   29.20
   6   1  -2  282.97   29.70
   6   1  -2  276.77   29.00
   6   1  -2  276.67   29.30
  -6   1   2  259.97   29.60
  -6   1   2  299.17   29.20
  -6   1   2  304.77   29.20
  -6   1   2  254.77   29.20
   6   1  -2  305.77   28.20
   5  -1  -2  291.37   28.90
   5  -1  -2  304.57   30.00
   5  -1  -2  252.87   29.40
  -5  -1   2  277.37   29.70
  -5  -1   2  259.77   28.50
  -5  -1   2  297.37   30.00
   5  -1  -2  293.37   29.80
   5  -1  -2  284.57   29.60
  -5  -1   2  298.37   29.30
  -5  -1   2  276.47   29.40
   5   1  -2  273.77   29.30
   5   1  -2  291.97   29.70
   5   1  -2  299.97   28.60
   5   1  -2  300.47   29.70
  -5   1   2  310.07   29.50
  -5   1   2  293.67   30.20
  -5   1   2  257.97   28.90
   5   1  -2  307.27   30.00
  -5   1   2  339.47   29.80
  -5   1   2  284.67   29.60
   4  -1  -2  121.09   13.10
   4  -1  -2   96.79   13.10
   4  -1  -2  112.79   13.50
  -4  -1   2  121.89   13.00
   4  -1  -2  121.49   13.80
  -4  -1   2  146.39   14.00
  -4  -1   2  121.79   13.50
   4  -1  -2  118.89   12.90
  -4  -1   2  107.89   12.40
  -4  -1   2  109.09   13.20
  -4   1   2  122.49   13.20
   4   1  -2  112.09   12.90
  -4   1   2  141.99   13.90
   4   1  -2  113.39   13.30
   4   1  -2  110.09   13.40
  -4   1   2  104.09   12.70
  -4   1   2  105.29   13.30
   4   1  -2  127.59   14.30
   4   1  -2  120.49   12.50
  -4   1   2  120.39   13.20
  -3  -1   2  142.19   14.80
   3  -1  -2  148.19   14.70
   3  -1  -2  130.69   14.30
  -3  -1   2  139.09   14.00
  -3  -1   2  150.58   14.20
  -3  -1   2  154.28   14.60
  -3  -1   2  130.89   14.60
   3  -1  -2  113.89   14.50
   3  -1  -2  132.69   14.80
   3  -1  -2  127.39   14.60
  -3   1   2  127.29   14.70
   3   1  -2  152.28   14.10
   3   1  -2  127.09   14.60
  -3   1   2  138.49   14.40
  -3   1   2  139.99   14.50
   3   1  -2  137.79   14.30
   3   1  -2  140.79   15.10
   3   1  -2  122.59   14.50
  -3   1   2  131.59   14.60
  -3   1   2  160.78   14.50
  -2  -1   2    1.50    2.70
   2  -1  -2    1.60    2.90
   2  -1  -2   -0.90    2.70
  -2  -1   2    1.30    2.00
  -2  -1   2   -0.30    3.20
  -2  -1   2   -0.30    2.30
   2  -1  -2    0.40    2.90
  -2  -1   2    0.60    2.80
   2  -1  -2    0.50    3.10
   2  -1  -2   -0.90    2.90
  -2   1   2   -0.70    2.90
   2   1  -2   -0.10    2.30
   2   1  -2    1.40    3.30
   2   1  -2    2.90    2.60
   2   1  -2   -0.60    2.80
  -2   1   2    0.10    2.70
  -2   1   2    1.60    2.90
  -2   1   2    2.20    2.60
  -2   1   2    0.10    3.10
   2   1  -2    0.80    2.10
   1  -1  -2    2.10    2.40
  -1  -1   2    4.70    2.10
   1  -1  -2    3.80    1.90
  -1  -1   2    4.20    1.10
  -1  -1   2    3.30    2.60
  -1  -1   2    4.20    3.00
   1  -1  -2    3.80    2.20
   1  -1  -2    2.70    2.00
  -1  -1   2    2.20    2.00
   1   1  -2    3.00    2.50
  -1   1   2    5.40    2.20
  -1   1   2    5.70    2.40
   1   1  -2    3.60    2.20
   1   1  -2    6.30    2.40
   1   1  -2    2.20    1.00
   1   1  -2    2.80    2.20
  -1   1   2    5.00    2.60
   0  -1   2   17.00    2.70
   0  -1  -2   14.30    2.70
   0  -1  -2   20.10    3.50
   0  -1  -2   13.60    2.70
   0  -1   2   21.20    2.20
   0  -1   2   15.80    3.50
   0  -1  -2   17.90    3.10
   0   1  -2   23.20    3.20
   0   1  -2   10.70    2.60
   0   1   2   17.20    2.80
   0   1   2   18.00    2.80
   0   1   2   18.50    3.10
   0   1  -2   16.60    2.10
   1  -1   2  144.69   14.40
   1  -1   2  145.29   14.10
  -1  -1  -2  125.09   14.30
   1  -1   2  154.38   14.50
  -1   1  -2  141.39   14.30
  -1   1  -2  153.38   14.60
  -1   1  -2  146.19   14.30
   1   1   2  143.59   14.70
   1   1   2  152.18   14.10
  -1   1  -2  130.49   14.10
  -2  -1  -2   87.49    9.30
   2  -1   2   88.89    9.00
   2  -1   2   70.69    8.60
  -2  -1  -2   69.59    8.90
   2  -1   2   70.69    8.40
   2  -1   2   84.29    9.10
  -2  -1  -2   75.69    8.20
  -2  -1  -2   82.29    8.70
  -2  -1  -2   67.29    8.70
   2  -1   2   79.89    8.90
   2   1   2   84.99    9.00
  -2   1  -2   73.89    8.90
  -2   1  -2   70.69    8.70
   2   1   2   69.79    8.50
   2   1   2   74.69    8.70
   2   1   2   90.49    9.20
  -2   1  -2   84.89    9.10
  -3  -1  -2 1094.99  105.29
   3  -1   2 1016.10  104.99
   3  -1   2 1019.00  105.39
   3  -1   2 1136.39  105.19
  -3  -1  -2 1041.30  105.29
  -3  -1  -2 1185.28  105.79
   3  -1   2 1083.79  105.39
  -3  -1  -2 1054.79  105.39
   3   1   2 1121.69  105.49
   3   1   2 1117.59  105.29
  -3   1  -2 1078.69  105.49
   3   1   2 1232.28  105.69
   3   1   2 1189.68  105.39
  -3   1  -2 1201.88  105.59
   3   1   2 1052.19  104.69
  -3   1  -2 1147.79  105.59
  -3   1  -2 1015.80  105.19
  -4  -1  -2   20.00    6.10
  -4  -1  -2   19.30    6.40
   4  -1   2   27.00    5.90
   4  -1   2   17.00    5.60
   4  -1   2   17.90    5.40
  -4  -1  -2   18.10    5.90
  -4  -1  -2   22.10    5.80
   4  -1   2   25.10    5.90
  -4   1  -2   10.60    5.40
  -4   1  -2   22.40    5.90
   4   1   2   15.70    5.70
  -4   1  -2   18.50    5.80
  -4   1  -2   25.40    6.60
   4   1   2   23.60    5.40
   4   1   2   15.80    3.70
   4   1   2   17.90    5.40
   4   1   2   21.90    5.80
  -5  -1  -2  953.70   97.99
   5  -1   2 1000.00   97.89
  -5  -1  -2 1096.19   98.19
  -5  -1  -2 1091.79   98.29
   5  -1   2  929.11   97.49
   5  -1   2 1112.59   98.09
   5  -1   2 1126.89   98.09
  -5  -1  -2  995.30   97.79
   5   1   2 1036.30   97.69
   5   1   2  964.70   97.79
   5   1   2  914.31   96.69
   5   1   2 1054.39   97.99
  -5   1  -2  973.10   97.79
  -5   1  -2  961.90   98.19
  -5   1  -2 1108.79   98.09
  -5   1  -2  994.10   97.99
   5   1   2  988.10   97.79
   6  -1   2  102.79   14.20
   6  -1   2   90.69   13.90
  -6  -1  -2  110.59   14.10
   6  -1   2  118.89   14.20
  -6  -1  -2  129.09   14.80
   6  -1   2   99.59   13.10
  -6  -1  -2  111.39   14.10
   6  -1   2   98.49   12.50
  -6  -1  -2  101.09   13.90
  -6   1  -2  115.19   13.80
   6   1   2  102.19   14.20
  -6   1  -2  104.59   14.20
  -6   1  -2  102.49   14.30
   6   1   2  100.69   12.00
   6   1   2   90.79   11.70
   6   1   2  100.09   13.00
   6   1   2  107.69   14.20
  -6   1  -2   99.59   14.10
   6   1   2  124.79   14.00
   7  -1   2  401.46   39.30
   7  -1   2  402.06   40.50
  -7  -1  -2  394.16   40.70
   7  -1   2  407.46   40.20
   7  -1   2  423.86   40.90
   7  -1   2  355.96   38.90
   7  -1   2  370.46   40.30
  -7  -1  -2  395.36   40.50
  -7  -1  -2  390.96   40.70
  -7  -1  -2  422.66   40.90
   7   1   2  406.66   40.70
  -7   1  -2  426.96   40.80
   7   1   2  353.36   38.50
   7   1   2  383.66   38.80
   7   1   2  412.86   40.10
  -7   1  -2  411.46   41.20
   7   1   2  351.56   40.30
  -7   1  -2  426.36   40.50
  -7   1  -2  343.87   40.90
   7   1   2  423.76   40.80
   8  -1   2   -5.00    8.10
  -8  -1  -2   -3.60    9.20
  -8  -1  -2    0.00    9.10
   8  -1   2   -8.90    6.30
  -8  -1  -2   -2.50    8.60
   8  -1   2    2.70    8.20
   8  -1   2    4.90    8.50
   8  -1   2   -7.70    8.50
   8  -1   2   -3.80    5.90
  -8  -1  -2   -3.90    9.90
   8   1   2  -16.80    7.30
   8   1   2   -3.60    5.20
  -8   1  -2   -1.20    8.90
  -8   1  -2    0.30    8.60
  -8   1  -2    2.50   10.20
   8   1   2   -7.90    5.40
   8   1   2    6.30    8.30
   8   1   2   -3.00    8.60
  -8   1  -2    4.60    9.60
   8   1   2   -1.10    8.10
   9  -1   2  356.86   36.90
  -9  -1  -2  338.17   37.40
  -9  -1  -2  389.46   38.60
   9  -1   2  382.56   35.60
   9  -1   2  284.77   36.30
   9  -1   2  356.76   37.30
   9  -1   2  357.56   37.10
   9  -1   2  306.77   34.90
  -9  -1  -2  369.56   38.20
  -9  -1  -2  353.66   38.10
  -9   1  -2  362.66   38.10
  -9   1  -2  311.47   37.50
   9   1   2  348.37   34.80
  -9   1  -2  337.57   37.80
   9   1   2  350.96   37.20
   9   1   2  350.86   36.60
   9   1   2  323.47   34.30
   9   1   2  295.97   37.00
  -9   1  -2  319.17   37.40
   9   1   2  364.96   37.20
  10  -1   2   31.20   13.10
  10  -1   2   11.60   13.60
  10  -1   2   32.60   11.40
  10  -1   2   20.70    9.50
 -10  -1  -2    7.10   13.50
 -10  -1  -2   25.30   13.80
 -10  -1  -2   18.30   13.40
 -10  -1  -2   12.70   12.50
  10  -1   2   14.00    8.70
 -10   1  -2   23.80   12.40
  10   1   2   15.20   12.60
 -10   1  -2   25.00   13.00
  10   1   2   19.50    7.70
  10   1   2   25.30    8.70
 -10   1  -2    5.70   13.20
  10   1   2    3.00    9.90
  10   1   2   21.30   13.20
 -11  -1  -2  271.27   34.30
  11  -1   2  294.07   35.40
  11  -1   2  271.77   34.60
  11  -1   2  337.07   32.10
  11  -1   2  318.37   33.90
 -11  -1  -2  286.47   35.90
 -11  -1  -2  287.67   35.70
  11  -1   2  260.17   31.10
  11  -1   2  234.18   34.40
 -11  -1  -2  321.27   35.50
  11   1   2  326.17   34.40
 -11   1  -2  278.37   35.30
  11   1   2  326.87   35.30
  11   1   2  293.27   35.30
 -11   1  -2  296.37   36.30
 -11   1  -2  306.97   34.80
  11   1   2  221.78   33.10
  11   1   2  309.97   31.10
  11   1   2  279.87   30.50
 -11   1  -2  276.87   36.20
 -12  -1  -2   74.99   20.10
  12  -1   2  111.69   23.00
 -12  -1  -2   85.89   19.70
  12  -1   2   98.09   16.20
  12  -1   2  108.69   20.00
  12  -1   2  120.99   18.40
 -12  -1  -2   91.69   22.60
 -12  -1  -2  127.69   22.40
  12  -1   2   95.49   19.00
  12   1   2   83.89   19.60
 -12   1  -2   99.29   21.00
  12   1   2  104.19   23.00
  12   1   2   78.79   17.90
  12   1   2   69.19   18.60
 -12   1  -2   78.39   19.70
 -12   1  -2  104.89   26.60
  12   1   2   88.09   15.00
  12   1   2  114.09   16.40
 -12  -2   2  100.99   21.70
  12  -2  -2  138.39   22.10
 -12  -2   2  123.89   22.10
  12  -2  -2  114.79   22.50
  12  -2  -2  144.09   23.20
 -12  -2   2  119.89   22.40
 -12  -2   2   98.89   20.50
 -12   2   2  102.69   23.90
 -12   2   2  108.19   22.60
  12   2  -2  144.79   18.00
  12   2  -2   88.39   20.20
 -12   2   2  115.09   22.50
  12   2  -2  118.19   21.90
  12   2  -2   99.09   18.80
  12   2  -2  140.69   22.90
 -12   2   2   96.99   20.10
  12   2  -2  111.19   16.40
  11  -2  -2  143.49   20.80
  11  -2  -2  133.39   18.80
 -11  -2   2  105.59   20.40
  11  -2  -2   99.39   19.60
 -11  -2   2  110.99   20.10
 -11  -2   2  115.99   21.10
 -11  -2   2  141.79   22.00
  11  -2  -2  107.59   20.20
  11   2  -2  141.49   21.10
 -11   2   2  126.09   21.60
 -11   2   2   88.19   19.30
  11   2  -2  140.39   16.70
 -11   2   2  132.59   20.40
 -11   2   2  114.59   21.40
  11   2  -2  146.09   21.50
  11   2  -2  136.59   21.00
 -10  -2   2   98.09   17.10
 -10  -2   2   83.89   17.60
  10  -2  -2   94.69   15.30
  10  -2  -2   68.29   15.50
 -10  -2   2  107.29   17.60
  10  -2  -2  110.79   17.20
  10  -2  -2   64.79   16.50
 -10   2   2   99.19   16.90
 -10   2   2   83.89   17.00
 -10   2   2  118.59   17.40
  10   2  -2   81.89   16.80
  10   2  -2  105.19   17.00
  10   2  -2   93.29   13.40
  10   2  -2   90.89   17.10
  -9  -2   2  117.59   17.70
   9  -2  -2  116.29   18.90
   9  -2  -2  129.99   18.20
  -9  -2   2  111.99   19.60
   9  -2  -2  136.29   16.70
  -9  -2   2  112.39   17.70
   9  -2  -2  115.59   18.70
  -9  -2   2  130.29   18.80
   9   2  -2  123.49   18.30
   9   2  -2  126.89   18.30
   9   2  -2  117.39   17.90
  -9   2   2  123.29   17.80
   9   2  -2  124.19   18.60
  -9   2   2  116.89   18.60
  -9   2   2  114.19   20.30
   9   2  -2  128.69   15.30
  -9   2   2  127.79   18.40
   8  -2  -2  271.37   31.00
   8  -2  -2  255.67   30.70
  -8  -2   2  297.87   30.90
   8  -2  -2  290.87   30.60
  -8  -2   2  283.77   31.10
  -8  -2   2  294.27   30.80
   8  -2  -2  304.17   30.70
  -8  -2   2  294.47   30.60
   8  -2  -2  304.57   29.70
  -8   2   2  283.27   31.10
  -8   2   2  250.17   30.10
   8   2  -2  301.17   28.60
   8   2  -2  237.78   30.30
  -8   2   2  278.07   30.60
   8   2  -2  285.97   30.80
   8   2  -2  275.07   30.40
   8   2  -2  283.37   31.30
  -8   2   2  255.17   31.10
  -7  -2   2  178.38   23.10
   7  -2  -2  208.08   23.80
  -7  -2   2  220.78   23.30
  -7  -2   2  212.08   22.80
   7  -2  -2  193.08   22.00
   7  -2  -2  218.68   23.40
   7  -2  -2  179.38   23.20
  -7  -2   2  221.48   24.10
   7  -2  -2  212.88   23.00
  -7   2   2  247.68   23.20
   7   2  -2  200.18   22.90
   7   2  -2  210.38   21.20
  -7   2   2  213.38   23.00
   7   2  -2  185.28   23.60
  -7   2   2  210.48   24.30
   7   2  -2  191.68   22.90
   7   2  -2  207.28   22.90
  -7   2   2  175.98   22.70
   6  -2  -2  699.93   70.09
   6  -2  -2  722.63   69.59
   6  -2  -2  633.64   69.99
  -6  -2   2  723.13   69.99
  -6  -2   2  678.73   70.09
   6  -2  -2  789.32   70.49
  -6  -2   2  683.83   70.49
   6  -2  -2  762.22   70.29
  -6  -2   2  761.12   69.99
   6   2  -2  712.43   69.89
  -6   2   2  768.52   69.99
  -6   2   2  667.33   70.29
   6   2  -2  699.23   69.99
   6   2  -2  658.93   69.99
  -6   2   2  776.82   70.19
   6   2  -2  729.33   70.49
   6   2  -2  760.22   68.89
  -6   2   2  686.63   70.19
   5  -2  -2  553.34   55.79
   5  -2  -2  536.75   55.69
  -5  -2   2  567.84   55.79
  -5  -2   2  535.45   54.59
  -5  -2   2  586.04   55.59
  -5  -2   2  623.04   55.59
  -5  -2   2  558.84   55.99
   5  -2  -2  577.04   55.79
   5  -2  -2  603.24   55.39
   5  -2  -2  579.54   56.09
  -5   2   2  521.15   55.29
   5   2  -2  579.84   55.49
   5   2  -2  528.45   55.59
  -5   2   2  507.95   55.59
  -5   2   2  619.04   55.79
   5   2  -2  627.04   54.69
   5   2  -2  622.34   56.19
  -5   2   2  581.74   55.59
   5   2  -2  552.74   55.69
  -5   2   2  507.75   55.89
   4  -2  -2 1291.57  108.59
  -4  -2   2 1161.08  108.69
   4  -2  -2 1165.28  108.39
  -4  -2   2 1063.19  107.49
  -4  -2   2 1154.38  108.19
   4  -2  -2 1134.69  108.39
   4  -2  -2 1124.59  108.09
  -4  -2   2 1030.50  108.19
  -4  -2   2 1182.48  108.09
   4  -2  -2 1099.29  108.19
   4   2  -2 1142.29  107.99
  -4   2   2 1261.57  108.39
   4   2  -2 1127.89  108.29
  -4   2   2 1178.48  108.19
  -4   2   2 1011.10  108.19
  -4   2   2  965.60  107.99
   4   2  -2 1128.29  108.79
   4   2  -2 1139.79  107.49
  -4   2   2 1213.68  108.69
   4   2  -2 1083.89  108.19
   3  -2  -2  761.22   74.49
  -3  -2   2  766.82   74.39
  -3  -2   2  800.62   74.39
  -3  -2   2  799.22   73.89
  -3  -2   2  770.32   74.19
   3  -2  -2  756.12   74.29
   3  -2  -2  721.43   74.59
   3  -2  -2  752.92   74.39
  -3  -2   2  859.01   74.79
  -3   2   2  862.31   74.59
  -3   2   2  746.83   74.39
   3   2  -2  820.72   74.89
  -3   2   2  726.43   74.49
  -3   2   2  776.82   74.39
   3   2  -2  843.72   73.89
  -3   2   2  729.73   74.39
   3   2  -2  735.13   74.29
   3   2  -2  848.12   74.19
   3   2  -2  680.63   74.29
   2  -2  -2 1743.73  164.58
   2  -2  -2 1683.03  164.38
  -2  -2   2 1714.33  163.98
  -2  -2   2 1963.30  164.48
  -2  -2   2 1802.52  164.28
   2  -2  -2 1493.75  164.28
  -2  -2   2 1972.70  164.78
  -2  -2   2 1657.83  164.18
   2  -2  -2 1797.42  164.38
   2  -2  -2 1468.45  164.28
  -2   2   2 1843.02  164.38
   2   2  -2 1675.93  164.08
   2   2  -2 1582.24  164.28
  -2   2   2 1628.84  164.28
  -2   2   2 1769.02  164.38
   2   2  -2 1893.21  164.78
  -2   2   2 1603.34  164.38
   2   2  -2 1949.51  164.18
   1  -2  -2  370.76   33.60
  -1  -2   2  391.66   33.60
   1  -2  -2  315.57   33.80
  -1  -2   2  325.07   33.20
   1   2  -2  406.76   34.20
  -1   2   2  350.46   34.00
  -1   2   2  324.77   33.60
   1   2  -2  329.17   33.60
   0  -2  -2  632.44   64.49
   0  -2   2  638.94   64.59
   0  -2   2  696.13   64.49
   0  -2   2  666.23   64.69
   0  -2  -2  745.13   64.89
   0  -2  -2  708.53   64.59
   0   2   2  738.33   64.59
   0   2  -2  678.63   64.49
   0   2   2  661.53   64.69
   0   2  -2  704.53   64.69
   0   2  -2  611.94   64.29
  -1  -2  -2  170.78   18.40
  -1  -2  -2  175.48   18.00
  -1  -2  -2  196.08   18.30
   1  -2   2  172.08   18.30
   1  -2   2  181.58   18.40
   1   2   2  188.48   18.20
  -1   2  -2  184.38   18.50
  -1   2  -2  213.08   19.00
   1   2   2  181.78   18.00
  -1   2  -2  209.68   18.40
  -2  -2  -2   66.49    7.80
   2  -2   2   58.29    7.40
  -2  -2  -2   47.60    6.70
   2  -2   2   47.80    6.70
  -2  -2  -2   44.40    6.30
   2  -2   2   54.09    6.30
   2  -2   2   45.80    6.60
  -2  -2  -2   54.69    5.60
  -2  -2  -2   50.89    6.40
   2  -2   2   46.00    6.40
  -2   2  -2   49.70    6.30
  -2   2  -2   52.99    6.50
   2   2   2   48.40    6.30
   2   2   2   46.40    6.30
  -2   2  -2   44.20    6.40
   2   2   2   61.99    7.70
   2   2   2   49.30    6.60
  -2   2  -2   52.39    7.70
   3  -2   2  176.68   18.70
  -3  -2  -2  195.48   18.60
  -3  -2  -2  176.68   18.50
   3  -2   2  157.28   18.60
   3  -2   2  199.18   19.10
  -3   2  -2  160.78   18.70
  -3   2  -2  178.48   19.10
   3   2   2  161.98   18.50
   3   2   2  188.68   18.60
   3   2   2  196.58   19.10
  -3   2  -2  201.08   18.90
   3   2   2  190.58   17.80
  -3   2  -2  175.08   18.60
   3   2   2  175.78   18.40
  -4  -2  -2 1270.67  127.39
  -4  -2  -2 1301.27  127.59
  -4  -2  -2 1459.45  127.99
   4  -2   2 1503.55  127.89
   4  -2   2 1255.27  127.59
   4  -2   2 1347.67  127.49
  -4  -2  -2 1389.76  127.59
   4  -2   2 1217.48  127.29
   4   2   2 1393.16  127.49
   4   2   2 1390.66  127.39
   4   2   2 1287.97  127.69
   4   2   2 1337.17  127.49
  -4   2  -2 1276.57  127.59
   4   2   2 1228.28  126.49
  -4   2  -2 1315.47  127.39
  -4   2  -2 1284.07  127.79
  -4   2  -2 1456.95  127.69
  -5  -2  -2  251.77   23.50
  -5  -2  -2  207.48   23.00
  -5  -2  -2  205.88   23.10
   5  -2   2  206.68   22.40
   5  -2   2  179.18   22.50
   5  -2   2  216.48   23.10
   5  -2   2  216.48   22.90
  -5  -2  -2  231.08   22.90
  -5   2  -2  229.78   23.30
   5   2   2  248.18   23.20
   5   2   2  204.08   21.10
   5   2   2  203.08   22.70
   5   2   2  248.48   22.90
  -5   2  -2  200.78   23.10
   5   2   2  195.28   21.20
  -5   2  -2  206.58   23.30
  -5   2  -2  192.58   22.80
   5   2   2  218.18   22.50
  -6  -2  -2  357.06   35.70
   6  -2   2  339.37   34.60
   6  -2   2  290.07   35.20
  -6  -2  -2  315.17   35.20
   6  -2   2  367.36   35.10
   6  -2   2  395.36   35.60
  -6  -2  -2  387.96   36.10
  -6  -2  -2  349.96   35.70
   6  -2   2  346.17   35.20
   6   2   2  364.96   35.30
  -6   2  -2  365.96   35.50
  -6   2  -2  309.57   35.60
   6   2   2  352.16   34.80
  -6   2  -2  355.56   35.40
   6   2   2  323.37   33.60
   6   2   2  366.96   35.60
   6   2   2  324.97   33.50
   6   2   2  317.17   35.20
  -6   2  -2  328.67   36.00
  -7  -2  -2  164.78   18.30
   7  -2   2  150.48   17.20
   7  -2   2  133.39   17.00
   7  -2   2  128.99   16.30
  -7  -2  -2  135.39   18.10
   7  -2   2  144.59   16.70
  -7  -2  -2  153.38   17.80
  -7  -2  -2  134.09   17.70
   7  -2   2  130.09   17.70
   7   2   2  143.59   17.30
   7   2   2  127.59   15.00
  -7   2  -2  143.29   17.80
   7   2   2  109.49   17.20
   7   2   2  119.39   16.80
  -7   2  -2  141.49   18.80
  -7   2  -2  148.69   17.50
  -7   2  -2  138.49   18.20
   7   2   2  142.59   17.00
   7   2   2  129.89   14.60
  -8  -2  -2   36.30   10.70
   8  -2   2   22.10    7.90
  -8  -2  -2   26.90   10.80
   8  -2   2   27.20    9.70
  -8  -2  -2   19.10   11.10
   8  -2   2   31.90   10.10
   8  -2   2   26.10    8.50
  -8  -2  -2   39.30   11.40
   8  -2   2   29.60   10.40
   8  -2   2   23.20    9.80
  -8   2  -2   17.60   10.10
   8   2   2   26.90    6.70
   8   2   2   22.90    9.70
   8   2   2   27.30    9.00
  -8   2  -2   25.70   10.00
  -8   2  -2   19.50    9.80
   8   2   2   32.10    9.90
  -8   2  -2   20.90   10.70
   8   2   2   29.90   10.70
   8   2   2   25.40    6.00
   9  -2   2   53.59   12.90
  -9  -2  -2   61.39   13.90
  -9  -2  -2   45.90   13.80
  -9  -2  -2   49.50   12.90
   9  -2   2   37.40   11.70
   9  -2   2   48.00   10.80
   9  -2   2   37.90    9.60
   9  -2   2   48.10   12.60
  -9  -2  -2   43.40   13.30
   9  -2   2   21.00   11.30
   9   2   2   51.39    8.10
  -9   2  -2   36.70   13.10
   9   2   2   47.70   11.90
  -9   2  -2   49.30   12.90
   9   2   2   45.00   12.70
  -9   2  -2   44.20   14.20
   9   2   2   53.89   13.00
  -9   2  -2   57.29   14.20
   9   2   2   53.99   12.90
   9   2   2   62.09    9.10
 -10  -2  -2    3.30   12.90
  10  -2   2   -2.20   10.70
  10  -2   2   -6.20   15.30
 -10  -2  -2    5.70   12.30
  10  -2   2   -0.20    8.00
  10  -2   2   18.60   12.60
 -10  -2  -2    7.40   12.20
 -10  -2  -2   -8.10   12.50
  10  -2   2   16.60    9.50
 -10   2  -2  -14.70   17.10
 -10   2  -2    1.10   12.00
  10   2   2    7.00   11.90
 -10   2  -2    2.70   10.90
  10   2   2   10.00    6.00
 -10   2  -2    8.30   13.40
  10   2   2    1.30   10.40
  10   2   2   13.00   12.20
  10   2   2   11.00    7.40
  11  -2   2   -4.00   10.70
  11  -2   2   15.00    9.00
 -11  -2  -2   -5.40   12.70
  11  -2   2    5.90   14.70
 -11  -2  -2   17.60   14.40
  11  -2   2  -10.00   13.10
 -11  -2  -2   -6.20   13.10
 -11  -2  -2   -1.90   15.40
  11  -2   2   -1.80   11.70
  11  -2   2   10.30   11.30
 -11   2  -2  -23.50   14.70
  11   2   2   -6.00    6.60
  11   2   2   -5.60   12.30
 -11   2  -2    7.60   14.20
  11   2   2   -3.20   11.90
 -11   2  -2   11.50   15.30
  11   2   2   -1.60    8.10
  11   2   2  -14.50   13.60
 -11   2  -2    6.90   12.50
  11   2   2   -4.80   12.10
  12  -2   2    7.90   10.60
  12  -2   2    3.40   17.70
 -12  -2  -2    6.30   14.20
  12  -2   2    6.50   13.10
  12  -2   2    4.30   13.20
 -12  -2  -2  -24.70   15.60
 -12  -2  -2    3.50   16.40
  12  -2   2   -7.70   14.40
 -12  -2  -2   -1.00   19.00
 -12   2  -2  -16.30   18.10
 -12   2  -2   -4.70   14.20
  12   2   2   -9.80    7.20
  12   2   2  -15.20   14.30
  12   2   2   -2.30   13.80
  12   2   2   -1.40   17.10
 -12   2  -2  -13.30   13.90
 -12   2  -2    8.70   18.40
  12   2   2   -3.40    9.60
  12   2   2    8.50   14.90
 -12  -3   2  292.57   34.60
 -12  -3   2  283.87   34.90
  12  -3  -2  235.78   35.10
 -12  -3   2  292.47   35.90
  12  -3  -2  317.87   37.20
  12  -3  -2  310.17   33.30
  12  -3  -2  339.67   36.00
  12   3  -2  241.48   35.40
 -12   3   2  260.77   35.70
  12   3  -2  273.67   39.60
  12   3  -2  289.57   30.20
  12   3  -2  303.67   37.30
  12   3  -2  276.27   38.70
 -12   3   2  251.27   35.40
 -12   3   2  275.27   36.10
 -12   3   2  260.57   34.60
  12   3  -2  274.67   29.50
 -11  -3   2   99.29   19.10
 -11  -3   2   80.89   18.60
 -11  -3   2  102.19   19.00
  11  -3  -2  117.89   20.10
  11  -3  -2  120.29   19.20
  11  -3  -2  107.99   17.20
  11  -3  -2   79.39   17.70
 -11  -3   2   73.79   17.40
  11  -3  -2   87.59   18.90
 -11   3   2   70.29   16.70
  11   3  -2   87.29   19.00
  11   3  -2  125.49   19.70
  11   3  -2   95.09   13.00
 -11   3   2   71.59   18.70
 -11   3   2   86.69   18.90
 -11   3   2  100.79   19.00
  11   3  -2  109.59   18.90
  11   3  -2   86.89   13.80
  10  -3  -2  580.24   57.59
 -10  -3   2  600.74   57.69
  10  -3  -2  606.14   56.39
  10  -3  -2  462.35   57.09
 -10  -3   2  547.75   58.99
 -10  -3   2  544.25   57.69
  10  -3  -2  575.14   57.89
 -10   3   2  550.54   57.09
  10   3  -2  483.05   56.89
 -10   3   2  510.45   58.99
  10   3  -2  614.44   54.59
 -10   3   2  550.04   57.59
  10   3  -2  563.84   57.19
  10   3  -2  549.65   56.99
 -10   3   2  576.54   57.79
   9  -3  -2  180.18   22.10
   9  -3  -2  157.58   21.90
  -9  -3   2  185.98   22.40
   9  -3  -2  194.08   21.00
   9  -3  -2  168.08   23.40
  -9  -3   2  185.88   22.30
  -9  -3   2  172.38   23.00
  -9  -3   2  162.38   22.10
  -9   3   2  166.88   24.10
   9   3  -2  142.69   21.50
   9   3  -2  172.28   22.40
  -9   3   2  174.08   21.70
  -9   3   2  177.88   22.60
  -9   3   2  185.68   22.70
   9   3  -2  195.78   19.20
   9   3  -2  142.79   22.60
   9   3  -2  173.08   21.90
  -8  -3   2  388.16   40.20
   8  -3  -2  367.76   40.20
   8  -3  -2  375.66   40.40
   8  -3  -2  391.76   40.10
   8  -3  -2  382.96   40.60
  -8  -3   2  383.86   39.70
  -8  -3   2  422.86   40.10
   8  -3  -2  381.26   39.10
  -8  -3   2  396.36   40.60
   8   3  -2  339.17   40.90
   8   3  -2  399.36   40.10
   8   3  -2  378.86   39.90
  -8   3   2  381.66   40.30
  -8   3   2  390.66   39.80
   8   3  -2  406.76   37.90
  -8   3   2  385.96   40.80
   8   3  -2  349.47   39.90
  -7  -3   2   49.10    9.90
   7  -3  -2   62.59   10.70
   7  -3  -2   49.20   10.80
  -7  -3   2   48.70   10.40
   7  -3  -2   55.09   10.10
   7  -3  -2   54.19   11.00
  -7  -3   2   66.19   10.80
   7  -3  -2   56.39   11.10
  -7  -3   2   48.60   10.70
   7   3  -2   60.99    8.00
   7   3  -2   59.09   10.50
   7   3  -2   54.99   10.70
  -7   3   2   54.29   10.20
   7   3  -2   48.40   11.00
  -7   3   2   51.69   11.20
  -7   3   2   58.59   10.60
   7   3  -2   49.80   10.60
  -7   3   2   59.49   11.00
   6  -3  -2  244.38   28.30
   6  -3  -2  262.07   28.10
  -6  -3   2  271.97   27.80
   6  -3  -2  257.27   28.50
  -6  -3   2  251.47   28.10
  -6  -3   2  254.67   28.10
   6  -3  -2  266.97   28.00
  -6  -3   2  275.77   28.00
   6  -3  -2  255.07   27.40
   6   3  -2  302.67   26.40
   6   3  -2  257.37   27.70
  -6   3   2  259.77   28.00
  -6   3   2  294.67   28.00
  -6   3   2  256.47   27.70
   6   3  -2  233.88   27.80
  -6   3   2  280.67   28.70
   6   3  -2  275.37   28.00
   6   3  -2  277.27   28.90
  -5  -3   2  337.97   31.60
   5  -3  -2  292.37   31.40
  -5  -3   2  328.37   31.00
  -5  -3   2  288.47   29.80
  -5  -3   2  289.87   31.20
   5  -3  -2  318.87   31.40
   5  -3  -2  300.37   30.80
   5  -3  -2  325.97   31.70
  -5  -3   2  336.97   31.20
   5  -3  -2  291.47   31.50
   5   3  -2  294.77   31.90
  -5   3   2  317.37   30.90
   5   3  -2  324.37   29.80
   5   3  -2  294.17   31.20
   5   3  -2  318.87   31.00
  -5   3   2  308.37   31.40
  -5   3   2  309.37   31.10
   5   3  -2  290.57   30.90
  -5   3   2  264.37   30.80
  -5   3   2  285.17   31.40
  -4  -3   2  154.98   18.20
  -4  -3   2  175.88   17.90
   4  -3  -2  164.48   18.10
   4  -3  -2  132.89   18.00
  -4  -3   2  161.08   16.90
   4  -3  -2  199.38   18.80
   4  -3  -2  197.68   18.80
   4  -3  -2  163.68   18.40
   4   3  -2  148.49   18.00
  -4   3   2  191.68   18.40
  -4   3   2  170.48   18.80
   4   3  -2  190.38   19.30
  -4   3   2  157.48   18.00
   4   3  -2  194.18   17.10
   4   3  -2  161.58   18.20
  -4   3   2  146.39   17.90
  -4   3   2  170.58   18.40
   4   3  -2  185.08   18.10
   3  -3  -2   50.59    7.10
  -3  -3   2   50.39    6.80
   3  -3  -2   45.40    7.30
   3  -3  -2   50.39    7.00
  -3  -3   2   59.19    7.90
   3  -3  -2   43.90    7.40
  -3  -3   2   59.29    6.10
  -3  -3   2   45.70    7.10
   3  -3  -2   51.29    7.10
  -3  -3   2   60.39    6.90
   3   3  -2   65.79    7.20
   3   3  -2   43.20    6.90
   3   3  -2   42.10    7.10
   3   3  -2   59.69    6.30
  -3   3   2   53.39    7.10
  -3   3   2   56.59    7.90
  -3   3   2   48.90    7.20
  -3   3   2   52.59    7.00
  -3   3   2   61.49    7.50
   3   3  -2   66.09    8.60
   2  -3  -2  221.98   21.20
   2  -3  -2  176.88   20.70
   2  -3  -2  201.18   20.60
   2  -3  -2  186.88   20.50
  -2  -3   2  244.38   21.20
  -2  -3   2  197.68   20.40
  -2  -3   2  220.58   20.30
  -2   3   2  201.98   20.70
  -2   3   2  172.18   20.80
  -2   3   2  245.58   21.10
   2   3  -2  244.18   20.60
   2   3  -2  209.48   21.10
   2   3  -2  180.98   20.40
   1  -3  -2   92.19    8.80
   1  -3  -2   81.49    8.90
  -1  -3   2   92.19    8.70
   1  -3  -2   70.79    9.10
  -1   3   2   68.99    9.20
   1   3  -2  108.19   10.00
  -1   3   2   85.19    8.80
   1   3  -2   76.29    8.70
  -1   3   2   91.99    9.70
   0  -3  -2  668.63   63.29
   0  -3  -2  677.83   63.79
   0  -3   2  605.54   63.39
   0  -3  -2  645.94   63.29
   0  -3   2  721.13   63.29
   0  -3   2  583.44   63.09
   0  -3  -2  680.53   62.99
   0  -3   2  689.53   63.09
   0   3  -2  586.64   62.99
   0   3  -2  665.33   63.49
   0   3   2  615.84   63.29
   0   3  -2  690.63   63.19
   0   3   2  764.22   63.89
   0   3  -2  731.33   63.19
  -1  -3  -2  736.53   69.09
  -1  -3  -2  691.83   69.19
  -1  -3  -2  733.53   70.19
  -1  -3  -2  732.13   68.89
  -1  -3  -2  808.42   68.99
   1  -3   2  693.83   69.19
   1  -3   2  738.73   68.99
   1  -3   2  690.33   69.19
  -1   3  -2  720.53   69.59
   1   3   2  637.84   68.99
  -1   3  -2  724.33   69.19
  -1   3  -2  710.23   69.29
   1   3   2  762.82   70.19
   1   3   2  719.53   68.99
   1   3   2  806.22   69.09
   2  -3   2  231.88   21.80
   2  -3   2  217.38   22.10
  -2  -3  -2  205.58   21.90
   2  -3   2  193.38   22.10
  -2  -3  -2  242.68   21.90
   2   3   2  224.78   21.90
   2   3   2  240.18   21.40
  -2   3  -2  217.78   22.10
  -3  -3  -2    1.60    3.60
   3  -3   2    1.60    4.10
  -3  -3  -2    2.40    3.60
   3  -3   2    1.20    3.70
   3  -3   2    0.30    3.10
   3  -3   2    0.20    3.60
  -3  -3  -2    0.90    3.70
  -3  -3  -2    1.10    4.60
   3   3   2    2.10    4.80
  -3   3  -2    2.10    3.70
   3   3   2   -0.90    3.40
   3   3   2    1.30    3.20
  -3   3  -2    1.50    3.40
  -3   3  -2    0.50    3.70
  -3   3  -2   -0.10    4.60
   3   3   2    3.60    3.50
   3   3   2    3.30    2.00
   4  -3   2  723.33   72.39
   4  -3   2  814.02   72.89
  -4  -3  -2  847.82   73.19
   4  -3   2  729.63   72.29
   4  -3   2  748.03   72.59
  -4  -3  -2  738.33   72.49
  -4  -3  -2  771.32   72.49
  -4  -3  -2  683.03   72.59
  -4   3  -2  765.12   72.79
   4   3   2  744.93   72.49
   4   3   2  750.42   72.49
  -4   3  -2  733.33   72.29
   4   3   2  721.83   71.29
  -4   3  -2  675.23   72.49
  -4   3  -2  685.83   72.89
   4   3   2  771.22   72.19
   4   3   2  865.91   72.99
  -5  -3  -2   89.79   13.20
   5  -3   2  122.29   12.90
  -5  -3  -2   87.49   12.20
  -5  -3  -2  122.69   14.00
  -5  -3  -2  115.99   12.70
   5  -3   2   98.69   12.80
   5  -3   2   77.29   12.60
   5  -3   2   87.59   12.30
  -5   3  -2   95.19   12.40
  -5   3  -2   93.39   12.70
   5   3   2   95.19   10.10
   5   3   2   95.39   12.30
   5   3   2  100.89   12.90
  -5   3  -2   83.29   12.10
   5   3   2   85.19   12.00
  -5   3  -2   82.59   13.70
   5   3   2   96.29   10.30
   5   3   2  106.89   12.70
   6  -3   2   89.29   12.70
  -6  -3  -2   95.49   14.20
   6  -3   2  115.09   13.60
   6  -3   2  108.29   13.70
  -6  -3  -2  110.09   14.00
   6  -3   2  101.09   12.80
   6  -3   2   94.69   13.50
  -6  -3  -2   94.09   14.30
  -6  -3  -2  109.49   13.60
   6   3   2  110.79   12.70
   6   3   2   82.69   13.10
  -6   3  -2   94.29   13.50
   6   3   2   92.49   10.80
  -6   3  -2   89.99   13.60
  -6   3  -2  105.69   13.60
   6   3   2  109.29   14.00
  -6   3  -2  104.29   14.40
   6   3   2  106.49   10.80
   6   3   2  102.29   13.40
  -7  -3  -2   79.99   12.50
   7  -3   2   74.89   11.40
  -7  -3  -2   76.79   12.30
  -7  -3  -2   68.79   12.50
   7  -3   2   88.69   12.60
   7  -3   2   75.89   11.70
   7  -3   2   61.69   11.60
   7  -3   2   66.19   11.80
  -7  -3  -2   72.19   12.00
   7   3   2   72.69   12.20
  -7   3  -2   59.09   12.70
  -7   3  -2   78.59   12.20
   7   3   2   63.29    8.50
   7   3   2   57.79   11.40
  -7   3  -2   74.29   13.30
   7   3   2   69.99   11.80
   7   3   2   70.79   11.20
   7   3   2   66.79    8.90
  -7   3  -2   70.09   11.90
   8  -3   2  240.08   23.70
   8  -3   2  177.58   22.50
   8  -3   2  178.68   22.90
  -8  -3  -2  181.88   23.20
  -8  -3  -2  215.68   24.10
   8  -3   2  188.48   21.80
  -8  -3  -2  212.18   23.70
  -8  -3  -2  210.78   23.80
   8  -3   2  189.48   23.20
   8   3   2  180.18   19.60
   8   3   2  191.88   23.60
  -8   3  -2  221.58   23.60
  -8   3  -2  222.78   23.40
   8   3   2  196.18   20.00
   8   3   2  167.98   23.00
  -8   3  -2  172.48   23.70
   8   3   2  176.48   22.40
   8   3   2  163.48   23.00
  -8   3  -2  186.58   23.60
   9  -3   2   97.29   16.30
   9  -3   2   98.79   15.40
  -9  -3  -2  109.49   18.60
   9  -3   2  122.59   18.30
  -9  -3  -2  115.29   17.90
  -9  -3  -2   98.99   18.10
   9  -3   2  104.99   16.10
   9  -3   2  129.49   18.00
   9  -3   2  101.39   17.10
  -9  -3  -2  116.29   18.00
   9   3   2  116.09   17.50
  -9   3  -2  105.09   17.10
  -9   3  -2  114.99   18.20
   9   3   2  136.99   13.40
   9   3   2  108.19   17.40
   9   3   2   90.59   12.50
   9   3   2  109.29   16.20
  -9   3  -2  121.59   19.50
   9   3   2   90.69   16.10
  -9   3  -2  117.49   18.50
  10  -3   2  252.27   37.40
  10  -3   2  335.37   34.90
  10  -3   2  334.87   35.90
 -10  -3  -2  325.17   38.00
 -10  -3  -2  369.86   37.90
 -10  -3  -2  331.07   37.70
  10  -3   2  298.27   35.70
 -10  -3  -2  338.57   37.70
  10  -3   2  293.97   34.00
  10  -3   2  375.26   37.00
 -10   3  -2  346.37   37.70
 -10   3  -2  325.27   37.00
 -10   3  -2  288.37   37.70
  10   3   2  313.37   31.90
  10   3   2  340.77   37.10
  10   3   2  347.27   32.50
  10   3   2  283.77   36.30
 -10   3  -2  318.77   36.50
  10   3   2  291.27   35.30
 -11  -3  -2   36.60   14.90
  11  -3   2   55.99   14.60
  11  -3   2   41.10   14.90
  11  -3   2   68.59   14.30
 -11  -3  -2   67.49   17.60
  11  -3   2   47.00   15.00
 -11  -3  -2   52.19   15.90
  11  -3   2   68.19   13.30
 -11   3  -2   50.49   15.40
 -11   3  -2   62.19   18.00
  11   3   2   27.00   14.40
  11   3   2   63.59   10.00
 -11   3  -2   57.99   18.20
 -11   3  -2   47.00   16.90
  11   3   2   38.90   14.40
  11   3   2   45.50   15.30
  11   3   2   76.59   18.00
  11   3   2   48.80    8.60
  12  -3   2  234.68   28.80
 -12  -3  -2  211.58   28.60
 -12  -3  -2  231.68   31.20
  12  -3   2  225.58   27.10
  12  -3   2  211.08   26.10
  12  -3   2  190.28   28.00
 -12  -3  -2  195.08   31.50
  12   3   2  226.88   32.60
  12   3   2  169.58   21.60
 -12   3  -2  178.68   31.50
 -12   3  -2  240.48   33.50
  12   3   2  189.28   28.80
 -12   3  -2  219.08   37.40
  12   3   2  230.28   22.80
  12   3   2  247.88   29.90
  12   3   2  170.08   28.40
  12  -4  -2   -6.60   14.10
 -12  -4   2   14.30   15.30
 -12  -4   2   27.60   14.00
  12  -4  -2   31.20   13.60
  12  -4  -2    3.50   16.40
  12  -4  -2   62.69   15.00
 -12  -4   2   10.20   13.50
  12   4  -2    6.00    6.20
  12   4  -2    3.80    9.00
 -12   4   2    8.40   15.50
 -12   4   2   31.80   17.20
  12   4  -2    7.40   18.40
 -12   4   2    8.20   16.20
 -12   4   2    1.60   15.00
  12   4  -2    8.70   14.90
  12   4  -2   16.30   14.10
  11  -4  -2  212.08   26.60
 -11  -4   2  181.78   26.30
  11  -4  -2  228.28   25.30
 -11  -4   2  178.38   27.10
  11  -4  -2  188.98   27.70
 -11  -4   2  178.28   27.10
  11  -4  -2  166.88   25.30
 -11  -4   2  196.88   27.00
  11  -4  -2  213.68   27.90
 -11   4   2  186.28   27.90
  11   4  -2  168.98   30.30
 -11   4   2  169.28   26.00
 -11   4   2  207.58   26.60
  11   4  -2  202.08   27.20
 -11   4   2  188.48   27.50
  11   4  -2  186.98   25.60
  11   4  -2  211.98   21.30
  11   4  -2  159.38   27.40
  11   4  -2  186.18   20.40
 -10  -4   2   24.50   18.40
 -10  -4   2   -3.20   10.70
 -10  -4   2    8.30   11.90
 -10  -4   2   -4.60   11.10
  10  -4  -2  -12.50   10.60
  10  -4  -2    5.30   12.00
  10  -4  -2   -2.80   14.20
  10  -4  -2    7.60   13.60
 -10   4   2    4.60   12.60
 -10   4   2   -6.80    9.80
  10   4  -2   -7.40   10.60
 -10   4   2   12.00   11.20
  10   4  -2   10.20   11.70
  10   4  -2    9.90    6.60
 -10   4   2   -0.30   11.50
  10   4  -2   -3.00   10.60
   9  -4  -2  528.55   49.10
   9  -4  -2  469.75   49.50
   9  -4  -2  465.95   49.50
  -9  -4   2  450.45   50.19
  -9  -4   2  467.15   49.90
  -9  -4   2  494.55   49.70
   9  -4  -2  456.95   50.39
  -9  -4   2  486.25   49.30
   9   4  -2  447.36   50.09
   9   4  -2  464.15   49.40
  -9   4   2  509.75   50.09
  -9   4   2  455.25   49.90
   9   4  -2  523.75   49.90
   9   4  -2  508.55   46.80
   9   4  -2  457.75   49.70
  -9   4   2  456.05   50.89
  -9   4   2  484.25   49.50
  -8  -4   2   93.29   14.10
   8  -4  -2   78.89   14.40
  -8  -4   2   78.99   14.00
  -8  -4   2   93.39   15.80
   8  -4  -2  127.89   16.70
   8  -4  -2   83.79   14.30
   8  -4  -2   93.29   15.80
  -8  -4   2   89.79   14.50
   8  -4  -2   90.29   14.10
   8   4  -2   92.19   15.90
  -8   4   2  101.79   14.10
   8   4  -2   90.99   15.00
   8   4  -2   83.69   14.40
  -8   4   2   94.39   13.70
   8   4  -2  105.09   15.00
  -8   4   2   93.29   15.10
  -8   4   2   75.89   15.40
   8   4  -2   92.19   11.10
  -7  -4   2  700.63   67.99
   7  -4  -2  703.13   67.79
   7  -4  -2  722.13   68.79
   7  -4  -2  740.53   68.39
  -7  -4   2  650.83   68.09
  -7  -4   2  683.13   67.89
   7  -4  -2  662.83   68.59
  -7  -4   2  707.93   68.49
   7  -4  -2  700.73   68.29
  -7   4   2  704.83   68.19
  -7   4   2  708.03   67.89
   7   4  -2  656.83   68.19
   7   4  -2  668.03   68.79
   7   4  -2  727.33   66.29
   7   4  -2  712.63   68.19
   7   4  -2  670.63   67.99
  -7   4   2  670.83   68.89
  -7   4   2  663.73   68.19
   6  -4  -2   84.79   12.10
  -6  -4   2   94.49   12.40
  -6  -4   2   94.39   13.20
   6  -4  -2   96.79   12.30
   6  -4  -2   96.39   12.60
   6  -4  -2   80.79   12.60
  -6  -4   2   81.89   12.30
   6  -4  -2   72.19   12.10
  -6  -4   2  112.49   12.40
  -6   4   2   76.59   12.00
   6   4  -2   92.49   12.20
   6   4  -2   74.59   12.30
  -6   4   2   91.89   14.00
  -6   4   2   83.99   12.40
  -6   4   2   79.49   12.60
   6   4  -2  100.39   13.80
   6   4  -2   91.29   12.70
  -5  -4   2  446.56   47.00
  -5  -4   2  496.15   48.40
  -5  -4   2  550.04   49.10
   5  -4  -2  463.05   48.20
  -5  -4   2  549.25   48.40
   5  -4  -2  503.35   48.70
  -5  -4   2  478.65   48.20
   5  -4  -2  477.75   48.40
   5  -4  -2  451.45   48.90
   5   4  -2  541.05   49.10
   5   4  -2  462.85   48.30
  -5   4   2  430.96   48.70
  -5   4   2  535.45   48.70
  -5   4   2  453.65   48.30
   5   4  -2  504.45   48.30
   5   4  -2  534.55   47.10
  -5   4   2  477.45   48.10
   5   4  -2  480.95   48.30
   4  -4  -2  260.87   27.20
  -4  -4   2  234.08   26.90
  -4  -4   2  290.67   26.90
   4  -4  -2  298.47   27.40
   4   4  -2  224.48   26.90
  -4   4   2  268.27   27.20
   4   4  -2  253.67   27.80
   4   4  -2  305.77   27.30
  -4   4   2  259.47   27.40
   3  -4  -2 1618.04  178.28
   3  -4  -2 1851.31  178.48
  -3  -4   2 2009.60  178.28
  -3  -4   2 1798.72  178.08
   3  -4  -2 1905.91  178.68
   3  -4  -2 1816.82  178.68
  -3  -4   2 1857.11  178.28
  -3  -4   2 1587.64  178.38
   3  -4  -2 2006.90  179.18
  -3  -4   2 1844.42  178.88
   3   4  -2 1876.41  178.38
  -3   4   2 2152.08  178.98
   3   4  -2 1892.21  179.08
  -3   4   2 1745.63  178.38
  -3   4   2 2031.00  178.78
   3   4  -2 2110.39  178.68
  -3   4   2 1621.54  178.68
   3   4  -2 2139.49  177.98
  -2  -4   2   13.50    4.30
   2  -4  -2    6.50    2.90
  -2  -4   2   10.50    2.90
  -2  -4   2   13.40    3.10
   2  -4  -2   11.60    3.50
  -2  -4   2    6.70    2.70
   2  -4  -2    9.80    3.10
   2  -4  -2    9.90    4.10
   2  -4  -2    3.40    3.90
  -2  -4   2    5.50    2.80
  -2   4   2    5.10    3.70
   2   4  -2   11.80    2.50
   2   4  -2   14.90    3.80
  -2   4   2    5.70    3.00
   2   4  -2    4.20    2.80
   2   4  -2   11.90    4.50
  -2   4   2    4.60    4.50
   2   4  -2    7.30    2.50
   1  -4  -2  589.84   49.20
  -1  -4   2  498.35   48.90
   1  -4  -2  538.45   49.10
  -1  -4   2  504.65   48.90
   1  -4  -2  460.55   49.40
  -1  -4   2  562.94   49.20
  -1  -4   2  579.94   49.30
   1  -4  -2  513.15   49.00
  -1   4   2  596.14   49.30
   1   4  -2  451.75   48.80
  -1   4   2  447.56   48.90
   1   4  -2  550.44   49.20
  -1   4   2  439.86   49.40
   1   4  -2  463.25   48.90
   0  -4   2  245.98   21.60
   0  -4   2  259.27   21.50
   0  -4  -2  232.08   21.60
   0  -4   2  192.18   21.80
   0  -4  -2  218.98   22.40
   0  -4  -2  231.88   21.50
   0  -4  -2  201.08   21.80
   0  -4   2  223.28   22.40
   0   4   2  193.98   21.90
   0   4   2  232.78   21.80
   0   4  -2  194.78   22.00
   0   4  -2  242.88   21.50
  -1  -4  -2  870.51   72.99
   1  -4   2  676.63   73.29
  -1  -4  -2  676.03   73.09
   1  -4   2  715.93   73.09
   1  -4   2  782.62   72.89
  -1  -4  -2  754.02   72.99
   1  -4   2  753.42   73.29
  -1  -4  -2  799.82   72.99
   1   4   2  676.63   72.99
   1   4   2  861.31   73.09
   1   4   2  729.53   73.19
   1   4   2  902.31   74.29
   1   4   2  876.41   73.19
  -1   4  -2  681.93   73.09
  -1   4  -2  673.23   73.69
  -1   4  -2  878.61   73.49
   2  -4   2  163.08   17.80
  -2  -4  -2  189.58   17.80
  -2  -4  -2  201.98   19.40
   2  -4   2  216.88   18.80
  -2  -4  -2  175.68   17.70
   2  -4   2  165.98   18.20
   2  -4   2  162.98   17.50
   2   4   2  181.78   17.70
  -2   4  -2  163.28   18.10
   2   4   2  155.88   17.10
   2   4   2  188.48   17.60
  -2   4  -2  170.38   18.60
   2   4   2  191.58   19.70
   3  -4   2  442.06   45.00
   3  -4   2  423.56   44.50
   3  -4   2  450.25   44.70
  -3  -4  -2  428.66   44.80
  -3  -4  -2  526.95   44.80
  -3  -4  -2  422.66   43.70
  -3  -4  -2  473.75   44.70
   3   4   2  469.25   43.70
  -3   4  -2  486.35   45.10
   3   4   2  449.76   44.50
   3   4   2  497.25   44.80
  -4  -4  -2   75.09   11.30
   4  -4   2   95.49   10.90
   4  -4   2   67.09   10.00
   4  -4   2   92.99   10.60
  -4  -4  -2   67.09   11.00
  -4  -4  -2   58.49   10.50
  -4   4  -2   89.19   10.50
  -4   4  -2   89.49   11.00
   4   4   2   98.99   10.80
   4   4   2   68.99   10.00
   4   4   2   79.49   11.90
  -4   4  -2   63.09   10.40
   5  -4   2  667.43   58.09
  -5  -4  -2  622.94   58.19
  -5  -4  -2  634.44   57.39
   5  -4   2  541.55   57.49
   5  -4   2  591.24   57.39
   5  -4   2  592.84   57.19
  -5  -4  -2  589.44   57.69
  -5  -4  -2  595.84   57.29
  -5   4  -2  593.54   57.69
   5   4   2  552.24   56.89
  -5   4  -2  600.54   57.59
   5   4   2  527.05   55.69
   5   4   2  563.94   57.79
  -5   4  -2  585.44   58.29
   5   4   2  586.34   57.49
   5   4   2  584.64   57.39
  -5   4  -2  551.64   57.29
   6  -4   2   -2.00    6.90
  -6  -4  -2   -0.20    6.80
  -6  -4  -2   -3.60    6.80
  -6  -4  -2    5.00    6.80
   6  -4   2   -1.80    5.80
  -6  -4  -2    8.80    7.10
   6  -4   2    0.60    6.50
   6  -4   2    4.20    6.10
  -6   4  -2    7.20    8.10
  -6   4  -2    0.00    6.50
   6   4   2   -3.80    5.70
   6   4   2    0.60    2.60
   6   4   2    4.70    7.40
   6   4   2   -1.50    5.50
   6   4   2    3.10    6.10
  -6   4  -2    1.90    5.90
  -6   4  -2    2.30    6.80
   6   4   2    0.00    2.60
   7  -4   2  234.98   23.40
  -7  -4  -2  222.88   23.20
   7  -4   2  226.18   23.30
   7  -4   2  231.78   22.90
  -7  -4  -2  176.38   23.60
   7  -4   2  183.68   22.30
  -7  -4  -2  185.28   22.70
   7  -4   2  176.58   22.80
  -7  -4  -2  207.98   23.60
   7   4   2  206.38   22.10
   7   4   2  198.68   20.10
  -7   4  -2  205.88   23.10
   7   4   2  189.18   23.30
  -7   4  -2  206.18   22.90
  -7   4  -2  221.88   23.80
   7   4   2  197.48   19.80
  -7   4  -2  189.48   23.70
   7   4   2  175.78   22.80
   7   4   2  203.88   22.90
   8  -4   2    0.00    7.70
   8  -4   2   -8.30    8.50
  -8  -4  -2    7.30    9.30
  -8  -4  -2    1.10    8.50
   8  -4   2   -3.00    7.90
   8  -4   2   32.70    9.20
  -8  -4  -2    5.80    9.80
   8  -4   2    4.10    8.30
  -8  -4  -2   -2.30    8.60
  -8   4  -2   -7.40    8.30
  -8   4  -2  -10.40    9.30
  -8   4  -2    3.90    9.90
   8   4   2    1.60    3.40
   8   4   2    1.50    4.10
   8   4   2   -9.50    7.40
  -8   4  -2   14.00   10.10
   8   4   2   -3.00    8.00
   8   4   2   -2.80    8.40
   8   4   2    2.30   10.20
  -9  -4  -2  134.39   19.00
   9  -4   2   95.49   16.60
  -9  -4  -2  137.39   18.90
  -9  -4  -2  149.19   19.40
   9  -4   2  116.79   17.80
   9  -4   2  103.29   19.30
   9  -4   2  122.59   18.80
  -9  -4  -2  149.09   19.40
   9  -4   2  112.79   17.50
   9   4   2  117.39   13.30
  -9   4  -2  106.59   19.50
  -9   4  -2  128.99   19.40
   9   4   2  109.99   17.40
  -9   4  -2  143.39   18.70
   9   4   2   95.89   18.80
  -9   4  -2  131.49   19.50
   9   4   2  141.49   18.80
   9   4   2  143.79   13.80
   9   4   2  139.39   20.30
 -10  -4  -2    3.60   11.30
 -10  -4  -2   13.80   13.40
  10  -4   2   26.40   13.10
  10  -4   2   15.70    9.80
 -10  -4  -2   15.30   12.70
 -10  -4  -2   21.90   13.90
  10  -4   2   14.80   12.20
  10  -4   2   24.60   11.40
  10   4   2   15.30    5.80
 -10   4  -2   23.10   11.90
 -10   4  -2   20.90   13.50
 -10   4  -2   19.30   14.00
  10   4   2    1.70   10.10
  10   4   2   16.70   12.50
  10   4   2   12.60    4.70
 -10   4  -2   35.10   13.70
  10   4   2    6.80   12.10
  11  -4   2   -6.40   11.80
 -11  -4  -2    5.10   15.30
 -11  -4  -2    0.20   12.80
  11  -4   2  -10.40   11.40
  11  -4   2   -3.80   13.70
 -11  -4  -2   20.90   15.60
  11  -4   2  -26.10   13.30
  11  -4   2  -11.10   10.50
  11   4   2    3.90   14.30
  11   4   2   -7.50   12.00
  11   4   2   -2.90   13.80
  11   4   2    1.70    5.60
 -11   4  -2  -20.50   10.60
 -11   4  -2   -9.90   14.80
 -11   4  -2  -10.60   14.20
  11   4   2   -2.80    4.20
  11   4   2   10.90   13.50
 -11   4  -2    2.30   14.70
 -12  -4  -2    2.90   13.20
  12  -4   2   25.20   14.00
  12  -4   2   17.00   13.00
 -12  -4  -2   15.00   15.60
  12  -4   2    7.40   12.20
  12  -4   2   18.70   15.10
 -12  -4  -2    7.50   17.70
  12   4   2   14.50   13.30
  12   4   2    7.00   14.20
  12   4   2   12.40   14.90
 -12   4  -2   40.60   20.20
  12   4   2   -3.50   18.30
 -12   4  -2   -8.30   16.20
 -12   4  -2   26.70   17.10
  12   4   2    3.50    5.90
  12  -5  -2  272.07   35.90
 -12  -5   2  298.77   36.80
 -12  -5   2  285.97   41.00
 -12  -5   2  251.87   35.40
  12  -5  -2  339.17   36.30
 -12  -5   2  287.27   35.30
  12   5  -2  337.77   35.60
  12   5  -2  224.48   36.40
  12   5  -2  334.77   38.10
 -12   5   2  289.07   37.90
 -12   5   2  286.67   36.20
 -12   5   2  338.57   36.70
 -12   5   2  250.47   37.20
 -11  -5   2   27.00   14.30
 -11  -5   2   10.00   13.20
  11  -5  -2   33.80   14.40
  11  -5  -2   29.10   12.90
  11  -5  -2   -5.40   11.10
 -11  -5   2   17.50   12.20
  11  -5  -2   18.40   12.50
  11  -5  -2   -9.20   14.50
 -11  -5   2   24.90   13.40
  11   5  -2    1.10   16.40
 -11   5   2    5.60   14.40
  11   5  -2   12.50   13.90
  11   5  -2   -8.40   12.20
  11   5  -2   -3.20    5.70
  11   5  -2    5.70   14.10
  11   5  -2    0.60    4.00
 -11   5   2   11.40   14.00
 -11   5   2   -3.10   11.60
 -11   5   2   33.40   16.20
 -10  -5   2  283.67   42.90
  10  -5  -2  429.16   41.70
  10  -5  -2  438.06   40.90
  10  -5  -2  290.97   44.90
 -10  -5   2  417.56   41.10
 -10  -5   2  463.25   41.10
 -10  -5   2  381.36   41.30
  10  -5  -2  411.86   40.80
  10   5  -2  352.66   36.20
  10   5  -2  368.36   36.60
  10   5  -2  312.27   42.50
 -10   5   2  365.16   41.20
  10   5  -2  373.76   40.90
  10   5  -2  346.37   40.80
 -10   5   2  297.17   41.60
  10   5  -2  380.86   40.40
 -10   5   2  416.26   41.60
 -10   5   2  360.86   40.30
  -9  -5   2   20.40   10.40
   9  -5  -2   25.90   13.00
  -9  -5   2   13.00   13.10
   9  -5  -2   22.70   10.80
  -9  -5   2   29.10   10.80
   9  -5  -2    1.00    6.60
  -9  -5   2   19.40   11.00
   9  -5  -2   28.60   11.10
   9  -5  -2   23.40   10.00
   9   5  -2   23.80   11.10
   9   5  -2   14.50   11.50
   9   5  -2   42.30   11.10
   9   5  -2   33.00    6.30
  -9   5   2   30.70   12.50
   9   5  -2    8.50    9.60
  -9   5   2   19.50   11.10
  -9   5   2   12.50    9.70
  -9   5   2   17.10    9.60
   8  -5  -2  294.97   36.70
  -8  -5   2  326.87   35.70
   8  -5  -2  388.56   36.60
   8  -5  -2  350.46   35.60
   8  -5  -2  361.56   37.00
  -8  -5   2  346.77   36.60
  -8  -5   2  360.86   36.00
  -8  -5   2  321.37   35.90
   8  -5  -2  337.27   35.90
  -8   5   2  322.57   37.20
   8   5  -2  358.86   35.80
  -8   5   2  325.67   35.20
   8   5  -2  350.56   35.90
  -8   5   2  337.87   36.00
   8   5  -2  294.17   36.50
   8   5  -2  344.57   33.10
   8   5  -2  331.97   36.20
  -8   5   2  339.57   36.00
  -7  -5   2   -6.80    6.80
   7  -5  -2   -1.30    7.80
  -7  -5   2    2.40    6.60
   7  -5  -2    1.70    7.20
   7  -5  -2   -1.50    8.20
  -7  -5   2    1.50    7.50
  -7  -5   2   -3.10    7.50
   7  -5  -2    4.30    7.30
   7  -5  -2   -2.80    7.00
   7   5  -2   -1.20    7.80
  -7   5   2   -7.90    6.40
   7   5  -2   -5.30    7.00
  -7   5   2   -2.00    7.90
   7   5  -2   -3.20    8.30
  -7   5   2   -6.40    7.50
   7   5  -2    3.70    3.90
  -7   5   2   -1.70    6.60
   7   5  -2    2.30    6.70
   6  -5  -2  560.54   54.69
   6  -5  -2  488.65   54.89
   6  -5  -2  547.75   54.39
   6  -5  -2  607.44   54.89
  -6  -5   2  578.64   55.09
   6  -5  -2  610.24   54.99
  -6  -5   2  529.75   54.59
  -6  -5   2  560.54   54.29
  -6  -5   2  593.64   54.49
   6   5  -2  565.24   54.39
   6   5  -2  524.25   54.49
   6   5  -2  518.65   54.29
  -6   5   2  553.34   54.69
   6   5  -2  490.05   52.69
  -6   5   2  598.34   54.89
   6   5  -2  535.45   54.99
  -6   5   2  543.15   55.29
  -6   5   2  545.55   54.19
  -5  -5   2   13.10    3.10
   5  -5  -2    5.80    7.30
   5  -5  -2    7.70    6.90
  -5  -5   2   16.50    5.90
   5  -5  -2   11.40    6.10
   5  -5  -2   13.80    6.60
   5  -5  -2    7.20    5.90
  -5  -5   2   12.90    5.80
  -5  -5   2   17.50    5.80
  -5  -5   2   16.80    6.80
  -5   5   2    8.40    6.40
   5   5  -2   16.00    7.30
   5   5  -2   10.10    5.80
   5   5  -2   14.70    6.30
  -5   5   2   13.20    7.40
  -5   5   2   10.10    6.10
   5   5  -2   15.90    5.70
  -5   5   2    7.90    5.20
   4  -5  -2  378.76   34.90
   4  -5  -2  350.96   34.60
   4  -5  -2  327.57   35.40
  -4  -5   2  318.17   34.40
  -4  -5   2  375.56   34.40
  -4  -5   2  381.16   34.40
   4  -5  -2  320.87   34.70
  -4  -5   2  369.96   35.00
   4  -5  -2  348.17   34.50
   4   5  -2  402.26   35.00
  -4   5   2  308.07   35.10
   4   5  -2  322.47   34.30
  -4   5   2  307.97   34.70
  -4   5   2  339.97   34.20
   4   5  -2  372.16   35.40
  -4   5   2  356.56   35.10
  -4   5   2  311.97   34.50
   3  -5  -2   90.99   10.60
  -3  -5   2  103.39   10.20
   3  -5  -2  114.09   11.30
   3  -5  -2   89.19   10.60
  -3  -5   2   85.09   10.40
  -3  -5   2  106.59   10.70
   3  -5  -2   81.69   11.40
   3  -5  -2   86.49   11.80
  -3  -5   2   80.39   10.40
  -3  -5   2  106.29   11.80
  -3   5   2  105.69   11.50
   3   5  -2   79.59   10.40
   3   5  -2   94.89   11.50
  -3   5   2   97.89   11.20
  -3   5   2   77.99   10.50
   3   5  -2   91.09    9.40
  -3   5   2   75.99   11.10
   3   5  -2   91.39   11.90
   2  -5  -2    0.00    2.50
   2  -5  -2   -6.00    3.50
   2  -5  -2   -2.10    3.90
  -2  -5   2   -2.00    2.30
  -2  -5   2   -1.50    2.40
  -2  -5   2    0.80    2.40
  -2  -5   2   -1.60    3.00
   2  -5  -2    0.10    2.60
   2  -5  -2    0.50    3.20
  -2  -5   2    2.70    4.40
   2   5  -2    0.60    2.50
  -2   5   2   -0.90    2.50
   2   5  -2    1.90    4.30
   2   5  -2    0.30    2.20
  -2   5   2   -5.30    4.00
  -2   5   2   -0.90    3.60
  -2   5   2   -0.10    2.50
   2   5  -2   -0.80    2.30
   2   5  -2    0.60    3.40
   1  -5  -2  144.79   14.70
   1  -5  -2  161.28   15.00
  -1  -5   2  171.78   16.40
  -1  -5   2  151.68   14.90
  -1  -5   2  148.09   14.50
  -1  -5   2  144.89   14.50
  -1  -5   2  168.88   15.20
   1   5  -2  143.29   14.40
   1   5  -2  123.49   14.40
  -1   5   2  162.78   15.20
  -1   5   2  124.39   14.50
   0  -5  -2  671.93   63.29
   0  -5   2  687.53   63.29
   0  -5   2  655.43   63.49
   0  -5   2  674.63   63.19
   0  -5   2  582.44   63.59
   0  -5  -2  615.44   63.59
   0  -5  -2  672.23   63.39
   0   5   2  699.33   63.19
[truncated: 3,023,224 more chars]
