# Supplementary material for: Cyanate Formation via Photolytic Splitting of Dinitrogen
Source: JACS Au. 2021 May 20;1(6):879–94. doi: 10.1021/jacsau.1c00117 (PMC8243327; doi:10.1021/jacsau.1c00117)
Supplement: Supplementary file 8 — au1c00117_si_008.cif [file au1c00117_si_008.cif]

data_global
_audit_creation_method                  'APEX3 v2016.9-0'

_publ_requested_journal                 ?

_publ_contact_author_name               ?
_publ_contact_author_address            
;
;
_publ_contact_author_email              ?
_publ_contact_author_fax                ?
_publ_contact_author_phone              ?

_publ_section_title                     
;
;
_publ_section_abstract                  
;
;
_publ_section_references                
;
;
_publ_section_comment                   
;
;

data_MO_BS_210120
_chemical_name_systematic               ?
_chemical_name_common                   BS-E-041
_chemical_formula_moiety                ?
_chemical_formula_sum                   'C22 H44 Cl N O2 P2 W'
_chemical_formula_iupac                 ?
_chemical_formula_weight                635.82
_chemical_absolute_configuration        ?

_chemical_melting_point                 ?

_space_group_crystal_system             monoclinic
_space_group_name_H-M_alt               'P 1 21 1'
_space_group_name_Hall                  'P 2yb'
loop_
    _space_group_symop_operation_xyz
    'x, y, z'
    '-x, y+1/2, -z'

_cell_length_a                          8.1299(2)
_cell_length_b                          13.7862(4)
_cell_length_c                          11.9710(4)
_cell_angle_alpha                       90
_cell_angle_beta                        101.851(2)
_cell_angle_gamma                       90
_cell_volume                            1313.12(7)
_cell_formula_units_Z                   2
_cell_measurement_reflns_used           9893
_cell_measurement_theta_min             2.2813
_cell_measurement_theta_max             28.2439
_cell_measurement_temperature           100.(2)

_exptl_crystal_description              Plate
_exptl_crystal_colour                   'clear intense purple'
_exptl_crystal_size_max                 0.253
_exptl_crystal_size_mid                 0.106
_exptl_crystal_size_min                 0.059
_exptl_crystal_density_diffrn           1.608
_exptl_crystal_density_meas             ?
_exptl_crystal_density_method           'not measured'
_exptl_crystal_F_000                    640

_exptl_absorpt_coefficient_mu           4.640
_exptl_absorpt_correction_type          Multi-Scan
_exptl_absorpt_process_details          
;
SADABS-2016/2 - Bruker AXS area detector scaling and absorption correction
;
_exptl_absorpt_correction_T_min         0.60
_exptl_absorpt_correction_T_max         0.77

_exptl_special_details                  
;
; 

_diffrn_ambient_temperature             100.(2)

_diffrn_source                          'microfucus sealed tube'
_diffrn_source_type                     'INCOATEC microfocus sealed tube'

_diffrn_radiation_type                  MoK\a
_diffrn_radiation_wavelength            0.71073
_diffrn_radiation_monochromator         'multilayer optics'

_diffrn_measurement_device_type         'Bruker D8 Venture CMOS'
_diffrn_measurement_method              'omega and phi scans'

_diffrn_detector_area_resol_mean        10.4167

_diffrn_reflns_number                   32990
_diffrn_reflns_av_R_equivalents         0.0733
_diffrn_reflns_av_unetI/netI            0.0610
_diffrn_reflns_theta_min                2.28
_diffrn_reflns_theta_max                28.36
_diffrn_reflns_theta_full               28.36
_diffrn_measured_fraction_theta_max     0.997
_diffrn_measured_fraction_theta_full    0.997
_diffrn_reflns_limit_h_min              -10
_diffrn_reflns_limit_h_max              10
_diffrn_reflns_limit_k_min              -18
_diffrn_reflns_limit_k_max              18
_diffrn_reflns_limit_l_min              -16
_diffrn_reflns_limit_l_max              15

_refine_special_details                 
;

Refined as a 2-component inversion twin.
;

_reflns_number_total                    6541
_reflns_number_gt                       5837
_reflns_threshold_expression            'I > 2\s(I)'

_refine_ls_structure_factor_coef        Fsqd
_refine_ls_matrix_type                  full
_refine_ls_R_factor_all                 0.0403
_refine_ls_R_factor_gt                  0.0312
_refine_ls_wR_factor_gt                 0.0584
_refine_ls_wR_factor_ref                0.0606
_refine_ls_goodness_of_fit_ref          1.047
_refine_ls_restrained_S_all             1.046
_refine_ls_number_reflns                6541
_refine_ls_number_parameters            275
_refine_ls_number_restraints            1
_refine_ls_number_constraints           ?
_refine_ls_hydrogen_treatment           constr
_refine_ls_weighting_scheme             calc
_refine_ls_weighting_details            
    'w=1/[\s^2^(Fo^2^)+(0.0131P)^2^+0.1631P] where P=(Fo^2^+2Fc^2^)/3'

_atom_sites_solution_hydrogens          geom
_atom_sites_solution_primary            ?
_atom_sites_solution_secondary          ?

_refine_ls_shift/su_max                 0.001
_refine_ls_shift/su_mean                0.000
_refine_diff_density_max                1.417
_refine_diff_density_min                -1.378
_refine_ls_extinction_method            none
_refine_ls_extinction_coef              ?
_refine_ls_abs_structure_details        
;

Refined as an inversion twin.
;
_refine_ls_abs_structure_Flack          0.009(10)

loop_
    _atom_type_symbol
    _atom_type_description
    _atom_type_scat_dispersion_real
    _atom_type_scat_dispersion_imag
    _atom_type_scat_source
    C C 0.0033 0.0016 'International Tables Vol C Tables 4.2.6.8 and 6.1.1.4'
    H H 0.0000 0.0000 'International Tables Vol C Tables 4.2.6.8 and 6.1.1.4'
    Cl Cl 0.1484 0.1585
     'International Tables Vol C Tables 4.2.6.8 and 6.1.1.4'
    N N 0.0061 0.0033 'International Tables Vol C Tables 4.2.6.8 and 6.1.1.4'
    O O 0.0106 0.0060 'International Tables Vol C Tables 4.2.6.8 and 6.1.1.4'
    P P 0.1023 0.0942 'International Tables Vol C Tables 4.2.6.8 and 6.1.1.4'
    W W -0.8490 6.8722 'International Tables Vol C Tables 4.2.6.8 and 6.1.1.4'

_computing_data_collection              'Bruker Instrument Service vV6.2.4'
_computing_cell_refinement              'SAINT V8.37A (Bruker AXS Inc., 2015)'
_computing_data_reduction               'SAINT V8.37A (Bruker AXS Inc., 2015)'
_computing_structure_solution           'SHELXT-2014 (Sheldrick, 2014)'
_computing_structure_refinement         'SHELXL-2014/7 (Sheldrick, 2014)'
_computing_molecular_graphics           'shelXle (C.B. Huebschle, rev 807)'
_computing_publication_material         ?

loop_
    _atom_site_type_symbol
    _atom_site_label
    _atom_site_fract_x
    _atom_site_fract_y
    _atom_site_fract_z
    _atom_site_U_iso_or_equiv
    _atom_site_adp_type
    _atom_site_calc_flag
    _atom_site_refinement_flags_adp
    _atom_site_refinement_flags_occupancy
    _atom_site_refinement_flags_posn
    _atom_site_occupancy
    _atom_site_disorder_assembly
    _atom_site_disorder_group
    W W1 0.30156(3) 0.52063(2) 0.71169(2) 0.01160(7) Uani d . . . 1 . .
    Cl Cl1 0.2465(2) 0.69383(13) 0.66674(16) 0.0208(4) Uani d . . . 1 . .
    P P1 0.1998(2) 0.44196(13) 0.52018(16) 0.0140(4) Uani d . . . 1 . .
    P P2 0.2846(2) 0.56843(15) 0.91183(17) 0.0150(4) Uani d . . . 1 . .
    O O1 0.6265(7) 0.5563(4) 0.6118(6) 0.0381(16) Uani d . . . 1 . .
    O O22 0.5802(9) 0.3792(5) 0.8286(5) 0.0420(17) Uani d . . . 1 . .
    N N1 0.1240(7) 0.4310(4) 0.7476(5) 0.0172(13) Uani d . . . 1 . .
    C C1 -0.0106(10) 0.3865(6) 0.6623(7) 0.0223(17) Uani d . . . 1 . .
    H H1A -0.1012 0.4346 0.6375 0.027 Uiso calc U . R 1 . .
    H H1B -0.0588 0.3311 0.6973 0.027 Uiso calc U . R 1 . .
    C C2 0.0543(9) 0.3515(5) 0.5594(6) 0.0190(16) Uani d . . . 1 . .
    H H2A -0.0412 0.3412 0.4944 0.023 Uiso calc U . R 1 . .
    H H2B 0.1134 0.2888 0.5773 0.023 Uiso calc U . R 1 . .
    C C3 0.0645(7) 0.5205(12) 0.4082(5) 0.0178(12) Uani d . . . 1 . .
    C C4 0.1663(10) 0.6076(6) 0.3820(7) 0.0214(17) Uani d . . . 1 . .
    H H4A 0.2544 0.5856 0.3431 0.032 Uiso calc U . R 1 . .
    H H4B 0.2178 0.6401 0.4534 0.032 Uiso calc U . R 1 . .
    H H4C 0.0919 0.6531 0.3327 0.032 Uiso calc U . R 1 . .
    C C5 -0.0118(11) 0.4665(6) 0.2964(6) 0.0267(19) Uani d . . . 1 . .
    H H5A -0.0967 0.5076 0.2489 0.04 Uiso calc U . R 1 . .
    H H5B -0.0642 0.406 0.3145 0.04 Uiso calc U . R 1 . .
    H H5C 0.0772 0.4515 0.2549 0.04 Uiso calc U . R 1 . .
    C C6 -0.0819(9) 0.5564(6) 0.4598(7) 0.0233(17) Uani d . . . 1 . .
    H H6A -0.1535 0.5995 0.4055 0.035 Uiso calc U . R 1 . .
    H H6B -0.0378 0.5918 0.5306 0.035 Uiso calc U . R 1 . .
    H H6C -0.1481 0.5008 0.4764 0.035 Uiso calc U . R 1 . .
    C C7 0.3443(9) 0.3641(6) 0.4525(7) 0.0201(16) Uani d . . . 1 . .
    C C8 0.4427(10) 0.4263(6) 0.3808(7) 0.0252(18) Uani d . . . 1 . .
    H H8A 0.3669 0.4466 0.3101 0.038 Uiso calc U . R 1 . .
    H H8B 0.5349 0.3878 0.3622 0.038 Uiso calc U . R 1 . .
    H H8C 0.4886 0.4837 0.4246 0.038 Uiso calc U . R 1 . .
    C C9 0.2514(11) 0.2846(6) 0.3759(7) 0.0283(19) Uani d . . . 1 . .
    H H9A 0.3291 0.2527 0.3349 0.043 Uiso calc U . R 1 . .
    H H9B 0.1581 0.3132 0.3209 0.043 Uiso calc U . R 1 . .
    H H9C 0.2075 0.2367 0.4228 0.043 Uiso calc U . R 1 . .
    C C10 0.4723(11) 0.3148(6) 0.5469(8) 0.030(2) Uani d . . . 1 . .
    H H10A 0.5364 0.2668 0.5131 0.044 Uiso calc U . R 1 . .
    H H10B 0.4133 0.2824 0.6001 0.044 Uiso calc U . R 1 . .
    H H10C 0.5492 0.3637 0.5881 0.044 Uiso calc U . R 1 . .
    C C11 0.1198(10) 0.3951(6) 0.8640(7) 0.0232(17) Uani d . . . 1 . .
    H H11A 0.1477 0.3251 0.8679 0.028 Uiso calc U . R 1 . .
    H H11B 0.0039 0.4019 0.8769 0.028 Uiso calc U . R 1 . .
    C C12 0.2383(10) 0.4467(6) 0.9587(7) 0.0226(17) Uani d . . . 1 . .
    H H12A 0.344 0.4093 0.9803 0.027 Uiso calc U . R 1 . .
    H H12B 0.1868 0.4517 1.0265 0.027 Uiso calc U . R 1 . .
    C C13 0.0965(10) 0.6434(6) 0.9319(7) 0.0231(17) Uani d . . . 1 . .
    C C14 -0.0517(9) 0.6200(6) 0.8320(7) 0.0244(18) Uani d . . . 1 . .
    H H14A -0.0219 0.6387 0.7597 0.037 Uiso calc U . R 1 . .
    H H14B -0.1515 0.6562 0.8418 0.037 Uiso calc U . R 1 . .
    H H14C -0.0755 0.5503 0.8311 0.037 Uiso calc U . R 1 . .
    C C15 0.1305(11) 0.7525(6) 0.9311(7) 0.030(2) Uani d . . . 1 . .
    H H15A 0.1884 0.7679 0.8691 0.045 Uiso calc U . R 1 . .
    H H15B 0.2012 0.7717 1.0042 0.045 Uiso calc U . R 1 . .
    H H15C 0.0237 0.7878 0.9194 0.045 Uiso calc U . R 1 . .
    C C16 0.0397(12) 0.6168(7) 1.0432(7) 0.035(2) Uani d . . . 1 . .
    H H16A -0.0608 0.6544 1.0487 0.052 Uiso calc U . R 1 . .
    H H16B 0.13 0.6318 1.1088 0.052 Uiso calc U . R 1 . .
    H H16C 0.0137 0.5474 1.0431 0.052 Uiso calc U . R 1 . .
    C C17 0.4760(10) 0.6127(7) 1.0165(7) 0.0278(19) Uani d . . . 1 . .
    C C18 0.6122(9) 0.5330(14) 1.0281(8) 0.048(4) Uani d . . . 1 . .
    H H18A 0.6445 0.5235 0.9544 0.072 Uiso calc U . R 1 . .
    H H18B 0.5675 0.4721 1.052 0.072 Uiso calc U . R 1 . .
    H H18C 0.7108 0.5527 1.0853 0.072 Uiso calc U . R 1 . .
    C C19 0.4482(12) 0.6334(8) 1.1366(7) 0.040(2) Uani d . . . 1 . .
    H H19A 0.3654 0.6855 1.1334 0.06 Uiso calc U . R 1 . .
    H H19B 0.5546 0.6532 1.1858 0.06 Uiso calc U . R 1 . .
    H H19C 0.4066 0.5746 1.1678 0.06 Uiso calc U . R 1 . .
    C C20 0.5410(11) 0.7027(7) 0.9663(8) 0.033(2) Uani d . . . 1 . .
    H H20A 0.5623 0.6875 0.8905 0.05 Uiso calc U . R 1 . .
    H H20B 0.6457 0.7241 1.0162 0.05 Uiso calc U . R 1 . .
    H H20C 0.4569 0.7544 0.9596 0.05 Uiso calc U . R 1 . .
    C C21 0.4725(11) 0.4310(7) 0.7870(7) 0.029(2) Uani d . . . 1 . .
    C C22 0.5161(11) 0.5495(5) 0.6518(7) 0.0263(19) Uani d . . . 1 . .

loop_
    _atom_site_aniso_label
    _atom_site_aniso_U_11
    _atom_site_aniso_U_22
    _atom_site_aniso_U_33
    _atom_site_aniso_U_12
    _atom_site_aniso_U_13
    _atom_site_aniso_U_23
    W1 0.01220(10) 0.00940(10) 0.01308(11) -0.0006(2) 0.00232(7) 0.0008(2)
    Cl1 0.0292(9) 0.0140(8) 0.0224(9) 0.0034(8) 0.0125(8) 0.0028(7)
    P1 0.0152(8) 0.0111(9) 0.0155(9) -0.0003(7) 0.0029(7) -0.0005(7)
    P2 0.0151(9) 0.0165(10) 0.0133(9) 0.0017(8) 0.0024(7) 0.0019(8)
    O1 0.032(3) 0.031(3) 0.056(4) -0.008(3) 0.020(3) -0.009(3)
    O22 0.046(4) 0.051(4) 0.029(3) 0.024(4) 0.006(3) 0.007(3)
    N1 0.018(3) 0.016(3) 0.019(3) -0.002(3) 0.007(3) 0.000(3)
    C1 0.021(4) 0.020(4) 0.027(4) -0.005(3) 0.008(3) -0.001(3)
    C2 0.023(4) 0.012(3) 0.022(4) -0.007(3) 0.004(3) 0.002(3)
    C3 0.024(3) 0.014(3) 0.013(3) 0.006(7) -0.001(2) 0.004(7)
    C4 0.035(4) 0.012(3) 0.017(4) 0.003(3) 0.005(3) 0.006(3)
    C5 0.036(5) 0.025(5) 0.016(4) -0.001(4) -0.002(3) -0.003(3)
    C6 0.016(3) 0.027(4) 0.026(4) 0.006(3) 0.002(3) 0.003(3)
    C7 0.021(4) 0.020(4) 0.021(4) 0.004(3) 0.009(3) -0.005(3)
    C8 0.023(4) 0.029(5) 0.027(4) -0.002(4) 0.011(3) -0.007(4)
    C9 0.040(5) 0.018(4) 0.026(4) 0.004(4) 0.004(4) -0.010(4)
    C10 0.026(4) 0.026(5) 0.036(5) 0.013(4) 0.004(4) -0.009(4)
    C11 0.031(4) 0.019(4) 0.021(4) 0.002(3) 0.008(4) 0.005(3)
    C12 0.026(4) 0.017(4) 0.027(4) 0.006(3) 0.011(4) 0.007(4)
    C13 0.028(4) 0.028(5) 0.015(4) 0.005(4) 0.011(3) 0.003(3)
    C14 0.018(4) 0.031(5) 0.026(4) 0.007(3) 0.008(3) 0.003(4)
    C15 0.040(5) 0.022(4) 0.029(5) 0.010(4) 0.012(4) -0.003(4)
    C16 0.043(5) 0.044(6) 0.022(5) 0.013(5) 0.018(4) 0.006(4)
    C17 0.025(4) 0.036(5) 0.021(4) 0.000(4) 0.000(3) -0.003(4)
    C18 0.019(3) 0.070(11) 0.046(5) 0.003(6) -0.014(3) 0.009(7)
    C19 0.043(6) 0.050(6) 0.023(5) -0.011(5) -0.001(4) -0.005(4)
    C20 0.029(4) 0.031(5) 0.038(5) -0.009(4) 0.001(4) -0.006(4)
    C21 0.036(5) 0.033(5) 0.019(4) 0.015(4) 0.008(4) 0.004(4)
    C22 0.046(5) 0.011(4) 0.032(4) 0.009(3) 0.033(4) 0.008(3)

_geom_special_details                   
;

All esds (except the esd in the dihedral angle between two l.s. planes)
are estimated using the full covariance matrix.  The cell esds are taken
into account individually in the estimation of esds in distances, angles
and torsion angles; correlations between esds in cell parameters are only
used when they are defined by crystal symmetry.  An approximate (isotropic)
treatment of cell esds is used for estimating esds involving l.s. planes.
;

loop_
    _geom_bond_atom_site_label_1
    _geom_bond_atom_site_label_2
    _geom_bond_site_symmetry_2
    _geom_bond_distance
    _geom_bond_publ_flag
    W1 C21 . 1.939(8) ?
    W1 N1 . 2.013(6) ?
    W1 C22 . 2.056(8) ?
    W1 Cl1 . 2.4682(19) ?
    W1 P2 . 2.516(2) ?
    W1 P1 . 2.5175(19) ?
    P1 C2 . 1.845(7) ?
    P1 C3 . 1.891(10) ?
    P1 C7 . 1.892(7) ?
    P2 C12 . 1.832(9) ?
    P2 C17 . 1.888(9) ?
    P2 C13 . 1.901(8) ?
    O1 C22 . 1.104(9) ?
    O22 C21 . 1.159(10) ?
    N1 C1 . 1.469(10) ?
    N1 C11 . 1.486(10) ?
    C1 C2 . 1.515(11) ?
    C3 C4 . 1.527(16) ?
    C3 C6 . 1.532(10) ?
    C3 C5 . 1.546(12) ?
    C7 C9 . 1.526(11) ?
    C7 C10 . 1.529(11) ?
    C7 C8 . 1.547(11) ?
    C11 C12 . 1.507(12) ?
    C13 C15 . 1.530(12) ?
    C13 C16 . 1.542(11) ?
    C13 C14 . 1.547(11) ?
    C17 C20 . 1.520(13) ?
    C17 C19 . 1.528(12) ?
    C17 C18 . 1.546(17) ?

loop_
    _geom_angle_atom_site_label_1
    _geom_angle_atom_site_label_2
    _geom_angle_atom_site_label_3
    _geom_angle_site_symmetry_1
    _geom_angle_site_symmetry_3
    _geom_angle
    _geom_angle_publ_flag
    C21 W1 N1 . . 89.2(3) ?
    C21 W1 C22 . . 73.0(3) ?
    N1 W1 C22 . . 152.9(3) ?
    C21 W1 Cl1 . . 143.0(3) ?
    N1 W1 Cl1 . . 122.32(18) ?
    C22 W1 Cl1 . . 82.3(2) ?
    C21 W1 P2 . . 84.2(2) ?
    N1 W1 P2 . . 77.02(18) ?
    C22 W1 P2 . . 119.8(2) ?
    Cl1 W1 P2 . . 84.91(6) ?
    C21 W1 P1 . . 102.6(3) ?
    N1 W1 P1 . . 79.28(18) ?
    C22 W1 P1 . . 84.8(2) ?
    Cl1 W1 P1 . . 101.96(6) ?
    P2 W1 P1 . . 155.24(6) ?
    C2 P1 C3 . . 104.9(4) ?
    C2 P1 C7 . . 102.3(4) ?
    C3 P1 C7 . . 110.1(4) ?
    C2 P1 W1 . . 99.6(2) ?
    C3 P1 W1 . . 115.7(4) ?
    C7 P1 W1 . . 121.2(2) ?
    C12 P2 C17 . . 106.6(4) ?
    C12 P2 C13 . . 103.8(4) ?
    C17 P2 C13 . . 108.4(4) ?
    C12 P2 W1 . . 96.1(3) ?
    C17 P2 W1 . . 121.2(3) ?
    C13 P2 W1 . . 117.7(3) ?
    C1 N1 C11 . . 110.8(6) ?
    C1 N1 W1 . . 124.9(5) ?
    C11 N1 W1 . . 124.1(5) ?
    N1 C1 C2 . . 111.3(6) ?
    C1 C2 P1 . . 109.9(5) ?
    C4 C3 C6 . . 109.1(11) ?
    C4 C3 C5 . . 109.8(6) ?
    C6 C3 C5 . . 107.4(6) ?
    C4 C3 P1 . . 109.6(5) ?
    C6 C3 P1 . . 106.6(5) ?
    C5 C3 P1 . . 114.2(10) ?
    C9 C7 C10 . . 107.6(7) ?
    C9 C7 C8 . . 108.2(6) ?
    C10 C7 C8 . . 107.8(7) ?
    C9 C7 P1 . . 113.0(5) ?
    C10 C7 P1 . . 108.9(5) ?
    C8 C7 P1 . . 111.2(5) ?
    N1 C11 C12 . . 114.4(7) ?
    C11 C12 P2 . . 110.0(6) ?
    C15 C13 C16 . . 109.0(7) ?
    C15 C13 C14 . . 108.2(7) ?
    C16 C13 C14 . . 107.1(7) ?
    C15 C13 P2 . . 112.5(6) ?
    C16 C13 P2 . . 111.8(6) ?
    C14 C13 P2 . . 107.9(5) ?
    C20 C17 C19 . . 110.6(8) ?
    C20 C17 C18 . . 108.4(8) ?
    C19 C17 C18 . . 106.9(7) ?
    C20 C17 P2 . . 107.9(6) ?
    C19 C17 P2 . . 115.1(6) ?
    C18 C17 P2 . . 107.9(7) ?
    O22 C21 W1 . . 176.5(8) ?
    O1 C22 W1 . . 172.1(7) ?

_shelx_res_file                         
;


    MO_BS_210120_a.res created by SHELXL-2014/7


TITL MO_BS_210120_a.res in P2(1)
REM Old TITL MO_BS_210120 in P2(1)/m

REM SHELXT solution in P2(1)
REM R1 0.262,  Rweak 0.110,  Alpha 0.081,  Orientation as input
REM Formula found by SHELXT:  C60 N12 O18 W3

CELL  0.71073   8.1299  13.7862  11.9710   90.000  101.851   90.000
ZERR    2.000   0.0002   0.0004   0.0004    0.000    0.002    0.000
LATT -1
SYMM -X, 1/2+Y, -Z
SFAC C H CL N O P W
UNIT 44 88 2 2 4 4 2
TEMP -173.160
SIZE 0.059 0.106 0.253
L.S. 10
TWIN -1 0 0 0 -1 0 0 0 -1
LIST 6
ACTA
FMAP 2
PLAN 20
WGHT    0.013100    0.163100
BASF   0.00916
FVAR       0.45390
W1    7    0.301562    0.520632    0.711688    11.00000    0.01220    0.00940 =
         0.01308    0.00083    0.00232   -0.00065
CL1   3    0.246518    0.693829    0.666737    11.00000    0.02915    0.01401 =
         0.02242    0.00275    0.01245    0.00344
P1    6    0.199790    0.441959    0.520177    11.00000    0.01518    0.01112 =
         0.01549   -0.00045    0.00289   -0.00027
P2    6    0.284589    0.568429    0.911829    11.00000    0.01509    0.01647 =
         0.01334    0.00194    0.00240    0.00166
O1    5    0.626518    0.556264    0.611826    11.00000    0.03196    0.03127 =
         0.05584   -0.00919    0.02018   -0.00761
O22   5    0.580158    0.379225    0.828645    11.00000    0.04572    0.05065 =
         0.02899    0.00740    0.00589    0.02406
N1    4    0.123962    0.430991    0.747589    11.00000    0.01813    0.01603 =
         0.01892   -0.00039    0.00719   -0.00197
C1    1   -0.010628    0.386529    0.662300    11.00000    0.02108    0.01967 =
         0.02730   -0.00058    0.00789   -0.00534
AFIX  23
H1A   2   -0.101236    0.434595    0.637485    11.00000   -1.20000
H1B   2   -0.058829    0.331090    0.697251    11.00000   -1.20000
AFIX   0
C2    1    0.054286    0.351480    0.559428    11.00000    0.02267    0.01183 =
         0.02201    0.00168    0.00367   -0.00743
AFIX  23
H2A   2   -0.041185    0.341181    0.494420    11.00000   -1.20000
H2B   2    0.113355    0.288834    0.577310    11.00000   -1.20000
AFIX   0
C3    1    0.064476    0.520503    0.408160    11.00000    0.02390    0.01446 =
         0.01286    0.00421   -0.00101    0.00643
C4    1    0.166275    0.607639    0.381987    11.00000    0.03478    0.01233 =
         0.01694    0.00615    0.00468    0.00258
AFIX 137
H4A   2    0.254416    0.585571    0.343056    11.00000   -1.50000
H4B   2    0.217838    0.640141    0.453414    11.00000   -1.50000
H4C   2    0.091891    0.653116    0.332695    11.00000   -1.50000
AFIX   0
C5    1   -0.011789    0.466460    0.296387    11.00000    0.03612    0.02512 =
         0.01561   -0.00264   -0.00193   -0.00078
AFIX 137
H5A   2   -0.096742    0.507567    0.248867    11.00000   -1.50000
H5B   2   -0.064210    0.406045    0.314516    11.00000   -1.50000
H5C   2    0.077229    0.451501    0.254911    11.00000   -1.50000
AFIX   0
C6    1   -0.081921    0.556374    0.459821    11.00000    0.01595    0.02731 =
         0.02585    0.00271    0.00209    0.00554
AFIX 137
H6A   2   -0.153535    0.599550    0.405517    11.00000   -1.50000
H6B   2   -0.037809    0.591770    0.530630    11.00000   -1.50000
H6C   2   -0.148092    0.500753    0.476369    11.00000   -1.50000
AFIX   0
C7    1    0.344320    0.364110    0.452489    11.00000    0.02134    0.01956 =
         0.02149   -0.00548    0.00939    0.00412
C8    1    0.442693    0.426262    0.380753    11.00000    0.02268    0.02862 =
         0.02697   -0.00687    0.01139   -0.00217
AFIX 137
H8A   2    0.366942    0.446640    0.310054    11.00000   -1.50000
H8B   2    0.534903    0.387843    0.362181    11.00000   -1.50000
H8C   2    0.488551    0.483674    0.424582    11.00000   -1.50000
AFIX   0
C9    1    0.251443    0.284572    0.375922    11.00000    0.04022    0.01757 =
         0.02591   -0.01015    0.00370    0.00397
AFIX 137
H9A   2    0.329065    0.252699    0.334857    11.00000   -1.50000
H9B   2    0.158088    0.313228    0.320918    11.00000   -1.50000
H9C   2    0.207526    0.236707    0.422818    11.00000   -1.50000
AFIX   0
C10   1    0.472292    0.314832    0.546907    11.00000    0.02579    0.02613 =
         0.03586   -0.00865    0.00439    0.01340
AFIX 137
H10A  2    0.536430    0.266847    0.513065    11.00000   -1.50000
H10B  2    0.413303    0.282395    0.600072    11.00000   -1.50000
H10C  2    0.549156    0.363673    0.588091    11.00000   -1.50000
AFIX   0
C11   1    0.119783    0.395053    0.864014    11.00000    0.03112    0.01908 =
         0.02062    0.00506    0.00847    0.00222
AFIX  23
H11A  2    0.147738    0.325078    0.867921    11.00000   -1.20000
H11B  2    0.003887    0.401911    0.876885    11.00000   -1.20000
AFIX   0
C12   1    0.238331    0.446729    0.958670    11.00000    0.02572    0.01697 =
         0.02744    0.00684    0.01110    0.00583
AFIX  23
H12A  2    0.343960    0.409254    0.980302    11.00000   -1.20000
H12B  2    0.186796    0.451657    1.026541    11.00000   -1.20000
AFIX   0
C13   1    0.096535    0.643431    0.931870    11.00000    0.02849    0.02809 =
         0.01545    0.00315    0.01068    0.00510
C14   1   -0.051669    0.620022    0.831955    11.00000    0.01791    0.03063 =
         0.02625    0.00333    0.00830    0.00702
AFIX 137
H14A  2   -0.021879    0.638732    0.759654    11.00000   -1.50000
H14B  2   -0.151480    0.656195    0.841813    11.00000   -1.50000
H14C  2   -0.075507    0.550314    0.831121    11.00000   -1.50000
AFIX   0
C15   1    0.130499    0.752530    0.931056    11.00000    0.04047    0.02221 =
         0.02905   -0.00340    0.01174    0.00966
AFIX 137
H15A  2    0.188354    0.767941    0.869067    11.00000   -1.50000
H15B  2    0.201207    0.771723    1.004200    11.00000   -1.50000
H15C  2    0.023696    0.787826    0.919380    11.00000   -1.50000
AFIX   0
C16   1    0.039678    0.616819    1.043242    11.00000    0.04323    0.04436 =
         0.02208    0.00645    0.01785    0.01344
AFIX 137
H16A  2   -0.060757    0.654350    1.048662    11.00000   -1.50000
H16B  2    0.130001    0.631797    1.108757    11.00000   -1.50000
H16C  2    0.013664    0.547402    1.043071    11.00000   -1.50000
AFIX   0
C17   1    0.476044    0.612697    1.016535    11.00000    0.02481    0.03571 =
         0.02076   -0.00274   -0.00026   -0.00001
C18   1    0.612167    0.532969    1.028121    11.00000    0.01917    0.06995 =
         0.04571    0.00905   -0.01419    0.00323
AFIX 137
H18A  2    0.644513    0.523519    0.954395    11.00000   -1.50000
H18B  2    0.567469    0.472119    1.052025    11.00000   -1.50000
H18C  2    0.710828    0.552720    1.085290    11.00000   -1.50000
AFIX   0
C19   1    0.448174    0.633376    1.136648    11.00000    0.04344    0.04956 =
         0.02284   -0.00546   -0.00131   -0.01130
AFIX 137
H19A  2    0.365386    0.685508    1.133436    11.00000   -1.50000
H19B  2    0.554612    0.653238    1.185753    11.00000   -1.50000
H19C  2    0.406646    0.574645    1.167807    11.00000   -1.50000
AFIX   0
C20   1    0.540987    0.702667    0.966263    11.00000    0.02946    0.03058 =
         0.03775   -0.00629    0.00119   -0.00868
AFIX 137
H20A  2    0.562256    0.687453    0.890521    11.00000   -1.50000
H20B  2    0.645654    0.724125    1.016237    11.00000   -1.50000
H20C  2    0.456927    0.754436    0.959615    11.00000   -1.50000
AFIX   0
C21   1    0.472508    0.430961    0.786993    11.00000    0.03620    0.03301 =
         0.01906    0.00394    0.00833    0.01522
C22   1    0.516131    0.549498    0.651815    11.00000    0.04611    0.01136 =
         0.03206    0.00797    0.03258    0.00922
HKLF 4

REM  MO_BS_210120_a.res in P2(1)
REM R1 =  0.0312 for    5837 Fo > 4sig(Fo)  and  0.0403 for all    6541 data
REM    275 parameters refined using      1 restraints

END

WGHT      0.0131      0.1588

REM Highest difference peak  1.417,  deepest hole -1.378,  1-sigma level  0.129
Q1    1   0.2559  0.4031  1.0868  11.00000  0.05    1.42
Q2    1   0.3089  0.5922  0.7235  11.00000  0.05    1.01
Q3    1   0.2593  0.6436  1.0874  11.00000  0.05    0.96
Q4    1   0.3055  0.4503  0.7179  11.00000  0.05    0.90
Q5    1   0.6021  0.5616  0.6847  11.00000  0.05    0.86
Q6    1   0.6009  0.4763  0.6871  11.00000  0.05    0.80
Q7    1   0.5122  0.5206  0.5387  11.00000  0.05    0.78
Q8    1   0.4663  0.5316  0.6751  11.00000  0.05    0.60
Q9    1   0.5206  0.5233  0.6280  11.00000  0.05    0.58
Q10   1   0.3165  0.5209  0.7517  11.00000  0.05    0.56
Q11   1   0.7551  0.5237  0.6173  11.00000  0.05    0.55
Q12   1   0.2615  0.5837  0.7820  11.00000  0.05    0.54
Q13   1   0.4754  0.3267  0.7913  11.00000  0.05    0.51
Q14   1   0.4678  0.5191  0.7657  11.00000  0.05    0.51
Q15   1   0.2021  0.4788  0.6226  11.00000  0.05    0.51
Q16   1  -0.1978  0.5219  0.8325  11.00000  0.05    0.50
Q17   1   0.3658  0.5633  0.2776  11.00000  0.05    0.49
Q18   1   0.4011  0.4819  0.7943  11.00000  0.05    0.48
Q19   1   0.4947  0.7219  0.7843  11.00000  0.05    0.48
Q20   1   0.4103  0.5549  0.7945  11.00000  0.05    0.48
;
_shelx_res_checksum                     60675

_shelx_hkl_file                         
;
   1   0   0  226.68   19.10
   1   0   0  240.68   19.40
  -1   0   0  254.27   19.60
  -1   0   0  218.48   19.30
  -1   0   0  256.47   19.50
   1   0   0  254.67   19.50
  -1   0   0  235.88   19.90
   2   0   0 1102.99   75.89
   2   0   0 1084.29   76.39
  -2   0   0 1168.98   76.49
  -2   0   0 1070.39   75.79
  -2   0   0 1015.20   76.39
  -2   0   0 1102.29   75.59
  -2   0   0 1110.19   76.19
   2   0   0  960.10   75.59
   3   0   0 1262.07   87.29
  -3   0   0 1229.28   87.69
  -3   0   0 1265.17   87.09
  -3   0   0 1191.78   86.79
   3   0   0 1215.18   86.79
  -3   0   0 1149.89   87.99
  -3   0   0 1199.08   86.59
   3   0   0 1098.19   86.19
  -4   0   0  872.51   68.99
  -4   0   0  808.32   69.19
   4   0   0  917.71   69.29
  -4   0   0  811.92   66.69
   4   0   0  734.13   67.39
  -4   0   0  874.31   68.29
   4   0   0  839.22   67.39
  -5   0   0 2154.08  150.08
   5   0   0 2026.80  151.28
  -5   0   0 2219.58  153.18
  -5   0   0 2188.98  151.58
   5   0   0 2197.98  151.08
  -5   0   0 2085.49  152.98
   5   0   0 1917.21  149.88
  -6   0   0   91.49   30.50
  -6   0   0   64.69   28.80
  -6   0   0   49.50   26.70
   6   0   0   55.59   31.30
  -6   0   0   64.79   31.80
  -6   0   0   61.39   30.30
   6   0   0   46.10   28.70
   6   0   0   38.20   27.00
  -7   0   0  642.34   73.39
  -7   0   0  684.83   69.39
  -7   0   0  638.04   70.09
  -7   0   0  684.13   69.39
   7   0   0  627.04   70.19
   7   0   0  640.54   76.39
  -7   0   0  623.94   72.49
  -8   0   0  498.35   79.89
   8   0   0  570.24   79.29
  -8   0   0  598.34   72.79
  -8   0   0  572.24   74.19
  -8   0   0  585.44   70.39
   9   0   0   75.39   47.60
  -9   0   0   10.10   51.99
  -9   0   0   42.90   41.10
  -9   0   0  103.69   49.90
   9   0   0  -45.50   42.70
  -9   0   0   52.79   45.80
 -10   0   0  588.34   87.79
  10   0   0  588.44   88.79
 -10   0   0  535.45   78.69
 -10   0   0  464.75   79.89
 -10   0   0  492.05   85.99
 -10   0   0  306.87   84.19
  -1  -1   0 9216.08  624.24
   1  -1   0 9418.36  624.24
  -1   1   0 9638.24  623.94
  -1   1   0 9999.00  624.04
   1   1   0 8987.90  623.84
   2  -1   0  352.36   27.90
  -2  -1   0  344.77   29.10
  -2  -1   0  369.86   27.60
  -2  -1   0  345.07   29.70
   2  -1   0  318.97   30.60
   2  -1   0  310.57   29.60
  -2  -1   0  317.07   31.90
   2   1   0  307.47   27.30
  -2   1   0  313.97   27.90
  -2   1   0  317.57   29.10
   2   1   0  279.67   31.40
  -2   1   0  267.37   31.60
  -2   1   0  296.77   29.70
   2   1   0  308.77   29.50
  -2   1   0  313.47   26.50
  -3  -1   0 2717.83  182.58
  -3  -1   0 2599.74  183.28
  -3  -1   0 3042.60  184.88
  -3  -1   0 2551.04  183.38
   3  -1   0 2417.96  181.18
  -3  -1   0 2619.14  184.28
   3  -1   0 2675.53  184.38
   3  -1   0 2670.83  182.58
  -3   1   0 2577.24  184.48
   3   1   0 2796.42  184.68
   3   1   0 2858.11  183.18
  -3   1   0 2661.93  182.58
  -3   1   0 2783.62  184.18
  -3   1   0 2793.42  181.68
   3   1   0 2403.16  183.38
  -3   1   0 2804.92  184.38
  -4  -1   0 1998.00  141.29
  -4  -1   0 2018.70  141.39
   4  -1   0 1795.32  137.39
   4  -1   0 1983.00  139.29
   4  -1   0 2008.00  140.89
  -4  -1   0 2016.10  139.39
  -4  -1   0 2011.70  140.89
  -4  -1   0 1995.10  140.89
  -4   1   0 1974.60  139.09
  -4   1   0 2028.00  137.79
   4   1   0 1993.10  140.69
   4   1   0 2086.19  139.69
   4   1   0 1797.72  140.19
  -4   1   0 1984.30  140.69
  -4   1   0 1878.61  141.69
   5  -1   0   69.19   21.00
  -5  -1   0   73.49   26.40
  -5  -1   0   33.30   23.60
   5  -1   0   75.99   24.90
  -5  -1   0   95.99   26.40
  -5  -1   0   68.29   26.40
  -5  -1   0   68.69   26.00
   5  -1   0   45.70   22.10
   5   1   0   85.99   24.80
  -5   1   0   53.69   19.50
  -5   1   0   50.99   27.20
  -5   1   0   26.10   26.90
  -5   1   0   58.09   26.50
  -5   1   0   53.79   20.80
   5   1   0   33.70   23.40
   5   1   0   50.19   25.10
  -6  -1   0 2017.10  147.49
  -6  -1   0 1967.00  148.19
  -6  -1   0 1913.61  148.09
  -6  -1   0 1946.01  146.79
   6  -1   0 2092.99  146.69
   6  -1   0 1829.82  143.49
   6  -1   0 2049.40  147.19
  -6  -1   0 1836.62  145.79
  -6   1   0 2056.29  142.69
  -6   1   0 1810.72  148.19
  -6   1   0 2082.19  149.88
  -6   1   0 2026.50  145.39
   6   1   0 2170.28  146.89
  -6   1   0 1975.40  147.09
   6   1   0 1991.50  147.49
  -7  -1   0  737.73   77.69
  -7  -1   0  704.13   74.79
   7  -1   0  627.34   72.59
   7  -1   0  750.22   74.69
  -7  -1   0  629.84   76.49
  -7  -1   0  755.32   73.99
  -7  -1   0  579.54   71.49
   7   1   0  820.92   77.69
  -7   1   0  691.33   70.69
  -7   1   0  667.73   77.09
  -7   1   0  666.63   68.29
   7   1   0  765.62   80.79
  -7   1   0  725.33   71.99
  -7   1   0  711.93   77.59
  -8  -1   0  221.78   52.79
  -8  -1   0  234.28   53.89
   8  -1   0  209.58   49.00
  -8  -1   0  244.98   51.69
  -8  -1   0  355.46   56.99
  -8  -1   0  127.89   44.20
  -8   1   0  252.17   43.60
   8   1   0  322.07   56.89
  -8   1   0  188.28   49.70
  -8   1   0  316.77   50.59
  -8   1   0  293.87   56.89
   9  -1   0  770.82  104.29
  -9  -1   0  784.22   91.29
  -9  -1   0  707.13   80.39
  -9  -1   0  733.73   92.49
   9  -1   0  676.73   93.09
  -9  -1   0  672.23   90.49
  -9  -1   0  675.93   89.39
  -9   1   0  887.01   93.89
   9   1   0  817.82   97.29
   9   1   0  640.44   85.29
  -9   1   0  640.94   85.39
  -9   1   0  739.73   98.99
  -9   1   0  742.23   89.49
  -9   1   0  655.23   90.79
 -10  -1   0   14.70   75.99
 -10  -1   0  -11.50   45.50
 -10  -1   0   83.59   65.79
 -10  -1   0  -38.40   53.99
 -10  -1   0   -0.60   42.90
  10  -1   0  123.99   69.29
 -10   1   0   -8.50   54.69
 -10   1   0  -21.80   59.69
 -10   1   0   14.60   45.60
 -10   1   0   -0.30   61.19
 -10   1   0   16.00   44.50
   0   2   0 9742.43  597.94
   0   2   0 8350.67  596.64
  -1  -2   0  221.28   24.30
   1  -2   0  266.77   26.80
  -1  -2   0  267.87   29.50
  -1  -2   0  252.07   26.20
   1  -2   0  256.47   24.30
   1  -2   0  242.48   21.20
  -1   2   0  322.87   24.50
  -1   2   0  277.97   27.50
  -1   2   0  302.27   26.60
  -1   2   0  272.47   21.20
  -1   2   0  296.87   26.50
   1   2   0  261.67   28.10
   1   2   0  289.77   23.00
  -2  -2   0 1532.55  118.89
   2  -2   0 1584.14  118.49
  -2  -2   0 1720.23  115.59
   2  -2   0 1665.13  114.39
  -2  -2   0 1556.64  117.99
   2  -2   0 1708.63  116.29
  -2  -2   0 1647.04  116.19
  -2   2   0 1670.13  119.09
   2   2   0 1651.63  118.49
  -2   2   0 1848.42  118.79
  -2   2   0 1827.32  118.49
  -2   2   0 1747.83  116.99
  -2   2   0 1874.61  114.49
   2   2   0 1853.81  116.39
   2   2   0 1653.53  119.19
   3  -2   0 2456.75  177.78
   3  -2   0 2694.43  182.78
  -3  -2   0 2564.24  179.88
  -3  -2   0 2765.72  179.48
  -3  -2   0 2558.44  182.78
   3  -2   0 2712.13  179.78
  -3  -2   0 2566.94  181.98
  -3   2   0 2728.63  180.28
  -3   2   0 2574.34  183.08
   3   2   0 2578.54  182.08
   3   2   0 2889.51  180.18
  -3   2   0 2822.72  182.88
  -3   2   0 2636.14  182.38
   3   2   0 2376.76  182.18
  -3   2   0 2704.13  177.48
   4  -2   0  182.38   31.20
   4  -2   0  168.18   26.20
  -4  -2   0  168.18   30.00
  -4  -2   0  139.79   28.60
  -4  -2   0  153.88   30.80
  -4  -2   0  180.08   26.60
   4  -2   0  128.39   22.20
  -4  -2   0  138.29   26.30
  -4   2   0  139.79   31.50
  -4   2   0  205.18   36.80
  -4   2   0  171.98   25.20
   4   2   0  177.58   31.60
   4   2   0  168.08   30.50
   4   2   0  195.78   27.70
  -4   2   0  178.08   25.20
  -4   2   0  155.68   32.90
  -5  -2   0 1945.11  149.69
   5  -2   0 1831.02  146.19
   5  -2   0 2049.59  152.38
  -5  -2   0 1959.40  150.78
  -5  -2   0 1970.90  148.99
  -5  -2   0 2072.49  153.08
  -5  -2   0 2127.29  152.38
   5  -2   0 2159.08  149.59
  -5   2   0 2282.07  146.39
   5   2   0 1951.00  152.38
  -5   2   0 2153.38  154.88
  -5   2   0 2249.77  153.88
   5   2   0 2176.78  152.48
  -5   2   0 2194.48  149.59
   5   2   0 2338.37  149.69
  -5   2   0 2155.18  152.88
  -6  -2   0  361.16   47.50
   6  -2   0  278.57   41.40
   6  -2   0  352.86   44.80
  -6  -2   0  389.66   50.99
  -6  -2   0  326.47   46.20
  -6  -2   0  340.57   49.00
  -6  -2   0  319.17   47.30
   6   2   0  307.87   44.80
  -6   2   0  268.67   40.50
  -6   2   0  304.07   46.30
  -6   2   0  233.18   45.40
  -6   2   0  303.27   39.40
  -6   2   0  221.68   44.90
   6   2   0  288.27   49.70
   7  -2   0  611.94   71.99
  -7  -2   0  637.54   73.89
  -7  -2   0  606.84   69.09
  -7  -2   0  648.74   72.49
  -7  -2   0  707.13   74.49
   7   2   0  633.04   75.19
  -7   2   0  600.84   76.69
   7   2   0  712.43   71.89
  -7   2   0  642.64   66.39
  -7   2   0  597.34   73.99
  -7   2   0  694.63   63.49
  -7   2   0  674.93   71.19
  -8  -2   0  875.41   92.19
  -8  -2   0  856.61   93.39
   8  -2   0  931.11   93.19
  -8  -2   0  918.11   94.79
  -8  -2   0  932.61   88.89
  -8  -2   0  881.01   95.79
  -8   2   0 1001.00   83.59
  -8   2   0  877.61   88.39
  -8   2   0  850.81   89.29
  -8   2   0  869.81   99.19
   8   2   0  885.41   93.39
  -8   2   0  805.62   93.39
   9  -2   0  139.39   57.39
  -9  -2   0  154.28   46.20
  -9  -2   0  144.59   57.49
  -9  -2   0   -8.20   55.69
   9  -2   0  147.19   51.39
  -9  -2   0  162.08   54.09
  -9  -2   0  161.78   52.79
  -9   2   0  147.59   52.59
  -9   2   0  171.98   58.49
   9   2   0  296.47   61.29
  -9   2   0  143.19   55.89
   9   2   0  198.18   51.19
  -9   2   0  170.48   50.39
  -9   2   0  150.88   59.79
 -10  -2   0  801.72   97.29
 -10  -2   0 1074.89  116.79
 -10  -2   0  922.11   99.79
  10  -2   0 1149.08  122.79
 -10  -2   0  827.72  116.29
 -10  -2   0  971.80  121.49
 -10   2   0  755.02  102.89
 -10   2   0  885.21  114.29
 -10   2   0  979.60  114.69
 -10   2   0  834.12  120.99
 -10   2   0  661.13  100.79
   0   3   0   -3.00   10.50
   0   3   0    2.50   11.40
   1  -3   0 1441.96   91.89
  -1  -3   0 1519.35   96.69
   1  -3   0 1454.95   95.59
   1  -3   0 1482.45   93.39
  -1  -3   0 1461.85   92.69
  -1  -3   0 1337.67   94.49
  -1   3   0 1234.18   93.99
   1   3   0 1400.46   94.29
  -1   3   0 1186.28   95.19
  -1   3   0 1149.39   93.09
  -1   3   0 1176.68   94.49
   2  -3   0 1590.24  109.49
   2  -3   0 1594.24  112.59
  -2  -3   0 1545.35  111.59
  -2  -3   0 1530.55  116.09
   2  -3   0 1523.75  115.09
  -2  -3   0 1414.26  114.29
  -2   3   0 1692.43  114.99
   2   3   0 1588.94  114.69
  -2   3   0 1727.63  110.19
  -2   3   0 1770.12  113.49
  -2   3   0 1768.82  115.99
  -2   3   0 1613.64  115.79
   2   3   0 1875.81  112.69
  -3  -3   0 1125.49   91.09
  -3  -3   0 1134.39   83.89
  -3  -3   0 1059.19   86.49
   3  -3   0 1247.78   83.89
  -3  -3   0 1215.28   82.79
   3  -3   0  973.60   82.49
   3  -3   0 1124.29   89.19
  -3   3   0 1305.77   80.79
   3   3   0 1086.09   89.49
  -3   3   0 1169.28   87.59
  -3   3   0 1089.39   85.19
  -3   3   0 1168.38   89.79
   3   3   0 1274.47   83.99
  -3   3   0 1207.98   87.89
   3   3   0 1101.59   87.49
  -4  -3   0 2239.78  152.38
  -4  -3   0 1947.11  155.18
   4  -3   0 1966.50  149.29
   4  -3   0 2161.68  152.48
   4  -3   0 2238.78  157.28
  -4  -3   0 2116.59  153.38
  -4  -3   0 2170.98  157.88
  -4   3   0 2211.38  156.58
  -4   3   0 2222.18  156.68
   4   3   0 2077.49  157.28
  -4   3   0 2161.88  158.08
   4   3   0 2430.86  153.18
   4   3   0 2289.87  156.98
  -4   3   0 2273.97  154.08
  -4   3   0 2364.86  149.39
  -5  -3   0   48.30   24.00
  -5  -3   0   45.80   28.20
   5  -3   0   17.50   15.60
  -5  -3   0   31.70   22.90
   5  -3   0   15.10   19.10
   5  -3   0   40.90   26.60
  -5  -3   0   18.50   22.60
  -5  -3   0   47.40   21.70
   5   3   0   34.80   21.80
  -5   3   0   20.50   20.00
  -5   3   0   50.29   26.40
  -5   3   0   14.80   28.20
  -5   3   0   22.80   14.60
  -5   3   0    5.90   23.90
   5   3   0   18.70   24.30
   6  -3   0 1762.32  135.49
  -6  -3   0 1722.43  133.09
  -6  -3   0 1724.73  135.09
   6  -3   0 1768.52  128.69
  -6  -3   0 1543.95  130.39
   6  -3   0 1562.84  124.69
  -6  -3   0 1664.63  131.79
  -6  -3   0 1636.84  127.99
  -6   3   0 1922.41  124.29
  -6   3   0 1772.22  130.29
   6   3   0 1975.10  130.79
  -6   3   0 1713.13  134.79
  -6   3   0 1784.82  136.49
  -6   3   0 1709.63  133.29
   6   3   0 1748.93  135.79
  -7  -3   0  910.51   96.49
  -7  -3   0  805.92   82.39
   7  -3   0  963.50   87.59
  -7  -3   0  849.61   81.79
  -7  -3   0  754.72   81.79
  -7  -3   0  740.13   79.09
   7  -3   0  852.01   82.69
   7   3   0  895.91   89.89
  -7   3   0  850.21   80.79
  -7   3   0  716.33   83.19
  -7   3   0  850.91   92.69
  -7   3   0  859.81   87.09
   7   3   0  958.50   84.99
  -7   3   0  919.71   73.19
  -8  -3   0  566.74   67.19
  -8  -3   0  530.05   74.09
  -8  -3   0  476.95   69.49
  -8  -3   0  470.05   72.79
   8  -3   0  493.35   73.19
  -8  -3   0  491.65   69.89
   8  -3   0  379.16   70.69
   8   3   0  593.54   73.99
  -8   3   0  588.24   63.09
  -8   3   0  526.65   71.99
   8   3   0  608.64   76.39
  -8   3   0  524.25   74.89
  -8   3   0  568.14   90.89
  -8   3   0  490.55   73.39
  -9  -3   0 1041.40   98.59
   9  -3   0  885.21  106.59
  -9  -3   0  985.70  103.99
  -9  -3   0  996.50  101.39
  -9  -3   0 1000.10  116.69
  -9   3   0  847.62  103.29
   9   3   0 1187.28  105.29
  -9   3   0  965.10  102.99
  -9   3   0 1017.70  118.89
 -10  -3   0   17.80   46.20
  10  -3   0   47.10   64.99
 -10  -3   0  -30.80   53.79
 -10  -3   0   97.39   67.59
 -10  -3   0  -23.60   66.39
 -10  -3   0   91.79   49.50
  10   3   0  109.39   82.29
 -10   3   0  123.19   74.49
 -10   3   0  -56.79   57.99
 -10   3   0   15.80   54.09
 -10   3   0  -22.40   46.20
   0   4   0 1289.57   95.49
   0   4   0 1453.15   95.89
  -1  -4   0  662.43   55.89
   1  -4   0  684.73   51.09
   1  -4   0  626.74   54.69
  -1  -4   0  629.84   51.69
   1  -4   0  684.03   52.49
  -1   4   0  729.43   54.89
   1   4   0  761.92   52.99
   1   4   0  753.22   54.79
  -1   4   0  773.02   55.99
  -1   4   0  686.43   52.89
  -1   4   0  754.92   55.09
  -2  -4   0 3219.98  200.58
  -2  -4   0 3104.99  204.08
   2  -4   0 3157.48  198.88
   2  -4   0 3104.29  204.58
  -2  -4   0 3117.59  206.08
   2   4   0 2932.81  201.08
  -2   4   0 2765.82  198.38
  -2   4   0 2825.42  204.48
  -2   4   0 2629.24  203.88
  -2   4   0 2993.30  203.98
  -2   4   0 2874.71  201.38
   3  -4   0 2555.44  188.98
   3  -4   0 2748.53  184.88
  -3  -4   0 2530.75  183.98
  -3  -4   0 2371.46  187.08
  -3  -4   0 2548.34  190.88
  -3   4   0 2864.01  190.98
  -3   4   0 2877.91  189.18
  -3   4   0 2810.92  181.38
  -3   4   0 2718.53  190.58
   3   4   0 2992.40  184.98
  -4  -4   0  192.38   32.10
  -4  -4   0  191.38   26.40
  -4  -4   0  143.99   33.50
   4  -4   0  195.18   27.70
   4  -4   0  159.08   30.80
  -4  -4   0  182.18   25.20
   4  -4   0  153.88   21.20
   4   4   0  157.58   31.90
   4   4   0  148.99   24.70
  -4   4   0  163.98   36.30
  -4   4   0  173.28   35.00
  -4   4   0  118.19   18.10
  -4   4   0  193.18   34.40
  -4   4   0  132.29   27.40
  -5  -4   0 2428.76  173.68
  -5  -4   0 2297.37  177.08
   5  -4   0 2505.15  170.18
  -5  -4   0 2151.88  173.68
   5  -4   0 2198.48  165.68
  -5  -4   0 2391.26  170.08
  -5  -4   0 2402.06  171.28
   5  -4   0 2358.96  175.28
   5   4   0 2745.83  171.58
  -5   4   0 2578.84  176.98
   5   4   0 2486.95  175.98
  -5   4   0 2382.76  172.18
  -5   4   0 2358.06  176.88
  -5   4   0 2409.96  175.48
  -5   4   0 2684.43  166.28
   6  -4   0  176.48   28.40
  -6  -4   0  217.68   37.90
  -6  -4   0  215.18   40.80
  -6  -4   0  147.29   37.20
   6  -4   0  233.68   46.20
   6  -4   0  203.28   34.30
  -6  -4   0  171.28   34.40
  -6  -4   0  195.18   56.89
  -6   4   0  226.08   33.90
   6   4   0  229.48   37.00
   6   4   0  273.47   54.79
  -6   4   0  217.58   46.10
  -6   4   0  228.98   44.70
  -6   4   0  198.08   39.40
  -6   4   0  244.88   45.80
  -7  -4   0  654.43   67.89
   7  -4   0  727.73   70.89
  -7  -4   0  646.24   77.39
  -7  -4   0  580.34   71.49
  -7  -4   0  751.12   82.49
  -7  -4   0  637.14   74.69
  -7   4   0  780.12   75.09
   7   4   0  632.94   78.59
   7   4   0  837.42   77.89
  -7   4   0  713.53   62.99
  -7   4   0  659.73   75.89
  -7   4   0  703.73   87.09
  -7   4   0  591.84   77.09
   8  -4   0  557.94   75.39
  -8  -4   0  528.95   67.89
  -8  -4   0  552.04   75.99
   8  -4   0  721.43   86.19
  -8  -4   0  515.75   76.39
  -8   4   0  606.14   62.99
   8   4   0  572.34   70.39
  -8   4   0  563.84   77.89
  -8   4   0  555.94   84.59
  -8   4   0  552.04   75.59
  -8   4   0  562.04   78.99
  -9  -4   0  235.78   57.99
  -9  -4   0  278.97   66.09
  -9  -4   0  182.88   48.40
  -9  -4   0  195.58   58.19
  -9  -4   0  120.09   63.49
   9  -4   0  196.68   54.39
   9  -4   0  167.08   54.99
  -9   4   0   26.40   58.49
  -9   4   0  108.19   43.60
  -9   4   0  172.48   54.39
  -9   4   0  226.08   57.79
  -9   4   0  206.88   70.39
   9   4   0  201.18   55.29
 -10  -4   0  665.03   91.39
 -10  -4   0  493.75   85.39
 -10  -4   0  380.96   81.79
 -10  -4   0  525.75   82.79
  10  -4   0  527.95   84.19
 -10  -4   0  806.52  111.09
  10   4   0  886.51  109.59
 -10   4   0  595.04   98.29
 -10   4   0  675.33   88.99
 -10   4   0  700.63  108.99
 -10   4   0  521.95   85.19
   0  -5   0    6.50   13.90
   0   5   0  -31.50   12.70
   0   5   0   17.00   14.60
   1  -5   0 1715.73  113.99
   1  -5   0 1676.53  112.59
  -1  -5   0 1663.53  113.59
  -1  -5   0 1770.22  117.69
   1  -5   0 1722.53  116.39
   1   5   0 1602.74  114.59
  -1   5   0 1647.44  115.99
  -1   5   0 1485.25  114.69
   1   5   0 1526.25  113.39
  -1   5   0 1448.76  113.59
   2  -5   0 1177.78   76.99
  -2  -5   0  974.00   78.99
  -2  -5   0 1018.30   83.09
   2  -5   0  951.70   72.39
  -2  -5   0 1066.49   74.09
   2  -5   0 1018.90   81.59
   2   5   0  827.82   74.69
  -2   5   0 1013.80   82.59
  -2   5   0 1084.59   76.99
  -2   5   0  996.80   80.49
  -2   5   0 1071.09   79.99
   3  -5   0 1477.35  100.19
  -3  -5   0 1319.57  104.19
  -3  -5   0 1386.86   98.29
  -3  -5   0 1373.66  107.29
   3  -5   0 1284.27  105.59
  -3   5   0 1363.56  106.09
  -3   5   0 1432.56  105.39
  -3   5   0 1382.96  100.79
  -3   5   0 1361.16  106.49
  -3   5   0 1328.27   94.59
   3   5   0 1411.66   99.69
  -4  -5   0 3436.36  229.98
   4  -5   0 3466.45  236.68
  -4  -5   0 3010.10  233.98
   4  -5   0 3140.49  225.78
  -4  -5   0 3348.06  230.78
  -4  -5   0 3513.35  238.28
   4  -5   0 3507.85  230.68
  -4   5   0 3353.46  237.58
  -4   5   0 3507.65  236.68
  -4   5   0 3491.55  226.38
  -4   5   0 3453.25  236.28
  -5  -5   0   57.49   24.30
  -5  -5   0   40.20   34.00
  -5  -5   0   37.30   26.20
  -5  -5   0   46.30   22.10
   5  -5   0   47.60   20.00
   5  -5   0   44.80   15.40
  -5   5   0   75.49   32.30
   5   5   0   64.89   23.30
  -5   5   0   55.09   14.70
  -5   5   0   41.90   31.70
  -5   5   0   30.20   24.10
  -5   5   0   53.69   29.80
  -6  -5   0 1248.78  110.79
   6  -5   0 1250.07  107.19
  -6  -5   0 1089.99  100.09
  -6  -5   0 1073.69  101.59
  -6  -5   0 1150.58   93.29
  -6  -5   0 1080.19   96.69
   6  -5   0 1110.49   87.49
   6  -5   0 1184.98   94.29
   6   5   0 1390.96   97.49
  -6   5   0 1240.18  107.79
  -6   5   0 1237.78   88.19
  -6   5   0 1368.56  105.09
  -6   5   0 1197.68  100.39
  -6   5   0 1193.38  105.99
  -7  -5   0  331.17   51.29
  -7  -5   0  363.56   50.19
  -7  -5   0  236.98   49.60
  -7  -5   0  289.27   58.29
  -7  -5   0  314.37   52.19
   7  -5   0  273.77   44.40
  -7   5   0  262.77   41.50
  -7   5   0  361.86   58.19
  -7   5   0  196.68   58.69
  -7   5   0  406.16   60.29
  -7   5   0  287.57   49.60
   7   5   0  482.45   59.49
  -8  -5   0  473.35   66.39
   8  -5   0  478.75   72.09
  -8  -5   0  369.26   65.69
  -8  -5   0  455.35   69.59
   8  -5   0  452.75   67.39
  -8  -5   0  410.36   63.89
  -8   5   0  578.44   87.79
  -8   5   0  448.06   71.09
  -8   5   0  452.25   71.89
  -8   5   0  513.95   55.79
   8   5   0  488.75   73.69
  -8   5   0  504.65   75.89
  -9  -5   0  487.05   75.49
  -9  -5   0  473.05   70.49
  -9  -5   0  569.64   84.19
   9  -5   0  482.55   69.89
  -9  -5   0  421.56   79.99
  -9  -5   0  599.24   82.69
  -9   5   0  467.45   83.39
  -9   5   0  411.76   73.99
  -9   5   0  514.85   65.49
  -9   5   0  446.56   77.49
  -9   5   0  387.06   71.69
   9   5   0  434.66   66.49
  10  -5   0   21.40   64.29
 -10  -5   0   30.50   80.49
 -10  -5   0  111.19   51.89
 -10  -5   0   -9.30   59.49
 -10  -5   0   23.10   68.09
  10   5   0  218.58   70.79
 -10   5   0  -51.29   46.50
 -10   5   0    0.70   49.80
 -10   5   0   22.30   69.09
 -10   5   0  162.48   78.99
   0  -6   0 1674.03  136.49
   0  -6   0 1767.62  137.59
   0   6   0 2160.78  137.99
   0   6   0 2199.58  138.39
   1  -6   0  662.03   56.09
   1  -6   0  648.54   57.59
   1  -6   0  673.93   62.19
  -1  -6   0  569.44   56.99
  -1  -6   0  644.54   62.39
   1   6   0  786.02   60.29
  -1   6   0  737.33   59.89
   1   6   0  777.32   59.89
  -1   6   0  803.52   61.89
  -2  -6   0 1219.48   92.99
   2  -6   0 1268.07   92.09
   2  -6   0 1244.08  100.19
   2  -6   0 1291.87   95.19
  -2  -6   0 1261.67   99.39
  -2  -6   0 1263.07  101.99
  -2   6   0 1386.36  101.39
  -2   6   0 1449.95  102.89
  -2   6   0 1272.87   95.59
  -2   6   0 1365.46   99.29
  -3  -6   0 2848.22  193.18
   3  -6   0 3016.70  189.88
   3  -6   0 2790.32  194.68
  -3  -6   0 2773.92  199.18
  -3  -6   0 2996.50  202.78
   3  -6   0 2897.91  199.58
  -3   6   0 2430.96  203.78
  -3   6   0 2879.31  195.38
   3   6   0 2628.54  194.58
  -3   6   0 3003.80  201.68
   4  -6   0  179.78   25.80
  -4  -6   0  213.58   27.70
   4  -6   0  137.99   20.30
   4  -6   0  124.09   32.50
  -4  -6   0  198.48   37.50
  -4  -6   0  113.49   30.50
  -4  -6   0  151.48   25.10
  -4   6   0  158.98   37.10
   4   6   0  120.89   25.70
  -4   6   0  135.79   35.90
  -4   6   0  107.09   26.40
  -4   6   0  152.18   34.70
   5  -6   0 1925.71  132.99
   5  -6   0 1776.92  125.89
  -5  -6   0 1816.12  133.59
   5  -6   0 1880.51  141.99
  -5  -6   0 1902.31  144.59
  -5  -6   0 1678.13  137.89
   5   6   0 2055.49  135.19
  -5   6   0 1806.12  141.09
  -5   6   0 1818.22  125.69
  -5   6   0 1869.81  136.69
  -5   6   0 1777.72  143.69
  -5   6   0 1784.62  142.29
  -6  -6   0   91.89   33.00
  -6  -6   0   86.69   37.90
  -6  -6   0   70.29   27.40
   6  -6   0   49.40   26.30
  -6  -6   0  103.99   36.90
   6  -6   0   30.40   39.60
  -6  -6   0  109.59   45.30
   6  -6   0   78.99   18.00
   6   6   0   59.39   31.60
  -6   6   0   45.70   16.00
  -6   6   0   27.60   36.10
  -6   6   0   41.00   38.50
  -6   6   0   31.50   34.30
  -6   6   0  118.29   45.00
  -7  -6   0  538.75   65.69
   7  -6   0  543.25   62.09
  -7  -6   0  526.75   61.39
  -7  -6   0  402.56   65.09
  -7  -6   0  509.25   65.59
  -7   6   0  428.46   70.99
  -7   6   0  594.54   76.79
  -7   6   0  604.24   78.59
   7   6   0  757.02   75.49
  -7   6   0  530.65   47.60
  -7   6   0  651.33   84.89
  -8  -6   0  448.86   65.59
   8  -6   0  416.16   68.39
   8  -6   0  403.06   56.59
  -8  -6   0  524.55   73.79
  -8  -6   0  494.05   69.39
  -8  -6   0  405.36   60.79
  -8  -6   0  471.35   69.09
  -8   6   0  345.67   43.20
  -8   6   0  240.18   61.69
  -8   6   0  216.28   57.89
  -8   6   0  390.46   71.49
  -8   6   0  330.77   71.39
  -9  -6   0   48.90   40.60
  -9  -6   0   18.10   65.49
   9  -6   0   45.40   51.59
  -9  -6   0   94.29   55.69
  -9  -6   0  115.99   49.50
  -9  -6   0   53.69   52.39
  -9   6   0   -0.80   51.69
  -9   6   0   38.70   26.80
  -9   6   0    8.80   61.09
  -9   6   0  -19.70   57.99
   9   6   0  -47.20   52.79
  -9   6   0  105.69   53.59
 -10  -6   0  370.56   83.29
 -10  -6   0  305.17   63.19
  10  -6   0  363.16   72.79
 -10  -6   0  188.18   72.69
 -10   6   0  222.48   68.89
 -10   6   0  216.38   81.79
 -10   6   0  348.47   71.89
 -10   6   0  420.26   91.59
   0  -7   0  -21.70   20.80
   0  -7   0   13.70   21.20
   0  -7   0   -6.30   21.90
   0   7   0   17.50   21.40
   0   7   0    7.70   23.40
   1  -7   0  842.02   70.49
   1  -7   0  954.90   72.39
  -1  -7   0  823.12   72.29
   1  -7   0  943.81   76.79
  -1  -7   0  887.81   76.49
   1   7   0 1019.70   73.89
  -2  -7   0  699.73   66.29
   2  -7   0  802.52   62.39
   2  -7   0  799.52   59.49
   2  -7   0  772.72   67.79
  -2  -7   0  764.12   70.39
  -2  -7   0  779.52   60.49
  -2   7   0  733.33   68.99
  -2   7   0  701.33   62.99
  -2   7   0  764.12   66.89
  -2   7   0  763.92   69.79
   3  -7   0  884.11   64.19
   3  -7   0  771.32   75.39
  -3  -7   0  843.32   67.59
  -3  -7   0  877.91   79.49
  -3  -7   0  766.22   74.59
   3  -7   0  764.52   70.09
  -3   7   0  932.11   78.79
  -3   7   0 1027.20   78.79
  -3   7   0 1045.50   72.79
  -3   7   0 1031.60   79.99
  -4  -7   0 2750.12  206.98
  -4  -7   0 2641.54  197.38
  -4  -7   0 2905.21  191.58
   4  -7   0 2930.11  192.48
   4  -7   0 2792.32  199.88
   4  -7   0 2755.92  185.68
  -4   7   0 2865.71  193.68
  -4   7   0 2456.15  199.38
  -4   7   0 2728.73  198.98
  -4   7   0 2776.22  200.58
  -5  -7   0   95.69   28.30
  -5  -7   0   67.59   40.60
   5  -7   0   63.19   35.30
   5  -7   0   85.69   25.00
  -5  -7   0   59.79   31.00
  -5  -7   0   77.29   25.40
   5   7   0   74.79   27.90
  -5   7   0  123.99   38.00
  -5   7   0   64.49   38.70
  -5   7   0   72.99   30.00
  -5   7   0   68.99   38.40
   6  -7   0  981.60   81.69
  -6  -7   0 1006.90   99.49
  -6  -7   0  950.10   93.79
  -6  -7   0 1041.30   82.49
  -6  -7   0  919.71   84.59
  -6   7   0  995.90   91.19
  -6   7   0  917.21   97.49
   6   7   0 1009.00   86.89
  -6   7   0  968.70   97.29
  -6   7   0 1002.80  100.49
  -7  -7   0  367.16   53.59
  -7  -7   0  399.06   51.09
  -7  -7   0  426.56   60.49
   7  -7   0  316.67   46.60
  -7   7   0  265.37   52.29
  -7   7   0  291.77   96.19
  -7   7   0  288.87   59.29
  -7   7   0  239.68   60.19
   7   7   0  238.38   53.39
  -8  -7   0  215.48   57.49
  -8  -7   0  223.38   52.89
  -8  -7   0  204.48   62.99
   8  -7   0  229.98   48.40
  -8  -7   0  215.08   51.19
   8  -7   0  151.58   63.89
  -8  -7   0  114.09   42.50
  -8   7   0  178.28   57.19
  -8   7   0  260.77   62.49
  -8   7   0  283.27   69.79
  -8   7   0  198.58   60.69
  -9  -7   0  551.84   82.69
   9  -7   0  512.65   72.49
  -9  -7   0  489.05   72.79
  -9  -7   0  468.85   71.79
  -9  -7   0  392.66   77.79
  -9   7   0  397.86   81.99
  -9   7   0  424.96   75.69
  -9   7   0  505.95   82.29
  -9   7   0  510.85   87.09
   9   7   0  503.65   75.69
   0  -8   0 1592.34  119.99
   0  -8   0 1458.25  118.99
   0  -8   0 1570.14  119.89
   0   8   0 1907.91  124.19
   1  -8   0  173.08   33.50
   1  -8   0  167.88   28.60
   1  -8   0  190.08   30.30
  -1  -8   0  149.29   30.30
  -1  -8   0  188.18   34.80
  -1   8   0  276.17   37.60
   1   8   0  201.88   33.30
   1   8   0  265.77   35.30
   2  -8   0  556.74   51.59
   2  -8   0  588.74   49.00
  -2  -8   0  531.75   61.29
   2  -8   0  546.25   59.09
  -2  -8   0  571.64   50.49
  -2  -8   0  552.84   56.69
  -3  -8   0 1456.15  104.59
   3  -8   0 1528.55  102.19
   3  -8   0 1440.36  107.49
   3  -8   0 1498.05  113.89
  -3  -8   0 1550.54  114.69
  -3  -8   0 1560.84  118.89
  -3   8   0 1336.67  114.49
  -3   8   0 1281.27  112.59
  -3   8   0 1399.66  113.29
  -3   8   0 1354.26  107.29
   4  -8   0    5.00   31.90
   4  -8   0    7.80   21.40
  -4  -8   0   80.49   36.40
   4  -8   0   36.00   12.10
  -4  -8   0   59.79   21.90
  -4  -8   0   41.80   30.60
  -4   8   0   93.49   27.30
  -4   8   0   28.20   33.00
  -4   8   0   46.20   39.00
   4   8   0   62.09   27.00
   5  -8   0 1507.25  105.39
  -5  -8   0 1430.66  105.69
  -5  -8   0 1400.16  116.49
  -5  -8   0 1498.95  104.59
  -5  -8   0 1507.35  124.79
  -5   8   0 1403.86  119.49
  -5   8   0 1196.08  113.19
   5   8   0 1113.29  105.89
  -5   8   0 1278.47  118.09
  -5   8   0 1352.06  108.39
  -6  -8   0  255.57   39.80
  -6  -8   0  268.17   37.70
   6  -8   0  246.58   36.90
  -6   8   0  233.48   45.40
  -6   8   0  115.29   57.29
  -6   8   0  121.69   50.79
  -6   8   0  168.18   49.30
  -7  -8   0  540.75   80.39
  -7  -8   0  621.04   69.49
   7  -8   0  613.84   66.69
  -7  -8   0  682.03   96.39
  -7  -8   0  568.04   72.69
  -7  -8   0  568.44   63.39
  -7   8   0  528.15   75.39
  -7   8   0  454.65   79.29
   7   8   0  479.65   75.19
  -7   8   0  584.04   76.39
  -7   8   0  420.16   74.89
  -8  -8   0  572.34   80.19
  -8  -8   0  574.14   74.99
  -8  -8   0  481.15   68.09
  -8  -8   0  438.86   84.09
  -8  -8   0  449.26   67.89
  -8   8   0  402.66   79.29
  -8   8   0  499.95   85.19
  -8   8   0  461.55   70.69
  -8   8   0  414.66   73.89
  -9  -8   0   -2.40   54.69
  -9  -8   0  -28.30   43.10
   9  -8   0    5.80   54.69
  -9  -8   0  -42.00   53.89
  -9  -8   0   34.70   46.90
   9   8   0   27.60   63.49
  -9   8   0   62.69   57.19
  -9   8   0  -33.10   65.69
  -9   8   0   15.10   72.69
  -9   8   0  -15.60   54.49
   0  -9   0  -17.30   21.20
   0  -9   0   11.50   21.70
   0  -9   0   10.80   21.50
   0   9   0   36.90   28.70
   0   9   0   -0.90   24.40
   1  -9   0  984.50   83.19
  -1  -9   0  926.81   84.79
   1  -9   0 1041.70   83.19
   1  -9   0  977.20   82.39
   1  -9   0 1069.79   86.69
  -1  -9   0 1017.90   87.39
   1   9   0 1065.99   86.29
  -1   9   0 1137.89   87.09
   1   9   0 1219.18   86.19
  -1   9   0 1113.29   86.89
  -2  -9   0  503.25   55.39
  -2  -9   0  514.85   49.40
   2  -9   0  487.35   49.00
   2  -9   0  497.25   58.89
   2  -9   0  518.65   47.30
  -2  -9   0  466.25   58.49
   2   9   0  470.05   53.99
  -2   9   0  476.15   57.39
  -2   9   0  485.25   56.49
  -3  -9   0   38.50   20.40
  -3  -9   0   53.59   30.50
   3  -9   0    7.70   54.59
   3  -9   0   15.10   23.30
  -3  -9   0   44.50   35.00
   3  -9   0   43.80   18.10
  -3   9   0   67.29   26.60
  -3   9   0   49.10   32.90
  -3   9   0  -10.30   31.80
  -3   9   0   68.39   37.30
   4  -9   0 1110.79   73.19
  -4  -9   0 1031.80   92.39
  -4  -9   0 1144.89   82.39
   4  -9   0 1084.99   94.39
   4  -9   0 1111.79   84.29
  -4  -9   0 1070.49  101.49
  -4   9   0  871.31   90.69
  -4   9   0  775.92   91.99
  -4   9   0  945.21   97.89
  -4   9   0  886.61   85.39
   5  -9   0   67.39   37.00
   5  -9   0    0.50   24.60
  -5  -9   0   49.70   26.60
  -5  -9   0   31.50   26.50
  -5  -9   0    7.30   37.20
   5   9   0   -0.10   31.10
  -5   9   0    2.20   36.10
  -5   9   0    8.00   44.30
  -5   9   0    4.60   29.10
  -5   9   0  -32.50   40.10
  -6  -9   0 1072.59  131.09
  -6  -9   0 1043.60  142.79
   6  -9   0 1179.18   93.69
  -6  -9   0 1224.58   95.39
  -6  -9   0 1207.58   93.19
   6   9   0 1058.39  100.89
  -6   9   0 1041.70  104.39
  -6   9   0 1043.40  110.39
  -6   9   0 1123.39   99.29
   7  -9   0  433.26   72.89
  -7  -9   0  363.66   67.39
   7  -9   0  454.15   70.19
  -7  -9   0  443.16   60.39
  -7  -9   0  473.95   67.59
  -7  -9   0  385.36   58.79
  -7  -9   0  472.05   82.19
   7   9   0  507.35   73.99
  -7   9   0  438.76   76.39
  -7   9   0  582.64   83.39
  -7   9   0  511.65   75.89
  -7   9   0  464.15   71.59
  -8  -9   0  136.99   55.19
  -8  -9   0  140.49   43.00
   8  -9   0  110.09   44.60
  -8  -9   0   81.19   49.20
  -8   9   0  107.39   54.09
  -8   9   0    6.40   55.89
  -8   9   0   50.59   50.79
  -8   9   0  115.89   68.49
  -9  -9   0  566.34   79.79
   9  -9   0  544.15   86.69
  -9  -9   0  599.44   82.79
  -9  -9   0  542.45   90.49
  -9  -9   0  389.26   76.49
   9   9   0  602.34   91.09
  -9   9   0  656.73   93.69
  -9   9   0  375.46   82.69
  -9   9   0  529.25   89.89
  -9   9   0  531.85   97.79
   0 -10   0 1480.25  120.99
   0 -10   0 1476.85  121.39
   0 -10   0 1517.35  121.99
   0  10   0 1708.53  122.99
   0  10   0 1854.51  125.39
  -1 -10   0  115.99   32.10
   1 -10   0  159.08   29.40
   1 -10   0  152.68   31.00
   1 -10   0  159.98   37.90
  -1 -10   0  191.18   36.80
  -1 -10   0  168.98   36.50
   1 -10   0  131.49   29.90
  -1  10   0  135.59   34.40
  -1  10   0  187.48   38.00
   1  10   0   88.59   33.90
   1  10   0  158.28   37.00
   2 -10   0  579.44   56.29
   2 -10   0  553.24   53.59
  -2 -10   0  513.35   55.79
  -2 -10   0  479.75   60.29
   2 -10   0  533.95   83.29
   2 -10   0  564.54   52.69
  -2  10   0  517.05   63.49
  -2  10   0  588.04   64.59
   2  10   0  535.55   62.09
  -3 -10   0  493.75   61.19
  -3 -10   0  497.95   51.39
   3 -10   0  554.74   69.39
  -3 -10   0  530.25   69.69
   3 -10   0  516.65   55.09
   3 -10   0  434.06   47.60
  -3  10   0  450.95   60.99
  -3  10   0  448.86   61.39
   4 -10   0   88.49   41.40
  -4 -10   0   -1.60   34.00
  -4 -10   0   69.49   39.30
   4 -10   0   70.09   29.80
  -4 -10   0  147.79   30.40
   4 -10   0  116.29   18.30
  -4  10   0   69.79   32.60
  -4  10   0   50.79   43.20
  -4  10   0   67.59   44.30
  -4  10   0   57.99   39.10
   5 -10   0 1079.79  101.29
  -5 -10   0 1100.69   86.09
   5 -10   0 1193.48   87.49
  -5 -10   0  856.71  101.19
  -5  10   0  823.92  102.19
  -5  10   0  712.53  102.19
  -5  10   0 1084.79   91.69
  -5  10   0  975.60  100.19
  -6 -10   0  171.98   38.00
   6 -10   0  234.58   38.90
  -6 -10   0  191.68   39.30
  -6 -10   0  155.88   51.29
  -6 -10   0  177.08   67.69
   6 -10   0  241.08   56.79
  -6  10   0  216.08   59.69
  -6  10   0  103.49   49.80
  -6  10   0  194.18   45.50
  -6  10   0  216.38   59.79
   7 -10   0  247.38   63.09
  -7 -10   0  262.17   70.89
  -7 -10   0  332.07   49.60
  -7 -10   0  296.57   52.59
  -7 -10   0  323.07   70.19
   7  10   0  279.77   56.79
  -7  10   0  230.98   58.49
  -7  10   0  270.57   73.09
  -7  10   0  242.88   51.89
  -7  10   0  212.38   66.79
  -8 -10   0  639.94   94.99
  -8 -10   0  550.14   77.09
  -8 -10   0  574.24   88.09
   8 -10   0  760.82   88.09
  -8 -10   0  643.14   77.59
  -8  10   0  430.56   87.39
  -8  10   0  483.95   84.79
  -8  10   0  790.42  112.19
  -8  10   0  645.04   93.39
   0 -11   0  -40.20   26.70
   0 -11   0    9.80   28.00
   0 -11   0  -21.00   28.10
   0  11   0   -3.50   31.10
   0  11   0  -51.59   27.90
   1 -11   0 1841.62  136.69
  -1 -11   0 1875.51  138.49
  -1 -11   0 1886.01  139.79
  -1 -11   0 1827.92  147.69
   1 -11   0 1819.72  136.59
  -1 -11   0 1744.83  143.59
   1 -11   0 1804.02  136.19
  -1  11   0 1846.52  141.79
   1  11   0 1711.43  139.09
  -1  11   0 1870.81  139.89
   1  11   0 1807.72  139.09
  -2 -11   0  355.06   52.09
   2 -11   0  432.46   49.30
  -2 -11   0  435.76   67.89
   2 -11   0  355.66   51.09
   2 -11   0  504.55   71.19
  -2 -11   0  423.46   55.99
   2 -11   0  385.86   48.00
  -2  11   0  349.37   55.29
   2  11   0  430.66   58.39
  -2  11   0  373.86   60.39
   3 -11   0  326.27   40.50
  -3 -11   0  387.36   61.29
   3 -11   0  287.57   54.39
  -3 -11   0  338.47   43.90
   3 -11   0  264.87   42.10
   3 -11   0  287.07   43.40
  -3 -11   0  319.27   54.09
  -3  11   0  323.07   54.09
  -3  11   0  358.66   54.99
  -4 -11   0  681.23   87.69
   4 -11   0  679.73   52.69
  -4 -11   0  549.95   77.49
   4 -11   0  578.94   67.49
   4 -11   0  605.34   53.89
  -4 -11   0  708.53   63.19
   4 -11   0  656.53   81.79
  -4  11   0  715.03   82.69
  -4  11   0  646.14   79.59
   5 -11   0   36.70   45.80
  -5 -11   0   34.00   28.10
   5 -11   0  -31.00   31.60
   5 -11   0   14.50   11.70
  -5  11   0  -38.60   40.20
  -5  11   0   22.70   34.40
  -5  11   0   37.10   41.00
  -6 -11   0  534.45   81.09
  -6 -11   0  427.66   69.79
  -6 -11   0  409.06   57.49
   6 -11   0  346.77   68.59
  -6 -11   0  424.56   60.39
   6 -11   0  464.65   61.79
  -6  11   0  261.07   62.39
  -6  11   0  281.97   62.19
  -6  11   0  295.07   72.19
  -6  11   0  334.77   54.39
  -7 -11   0  354.86   52.89
  -7 -11   0  351.06   57.69
   7 -11   0  315.67   59.89
  -7 -11   0  330.37   65.89
  -7  11   0  346.57   70.79
  -7  11   0  399.76   59.49
  -7  11   0  348.77   76.09
  -7  11   0  384.06   81.99
  -8 -11   0  129.19   46.40
   8 -11   0   33.80   50.29
  -8 -11   0   57.79   65.19
  -8 -11   0  145.29   53.49
  -8  11   0   20.00   56.19
  -8  11   0  -70.49   76.29
  -8  11   0   87.19   57.19
  -8  11   0  100.19   57.29
   0 -12   0 1987.20  158.08
   0 -12   0 1986.50  158.48
   0  12   0 2238.08  159.88
   0  12   0 2206.78  161.48
   1 -12   0   48.40   30.50
   1 -12   0   71.59   32.70
  -1 -12   0   14.10   39.50
   1 -12   0   71.49   49.80
  -1 -12   0   26.60   32.10
  -1 -12   0   59.09   43.80
   1 -12   0   84.19   31.60
  -1 -12   0   45.00   33.60
  -1  12   0   20.30   36.00
   1  12   0   91.09   39.30
  -1  12   0  102.29   38.30
   1  12   0   59.29   39.50
   2 -12   0 1316.17  102.59
   2 -12   0 1194.08  100.19
  -2 -12   0 1222.58  111.49
   2 -12   0 1268.67  103.59
  -2 -12   0 1334.17  104.59
  -2 -12   0 1214.48  116.39
   2 -12   0 1261.07  111.19
  -2  12   0 1251.87  111.59
  -2  12   0 1155.08  108.39
   2  12   0 1383.86  109.39
  -3 -12   0  462.55   63.89
  -3 -12   0  360.96   63.79
  -3 -12   0  446.16   52.69
   3 -12   0  273.27   58.19
   3 -12   0  382.86   57.29
   3 -12   0  349.17   45.90
   3 -12   0  333.57   48.50
  -3  12   0  386.26   62.59
  -3  12   0  411.66   61.89
  -4 -12   0  196.88   36.60
  -4 -12   0  109.09   55.79
   4 -12   0  234.38   35.50
  -4 -12   0  209.88   53.79
   4 -12   0  269.17   33.10
   4 -12   0  206.78   53.59
   4 -12   0  153.68   42.40
  -4  12   0  234.98   56.59
  -4  12   0  281.97   57.59
   5 -12   0  615.64   43.30
   5 -12   0  575.94   80.89
  -5 -12   0  575.74   64.09
  -5 -12   0  593.14   86.79
  -5 -12   0  580.14   91.79
   5 -12   0  594.84   85.59
  -5  12   0  498.35   77.69
  -5  12   0  434.66   77.89
  -6 -12   0   98.89   39.70
  -6 -12   0  129.49   56.49
   6 -12   0   87.99   82.99
  -6 -12   0  129.19   42.00
   6 -12   0   -2.40   49.10
  -6  12   0  150.58   46.50
  -6  12   0   84.49   50.29
  -6  12   0  109.99   63.99
  -6  12   0   -6.30   53.29
  -7 -12   0  140.69   45.00
  -7 -12   0  118.39   62.89
  -7  12   0   10.60   50.29
  -7  12   0   81.19   60.39
  -7  12   0  100.09   71.19
  -7  12   0  233.78   53.19
  -8 -12   0  333.87   78.09
  -8 -12   0  546.25   78.59
  -8 -12   0  573.64   71.09
  -8 -12   0  601.84   79.89
  -8  12   0  382.26   96.39
  -8  12   0  297.47   81.09
  -8  12   0  409.06   77.29
   0 -13   0  -78.89   34.30
   0 -13   0   -6.20   36.00
   0 -13   0  162.48   52.39
   0 -13   0   -4.50   36.40
   0  13   0  -29.60   37.50
   0  13   0    1.80   39.40
  -1 -13   0 1759.02  134.09
  -1 -13   0 1615.14  128.19
  -1 -13   0 1516.25  133.99
   1 -13   0 1596.34  129.29
   1 -13   0 1487.75  124.59
  -1 -13   0 1540.55  129.49
   1 -13   0 1510.15  124.89
   1 -13   0 1404.36  126.59
  -1 -13   0 1499.55  130.39
   1  13   0 1601.84  128.49
  -1  13   0 1567.94  128.09
   1  13   0 1577.24  126.89
  -2 -13   0  270.87   55.99
   2 -13   0  212.38   48.50
  -2 -13   0  244.68   59.99
   2 -13   0  300.17   43.70
   2 -13   0  281.77   44.90
   2 -13   0  302.17   58.69
  -2 -13   0  219.18   43.80
  -2 -13   0  223.58   52.19
  -2 -13   0  223.18   52.99
  -2  13   0  158.58   51.09
  -2  13   0  243.28   52.09
   3 -13   0  270.87   39.60
  -3 -13   0  247.68   60.49
  -3 -13   0  282.07   44.10
   3 -13   0  288.37   43.70
   3 -13   0  307.37   60.79
   3 -13   0  365.66   53.49
  -3 -13   0  346.77   64.99
  -3  13   0  307.77   59.49
  -3  13   0  351.06   59.59
   4 -13   0  580.24   82.69
  -4 -13   0  646.74   83.69
   4 -13   0  587.94   56.99
  -4 -13   0  795.52   94.69
   4 -13   0  617.14   54.49
   4 -13   0  615.14   77.69
  -4 -13   0  681.33   67.79
  -4  13   0  487.75   77.39
  -4  13   0  541.55   81.89
   5 -13   0    8.70   64.59
  -5 -13   0  -33.30   49.00
  -5 -13   0   16.80   36.90
  -5 -13   0  127.89   60.39
   5 -13   0   -4.40   13.10
   5 -13   0   69.49   69.59
  -5  13   0  -24.30   43.50
  -5  13   0   21.30   49.70
  -6 -13   0  304.07   54.59
  -6 -13   0  342.37   50.19
  -6 -13   0  280.77   68.69
   6 -13   0  246.18   62.59
  -6  13   0  179.18   68.59
  -6  13   0  119.69   57.49
  -7 -13   0  441.26   71.49
  -7 -13   0  320.37   56.59
  -7 -13   0  414.86   81.09
  -7  13   0  280.47   73.49
  -7  13   0  256.17   73.89
   0 -14   0  776.32   87.59
   0 -14   0  801.32   89.29
   0 -14   0  690.93   82.79
   0 -14   0  725.93   86.59
   0  14   0  704.03   82.59
   0  14   0  634.44   84.99
  -1 -14   0   89.19   48.60
  -1 -14   0   28.00   43.80
  -1 -14   0   95.39   47.20
   1 -14   0   61.19   42.20
  -1 -14   0   39.20   44.80
  -1 -14   0   34.40   44.00
   1 -14   0   94.69   41.70
   1 -14   0   70.49   47.00
   1 -14   0   68.49   37.70
   1  14   0   23.20   43.60
  -1  14   0   27.80   45.00
  -1  14   0   48.10   41.50
   1  14   0   70.19   42.60
  -2 -14   0  541.35   88.09
  -2 -14   0  681.63   75.99
   2 -14   0  792.42   88.89
  -2 -14   0  645.04   82.09
   2 -14   0  813.52   88.09
   2 -14   0  580.24   73.29
  -2 -14   0  683.43   95.89
   2 -14   0  666.33   74.29
  -2 -14   0  705.33   86.49
  -2  14   0  639.64   83.09
  -2  14   0  579.34   80.09
   3 -14   0  482.45   76.09
   3 -14   0  569.14   77.59
   3 -14   0  462.95   59.79
  -3 -14   0  531.15   75.99
  -3 -14   0  401.26   64.59
  -3 -14   0  465.35   72.89
   3 -14   0  420.56   62.79
  -3  14   0  517.25   75.09
  -3  14   0  489.55   74.79
  -4 -14   0   39.70   69.09
   4 -14   0   24.60   26.10
   4 -14   0    8.80   23.40
   4 -14   0   25.40   60.09
   4 -14   0   49.90   49.70
  -4 -14   0   47.10   37.00
  -4 -14   0   51.29   54.39
  -4  14   0   45.40   50.29
  -4  14   0   42.90   46.40
   5 -14   0  410.16   34.80
  -5 -14   0  505.85   68.49
  -5 -14   0  534.15   83.79
  -5  14   0  454.15   78.69
  -5  14   0  428.96   79.69
  -6 -14   0  270.77   50.99
  -6 -14   0  137.39   57.19
  -6 -14   0  198.88   68.39
  -6  14   0  139.79   67.09
  -6  14   0  247.98   67.49
   0 -15   0  -11.20   41.90
   0 -15   0  -40.50   45.60
   0 -15   0    0.10   48.70
   0 -15   0   22.20   44.90
   0  15   0  -18.10   44.90
   0  15   0  -72.89   40.00
  -1 -15   0  851.31   88.99
  -1 -15   0  729.13   97.69
   1 -15   0  894.71   87.79
   1 -15   0  733.83   90.59
  -1 -15   0  789.92   94.69
   1 -15   0  765.92   97.79
  -1 -15   0  732.83   92.99
  -1 -15   0  893.81   94.79
   1 -15   0  777.62   89.89
  -1  15   0  583.94   90.99
   1  15   0  601.84   84.29
  -1  15   0  639.14   85.59
   1  15   0  610.84   86.99
  -2 -15   0  324.07   68.69
  -2 -15   0  310.17   57.79
  -2 -15   0  221.48   71.09
   2 -15   0  315.67   50.89
   2 -15   0  288.87   55.89
   2 -15   0  226.68   64.29
  -2 -15   0  251.67   65.19
   2 -15   0  319.87   54.09
  -2 -15   0  270.17   57.69
  -2  15   0  283.77   58.49
  -2  15   0  298.47   63.89
  -3 -15   0  246.38   50.99
   3 -15   0  185.88   65.79
  -3 -15   0  198.58   70.49
  -3 -15   0  227.88   71.69
   3 -15   0  237.08   56.69
  -3 -15   0  316.17   67.29
   3 -15   0  200.28   42.70
  -3 -15   0  258.57   59.49
   3 -15   0  192.98   40.70
  -3  15   0   85.89   49.99
  -3  15   0  172.48   55.39
   4 -15   0  641.94   62.89
   4 -15   0  699.23   94.79
  -4 -15   0  665.73  101.29
  -4 -15   0  499.75   78.49
   4 -15   0  637.64   66.99
  -4  15   0  797.82   93.99
  -4  15   0  719.43   94.79
  -5 -15   0  -74.59   56.49
   5 -15   0   31.10   53.39
  -5 -15   0  -10.30   49.40
  -5  15   0   80.29   61.59
  -5  15   0   -2.70   47.70
  -6 -15   0  287.97   76.89
  -6 -15   0  482.15   65.69
  -6 -15   0  365.66   78.99
  -6  15   0  311.07   72.89
  -6  15   0  428.86   83.19
   0 -16   0  985.60  103.99
   0 -16   0  618.44   99.99
   0 -16   0  983.00  104.09
   0 -16   0  790.72  102.99
   0 -16   0  944.11  102.79
   0  16   0  671.33   91.49
  -1 -16   0   66.49   59.09
   1 -16   0    4.40   47.80
  -1 -16   0   27.20   48.10
   1 -16   0  126.69   60.89
  -1 -16   0  -24.70   60.19
  -1 -16   0   71.09   60.19
  -1 -16   0   14.70   50.69
   1 -16   0   43.00   47.10
  -1 -16   0   86.99   56.99
   1 -16   0   41.70   51.29
   1  16   0   35.20   44.50
  -1  16   0   12.60   44.80
  -1  16   0  -57.19   46.30
   1  16   0   -7.60   44.80
  -2 -16   0  595.74   86.69
  -2 -16   0  912.81  120.89
   2 -16   0  716.63  105.39
   2 -16   0  749.73   84.39
   2 -16   0  679.23   84.99
  -2 -16   0  660.03   93.89
  -2 -16   0  585.84   93.99
   2 -16   0  510.65   78.79
  -2 -16   0  771.12  115.69
  -2  16   0  611.04   88.89
  -2  16   0  651.53   92.69
   3 -16   0  501.95   75.39
   3 -16   0  449.76   74.19
   3 -16   0  440.26   81.99
  -3 -16   0  425.26   72.09
  -3 -16   0  571.74   84.29
  -3 -16   0  505.75   83.69
  -3  16   0  666.33   88.79
  -3  16   0  504.85   79.79
   4 -16   0  169.88   35.10
  -4 -16   0  147.29   68.59
  -4 -16   0   82.99   62.29
   4 -16   0   82.19   33.40
   4 -16   0   57.49   63.29
  -4  16   0   18.30   56.29
  -4  16   0  176.88   60.69
  -5 -16   0  506.35   91.49
  -5 -16   0  405.86   74.59
  -5  16   0  796.32  101.09
  -5  16   0  622.04   93.19
   0 -17   0  -34.60   57.99
   0 -17   0   78.39   52.39
   0 -17   0   38.70   62.29
   0 -17   0   37.20   60.69
   0 -17   0    7.60   57.39
   0 -17   0   87.59   60.99
   0  17   0  -21.40   50.99
   0  17   0   77.49   48.60
  -1 -17   0  865.91  120.49
   1 -17   0 1070.59  107.09
   1 -17   0  890.51  110.69
  -1 -17   0  893.01  116.59
  -1 -17   0  969.40  132.29
  -1 -17   0 1001.40  110.29
  -1 -17   0 1052.49  114.89
  -1 -17   0  988.30  117.39
   1 -17   0  936.31  124.59
   1 -17   0  644.54  108.99
  -1  17   0  833.02  103.49
   1  17   0  807.12  100.49
   1  17   0  999.70  106.79
  -1  17   0  815.32  106.89
   2 -17   0  196.68   59.39
   2 -17   0  273.97   59.09
  -2 -17   0  269.17   59.69
  -2 -17   0   71.39   62.79
   2 -17   0  163.88   62.89
  -2 -17   0  119.39   62.59
  -2  17   0  272.67   65.09
  -2  17   0  257.57   62.69
   3 -17   0  354.56   60.09
  -3 -17   0  315.67   65.09
  -3 -17   0  400.46   80.99
   3 -17   0  309.67   75.29
   3 -17   0  343.27   58.59
  -3 -17   0  326.97   73.79
  -3  17   0  245.88   66.69
  -3  17   0  290.07   74.49
  -4 -17   0  849.32  123.09
  -4 -17   0  955.40  104.89
  -4 -17   0  855.41  126.29
  -4  17   0  794.72  113.89
   0 -18   0  780.02  111.89
   0 -18   0  777.22  117.49
   0 -18   0  743.93  110.29
   0 -18   0  518.05   92.59
   0  18   0  651.33  100.89
   0  18   0  643.74   94.99
  -1 -18   0  106.19   70.59
   1 -18   0   73.99   64.09
   1 -18   0   73.89   62.29
  -1 -18   0   42.00   63.59
  -1 -18   0   54.79   72.09
  -1 -18   0   16.20   74.49
   1 -18   0  107.89   63.29
   1 -18   0   91.59   69.49
   1  18   0  -17.60   50.09
  -1  18   0   37.70   55.89
   1  18   0   32.00   56.59
  -1  18   0   92.69   52.39
  -2 -18   0  557.64   99.29
  -2 -18   0  455.95   87.19
  -2 -18   0  444.36   90.99
   2 -18   0  271.77   76.79
   2 -18   0  389.06   81.29
  -2 -18   0  597.74   83.49
  -2  18   0  396.86   82.79
  -2  18   0  467.35   81.29
 -10   0   1   29.40   51.29
 -10   0   1   51.09   61.49
 -10   0   1  -22.40   56.09
 -10   0   1   51.39   47.00
  -9   0   1  452.25   67.49
   9   0  -1  519.25   72.49
  -9   0   1  564.24   78.69
  -9   0   1  451.35   72.39
  -9   0   1  466.85   69.69
   9   0  -1  521.35   75.29
  -9   0   1  566.84   74.09
  -8   0   1    4.90   35.60
  -8   0   1   92.89   37.00
  -8   0   1   30.50   40.50
  -8   0   1  -63.49   43.40
   8   0  -1   17.10   40.20
  -8   0   1   34.00   39.70
   8   0  -1   59.19   38.00
   7   0  -1  139.69   36.30
  -7   0   1   73.89   34.70
  -7   0   1  135.59   35.10
   7   0  -1  111.99   36.10
  -7   0   1   83.99   36.20
  -7   0   1  158.78   39.80
  -7   0   1  110.19   41.10
   6   0  -1 1468.75  105.09
   6   0  -1 1215.28  104.29
  -6   0   1 1278.17  104.09
  -6   0   1 1305.17  104.99
  -6   0   1 1376.66  103.29
  -6   0   1 1377.36  103.89
  -6   0   1 1249.18  105.89
   6   0  -1 1339.77  104.19
   5   0  -1  -11.00   19.30
   5   0  -1    0.90   18.80
  -5   0   1   -4.30   18.50
  -5   0   1   22.30   20.20
  -5   0   1    1.40   25.70
  -5   0   1    0.80   22.50
  -5   0   1    4.80   22.00
   5   0  -1   19.90   20.60
   4   0  -1 3123.49  232.28
  -4   0   1 3393.56  234.38
  -4   0   1 3565.74  233.08
   4   0  -1 3342.37  232.18
   4   0  -1 3564.44  233.38
  -4   0   1 3419.46  233.98
  -4   0   1 3436.16  232.98
  -4   0   1 3394.06  231.98
   3   0  -1 1785.52  131.39
  -3   0   1 1993.40  131.39
  -3   0   1 1828.02  130.09
   3   0  -1 1950.20  131.49
  -3   0   1 1784.02  131.69
  -3   0   1 1916.91  130.89
  -3   0   1 1977.80  130.99
   3   0  -1 1869.41  130.19
  -2   0   1 1443.16   94.29
  -2   0   1 1362.16   94.99
  -2   0   1 1392.06   94.39
   2   0  -1 1206.28   93.19
   2   0  -1 1357.56   95.09
   2   0  -1 1420.66   94.89
  -2   0   1 1413.36   95.09
  -2   0   1 1304.07   93.49
   1   0  -1 6007.00  395.66
   1   0  -1 5739.63  395.76
  -1   0   1 5880.11  395.66
  -1   0   1 6311.47  395.46
  -1   0  -1 4117.79  253.27
   1   0   1 3954.40  253.37
   1   0   1 3591.64  252.27
  -1   0  -1 3794.32  253.27
  -1   0  -1 3565.54  252.37
   2   0   1    6.00   12.10
  -2   0  -1    3.20   12.10
  -2   0  -1    3.70   11.30
  -2   0  -1    3.70   12.60
   2   0   1   -1.80   10.60
  -2   0  -1    0.80   10.50
  -2   0  -1   10.80   13.20
   3   0   1 2721.13  185.08
  -3   0  -1 2698.63  184.98
  -3   0  -1 2515.15  184.68
  -3   0  -1 2591.54  183.78
   3   0   1 2716.53  184.48
  -3   0  -1 2893.31  186.08
  -3   0  -1 2733.73  184.08
  -4   0  -1 2047.80  140.69
  -4   0  -1 1871.81  137.89
  -4   0  -1 1885.61  138.09
   4   0   1 1960.20  137.99
  -4   0  -1 2006.30  139.89
  -4   0  -1 1856.01  138.69
   4   0   1 2010.70  139.89
  -5   0  -1   16.20   20.50
  -5   0  -1   12.10   24.50
  -5   0  -1   15.40   24.80
  -5   0  -1    3.30   22.00
  -5   0  -1   32.40   28.10
   5   0   1    0.20   22.80
   5   0   1   21.20   20.50
  -6   0  -1 2220.68  173.78
   6   0   1 2636.44  175.18
  -6   0  -1 2487.55  176.38
   6   0   1 2424.76  176.58
  -6   0  -1 2382.96  177.48
  -6   0  -1 2435.46  172.88
  -6   0  -1 2322.67  176.58
  -7   0  -1  456.25   63.29
   7   0   1  492.55   66.59
   7   0   1  531.45   66.99
  -7   0  -1  366.16   58.19
  -7   0  -1  393.56   56.39
  -7   0  -1  406.16   63.09
  -7   0  -1  533.15   63.99
  -8   0  -1  542.45   73.59
  -8   0  -1  566.14   69.69
  -8   0  -1  460.75   66.99
  -8   0  -1  492.15   74.69
   8   0   1  624.64   82.59
  -8   0  -1  606.74   79.39
  -9   0  -1  505.15   70.29
  -9   0  -1  547.35   84.89
  -9   0  -1  614.74   77.59
  -9   0  -1  658.63   88.69
   9   0   1  459.75   76.39
   9   0   1  583.84   85.09
  -9   0  -1  592.14   92.79
 -10   0  -1   -4.10   44.70
 -10   0  -1  -30.40   41.70
 -10   0  -1   65.49   60.99
 -10   0  -1 -109.09   59.99
 -10   0  -1  -64.69   61.59
 -10  -1   1  374.26   69.49
 -10  -1   1  674.13   95.39
 -10  -1   1  412.56   67.69
 -10  -1   1  469.95   75.39
 -10  -1   1  359.16   68.39
 -10   1   1  261.07   66.19
 -10   1   1  524.85   84.59
 -10   1   1  337.87   69.49
 -10   1   1  391.16   72.79
   9  -1  -1   18.50   45.30
  -9  -1   1  -46.90   38.60
   9  -1  -1    1.00   47.70
  -9  -1   1   41.90   53.99
  -9  -1   1    1.60   44.10
  -9  -1   1    0.50   39.50
  -9  -1   1   33.80   50.99
   9   1  -1  -17.10   45.40
  -9   1   1   45.40   52.19
  -9   1   1   38.40   44.80
  -9   1   1   69.59   44.60
  -9   1   1   77.59   48.90
  -8  -1   1  495.35   70.59
   8  -1  -1  500.25   67.99
  -8  -1   1  550.14   69.69
   8  -1  -1  508.55   70.19
  -8  -1   1  458.45   68.69
  -8  -1   1  412.86   61.99
  -8  -1   1  551.54   78.59
  -8   1   1  502.95   66.49
  -8   1   1  442.66   65.29
   8   1  -1  513.55   68.19
  -8   1   1  469.75   64.29
  -8   1   1  424.06   65.69
  -8   1   1  398.26   70.99
   7  -1  -1  321.67   46.30
   7  -1  -1  303.57   50.49
  -7  -1   1  359.66   56.69
  -7  -1   1  332.17   53.49
  -7  -1   1  235.58   46.60
   7  -1  -1  335.07   54.09
  -7  -1   1  308.87   51.59
  -7  -1   1  398.46   52.49
  -7   1   1  384.86   51.19
  -7   1   1  356.36   50.39
  -7   1   1  411.56   56.89
  -7   1   1  343.67   53.99
  -7   1   1  411.16   56.49
   7   1  -1  309.87   49.80
   7   1  -1  440.16   56.79
   7   1  -1  279.37   48.30
  -6  -1   1  153.98   33.30
  -6  -1   1  173.08   36.70
   6  -1  -1  161.48   31.80
  -6  -1   1  118.69   33.60
  -6  -1   1  135.59   31.00
   6  -1  -1  162.38   40.40
  -6  -1   1  165.08   34.30
   6  -1  -1  168.78   31.60
  -6   1   1  121.59   35.70
  -6   1   1  104.59   34.40
   6   1  -1   53.49   28.20
  -6   1   1  121.69   35.50
  -6   1   1  103.19   27.50
  -6   1   1   96.69   26.90
   6   1  -1  103.19   33.40
   6   1  -1  100.79   30.50
   5  -1  -1 2145.59  148.29
   5  -1  -1 1949.70  145.39
   5  -1  -1 1850.91  145.39
  -5  -1   1 1985.80  148.79
  -5  -1   1 2103.29  147.89
  -5  -1   1 2109.89  147.49
  -5  -1   1 2187.08  149.09
  -5   1   1 2112.49  145.19
  -5   1   1 2166.38  145.59
   5   1  -1 2009.00  147.49
  -5   1   1 2052.59  148.19
  -5   1   1 2098.29  148.69
   5   1  -1 2163.68  146.79
  -5   1   1 1959.00  149.59
   5   1  -1 1918.01  148.29
  -4  -1   1  426.56   48.40
   4  -1  -1  485.45   46.50
  -4  -1   1  482.05   45.00
  -4  -1   1  407.26   44.60
   4  -1  -1  400.46   41.60
   4  -1  -1  396.66   43.90
  -4  -1   1  407.86   45.30
  -4   1   1  453.65   44.90
   4   1  -1  386.96   49.20
   4   1  -1  386.86   45.10
  -4   1   1  420.36   47.60
  -4   1   1  445.96   43.20
  -4   1   1  495.05   41.60
  -4   1   1  404.86   47.10
   4   1  -1  464.85   43.80
  -3  -1   1 2524.45  190.78
   3  -1  -1 2713.33  189.58
   3  -1  -1 2564.04  190.08
   3  -1  -1 2680.73  191.78
  -3  -1   1 2725.23  190.38
  -3  -1   1 2620.44  191.08
  -3  -1   1 2734.53  192.08
   3   1  -1 2718.43  192.38
  -3   1   1 2939.51  189.78
  -3   1   1 3146.39  191.98
   3   1  -1 3130.29  191.58
  -3   1   1 2877.61  193.18
  -3   1   1 3041.60  192.28
  -3   1   1 2949.10  190.18
   3   1  -1 2775.92  191.38
  -2  -1   1 2344.77  156.28
  -2  -1   1 2137.69  156.48
   2  -1  -1 2166.18  157.28
   2  -1  -1 2117.29  154.88
   2  -1  -1 2208.08  155.98
  -2  -1   1 2170.68  157.88
  -2  -1   1 2022.40  156.48
  -2   1   1 2565.54  157.48
   2   1  -1 2402.36  158.38
   2   1  -1 2534.65  156.88
  -2   1   1 2344.57  158.08
  -2   1   1 2469.95  156.08
  -2   1   1 2634.24  156.98
  -1  -1   1 1836.62  123.59
   1  -1  -1 2007.20  122.39
   1  -1  -1 1678.03  120.09
  -1  -1   1 1901.41  123.29
   1  -1  -1 1935.21  122.69
   1   1  -1 1712.43  122.09
  -1   1   1 1764.12  122.19
  -1   1   1 1719.13  121.19
   0   1   1 6722.53  471.55
   0   1  -1 7557.94  473.05
  -1  -1  -1  227.88   22.80
  -1  -1  -1  254.37   21.10
   1  -1   1  228.78   24.80
  -1  -1  -1  202.78   18.50
   1  -1   1  177.28   22.80
  -1   1  -1  240.38   25.40
  -1   1  -1  228.68   23.50
  -1   1  -1  240.58   22.60
   1   1   1  240.18   18.30
  -1   1  -1  244.88   23.30
   1   1   1  249.97   22.70
  -1   1  -1  219.28   17.20
  -2  -1  -1 3543.65  253.97
  -2  -1  -1 3834.52  255.37
  -2  -1  -1 3473.05  255.37
   2  -1   1 3783.42  255.47
  -2  -1  -1 3708.83  255.87
  -2  -1  -1 3778.42  253.57
   2  -1   1 3474.75  255.27
  -2   1  -1 4019.80  255.77
  -2   1  -1 3697.43  255.77
  -2   1  -1 4046.70  256.37
  -2   1  -1 3882.31  255.17
   2   1   1 3974.90  253.97
  -2   1  -1 3895.71  253.07
   2   1   1 4191.98  256.57
  -3  -1  -1 1152.68   82.69
  -3  -1  -1 1115.19   86.29
   3  -1   1 1138.59   85.39
  -3  -1  -1 1121.29   83.89
  -3  -1  -1 1333.27   86.69
  -3  -1  -1 1179.98   85.79
   3  -1   1 1273.87   85.59
   3   1   1 1140.09   82.69
  -3   1  -1 1122.99   85.99
  -3   1  -1 1097.79   86.79
   3   1   1 1117.19   85.59
  -3   1  -1 1106.59   81.89
  -3   1  -1 1110.79   84.89
  -3   1  -1 1122.59   85.39
  -4  -1  -1  268.47   36.10
  -4  -1  -1  252.07   41.30
  -4  -1  -1  219.18   36.40
   4  -1   1  252.57   38.30
  -4  -1  -1  218.78   38.20
   4  -1   1  262.27   40.40
  -4  -1  -1  271.97   39.50
   4   1   1  370.26   36.80
   4   1   1  358.26   42.30
  -4   1  -1  337.57   35.30
  -4   1  -1  386.46   43.90
  -4   1  -1  353.16   38.90
  -4   1  -1  384.86   39.70
  -4   1  -1  335.67   40.50
  -5  -1  -1 2411.86  176.08
   5  -1   1 2528.15  176.38
  -5  -1  -1 2560.64  177.78
  -5  -1  -1 2399.06  173.98
   5  -1   1 2479.85  175.98
  -5  -1  -1 2362.86  175.18
  -5  -1  -1 2653.93  178.88
  -5   1  -1 2579.94  178.68
  -5   1  -1 2219.38  176.68
   5   1   1 2629.64  175.28
  -5   1  -1 2542.15  172.48
  -5   1  -1 2373.86  175.88
   5   1   1 2578.24  177.38
  -5   1  -1 2470.75  176.18
   6  -1   1  279.67   44.00
  -6  -1  -1  237.18   43.20
  -6  -1  -1  244.18   41.10
  -6  -1  -1  237.48   41.20
   6  -1   1  249.68   42.20
  -6  -1  -1  282.77   45.90
  -6  -1  -1  225.68   39.80
  -6   1  -1  224.28   42.80
  -6   1  -1  198.98   38.20
  -6   1  -1  268.17   43.80
  -6   1  -1  245.58   44.10
   6   1   1  248.38   38.60
  -6   1  -1  233.48   33.30
   7  -1   1 1400.06  112.39
  -7  -1  -1 1194.38  106.89
  -7  -1  -1 1374.86  109.29
  -7  -1  -1 1299.47  106.49
  -7  -1  -1 1352.06  111.69
   7  -1   1 1357.36  112.29
  -7  -1  -1 1357.56  112.49
  -7   1  -1 1186.08  113.69
   7   1   1 1295.27  110.49
  -7   1  -1 1222.78  107.19
   7   1   1 1462.05  112.79
  -7   1  -1 1138.89  110.69
  -7   1  -1 1130.19  107.69
  -7   1  -1 1334.27  102.29
  -8  -1  -1  312.27   61.19
  -8  -1  -1  486.45   64.09
  -8  -1  -1  585.74   78.99
   8  -1   1  494.15   73.79
  -8  -1  -1  504.75   68.39
  -8  -1  -1  513.65   73.09
  -8   1  -1  277.57   64.39
  -8   1  -1  524.35   71.19
  -8   1  -1  319.47   62.59
  -8   1  -1  307.67   50.99
   8   1   1  560.44   76.99
  -8   1  -1  422.06   63.19
  -9  -1  -1  195.98   56.79
   9  -1   1  268.37   61.89
  -9  -1  -1  186.58   59.09
  -9  -1  -1  277.47   59.49
   9  -1   1  261.97   60.09
  -9  -1  -1  294.77   63.39
  -9  -1  -1  217.68   52.59
  -9   1  -1  208.48   63.59
   9   1   1  308.67   59.29
  -9   1  -1  291.67   59.09
  -9   1  -1  280.57   62.69
  -9   1  -1  305.97   62.19
  -9   1  -1  187.38   53.69
   9   1   1  244.08   64.19
 -10  -1  -1  727.03  110.19
 -10  -1  -1  611.64   92.69
 -10  -1  -1  708.73   86.29
 -10  -1  -1  733.73  106.59
 -10   1  -1  625.74   86.59
 -10   1  -1  549.95   86.99
 -10   1  -1  724.03  109.29
 -10   1  -1  744.73  101.79
 -10   1  -1  640.04   99.49
 -10  -2   1   48.60   56.99
 -10  -2   1   77.69   65.89
 -10  -2   1   70.19   67.49
 -10  -2   1   83.79   48.90
  10  -2  -1  163.48   59.79
 -10  -2   1  125.39   54.99
 -10   2   1   53.99   52.99
 -10   2   1   28.80   53.49
 -10   2   1   84.99   53.19
 -10   2   1  138.29   69.19
 -10   2   1  141.19   62.59
   9  -2  -1  796.22   90.79
  -9  -2   1  679.33   82.89
   9  -2  -1  576.54   93.49
  -9  -2   1  572.54   80.79
  -9  -2   1  591.44   93.89
  -9  -2   1  557.04   91.29
   9   2  -1  733.23   86.39
  -9   2   1  880.51   98.39
  -9   2   1  686.73   81.99
  -9   2   1  629.74   85.09
  -9   2   1  626.94   81.99
  -9   2   1  668.13   83.69
   8  -2  -1  202.28   47.80
  -8  -2   1  110.09   43.50
   8  -2  -1  119.19   39.40
  -8  -2   1   65.99   46.40
  -8  -2   1  108.19   44.40
  -8  -2   1  189.98   50.79
  -8  -2   1   75.49   40.50
  -8   2   1  185.48   55.49
  -8   2   1  178.28   38.80
  -8   2   1  170.28   39.10
  -8   2   1  154.08   47.40
  -8   2   1  296.37   54.19
  -7  -2   1  574.14   67.39
  -7  -2   1  618.14   64.39
  -7  -2   1  765.82   69.39
  -7  -2   1  719.53   77.49
  -7  -2   1  620.54   68.59
   7  -2  -1  643.14   69.49
   7  -2  -1  674.43   65.69
   7  -2  -1  572.04   64.39
   7   2  -1  489.75   66.89
  -7   2   1  581.04   60.99
  -7   2   1  526.45   62.29
  -7   2   1  497.35   72.39
  -7   2   1  601.94   69.29
   7   2  -1  541.15   75.59
   7   2  -1  604.64   67.19
  -7   2   1  588.14   71.49
   6  -2  -1  954.10   85.09
   6  -2  -1 1032.50   85.39
  -6  -2   1 1040.70   90.89
  -6  -2   1 1035.20   93.29
   6  -2  -1 1038.10   99.49
  -6  -2   1 1088.29   91.09
  -6  -2   1 1050.19   88.69
  -6  -2   1 1033.00   88.99
  -6   2   1 1056.09   94.69
  -6   2   1 1110.09   84.09
   6   2  -1 1069.99   91.89
  -6   2   1 1112.29   90.49
  -6   2   1 1193.38   86.79
   6   2  -1 1176.78   89.59
  -6   2   1 1129.59   93.29
   6   2  -1 1071.39   90.99
  -5  -2   1  170.38   30.10
   5  -2  -1  167.88   25.80
   5  -2  -1  199.88   32.60
   5  -2  -1  130.39   24.40
  -5  -2   1  171.38   29.80
  -5  -2   1  181.38   33.40
  -5  -2   1  121.99   27.20
   5   2  -1  134.99   32.30
   5   2  -1  108.09   25.60
  -5   2   1  126.39   32.70
  -5   2   1  124.49   23.80
  -5   2   1  108.29   31.30
   5   2  -1  105.89   29.30
  -5   2   1  108.99   21.80
  -5   2   1  100.69   29.60
   4  -2  -1 1806.42  124.89
  -4  -2   1 1815.22  124.69
   4  -2  -1 1812.22  119.39
  -4  -2   1 1826.82  120.59
  -4  -2   1 1819.12  122.69
  -4  -2   1 1725.53  122.69
   4  -2  -1 1681.23  119.39
   4   2  -1 1731.73  120.89
   4   2  -1 1535.05  121.59
  -4   2   1 1582.64  118.39
   4   2  -1 1528.15  124.79
  -4   2   1 1644.64  121.89
  -4   2   1 1609.44  123.89
  -4   2   1 1692.03  118.39
  -4   2   1 1506.15  123.89
   3  -2  -1 1590.54  114.49
   3  -2  -1 1573.04  110.19
  -3  -2   1 1397.76  113.09
  -3  -2   1 1554.24  112.39
   3  -2  -1 1551.54  110.69
  -3  -2   1 1568.24  115.29
  -3  -2   1 1685.53  112.09
   3   2  -1 1500.95  115.39
  -3   2   1 1672.93  114.59
  -3   2   1 1693.03  113.69
  -3   2   1 1657.73  110.39
   3   2  -1 1726.53  112.29
  -3   2   1 1525.25  115.09
  -3   2   1 1688.83  110.79
  -2  -2   1 1985.20  161.48
   2  -2  -1 2052.09  160.88
   2  -2  -1 2071.69  158.48
  -2  -2   1 2089.89  159.58
   2  -2  -1 2070.79  157.48
   2   2  -1 2616.44  160.28
  -2   2   1 2671.43  160.48
   2   2  -1 2466.65  163.08
  -2   2   1 2465.15  162.18
  -2   2   1 2611.24  161.38
  -2   2   1 2697.13  159.58
  -2   2   1 2589.64  158.38
   1  -2  -1 3842.52  255.87
  -1  -2   1 3788.62  259.07
  -1  -2   1 3848.21  258.07
   1  -2  -1 3860.51  258.57
  -1   2   1 3569.54  255.67
  -1   2   1 3842.32  258.17
  -1   2   1 3734.03  258.47
  -1   2   1 4006.20  258.27
   1   2  -1 3935.21  259.67
   1   2  -1 3915.11  258.27
  -1   2   1 3993.80  257.57
   1   2  -1 4187.88  259.17
   0  -2  -1 1277.57   80.39
   0  -2   1 1338.47   83.49
   0  -2  -1 1217.78   82.99
   0  -2   1 1352.86   81.39
   0  -2  -1 1287.77   80.79
   0   2   1 1039.30   80.49
   0   2   1 1116.59   80.29
   0   2  -1 1169.38   82.29
   0   2  -1 1139.59   81.19
   0   2  -1  998.80   82.39
   0   2  -1 1157.18   82.79
   0   2   1 1178.28   79.99
  -1  -2  -1 2302.37  158.68
  -1  -2  -1 2356.86  155.88
   1  -2   1 2242.38  159.38
   1  -2   1 2242.38  159.48
  -1   2  -1 2296.07  159.88
   1   2   1 2448.26  156.18
  -1   2  -1 2481.75  159.98
   1   2   1 2486.25  159.48
  -1   2  -1 2367.26  158.98
  -1   2  -1 2251.87  160.18
  -2  -2  -1 1242.58   81.79
   2  -2   1 1144.59   85.69
  -2  -2  -1 1247.58   81.19
  -2  -2  -1 1136.69   85.89
  -2  -2  -1 1132.69   84.59
   2  -2   1 1274.77   84.89
  -2  -2  -1 1315.27   84.29
  -2   2  -1 1061.59   84.29
   2   2   1 1216.48   81.29
   2   2   1 1192.78   85.39
  -2   2  -1 1200.58   86.29
  -2   2  -1 1076.79   85.29
  -2   2  -1 1156.88   78.99
  -2   2  -1 1113.49   84.19
  -3  -2  -1 1262.27   91.89
  -3  -2  -1 1121.69   92.59
  -3  -2  -1 1168.58   87.99
  -3  -2  -1 1102.69   88.99
   3  -2   1 1198.18   91.29
   3  -2   1 1192.08   92.99
  -3  -2  -1 1039.10   93.79
   3   2   1 1425.76   94.99
  -3   2  -1 1194.08   93.69
  -3   2  -1 1325.37   91.79
  -3   2  -1 1322.77   92.39
  -3   2  -1 1342.57   86.09
   3   2   1 1390.66   88.99
  -3   2  -1 1332.77   94.59
  -4  -2  -1 3109.89  212.18
   4  -2   1 3091.09  210.78
  -4  -2  -1 3079.89  212.78
  -4  -2  -1 2787.12  209.28
  -4  -2  -1 2965.00  213.18
  -4  -2  -1 2949.10  208.78
   4  -2   1 2992.50  212.68
   4   2   1 3172.88  213.18
  -4   2  -1 3182.28  211.68
  -4   2  -1 3130.59  213.38
   4   2   1 3225.18  209.18
  -4   2  -1 3026.30  212.98
  -4   2  -1 2991.80  213.28
  -4   2  -1 3100.59  206.18
  -5  -2  -1   20.30   22.80
   5  -2   1   24.40   20.60
  -5  -2  -1    7.10   22.80
  -5  -2  -1   36.20   23.20
   5  -2   1   31.40   26.80
  -5  -2  -1   55.49   25.40
  -5  -2  -1   16.60   25.70
   5   2   1   51.29   25.90
  -5   2  -1   32.40   22.60
  -5   2  -1   28.30   27.70
  -5   2  -1   73.79   27.70
  -5   2  -1   32.70   25.40
   5   2   1   43.00   21.40
  -5   2  -1   60.89   17.30
  -6  -2  -1 2333.87  160.48
  -6  -2  -1 2152.68  156.18
  -6  -2  -1 2047.70  158.18
   6  -2   1 2293.87  158.88
  -6  -2  -1 2324.07  161.48
  -6  -2  -1 2277.47  160.98
   6   2   1 2117.79  162.08
  -6   2  -1 2046.40  157.48
   6   2   1 2226.88  155.78
  -6   2  -1 2096.89  161.98
  -6   2  -1 2054.89  161.88
  -6   2  -1 1895.71  158.38
  -6   2  -1 2132.09  151.38
  -7  -2  -1  543.95   70.19
  -7  -2  -1  565.74   70.79
  -7  -2  -1  482.55   61.49
   7  -2   1  627.74   76.19
  -7  -2  -1  558.44   65.99
   7   2   1  484.05   72.19
  -7   2  -1  534.75   64.49
  -7   2  -1  461.05   67.69
  -7   2  -1  505.05   62.89
  -7   2  -1  396.16   64.29
  -7   2  -1  555.54   56.39
   7   2   1  530.45   62.39
   8  -2   1  776.52   88.39
  -8  -2  -1  741.03   85.49
  -8  -2  -1  730.63   76.19
  -8  -2  -1  805.22   84.39
  -8  -2  -1  825.72   90.79
  -8  -2  -1  768.52   87.99
  -8   2  -1  720.33   85.19
  -8   2  -1  658.83   79.19
  -8   2  -1  538.55   86.59
  -8   2  -1  724.43   74.29
   8   2   1  741.53   82.99
  -8   2  -1  725.93   84.09
   8   2   1  709.43   85.99
  -9  -2  -1  876.31  117.09
  -9  -2  -1  768.52   86.69
   9  -2   1  783.02   98.09
   9  -2   1  846.62  103.79
  -9  -2  -1  815.32   96.39
  -9  -2  -1  953.20  102.09
  -9   2  -1  664.03  115.99
  -9   2  -1  852.01   97.49
   9   2   1  894.81   97.39
  -9   2  -1  740.63   87.49
  -9   2  -1  748.83  100.89
  -9   2  -1  646.34   86.69
   9   2   1  964.00  113.39
 -10  -2  -1  -12.50   44.70
  10  -2   1  177.08   84.39
 -10  -2  -1  -45.50   56.69
 -10  -2  -1   43.00   65.09
 -10  -2  -1   63.99   50.89
 -10  -2  -1   13.30   72.69
 -10   2  -1   -7.30   45.70
  10   2   1   33.70   61.79
 -10   2  -1   22.00   48.60
 -10   2  -1   21.70   48.50
 -10   2  -1   80.19   65.89
 -10   2  -1  181.98   72.39
 -10  -3   1  574.24   85.09
 -10  -3   1  446.86   73.99
 -10  -3   1  323.47   84.49
 -10  -3   1  486.25   76.19
 -10  -3   1  540.05   87.89
 -10   3   1  340.87   83.69
 -10   3   1  339.87   71.89
 -10   3   1  586.04   85.39
 -10   3   1  379.26   81.99
  -9  -3   1  121.19   50.09
   9  -3  -1  127.89   57.39
  -9  -3   1  125.99   55.59
  -9  -3   1   19.80   42.40
   9  -3  -1  100.59   47.70
  -9  -3   1  108.39   50.99
  -9  -3   1   58.19   69.49
   9   3  -1   59.79   46.80
  -9   3   1   55.29   44.80
  -9   3   1   70.49   44.50
  -9   3   1  130.89   59.09
  -9   3   1   57.19   45.80
  -9   3   1   38.00   43.50
  -8  -3   1  863.11   93.79
  -8  -3   1  988.40   92.99
   8  -3  -1  954.70  105.59
  -8  -3   1  997.40   95.69
  -8  -3   1  877.11   96.49
  -8  -3   1 1006.80  105.89
   8  -3  -1 1215.78  100.29
   8  -3  -1  908.21   90.19
  -8   3   1  995.20  121.69
  -8   3   1 1178.58   90.59
  -8   3   1  984.90   97.09
  -8   3   1 1067.29  101.49
  -8   3   1 1061.79   93.19
  -7  -3   1  485.35   58.99
  -7  -3   1  368.26   61.39
  -7  -3   1  425.96   59.39
  -7  -3   1  428.96   59.59
   7  -3  -1  466.05   63.89
  -7  -3   1  564.14   78.09
   7  -3  -1  373.96   53.59
   7  -3  -1  425.06   56.19
  -7   3   1  429.06   52.79
  -7   3   1  455.85   67.09
  -7   3   1  467.25   57.89
   7   3  -1  560.44   63.29
  -7   3   1  441.16   65.79
  -7   3   1  420.56   63.09
   7   3  -1  523.85   64.99
  -6  -3   1  691.73   67.39
   6  -3  -1  655.73   60.09
   6  -3  -1  741.33   69.89
   6  -3  -1  604.44   59.09
  -6  -3   1  700.83   71.19
  -6  -3   1  607.84   64.09
  -6  -3   1  576.54   65.69
  -6  -3   1  680.83   64.19
  -6   3   1  661.83   61.39
  -6   3   1  645.74   69.79
   6   3  -1  598.44   70.79
   6   3  -1  786.42   65.99
  -6   3   1  587.94   65.19
  -6   3   1  696.73   70.99
  -6   3   1  685.53   58.39
  -5  -3   1 1601.44  114.09
  -5  -3   1 1496.65  114.19
   5  -3  -1 1513.05  109.29
   5  -3  -1 1592.04  116.19
  -5  -3   1 1623.94  117.39
  -5  -3   1 1659.63  115.19
   5  -3  -1 1597.44  110.29
  -5   3   1 1393.96  114.59
  -5   3   1 1371.66  116.59
   5   3  -1 1552.84  111.49
  -5   3   1 1498.25  110.49
   5   3  -1 1329.07  116.19
  -5   3   1 1578.54  108.59
  -5   3   1 1441.06  113.89
   4  -3  -1    1.90   14.80
  -4  -3   1   -0.30   17.40
   4  -3  -1   -0.10   23.50
  -4  -3   1   21.70   25.10
  -4  -3   1   35.40   22.70
  -4  -3   1   10.90   18.10
   4  -3  -1    6.90   14.70
   4   3  -1   28.40   27.10
  -4   3   1  -13.60   22.60
   4   3  -1    6.90   17.60
  -4   3   1   11.70   16.70
  -4   3   1   15.10   25.00
  -4   3   1   21.20   15.10
  -4   3   1   14.50   23.60
   3  -3  -1 2062.79  151.78
   3  -3  -1 2133.79  151.48
  -3  -3   1 2004.60  158.08
  -3  -3   1 2189.28  153.58
   3  -3  -1 1926.11  156.28
  -3  -3   1 2080.09  154.08
  -3   3   1 2323.77  158.18
  -3   3   1 2413.06  157.68
  -3   3   1 2174.88  152.58
   3   3  -1 2477.35  154.88
  -3   3   1 2547.65  153.18
   3   3  -1 2252.87  159.58
  -3   3   1 2499.65  156.38
   2  -3  -1 2613.44  162.98
  -2  -3   1 2359.96  167.68
  -2  -3   1 2482.65  165.28
  -2  -3   1 2171.08  166.48
   2  -3  -1 2549.74  164.18
   2  -3  -1 2436.46  167.08
  -2   3   1 2365.76  167.28
  -2   3   1 2447.46  166.88
  -2   3   1 2283.27  164.38
   2   3  -1 2600.04  165.68
  -2   3   1 2594.94  166.38
   2   3  -1 2332.47  168.18
  -2   3   1 2404.76  163.68
  -1  -3   1 1075.69   76.79
   1  -3  -1 1100.79   73.89
   1  -3  -1 1087.29   76.99
   1  -3  -1 1135.59   76.69
  -1  -3   1 1117.19   78.29
   1   3  -1 1074.89   77.49
   1   3  -1  989.60   78.19
  -1   3   1 1065.59   77.19
  -1   3   1 1147.99   76.99
  -1   3   1 1055.09   76.19
  -1   3   1 1091.49   75.99
   1   3  -1 1232.88   77.19
   1   3  -1  907.11   75.99
   0  -3   1 1701.33  102.39
   0  -3   1 1569.84  104.09
   0  -3  -1 1660.53  101.89
   0  -3  -1 1552.74  101.89
   0   3  -1 1294.97  102.29
   0   3  -1 1327.67  103.59
   0   3   1 1422.16  100.99
   0   3  -1 1418.86  103.59
   0   3  -1 1511.65  103.69
   0   3   1 1430.56  101.09
  -1  -3  -1 1326.07   92.79
   1  -3   1 1365.26   94.49
   1  -3   1 1304.77   88.59
   1  -3   1 1414.06   93.59
  -1  -3  -1 1300.07   89.39
   1   3   1 1300.87   93.09
  -1   3  -1 1319.07   94.29
  -1   3  -1 1383.46   93.59
  -1   3  -1 1304.97   92.99
  -1   3  -1 1213.48   94.89
  -2  -3  -1 2324.57  150.68
   2  -3   1 2248.68  151.48
  -2  -3  -1 2271.27  152.88
   2  -3   1 2309.07  150.48
  -2  -3  -1 2397.46  146.79
   2   3   1 2202.88  146.59
  -2   3  -1 1957.20  150.18
  -2   3  -1 1936.21  151.18
  -2   3  -1 2081.29  150.48
   2   3   1 2093.19  150.78
  -2   3  -1 2062.49  151.68
  -3  -3  -1 1682.63  130.29
  -3  -3  -1 1772.82  122.99
   3  -3   1 1843.52  127.19
   3  -3   1 1594.14  128.69
  -3  -3  -1 1683.13  123.89
  -3  -3  -1 1681.53  128.19
  -3   3  -1 1905.01  130.69
  -3   3  -1 1985.00  119.79
  -3   3  -1 1649.13  127.89
  -3   3  -1 1834.42  128.69
  -3   3  -1 1693.23  129.79
   3   3   1 1839.12  129.39
   3   3   1 1985.80  123.89
   4  -3   1  325.97   38.80
  -4  -3  -1  286.77   36.90
  -4  -3  -1  300.27   41.50
  -4  -3  -1  339.27   41.90
  -4  -3  -1  318.37   47.70
   4  -3   1  301.07   43.40
  -4  -3  -1  326.57   36.00
   4   3   1  401.46   36.40
   4   3   1  416.46   44.10
  -4   3  -1  386.66   43.20
  -4   3  -1  347.07   43.40
  -4   3  -1  303.37   40.40
  -4   3  -1  350.76   45.80
  -4   3  -1  361.56   29.20
  -5  -3  -1 2667.53  196.18
   5  -3   1 2915.11  197.78
  -5  -3  -1 2713.13  199.48
  -5  -3  -1 2758.92  195.98
   5  -3   1 2841.92  200.48
  -5  -3  -1 2852.61  199.58
  -5  -3  -1 2778.22  201.98
   5   3   1 2879.01  201.98
   5   3   1 3094.89  196.18
  -5   3  -1 2734.53  200.98
  -5   3  -1 2842.42  199.08
  -5   3  -1 2925.51  190.98
  -5   3  -1 2688.13  202.18
  -5   3  -1 2755.82  200.38
  -6  -3  -1  177.98   40.10
  -6  -3  -1  136.29   43.00
   6  -3   1  154.48   41.40
   6  -3   1  204.28   36.20
  -6  -3  -1  207.28   37.20
  -6  -3  -1  174.68   37.90
  -6  -3  -1  168.38   35.20
  -6   3  -1  147.49   25.20
  -6   3  -1  222.98   43.80
  -6   3  -1  186.88   44.10
  -6   3  -1  180.08   38.20
   6   3   1  198.28   35.70
   6   3   1  253.07   51.19
  -6   3  -1  236.48   45.20
   7  -3   1 1007.60   93.39
  -7  -3  -1  965.70   87.99
  -7  -3  -1  947.61   88.79
  -7  -3  -1 1107.89  100.09
   7  -3   1 1087.49   91.79
  -7  -3  -1  902.91   82.09
  -7  -3  -1  927.91   85.39
  -7   3  -1  777.52   87.39
  -7   3  -1  913.71   74.29
  -7   3  -1  751.52   90.39
   7   3   1  875.01   83.69
  -7   3  -1  787.72   85.69
  -7   3  -1  802.62   84.69
   7   3   1  882.31   93.49
  -8  -3  -1  555.64   77.09
   8  -3   1  554.84   77.39
  -8  -3  -1  617.74   84.59
  -8  -3  -1  564.44   69.19
  -8  -3  -1  517.45   76.29
   8  -3   1  556.54   75.29
  -8   3  -1  567.54   63.29
  -8   3  -1  566.04   79.09
  -8   3  -1  669.33   81.49
  -8   3  -1  648.24  127.39
  -8   3  -1  529.35   77.49
   8   3   1  675.73   76.39
   8   3   1  551.64   77.69
  -9  -3  -1  237.48   62.59
   9  -3   1  271.57   59.29
  -9  -3  -1  321.27   54.89
   9  -3   1  274.27   68.89
  -9  -3  -1  291.37   64.09
   9   3   1  227.58   54.49
  -9   3  -1  299.47   69.99
  -9   3  -1  213.18   47.30
  -9   3  -1  185.58   59.99
   9   3   1  342.27   77.39
  -9   3  -1  222.88   58.79
 -10  -3  -1  634.74   96.69
 -10  -3  -1  672.93   92.09
  10  -3   1  612.84   95.39
 -10  -3  -1  782.42  111.99
 -10  -3  -1  601.94   84.99
 -10  -3  -1  461.95   89.69
 -10   3  -1  645.84  101.99
 -10   3  -1  731.03  115.39
 -10   3  -1  716.33   95.29
 -10   3  -1  631.24   90.79
  10   3   1  759.22  102.29
 -10  -4   1   59.59   69.59
 -10  -4   1   85.79   50.69
 -10  -4   1  113.19   61.09
 -10  -4   1   68.59   67.29
  10  -4  -1  187.78   60.69
 -10  -4   1  120.29   51.39
 -10   4   1   92.99   56.59
 -10   4   1   54.59   67.99
 -10   4   1   99.19   89.99
 -10   4   1    6.40   48.90
  -9  -4   1  779.72   91.09
  -9  -4   1  659.33  103.79
  -9  -4   1  745.83   83.99
  -9  -4   1  724.33   92.39
   9  -4  -1  845.02   99.99
  -9  -4   1  696.63   87.79
   9  -4  -1  936.81   94.69
  -9   4   1  868.41   96.59
  -9   4   1  705.33   84.59
   9   4  -1  877.31   94.99
  -9   4   1  768.72   91.39
  -9   4   1  735.93   87.59
  -9   4   1  795.32  103.89
  -8  -4   1  187.38   53.79
  -8  -4   1  190.38   48.90
  -8  -4   1  263.07   47.90
  -8  -4   1  223.88   53.89
   8  -4  -1  261.27   52.39
   8  -4  -1  190.48   45.40
   8  -4  -1  204.78   38.60
  -8   4   1  176.88   39.40
  -8   4   1  218.68   43.70
  -8   4   1  214.58   52.09
  -8   4   1  238.28   68.89
  -8   4   1  232.48   52.29
  -7  -4   1  800.42   82.89
  -7  -4   1  920.61   81.59
  -7  -4   1  880.91   94.69
   7  -4  -1  923.41   77.99
  -7  -4   1  835.32   84.29
   7  -4  -1  761.02   85.19
   7  -4  -1  843.52   74.79
  -7  -4   1  853.41   85.39
  -7   4   1  853.61   79.99
  -7   4   1  820.12   95.79
  -7   4   1  941.81   75.99
  -7   4   1  886.31   85.69
  -7   4   1  841.52   88.79
   7   4  -1  957.80   86.39
  -6  -4   1 1267.27  100.09
   6  -4  -1 1218.48   95.39
  -6  -4   1 1188.78  103.79
  -6  -4   1 1111.79  122.89
   6  -4  -1 1270.37  110.59
   6  -4  -1 1270.47   97.09
  -6  -4   1 1329.57  103.69
  -6  -4   1 1289.57  102.69
  -6   4   1 1392.86   96.29
  -6   4   1 1245.88  106.39
   6   4  -1 1505.95  103.09
   6   4  -1 1294.87  110.19
  -6   4   1 1169.78  104.89
  -6   4   1 1261.07   99.69
  -6   4   1 1139.39  107.29
   5  -4  -1  326.17   36.70
  -5  -4   1  336.77   47.60
  -5  -4   1  297.17   40.70
  -5  -4   1  315.87   45.00
   5  -4  -1  382.66   47.60
  -5  -4   1  320.07   44.20
   5  -4  -1  307.47   35.70
  -5   4   1  422.86   37.80
  -5   4   1  323.47   40.60
  -5   4   1  345.47   49.50
  -5   4   1  356.96   49.00
  -5   4   1  341.77   45.30
   5   4  -1  374.16   50.69
   5   4  -1  405.86   42.70
   4  -4  -1 2273.37  142.49
  -4  -4   1 1989.50  147.69
   4  -4  -1 2056.19  141.39
  -4  -4   1 2089.69  145.09
  -4  -4   1 2211.98  144.09
  -4  -4   1 2152.78  150.68
   4  -4  -1 2092.89  149.69
   4   4  -1 1817.22  150.08
   4   4  -1 2068.49  144.89
  -4   4   1 1972.10  142.19
  -4   4   1 1862.91  149.19
  -3  -4   1  273.07   39.00
   3  -4  -1  269.97   27.50
   3  -4  -1  250.77   39.10
  -3  -4   1  272.87   36.70
  -3  -4   1  261.27   31.50
   3  -4  -1  302.77   28.60
  -3   4   1  255.57   36.80
  -3   4   1  311.87   42.00
  -3   4   1  219.88   30.40
  -3   4   1  236.28   30.30
  -3   4   1  254.07   36.60
   3   4  -1  266.67   39.70
   3   4  -1  278.87   34.30
   2  -4  -1 1369.76   84.59
   2  -4  -1 1331.07   88.59
  -2  -4   1 1292.37   89.89
   2  -4  -1 1118.89   82.69
  -2  -4   1 1354.66   85.39
   2   4  -1 1086.99   89.49
  -2   4   1 1107.79   83.09
  -2   4   1 1039.70   86.59
  -2   4   1 1121.39   88.09
  -2   4   1 1196.78   87.79
   2   4  -1 1167.48   86.19
  -2   4   1 1128.99   84.19
   1  -4  -1 2470.45  157.08
  -1  -4   1 2354.66  159.08
   1  -4  -1 2421.26  159.38
  -1  -4   1 2512.85  160.78
   1  -4  -1 2553.54  158.88
  -1   4   1 2157.78  159.18
   1   4  -1 2336.97  159.48
  -1   4   1 2265.97  158.08
  -1   4   1 2225.48  158.78
   1   4  -1 2202.78  159.68
   1   4  -1 2119.19  160.08
   0  -4   1  462.85   40.10
   0  -4  -1  443.86   37.20
   0  -4   1  453.15   37.70
   0   4  -1  450.65   40.30
   0   4   1  463.85   36.30
   0   4  -1  501.15   40.20
   0   4   1  474.65   37.10
   1  -4   1 3068.89  203.38
   1  -4   1 3175.98  207.18
   1  -4   1 3172.08  208.78
  -1  -4  -1 3062.79  203.78
  -1  -4  -1 2979.00  206.38
  -1   4  -1 2957.30  207.18
  -1   4  -1 3039.60  208.98
   1   4   1 3080.09  204.08
  -1   4  -1 2927.71  207.18
  -2  -4  -1 2271.17  152.88
  -2  -4  -1 2286.07  160.48
  -2  -4  -1 2162.28  156.98
   2  -4   1 2141.89  149.59
   2  -4   1 2132.19  158.48
   2  -4   1 2082.59  156.68
   2  -4   1 2357.16  149.49
  -2   4  -1 2286.47  158.18
   2   4   1 2338.17  158.18
  -2   4  -1 2316.77  159.38
  -2   4  -1 2502.55  158.48
   2   4   1 2301.47  153.68
  -2   4  -1 2276.07  160.38
  -3  -4  -1  892.91   65.09
   3  -4   1  860.71   73.39
  -3  -4  -1  869.61   64.09
  -3  -4  -1  880.81   75.89
   3  -4   1  963.50   70.49
  -3  -4  -1  834.42   71.59
  -3   4  -1  776.92   71.39
  -3   4  -1  938.81   75.29
   3   4   1  918.11   65.49
  -3   4  -1  829.72   73.49
  -3   4  -1  799.92   73.79
   3   4   1  818.72   71.89
   4  -4   1 1744.13  123.59
  -4  -4  -1 1638.94  120.29
  -4  -4  -1 1534.05  120.69
   4  -4   1 1515.85  126.49
  -4  -4  -1 1586.64  129.39
  -4  -4  -1 1470.45  124.79
  -4   4  -1 1750.82  129.39
   4   4   1 1940.41  121.69
  -4   4  -1 1876.21  128.59
  -4   4  -1 1775.52  126.19
  -4   4  -1 1854.11  129.19
   4   4   1 1867.81  129.09
  -4   4  -1 1729.63  115.39
   5  -4   1  256.87   43.30
  -5  -4  -1  243.68   44.70
  -5  -4  -1  357.06   40.80
  -5  -4  -1  222.08   38.70
  -5  -4  -1  268.17   41.10
   5  -4   1  242.48   38.30
  -5  -4  -1  241.68   37.00
  -5   4  -1  346.47   48.30
   5   4   1  266.87   34.90
  -5   4  -1  245.68   44.30
  -5   4  -1  240.18   40.20
   5   4   1  291.07   44.50
  -5   4  -1  238.68   26.60
  -5   4  -1  350.46   46.90
  -6  -4  -1 1163.18   91.19
  -6  -4  -1 1087.79   93.19
  -6  -4  -1 1062.19   98.69
   6  -4   1 1198.08   93.99
  -6  -4  -1 1088.99   96.19
  -6  -4  -1 1073.39  113.09
   6  -4   1 1126.49  104.89
  -6   4  -1 1107.99   99.59
  -6   4  -1 1100.29  103.39
  -6   4  -1 1079.09   97.99
   6   4   1 1229.58   91.99
  -6   4  -1 1138.99  102.09
  -6   4  -1 1267.57   84.19
   6   4   1 1156.08  101.09
  -7  -4  -1  482.95   72.89
  -7  -4  -1  443.16   60.19
   7  -4   1  573.84   67.79
  -7  -4  -1  412.46   57.29
  -7  -4  -1  515.45   71.39
  -7  -4  -1  443.36   63.19
  -7   4  -1  474.55   72.39
  -7   4  -1  468.25   66.89
  -7   4  -1  474.65   69.59
   7   4   1  573.84   61.99
  -7   4  -1  512.75   80.19
   7   4   1  480.75   71.09
  -7   4  -1  420.96   48.90
  -8  -4  -1  482.65   76.89
  -8  -4  -1  533.35   72.59
  -8  -4  -1  633.94   82.59
   8  -4   1  626.54   88.69
  -8  -4  -1  549.74   68.49
   8  -4   1  649.54   78.89
  -8   4  -1  517.05   60.69
  -8   4  -1  575.64   74.19
  -8   4  -1  576.24   82.49
  -8   4  -1  551.94   83.69
  -8   4  -1  570.54   83.09
   8   4   1  603.34   85.09
   8   4   1  660.33   78.09
  -9  -4  -1  628.74   97.39
  -9  -4  -1  578.14   75.49
  -9  -4  -1  650.13   97.29
   9  -4   1  670.83   89.19
  -9  -4  -1  522.35   78.89
   9  -4   1  660.93   83.79
   9   4   1  648.64  114.19
  -9   4  -1  666.83   88.19
  -9   4  -1  710.03  106.19
   9   4   1  600.34   84.59
  -9   4  -1  511.15   70.79
  -9   4  -1  484.85  127.99
  -9   4  -1  574.04   85.99
 -10  -4  -1  -23.20   61.49
 -10  -4  -1   15.10   44.40
 -10  -4  -1   85.19   66.39
  10  -4   1  144.29   79.79
 -10  -4  -1 -155.48   68.89
 -10  -4  -1   18.20   66.29
  10   4   1   -2.60   63.99
 -10   4  -1   34.50   57.19
 -10   4  -1  -28.90   51.29
 -10   4  -1  -79.79   70.39
 -10   4  -1  -93.89   73.69
 -10  -5   1  377.36   75.99
 -10  -5   1  414.16   82.69
 -10  -5   1  426.66   69.99
 -10  -5   1  295.77   67.09
 -10   5   1  275.37   74.69
 -10   5   1  375.36   84.99
 -10   5   1  461.45   79.69
 -10   5   1  343.67   89.79
  -9  -5   1  -11.00   39.10
  -9  -5   1  -46.60   46.50
  -9  -5   1  -23.20   46.90
  -9  -5   1   69.29   58.89
   9  -5  -1   63.99   47.80
  -9  -5   1   78.89   48.30
  -9   5   1    9.20   52.09
  -9   5   1   40.20   40.50
  -9   5   1   76.79   63.59
  -9   5   1   -7.90   45.40
   9   5  -1   32.90   52.09
  -9   5   1   18.00   51.39
   8  -5  -1  720.43   67.09
  -8  -5   1  601.14   83.49
   8  -5  -1  960.90   96.19
  -8  -5   1  647.64   73.09
   8  -5  -1  807.22   98.59
  -8  -5   1  696.03   81.09
  -8   5   1  596.44   70.19
  -8   5   1  698.43   85.69
  -8   5   1  562.74   85.69
  -8   5   1  663.53   79.59
  -8   5   1  588.54   83.69
  -7  -5   1  477.45   66.79
  -7  -5   1  565.74   81.59
  -7  -5   1  558.74   66.19
  -7  -5   1  480.85   65.19
   7  -5  -1  534.85   54.09
   7  -5  -1  537.05   57.99
  -7  -5   1  540.45   58.89
   7   5  -1  649.83   68.09
  -7   5   1  495.45   65.29
  -7   5   1  634.14   72.09
  -7   5   1  459.15   56.09
  -7   5   1  455.65   67.39
  -7   5   1  500.75   73.09
  -6  -5   1  603.54   58.89
  -6  -5   1  538.65   61.99
   6  -5  -1  652.03   55.59
  -6  -5   1  751.32   85.09
   6  -5  -1  557.14   51.89
   6  -5  -1  622.44   68.39
  -6  -5   1  581.74   64.29
  -6   5   1  558.54   70.59
  -6   5   1  491.45   52.89
   6   5  -1  614.84   59.59
  -6   5   1  509.15   65.39
  -6   5   1  540.15   68.79
  -6   5   1  520.55   61.39
  -5  -5   1 2452.45  170.28
   5  -5  -1 2245.98  155.98
  -5  -5   1 2575.34  161.18
   5  -5  -1 2224.38  172.78
   5  -5  -1 2508.25  158.28
  -5  -5   1 2317.17  165.28
  -5  -5   1 2347.36  162.08
  -5   5   1 1988.70  159.58
   5   5  -1 2498.95  161.98
  -5   5   1 2137.39  165.48
  -5   5   1 1896.81  156.18
  -5   5   1 2229.38  166.08
  -5   5   1 2169.18  167.28
   5   5  -1 2153.98  168.48
   4  -5  -1    3.70   23.40
   4  -5  -1   13.50   12.80
  -4  -5   1   19.80   18.50
  -4  -5   1    7.00   20.50
  -4  -5   1  -19.00   23.30
   4  -5  -1    9.20   13.50
  -4  -5   1   23.00   25.00
  -4   5   1    4.10   14.20
   4   5  -1   -2.60   28.50
  -4   5   1   18.20   17.10
  -4   5   1    5.80   24.80
   4   5  -1    2.30   17.70
  -4   5   1   15.90   26.00
  -4   5   1    5.80   26.80
  -3  -5   1 1288.07  106.19
  -3  -5   1 1229.08  104.29
   3  -5  -1 1521.65   97.29
  -3  -5   1 1408.66   99.59
   3  -5  -1 1437.76  105.09
   3  -5  -1 1491.45   96.99
  -3   5   1 1269.27  104.59
  -3   5   1 1382.76   97.89
  -3   5   1 1310.67  104.29
  -3   5   1 1383.76   97.69
   3   5  -1 1257.07  106.79
   3   5  -1 1463.05  101.69
  -3   5   1 1365.26  106.69
   2  -5  -1 1232.98   88.49
  -2  -5   1 1421.46   89.39
  -2  -5   1 1349.47   95.29
   2  -5  -1 1387.66   93.39
   2   5  -1 1378.86   94.19
  -2   5   1 1185.98   91.79
  -2   5   1 1174.08   86.69
  -2   5   1 1102.29   93.89
  -2   5   1 1228.18   91.89
   2   5  -1 1089.29   94.79
   2   5  -1 1066.29   89.99
  -2   5   1 1111.29   87.79
  -1  -5   1 2066.79  151.38
  -1  -5   1 2326.07  152.68
   1  -5  -1 2306.47  149.29
   1  -5  -1 2252.07  151.58
   1  -5  -1 2225.38  150.38
  -1   5   1 2214.08  150.38
   1   5  -1 2242.48  152.38
   1   5  -1 1985.60  151.08
  -1   5   1 2201.18  151.28
  -1   5   1 2032.00  151.78
   0  -5   1 3095.29  228.48
   0  -5  -1 3152.48  228.38
   0  -5   1 3166.48  230.48
   0   5  -1 3614.44  230.68
   0   5   1 3768.82  228.98
   0   5   1 3474.05  228.38
   0   5  -1 3467.95  230.98
  -1  -5  -1  576.74   50.79
   1  -5   1  582.64   47.00
   1  -5   1  594.64   51.79
  -1  -5  -1  591.34   47.90
   1  -5   1  616.34   55.09
  -1   5  -1  598.74   53.09
  -1   5  -1  647.24   57.09
  -1   5  -1  675.43   54.39
   1   5   1  764.52   51.49
   1   5   1  635.04   48.80
   2  -5   1 3190.88  218.08
   2  -5   1 3220.68  218.08
  -2  -5  -1 3448.16  229.38
  -2  -5  -1 3294.47  225.58
   2  -5   1 3500.15  225.18
   2  -5   1 3318.97  227.18
  -2  -5  -1 3356.46  220.48
  -2   5  -1 2903.91  227.68
  -2   5  -1 3278.47  225.28
  -2   5  -1 3424.46  226.68
  -2   5  -1 3190.28  227.38
  -3  -5  -1 1515.55  108.29
   3  -5   1 1434.66  115.69
   3  -5   1 1457.25  112.59
  -3  -5  -1 1464.45  118.29
  -3  -5  -1 1418.56  113.79
  -3   5  -1 1574.14  118.49
  -3   5  -1 1602.44  116.19
  -3   5  -1 1578.74  117.89
  -3   5  -1 1700.53  115.29
   3   5   1 1589.14  116.79
   3   5   1 1678.43  109.89
  -4  -5  -1 1203.58   87.29
  -4  -5  -1 1120.79   94.39
  -4  -5  -1 1185.48   98.09
   4  -5   1 1324.27   91.99
   4  -5   1 1219.98   96.39
  -4  -5  -1 1111.69   87.79
   4   5   1 1212.98   96.69
  -4   5  -1 1193.28   95.19
  -4   5  -1 1240.98   98.39
   4   5   1 1302.07   88.89
  -4   5  -1 1107.89   93.89
  -4   5  -1 1117.19   96.99
  -5  -5  -1  939.61   75.99
   5  -5   1  953.20   77.59
  -5  -5  -1  830.32   78.89
  -5  -5  -1  843.52   79.69
  -5  -5  -1  894.21   86.89
   5  -5   1  782.32   92.29
  -5  -5  -1  835.62   74.79
   5   5   1 1109.59   76.59
   5   5   1  967.00   87.59
  -5   5  -1 1002.40   85.99
  -5   5  -1  982.40   84.19
  -5   5  -1 1035.30   87.39
  -5   5  -1  947.81   86.79
  -5   5  -1  962.30   64.69
  -6  -5  -1   38.00   33.90
  -6  -5  -1   29.50   27.80
   6  -5   1   13.10   27.00
  -6  -5  -1   56.79   47.40
  -6  -5  -1   29.00   27.70
   6  -5   1   33.50   38.30
  -6  -5  -1   28.80   33.20
  -6   5  -1   10.30   36.80
  -6   5  -1   37.10   14.10
   6   5   1   41.60   36.80
  -6   5  -1   10.40   38.80
  -6   5  -1   59.39   35.20
  -6   5  -1   65.49   38.20
   6   5   1   57.19   28.30
  -7  -5  -1  762.32   72.49
  -7  -5  -1  525.05   82.79
  -7  -5  -1  653.33   74.39
  -7  -5  -1  702.23   77.39
  -7  -5  -1  759.22   89.99
   7  -5   1  775.52   79.69
  -7   5  -1  758.92   87.59
  -7   5  -1  737.13   81.99
  -7   5  -1  826.72   59.49
  -7   5  -1  561.54   82.79
   7   5   1  983.90   79.79
  -7   5  -1  798.92   83.49
   7   5   1  874.21   92.99
  -8  -5  -1  336.17   51.79
  -8  -5  -1  335.47   58.99
   8  -5   1  381.36   67.19
  -8  -5  -1  384.36   65.89
  -8  -5  -1  283.97   59.49
   8  -5   1  535.55   74.09
  -8   5  -1  410.86   73.59
   8   5   1  393.96   69.19
  -8   5  -1  457.95   45.10
  -8   5  -1  480.45   71.39
  -8   5  -1  294.07   64.49
  -8   5  -1  425.46   71.39
   8   5   1  464.75   62.89
  -9  -5  -1    6.10   41.60
  -9  -5  -1   20.00   51.79
  -9  -5  -1   31.30   41.80
   9  -5   1   26.40   50.39
  -9  -5  -1   35.40   62.39
  -9   5  -1   -8.30   46.10
   9   5   1   73.49   51.09
  -9   5  -1   -8.00   60.59
  -9   5  -1   53.89   68.39
  -9   5  -1   35.70   28.20
  -9   5  -1  -44.00   46.00
 -10  -5  -1  209.48   57.99
  10  -5   1  384.56   87.49
 -10  -5  -1  397.96   81.19
 -10  -5  -1  372.86   79.99
 -10   5  -1  354.16  114.39
 -10   5  -1  378.16   90.49
 -10   5  -1  268.17   87.89
 -10   5  -1  424.66   77.49
  10   5   1  379.56   80.99
 -10  -6   1  -54.99   60.49
 -10  -6   1   93.99   96.49
  10  -6  -1   76.89   59.49
 -10  -6   1   76.89   67.19
 -10  -6   1   72.69   50.89
 -10   6   1  -45.40   75.09
 -10   6   1   40.70   75.19
 -10   6   1  -27.40   48.80
 -10   6   1   37.90   58.69
  -9  -6   1  651.63   80.89
  -9  -6   1  700.83   92.29
  -9  -6   1  590.34   92.29
  -9  -6   1  725.43   90.59
  -9  -6   1  713.63   78.89
   9  -6  -1  672.73   88.29
  -9   6   1  536.95   71.29
  -9   6   1  559.24   86.09
  -9   6   1  385.26   76.39
  -9   6   1  685.83  100.59
  -9   6   1  503.85   82.29
   9   6  -1  572.74   90.19
  -8  -6   1  228.78   46.80
  -8  -6   1  212.48   53.09
  -8  -6   1  281.77   64.09
  -8  -6   1   93.39   49.40
   8  -6  -1  285.57   57.99
  -8  -6   1  235.38   55.49
  -8   6   1  207.28   36.90
  -8   6   1  193.88   56.49
  -8   6   1  116.39   46.00
  -8   6   1  306.87   60.39
  -8   6   1  299.37   67.49
  -7  -6   1  420.86   69.49
   7  -6  -1  597.54   53.49
  -7  -6   1  636.64   68.09
  -7  -6   1  601.14   69.19
   7  -6  -1  664.53   60.89
  -7  -6   1  619.44   63.59
  -7   6   1  484.25   54.99
  -7   6   1  538.65   75.19
   7   6  -1  617.24   68.79
  -7   6   1  425.46   68.89
  -7   6   1  502.05   83.09
  -7   6   1  457.75   62.99
  -6  -6   1  917.81   78.39
  -6  -6   1  912.71   96.39
   6  -6  -1  956.30   74.99
  -6  -6   1  949.90   79.49
   6  -6  -1  785.72   70.39
  -6  -6   1  822.12   85.29
   6   6  -1 1030.90   88.29
  -6   6   1  955.90   88.69
  -6   6   1  988.20   81.79
  -6   6   1  877.01   87.39
  -6   6   1  914.31   72.39
  -6   6   1  959.30   93.09
  -5  -6   1  321.67   50.39
   5  -6  -1  259.77   30.50
  -5  -6   1  267.47   39.90
   5  -6  -1  293.77   33.60
  -5  -6   1  288.57   45.20
  -5  -6   1  308.37   41.80
   5  -6  -1  270.97   44.50
  -5   6   1  215.38   43.80
  -5   6   1  186.68   43.20
  -5   6   1  244.48   39.50
   5   6  -1  252.37   38.70
  -5   6   1  245.08   31.90
  -5   6   1  265.77   47.50
   4  -6  -1 2469.15  180.28
  -4  -6   1 2516.05  175.48
   4  -6  -1 2555.64  171.18
  -4  -6   1 2381.16  182.08
  -4  -6   1 2409.16  180.88
   4  -6  -1 2784.62  172.98
  -4   6   1 2503.15  182.38
  -4   6   1 2467.05  173.88
  -4   6   1 2498.75  181.38
  -4   6   1 2476.85  180.48
   4   6  -1 2570.94  177.28
  -4   6   1 2529.95  172.08
   3  -6  -1  270.57   38.90
  -3  -6   1  285.17   41.00
  -3  -6   1  273.27   38.80
   3  -6  -1  258.37   30.50
  -3  -6   1  248.68   31.40
   3  -6  -1  243.68   29.00
   3   6  -1  297.17   37.70
  -3   6   1  289.87   45.00
  -3   6   1  284.87   31.50
  -3   6   1  277.37   43.20
  -3   6   1  303.87   44.90
  -3   6   1  309.17   31.80
   2  -6  -1 1462.25  103.39
   2  -6  -1 1486.95   98.29
  -2  -6   1 1476.45  105.79
   2  -6  -1 1544.85   96.89
  -2  -6   1 1453.45   98.19
  -2   6   1 1105.39   99.89
   2   6  -1 1241.28  102.39
  -2   6   1 1203.08  100.69
  -2   6   1 1098.29  102.29
   1  -6  -1 2815.82  198.78
  -1  -6   1 2590.94  201.18
  -1  -6   1 2845.52  202.68
   1  -6  -1 2717.93  199.78
   1  -6  -1 2890.91  201.28
   1   6  -1 2827.02  201.48
  -1   6   1 3047.30  202.38
  -1   6   1 3244.38  202.18
  -1   6   1 3154.78  200.58
   1   6  -1 3113.79  203.08
   0  -6   1  403.76   43.10
   0  -6   1  406.06   47.60
   0  -6  -1  409.66   42.70
   0   6  -1  491.65   47.70
   0   6  -1  430.66   46.90
   0   6   1  482.45   43.10
   0   6   1  464.65   42.60
   1  -6   1 2452.55  172.18
  -1  -6  -1 2374.56  172.58
   1  -6   1 2314.87  177.38
   1  -6   1 2439.56  175.78
  -1  -6  -1 2425.56  175.08
  -1   6  -1 2659.63  179.08
   1   6   1 2598.84  173.28
   1   6   1 2858.21  175.88
  -1   6  -1 2633.94  177.58
  -1   6  -1 2529.75  176.98
   2  -6   1  575.64   59.59
  -2  -6  -1  633.14   48.40
   2  -6   1  662.33   56.09
  -2  -6  -1  543.45   55.29
   2  -6   1  651.13   46.50
  -2  -6  -1  613.44   63.29
  -2   6  -1  649.14   60.79
  -2   6  -1  550.04   61.79
  -2   6  -1  622.64   60.89
  -2   6  -1  637.74   57.19
  -3  -6  -1 2624.24  190.48
   3  -6   1 2605.74  188.48
  -3  -6  -1 2823.52  194.48
   3  -6   1 2661.33  178.78
  -3  -6  -1 2718.23  184.18
   3  -6   1 2726.93  192.18
   3  -6   1 2769.92  178.68
  -3   6  -1 2662.73  193.98
   3   6   1 2461.15  185.08
  -3   6  -1 2687.93  193.28
  -3   6  -1 2939.71  192.38
  -3   6  -1 2810.22  189.98
   4  -6   1 1054.89   92.39
   4  -6   1 1181.98   88.19
  -4  -6  -1 1077.99   95.39
  -4  -6  -1  971.00   89.49
  -4  -6  -1 1127.39   83.39
  -4  -6  -1 1073.49   83.49
   4   6   1 1122.99   84.79
  -4   6  -1 1174.78   93.19
  -4   6  -1 1143.49   94.39
  -4   6  -1 1225.38   91.89
  -4   6  -1 1216.78   96.29
  -5  -6  -1  554.34   61.39
   5  -6   1  574.24   57.09
  -5  -6  -1  568.04   54.79
  -5  -6  -1  707.13   56.09
   5  -6   1  619.74   71.49
  -5  -6  -1  646.34   75.29
  -5   6  -1  530.35   66.59
  -5   6  -1  499.65   63.79
  -5   6  -1  547.45   65.59
  -5   6  -1  532.25   70.79
   5   6   1  544.25   55.99
   6  -6   1 1020.10   78.79
  -6  -6  -1  775.82   81.49
  -6  -6  -1  994.20   93.59
  -6  -6  -1  859.21   81.09
  -6  -6  -1  808.92   75.89
   6  -6   1  821.82   87.79
  -6  -6  -1  851.11   73.59
  -6   6  -1  741.33   86.79
  -6   6  -1  905.21   91.59
   6   6   1  866.21   76.99
  -6   6  -1  647.84   93.19
  -6   6  -1  911.11   85.69
  -7  -6  -1  147.19   43.00
  -7  -6  -1  123.59   35.10
  -7  -6  -1  129.09   48.50
  -7  -6  -1  157.08   37.90
   7  -6   1  145.49   41.90
  -7   6  -1  197.78   54.19
  -7   6  -1  151.38   47.30
   7   6   1  214.98   45.40
  -7   6  -1  155.58   49.60
  -7   6  -1  182.78   59.79
  -8  -6  -1  194.68   49.40
  -8  -6  -1  219.28   58.29
   8  -6   1  227.48   62.69
  -8  -6  -1  190.98   50.19
  -8  -6  -1  273.97   66.19
  -8  -6  -1  235.38   46.20
   8  -6   1  220.48   49.60
  -8   6  -1  228.78   59.49
   8   6   1  239.58   50.79
  -8   6  -1  342.77   64.09
  -8   6  -1  180.58   61.99
  -8   6  -1  235.68   68.09
  -9  -6  -1  336.37   69.89
  -9  -6  -1  405.86   62.39
  -9  -6  -1  394.16   76.99
   9  -6   1  368.56   60.19
  -9  -6  -1  206.48   59.69
  -9   6  -1  310.17   77.99
  -9   6  -1  322.67   68.89
   9   6   1  143.99   61.69
  -9   6  -1  394.76   87.89
  -9   6  -1  256.27   62.99
  -9  -7   1    1.20   43.30
  -9  -7   1   -0.10   49.00
  -9  -7   1   39.80   52.49
   9  -7  -1  -24.70   48.60
  -9  -7   1  -14.40   40.50
   9   7  -1  -52.69   54.09
  -9   7   1   62.09   71.59
  -9   7   1   -7.60   28.40
  -9   7   1  -32.10   48.30
  -9   7   1  -36.80   48.90
  -9   7   1   42.00   56.69
  -8  -7   1 1098.19  106.39
  -8  -7   1  976.30   90.39
  -8  -7   1 1000.30   97.19
   8  -7  -1 1091.59  106.49
  -8  -7   1 1069.79  110.59
   8  -7  -1 1065.09  102.39
  -8  -7   1  659.83   96.39
  -8   7   1  801.52  108.49
  -8   7   1  955.30   97.09
  -8   7   1  850.41   74.69
  -8   7   1  672.43   96.09
  -8   7   1  796.22  100.39
  -7  -7   1  552.34   64.39
  -7  -7   1  582.24   70.19
   7  -7  -1  582.04   52.99
  -7  -7   1  570.34   77.89
   7  -7  -1  595.44   61.59
  -7  -7   1  667.93   71.99
  -7   7   1  643.24   73.59
  -7   7   1  595.54   54.59
   7   7  -1  567.54   72.79
  -7   7   1  487.75   74.79
  -7   7   1  590.64   81.59
  -6  -7   1  510.75   59.09
  -6  -7   1  526.45   54.59
   6  -7  -1  530.05   46.20
   6  -7  -1  535.25   51.59
  -6  -7   1  518.55   75.79
  -6  -7   1  641.24   71.49
   6   7  -1  453.25   63.59
  -6   7   1  443.86   68.09
  -6   7   1  550.94   47.60
  -6   7   1  420.66   57.39
  -6   7   1  469.15   73.19
  -6   7   1  441.76   66.09
   5  -7  -1 1193.58  103.59
  -5  -7   1 1105.49  106.69
   5  -7  -1 1118.69   88.09
  -5  -7   1 1119.29  100.79
  -5  -7   1 1263.97   92.39
  -5  -7   1 1222.38   93.79
   5  -7  -1 1126.99   85.39
  -5   7   1 1140.69  103.59
   5   7  -1 1275.67   95.29
  -5   7   1 1146.59  100.39
  -5   7   1 1259.57  106.39
  -5   7   1 1192.28   92.19
  -5   7   1 1217.68   86.89
  -4  -7   1  284.17   44.10
   4  -7  -1  322.87   31.70
  -4  -7   1  290.57   39.40
   4  -7  -1  314.37   46.40
   4  -7  -1  344.67   34.70
  -4  -7   1  353.26   50.69
  -4   7   1  209.78   43.30
   4   7  -1  320.77   42.40
  -4   7   1  339.27   37.20
  -4   7   1  357.26   51.39
  -4   7   1  388.26   50.69
  -4   7   1  320.37   34.80
   3  -7  -1 1841.32  119.89
  -3  -7   1 1687.43  127.99
  -3  -7   1 1763.72  121.69
   3  -7  -1 1478.55  119.39
   3  -7  -1 1781.02  127.69
  -3  -7   1 1749.03  129.49
  -3   7   1 1706.33  127.69
  -3   7   1 1631.24  120.29
  -3   7   1 1694.23  128.79
   2  -7  -1  438.46   42.50
  -2  -7   1  439.36   52.69
  -2  -7   1  435.96   45.80
   2  -7  -1  412.76   44.70
   2  -7  -1  399.36   50.99
   2   7  -1  597.44   51.59
  -2   7   1  558.54   52.99
  -2   7   1  580.94   55.09
  -2   7   1  578.94   52.09
   1  -7  -1  646.74   60.49
  -1  -7   1  568.74   58.69
   1  -7  -1  645.24   55.59
  -1  -7   1  693.93   63.19
   1  -7  -1  603.44   57.29
   1   7  -1  643.94   64.39
  -1   7   1  783.62   59.59
  -1   7   1  734.83   58.99
   1   7  -1  712.53   63.09
   0  -7  -1 2676.13  200.18
   0  -7   1 2573.74  201.78
   0  -7   1 2591.34  200.08
   0   7   1 3146.59  200.88
   0   7  -1 3073.99  202.98
   0   7  -1 3059.09  204.08
   0   7   1 3284.07  201.68
   1  -7   1    8.50   24.00
   1  -7   1   11.10   16.00
  -1  -7  -1   -2.40   20.20
   1  -7   1   -0.50   20.50
  -1  -7  -1    6.50   17.90
  -1   7  -1   26.50   26.10
   1   7   1   69.39   23.20
   1   7   1   16.20   20.40
  -1   7  -1   45.30   29.40
   2  -7   1 2302.77  154.58
   2  -7   1 2312.17  164.18
  -2  -7  -1 2250.77  155.58
   2  -7   1 2193.48  154.28
  -2  -7  -1 2235.08  161.98
  -2  -7  -1 2295.97  166.48
   2  -7   1 2355.86  160.68
  -2   7  -1 2208.08  160.88
  -2   7  -1 2285.97  164.88
   3  -7   1 1211.28   79.49
   3  -7   1 1266.77   96.29
   3  -7   1 1211.08   79.99
  -3  -7  -1 1201.38   84.89
  -3  -7  -1 1170.88   97.79
  -3  -7  -1 1163.58   93.79
   3  -7   1 1103.49   90.69
  -3   7  -1 1177.58   91.99
  -3   7  -1 1058.09   96.59
  -3   7  -1 1195.48   94.59
  -3   7  -1 1051.69   96.69
  -4  -7  -1 1063.49   87.09
   4  -7   1 1158.88   85.09
  -4  -7  -1 1186.68   79.29
  -4  -7  -1 1104.29   79.09
   4  -7   1  890.81  111.49
  -4   7  -1  844.82   89.19
  -4   7  -1 1002.20   90.19
   4   7   1  953.60   80.09
  -4   7  -1 1043.50   87.19
  -4   7  -1  902.11   89.49
   5  -7   1  931.91   76.39
   5  -7   1  942.31   86.19
  -5  -7  -1  892.81   72.49
  -5  -7  -1  979.80   71.69
  -5  -7  -1  893.11   80.89
  -5  -7  -1  955.50   89.39
  -5   7  -1  860.51   83.19
  -5   7  -1  712.63   83.79
  -5   7  -1  814.92   86.79
  -5   7  -1  772.82   81.79
   5   7   1  718.63   72.39
  -6  -7  -1  -12.50   41.50
   6  -7   1   -1.90   29.00
  -6  -7  -1   20.90   25.80
  -6  -7  -1  -11.20   31.80
  -6  -7  -1  -10.10   33.70
  -6  -7  -1   -6.20   28.30
  -6   7  -1  -16.30   38.60
   6   7   1    5.70   28.00
  -6   7  -1  -58.09   33.30
  -6   7  -1   19.60   39.20
  -6   7  -1   22.70   47.30
  -7  -7  -1  705.33   70.29
  -7  -7  -1  599.24   77.29
   7  -7   1  786.72   92.59
   7  -7   1  911.31   83.49
  -7  -7  -1  648.84   82.59
  -7  -7  -1  661.73   70.99
   7   7   1  659.63   76.99
  -7   7  -1  606.04   87.19
  -7   7  -1  646.74   81.49
  -7   7  -1  531.95   82.29
  -7   7  -1  678.93   89.39
   8  -7   1  262.07   61.89
   8  -7   1  243.28   51.69
  -8  -7  -1  252.57   53.59
  -8  -7  -1  218.98   51.09
  -8  -7  -1  227.18   60.79
  -8  -7  -1  151.78   68.09
  -8  -7  -1  216.38   48.20
  -8   7  -1  155.98   64.49
  -8   7  -1  197.38   59.89
   8   7   1  187.08   52.79
  -8   7  -1  191.38   64.49
  -8   7  -1   98.29   50.69
   9  -7   1  131.29   54.79
  -9  -7  -1   22.00   45.00
  -9  -7  -1   57.29   61.89
  -9  -7  -1   74.19   49.80
  -9   7  -1   16.20   52.49
  -9   7  -1   32.70   55.79
   9   7   1   11.50   55.79
  -9   7  -1  121.09   81.29
  -9   7  -1   59.59   69.09
  -9  -8   1  735.73  101.89
  -9  -8   1  773.62   87.89
  -9  -8   1  763.72   89.89
  -9  -8   1  814.22  107.79
   9  -8  -1  945.31   99.79
  -9   8   1  832.72  116.79
  -9   8   1  715.93   96.69
  -9   8   1  842.32  103.49
  -9   8   1  588.64   96.49
   9   8  -1  584.94   93.79
  -8  -8   1   24.80   38.00
  -8  -8   1   87.19   45.20
  -8  -8   1   11.90   51.19
   8  -8  -1   67.89   39.70
  -8  -8   1   39.70   65.79
  -8  -8   1   16.70   50.49
  -8   8   1   40.60   46.20
  -8   8   1   92.89   61.19
  -8   8   1   69.39   46.60
  -8   8   1   38.50   52.99
  -7  -8   1 1107.79  104.39
  -7  -8   1 1046.20   95.09
  -7  -8   1 1167.38  115.09
  -7  -8   1 1060.19   88.79
   7  -8  -1 1028.60   84.89
   7  -8  -1  934.21   74.69
  -7   8   1  962.80  103.69
   7   8  -1  926.31   96.29
  -7   8   1  814.62  108.69
  -7   8   1  913.81   91.79
  -7   8   1  964.90  105.39
  -6  -8   1  551.14   82.99
  -6  -8   1  837.62   73.29
  -6  -8   1  755.12   71.99
   6  -8  -1  756.52   60.49
   6  -8  -1  791.52   66.49
  -6   8   1  653.23   87.99
  -6   8   1  751.32   88.99
   6   8  -1  879.01   80.99
  -6   8   1  851.21   72.09
  -6   8   1  801.02   86.79
   5  -8  -1  739.93   76.69
  -5  -8   1  683.53   74.79
  -5  -8   1  765.72   66.09
   5  -8  -1  768.92   58.89
  -5  -8   1  626.34   77.49
   5  -8  -1  750.22   54.89
   5   8  -1  546.45   67.59
  -5   8   1  501.45   75.49
  -5   8   1  689.53   62.69
  -5   8   1  683.63   82.29
  -5   8   1  654.63   73.39
  -4  -8   1 1856.51  132.49
  -4  -8   1 1762.02  141.09
   4  -8  -1 1994.60  130.99
   4  -8  -1 1734.13  140.19
  -4  -8   1 1924.21  144.39
   4  -8  -1 1842.32  127.79
  -4   8   1 1870.51  141.89
  -4   8   1 1740.83  131.79
  -4   8   1 1805.12  142.09
  -3  -8   1  204.18   40.50
  -3  -8   1  101.39   32.90
   3  -8  -1  166.38   26.70
   3  -8  -1  186.38   36.00
  -3  -8   1  188.18   29.10
   3  -8  -1  142.89   24.30
  -3   8   1  250.27   41.90
  -3   8   1  262.27   39.10
   2  -8  -1 1186.68   87.29
   2  -8  -1 1199.48   87.99
  -2  -8   1 1209.98   94.99
  -2  -8   1 1269.47   89.99
   2  -8  -1 1171.58   92.69
  -2   8   1 1086.39   95.39
   2   8  -1 1166.18   93.79
  -2   8   1 1053.69   90.99
  -1  -8   1  562.04   58.69
  -1  -8   1  611.64   63.29
   1  -8  -1  651.73   59.99
  -1  -8   1  637.94   61.19
   1  -8  -1  606.74   55.09
   1  -8  -1  580.54   56.79
  -1   8   1  836.42   64.09
   1   8  -1  707.73   65.39
   0  -8   1   50.09   27.00
   0  -8   1   81.69   27.20
   0  -8   1  110.79   25.90
   0  -8  -1   71.39   23.90
   0   8   1  173.08   30.50
   0   8  -1  166.78   32.80
   0   8  -1  162.38   31.90
   0   8   1  183.48   32.90
  -1  -8  -1 1618.24  126.29
   1  -8   1 1699.13  125.59
  -1  -8  -1 1656.33  128.89
   1  -8   1 1712.13  128.99
   1  -8   1 1725.03  132.29
   1   8   1 2053.39  130.09
   1   8   1 1882.61  128.39
  -1   8  -1 1871.71  132.29
   2  -8   1  230.48   27.80
   2  -8   1  220.78   36.30
  -2  -8  -1  227.38   40.70
   2  -8   1  244.48   29.00
  -2  -8  -1  259.07   38.10
   2  -8   1  274.07   42.00
  -2  -8  -1  214.18   29.50
  -2   8  -1  248.88   35.90
  -2   8  -1  230.58   42.70
  -2   8  -1  281.67   39.70
   3  -8   1 1048.40   85.09
  -3  -8  -1 1137.79   88.39
  -3  -8  -1 1096.69   95.79
   3  -8   1 1117.09   91.49
  -3  -8  -1 1081.09   78.39
   3  -8   1 1131.29   74.09
  -3   8  -1  911.11   90.09
  -3   8  -1 1005.00   89.79
  -3   8  -1  911.31   85.19
  -3   8  -1 1010.70   91.19
   4  -8   1  808.62   85.69
  -4  -8  -1  770.92   76.79
  -4  -8  -1  813.32   65.69
   4  -8   1  859.61   73.19
  -4  -8  -1  876.21   87.99
  -4   8  -1  749.92   79.39
  -4   8  -1  728.83   82.69
  -4   8  -1  824.82   74.39
  -4   8  -1  769.72   83.39
  -5  -8  -1   -9.70   32.60
   5  -8   1   27.20   28.20
  -5  -8  -1   43.40   25.50
  -5  -8  -1   51.19   41.30
  -5   8  -1    0.90   39.30
  -5   8  -1   41.80   35.10
   5   8   1   30.90   26.90
  -5   8  -1  -25.20   39.30
  -5   8  -1    9.40   34.90
  -6  -8  -1 1168.78   97.99
  -6  -8  -1 1104.79   89.19
   6  -8   1 1255.47   96.29
  -6  -8  -1 1079.59   91.59
  -6  -8  -1 1049.49  104.39
  -6   8  -1 1020.80  118.09
  -6   8  -1  984.90  100.59
  -6   8  -1  883.51  106.59
   6   8   1 1071.69   94.79
  -6   8  -1 1235.98  103.49
  -7  -8  -1  121.39   43.20
  -7  -8  -1  126.79   36.80
   7  -8   1  185.98   53.49
   7  -8   1  124.79   53.29
  -7  -8  -1  124.79   36.50
  -7  -8  -1  174.88   52.39
  -7  -8  -1  168.38   58.59
  -7   8  -1   93.09   49.10
  -7   8  -1  177.18   50.49
  -7   8  -1  109.39   58.19
  -7   8  -1  139.19   53.49
   7   8   1  211.18   48.70
  -8  -8  -1  118.79   59.09
  -8  -8  -1  272.07   55.69
   8  -8   1  250.87   54.29
  -8  -8  -1  300.17   69.59
  -8  -8  -1  282.37   50.29
  -8  -8  -1  285.17   53.39
  -8   8  -1  210.68   60.89
  -8   8  -1  392.46   80.69
  -8   8  -1  206.98   64.29
  -8   8  -1  262.07   69.29
   8   8   1  159.78   53.79
  -9  -8  -1  430.96   80.39
   9  -8   1  370.76   70.19
  -9  -8  -1  255.57   94.09
  -9  -8  -1  445.96   72.89
  -9  -8  -1  449.06   65.39
  -9   8  -1  469.85   89.49
  -9   8  -1  346.77   75.69
  -9   8  -1  386.76   74.89
   9   8   1  275.37   73.89
  -9   8  -1  341.37  108.79
  -9  -9   1   87.09   54.79
  -9  -9   1  100.29   65.19
  -9  -9   1    8.40   42.20
  -9  -9   1   52.59   60.99
  -9   9   1   29.70   57.39
  -9   9   1  -39.10   74.69
   9   9  -1  108.89   67.49
  -9   9   1   73.49   55.89
  -9   9   1  -15.60   52.49
   8  -9  -1  950.40   87.79
  -8  -9   1  856.61  105.99
  -8  -9   1  922.41   85.69
  -8  -9   1  916.71   91.59
  -8  -9   1  817.22  108.99
   8   9  -1  675.63  102.99
  -8   9   1  763.52   90.99
  -8   9   1  886.01  109.29
  -8   9   1  732.63   97.59
  -8   9   1  587.54   98.99
  -7  -9   1  390.86   55.09
  -7  -9   1  404.66   65.19
   7  -9  -1  342.67   66.29
  -7  -9   1  404.36   73.09
   7  -9  -1  355.96   52.09
  -7  -9   1  447.86   56.29
  -7   9   1  181.18   59.59
   7   9  -1  324.17   59.49
  -7   9   1  323.37   51.89
  -7   9   1  253.87   68.39
  -7   9   1  262.37   60.19
  -6  -9   1  839.92   73.59
  -6  -9   1  765.12   70.69
  -6  -9   1  707.53   85.09
   6  -9  -1  696.53   88.49
   6  -9  -1  741.03   56.99
   6  -9  -1  728.63   64.79
  -6   9   1  736.23   97.29
   6   9  -1  603.54   79.39
  -6   9   1  738.53   86.09
  -6   9   1  747.83   70.99
  -6   9   1  495.55   82.59
  -5  -9   1 1176.78  105.99
  -5  -9   1 1052.69   90.19
   5  -9  -1 1135.39   81.19
   5  -9  -1 1157.58   86.19
   5  -9  -1 1142.99  104.69
  -5   9   1 1202.78   90.49
  -5   9   1  891.11  100.79
  -5   9   1 1082.79  100.29
  -5   9   1 1125.49  109.19
  -4  -9   1  146.29   42.10
  -4  -9   1  127.79   42.00
  -4  -9   1  197.18   33.00
   4  -9  -1  151.68   27.70
   4  -9  -1  190.68   45.20
   4  -9  -1  156.18   23.80
  -4   9   1  158.88   42.10
  -4   9   1  140.09   44.60
  -4   9   1  167.38   29.90
  -4   9   1  177.88   42.60
  -3  -9   1 1639.54  126.99
   3  -9  -1 1716.43  118.69
   3  -9  -1 1669.93  125.89
  -3  -9   1 1690.83  120.39
   3  -9  -1 1524.55  117.59
  -3  -9   1 1717.73  152.18
  -3   9   1 1568.84  125.59
  -3   9   1 1565.94  127.79
  -3   9   1 1528.55  125.19
  -2  -9   1  158.98   37.80
   2  -9  -1  183.28   29.20
   2  -9  -1  201.88   37.20
  -2  -9   1  190.68   33.90
   2  -9  -1  186.08   30.60
   2   9  -1  329.27   44.80
  -2   9   1  241.18   39.20
  -2   9   1  240.48   39.80
   2   9  -1  235.18   39.50
   1  -9  -1  319.17   39.20
   1  -9  -1  352.96   43.40
   1  -9  -1  297.47   44.70
  -1  -9   1  362.86   48.80
  -1  -9   1  354.16   44.10
  -1  -9   1  262.47   42.10
   1   9  -1  314.97   52.09
   1   9  -1  333.47   46.00
   0  -9   1 1125.29   97.19
   0  -9  -1 1192.68   96.19
   0  -9  -1 1132.89   96.19
   0  -9   1 1185.88   95.49
   0  -9   1 1235.58   98.59
   0   9   1 1462.15   99.99
   0   9  -1 1393.26  100.89
   0   9  -1 1275.47   99.29
  -1  -9  -1   14.80   20.70
  -1  -9  -1    8.80   23.30
   1  -9   1   18.60   22.70
  -1  -9  -1    6.20   27.70
   1  -9   1   33.90   20.00
   1  -9   1   29.60   26.20
  -1  -9  -1   33.50   20.40
  -1   9  -1   35.60   27.30
   1   9   1   30.00   24.80
  -1   9  -1   53.09   28.30
   1   9   1   17.90   24.00
   2  -9   1 1206.48   88.29
  -2  -9  -1 1162.78   89.39
  -2  -9  -1 1251.57  102.69
  -2  -9  -1 1236.28   98.39
   2  -9   1 1174.18   88.59
   2  -9   1 1208.48  102.09
   2  -9   1 1146.99   94.39
  -2   9  -1 1282.77  102.09
  -2   9  -1 1168.68   97.39
   3  -9   1  725.93   52.89
  -3  -9  -1  688.73   57.39
  -3  -9  -1  706.13   76.89
   3  -9   1  789.22   76.99
  -3  -9  -1  678.43   70.29
   3  -9   1  666.23   65.99
   3  -9   1  723.13   53.39
  -3   9  -1  657.03   69.99
  -3   9  -1  500.65   72.49
  -3   9  -1  668.03   67.69
   4  -9   1  303.27   42.70
  -4  -9  -1  326.27   39.20
  -4  -9  -1  164.58   43.30
   4  -9   1  392.56   58.39
  -4  -9  -1  308.77   48.40
  -4   9  -1  205.78   50.39
  -4   9  -1  190.28   50.69
  -4   9  -1  249.18   43.70
  -4   9  -1  246.78   49.90
  -5  -9  -1 1086.69   86.79
   5  -9   1 1179.18   93.29
  -5  -9  -1 1095.59   88.19
  -5  -9  -1 1029.50  102.49
  -5   9  -1 1055.69   97.39
  -5   9  -1 1097.69  106.69
  -5   9  -1 1023.80  102.89
  -5   9  -1 1059.19  107.29
  -6  -9  -1  123.19   57.19
   6  -9   1  148.69   62.69
  -6  -9  -1  120.29   68.09
  -6  -9  -1  167.98   35.20
  -6  -9  -1   93.29   34.80
  -6   9  -1  185.78   45.70
   6   9   1  187.28   42.10
  -6   9  -1  215.18   55.89
  -6   9  -1   73.69   48.70
  -6   9  -1  138.69   65.09
  -7  -9  -1  513.65   69.39
  -7  -9  -1  551.64   70.79
   7  -9   1  607.34   79.49
  -7  -9  -1  512.85   86.49
  -7  -9  -1  596.34   65.39
  -7  -9  -1  479.05   74.19
   7  -9   1  622.94   92.49
   7   9   1  644.94   82.09
  -7   9  -1  524.15   84.49
  -7   9  -1  550.94   85.29
  -7   9  -1  542.85   79.69
  -7   9  -1  533.55   81.79
  -8  -9  -1  151.88   55.09
  -8  -9  -1  145.39   53.69
  -8  -9  -1  163.08   53.69
   8  -9   1   72.89   50.79
  -8  -9  -1  273.77   50.09
  -8   9  -1  157.38   57.39
  -8   9  -1  274.77   71.19
  -8   9  -1  110.89   72.29
   8   9   1   69.69   50.89
  -8   9  -1  103.79   58.39
  -9  -9  -1   89.49   64.19
  -9  -9  -1   59.69   60.69
  -9  -9  -1  138.59   51.29
   9  -9   1   26.70   57.99
  -9  -9  -1  100.89   63.39
  -9   9  -1  162.08   63.19
   9   9   1  226.48   72.09
  -9   9  -1   73.89   60.29
  -9   9  -1  147.39   78.89
  -9   9  -1  166.18  146.19
  -9 -10   1  460.05   84.39
  -9 -10   1  565.24   90.29
  -9 -10   1  659.53   82.99
   9  10  -1  570.64   91.19
  -9  10   1  499.15   85.79
  -9  10   1  490.35  100.39
  -9  10   1  325.37   80.39
   8 -10  -1   29.60   43.30
  -8 -10   1   91.19   49.30
  -8 -10   1   -3.40   58.69
  -8 -10   1   25.70   39.70
  -8 -10   1   43.10   56.99
  -8  10   1   56.99   47.10
  -8  10   1   30.30   53.59
  -8  10   1   -9.00   55.69
   8  10  -1   70.09   53.89
  -8  10   1   78.49   69.49
   7 -10  -1  671.33   92.59
  -7 -10   1  791.72   95.79
  -7 -10   1  622.74   70.69
   7 -10  -1  692.63   68.29
  -7 -10   1  534.75   87.79
  -7 -10   1  681.13   81.49
  -7  10   1  668.63   97.39
  -7  10   1  628.74   88.79
  -7  10   1  656.13   76.59
  -7  10   1  555.04   89.69
  -6 -10   1  693.23   85.59
   6 -10  -1  830.42   94.19
  -6 -10   1  751.62   74.49
   6 -10  -1  761.62   65.79
   6 -10  -1  717.43   55.19
  -6 -10   1  790.52   71.09
  -6  10   1  531.15   86.09
  -6  10   1  669.83   95.59
  -6  10   1  542.65   79.89
   6  10  -1  541.25   81.39
  -6  10   1  700.63   72.19
  -5 -10   1  126.99   51.59
   5 -10  -1  265.37   31.90
  -5 -10   1  287.67   41.80
   5 -10  -1  261.37   55.49
   5 -10  -1  345.37   41.30
  -5  10   1  292.27   59.99
  -5  10   1  158.48   57.59
  -5  10   1  252.87   40.20
  -5  10   1  181.08   49.80
  -4 -10   1 1177.18   92.99
   4 -10  -1 1234.28   91.19
  -4 -10   1 1155.28  106.89
   4 -10  -1 1142.09   86.59
   4 -10  -1 1143.49  103.69
  -4 -10   1 1177.28  106.89
  -4  10   1 1106.79  104.39
  -4  10   1 1147.29  103.89
  -4  10   1 1039.80  106.29
   3 -10  -1  214.68   43.30
  -3 -10   1  204.98   52.09
  -3 -10   1  183.88   43.30
   3 -10  -1  150.88   30.30
  -3 -10   1  203.68   34.80
   3 -10  -1  203.18   32.40
  -3  10   1  175.48   43.20
  -3  10   1  212.18   42.90
  -3  10   1  164.88   42.70
   2 -10  -1 1692.53  125.89
   2 -10  -1 1700.73  126.99
  -2 -10   1 1764.92  129.69
  -2 -10   1 1675.83  135.59
   2 -10  -1 1885.41  134.99
   2  10  -1 1609.94  132.09
  -2  10   1 1628.24  130.29
   2  10  -1 1948.21  132.79
  -2  10   1 1603.44  130.99
   1 -10  -1 1043.70   83.49
   1 -10  -1 1132.69   89.49
   1 -10  -1 1012.10   85.89
  -1 -10   1 1083.69   92.49
  -1 -10   1 1015.80   89.09
  -1 -10   1  983.70   89.09
  -1  10   1 1028.50   85.99
  -1  10   1 1101.79   88.79
   1  10  -1 1021.60   87.59
   1  10  -1  930.31   89.49
   0 -10  -1  126.69   29.50
   0 -10   1  191.68   36.60
   0 -10  -1  147.29   32.10
   0 -10   1  116.19   32.30
   0 -10   1  142.39   36.10
   0  10  -1  168.58   37.00
   0  10   1  156.68   40.00
   0  10   1  124.29   32.80
   0  10  -1  189.58   39.00
  -1 -10  -1 1479.45  115.39
  -1 -10  -1 1462.35  114.89
   1 -10   1 1575.14  122.49
   1 -10   1 1494.35  113.59
  -1 -10  -1 1624.54  124.29
  -1 -10  -1 1539.65  118.19
   1 -10   1 1549.14  117.59
  -1  10  -1 1550.94  121.19
   1  10   1 1485.65  117.09
  -1  10  -1 1525.85  121.29
   1  10   1 1562.74  116.89
  -2 -10  -1  111.29   42.50
   2 -10   1  130.89   25.50
   2 -10   1  106.69   38.90
  -2 -10  -1  105.99   36.40
   2 -10   1   93.79   23.20
  -2 -10  -1   89.99   26.50
   2 -10   1  137.89   31.50
  -2  10  -1  154.38   43.30
  -2  10  -1  116.59   38.20
  -3 -10  -1  580.94   80.29
   3 -10   1  629.44   51.29
  -3 -10  -1  624.34   55.99
   3 -10   1  619.64   64.79
   3 -10   1  615.14   50.39
   3 -10   1  621.44   75.89
  -3 -10  -1  670.73   67.09
  -3  10  -1  584.94   74.39
  -3  10  -1  545.15   68.09
  -3  10  -1  542.75   67.09
   4 -10   1  557.64   42.50
  -4 -10  -1  681.93   59.39
   4 -10   1  679.03   75.99
  -4 -10  -1  631.94   76.59
   4 -10   1  747.23   69.39
  -4  10  -1  679.33   70.99
  -4  10  -1  598.94   79.89
  -4  10  -1  592.84   76.19
  -5 -10  -1   96.29   30.70
  -5 -10  -1   42.10   27.80
  -5 -10  -1   56.49   43.90
   5 -10   1  113.19   37.30
  -5  10  -1   84.09   38.00
  -5  10  -1   65.49   51.79
  -5  10  -1   57.19   47.00
  -5  10  -1   41.00   41.60
  -6 -10  -1  883.41   95.79
   6 -10   1  839.42   87.29
  -6 -10  -1  707.83  105.89
  -6 -10  -1  820.32   75.89
  -6 -10  -1  759.52   74.09
  -6  10  -1  827.92   88.49
  -6  10  -1  818.32   91.59
  -6  10  -1  821.62   95.59
  -6  10  -1  783.02   98.79
   7 -10   1    9.40   42.80
  -7 -10  -1  131.89   56.99
  -7 -10  -1   70.39   39.20
  -7 -10  -1   25.80   52.09
  -7 -10  -1   81.89   37.00
  -7 -10  -1   90.29   42.40
  -7  10  -1   61.09   53.99
   7  10   1  118.89   47.90
  -7  10  -1   53.39   55.19
  -7  10  -1  147.69   66.89
  -7  10  -1   56.29   52.79
   8 -10   1  286.47   61.59
  -8 -10  -1  237.08   62.39
  -8 -10  -1  261.27   61.69
  -8 -10  -1  265.37   70.89
  -8 -10  -1  283.07   54.99
  -8  10  -1  248.18   68.79
  -8  10  -1  334.87   70.59
  -8  10  -1  366.76   78.79
  -8  10  -1  414.76   88.39
   8  10   1  248.88   64.79
  -8 -11   1  499.75   74.89
  -8 -11   1  345.77   69.29
   8 -11  -1  580.34   78.29
  -8 -11   1  428.36   84.19
  -8 -11   1  406.36   63.09
  -8  11   1  564.44   83.89
   8  11  -1  463.05   79.89
  -8  11   1  413.16   63.79
  -8  11   1  452.95   87.49
  -8  11   1  393.06   89.69
   7 -11  -1  149.99   36.80
  -7 -11   1  196.08   43.60
  -7 -11   1  198.48   60.39
  -7 -11   1  112.89   52.79
  -7  11   1   92.69   44.90
  -7  11   1  227.98   71.29
  -7  11   1   83.89   53.99
  -7  11   1  168.78   64.39
  -6 -11   1  357.36   69.79
  -6 -11   1  262.87   62.59
  -6 -11   1  290.47   44.80
   6 -11  -1  200.68   61.99
   6 -11  -1  238.38   38.40
   6 -11  -1  300.67   46.60
  -6 -11   1  246.48   47.70
  -6  11   1  277.77   45.90
  -6  11   1  144.19   63.09
  -6  11   1  153.68   57.09
  -6  11   1  161.68   51.99
   5 -11  -1 1174.48   82.69
   5 -11  -1 1191.68   90.99
  -5 -11   1 1175.68   94.99
   5 -11  -1 1104.49  109.49
  -5  11   1  993.30  104.99
  -5  11   1 1006.00  115.19
  -5  11   1 1050.39  107.59
  -4 -11   1   63.09   43.30
   4 -11  -1    9.70   26.10
  -4 -11   1   32.70   26.60
   4 -11  -1   55.19   22.70
   4 -11  -1   25.10   41.70
  -4 -11   1  -34.60   41.80
  -4  11   1   15.90   37.80
  -4  11   1   24.90   38.80
  -4  11   1   13.60   43.30
   3 -11  -1  981.00   99.19
   3 -11  -1  952.10   89.39
   3 -11  -1 1140.59   91.09
  -3 -11   1 1187.98   94.29
  -3 -11   1 1116.59  105.19
  -3 -11   1 1213.58  106.39
  -3  11   1 1197.58  100.89
  -3  11   1 1222.58  103.19
  -2 -11   1  991.70   83.29
  -2 -11   1  967.80   92.69
   2 -11  -1  916.41   82.19
   2 -11  -1 1019.30   80.39
  -2 -11   1  848.52   95.79
   2 -11  -1  950.40   89.99
   2  11  -1 1003.20   87.69
  -2  11   1  951.50   89.89
   2  11  -1  943.41   88.59
  -2  11   1  795.82   83.79
  -1 -11   1  747.43  107.29
   1 -11  -1  951.70   82.19
  -1 -11   1  963.30   88.29
  -1 -11   1  952.40   89.79
   1 -11  -1  931.51   85.39
   1 -11  -1  969.00   86.39
   1  11  -1 1089.19   89.09
  -1  11   1 1026.60   84.59
  -1  11   1 1021.80   88.29
   1  11  -1  882.51   86.69
   0 -11  -1 1483.35  119.59
   0 -11   1 1473.65  113.99
   0 -11  -1 1502.45  114.49
   0 -11  -1 1545.05  115.29
   0 -11   1 1475.25  118.29
   0 -11  -1 1446.56  119.49
   0  11   1 1373.46  115.49
   0  11  -1 1449.65  117.69
   0  11   1 1381.26  113.89
   0  11  -1 1491.05  118.29
  -1 -11  -1  201.28   38.20
   1 -11   1  164.98   43.10
   1 -11   1  208.48   39.80
  -1 -11  -1  173.48   38.40
  -1 -11  -1  226.98   47.80
   1 -11   1  170.48   32.60
  -1 -11  -1  193.78   35.60
  -1  11  -1  125.19   38.70
  -1  11  -1  229.28   45.30
   1  11   1  175.68   38.60
   1  11   1  187.98   40.70
  -2 -11  -1 1305.77  104.29
  -2 -11  -1 1193.68  108.69
   2 -11   1 1198.88   93.29
   2 -11   1 1200.88  105.89
  -2 -11  -1 1253.67   94.59
   2 -11   1 1191.68   92.09
   2 -11   1 1167.98   98.59
  -2  11  -1 1114.89  102.39
  -2  11  -1 1123.69  105.89
   3 -11   1  395.96   42.90
  -3 -11  -1  323.37   55.79
  -3 -11  -1  405.76   48.00
  -3 -11  -1  396.66   64.09
   3 -11   1  399.76   57.79
   3 -11   1  447.26   42.50
   3 -11   1  474.85   67.69
  -3  11  -1  431.46   66.49
  -3  11  -1  388.76   59.19
  -4 -11  -1  582.34   72.79
   4 -11   1  630.54   77.89
   4 -11   1  530.75   68.89
  -4 -11  -1  530.95   55.39
   4 -11   1  556.44   40.20
  -4  11  -1  463.15   70.29
  -4  11  -1  488.05   79.19
  -4  11  -1  408.46   67.79
   5 -11   1  714.03  104.99
  -5 -11  -1  835.32   70.89
   5 -11   1  693.83   87.79
  -5 -11  -1  813.62   70.19
  -5 -11  -1  649.64   96.29
  -5  11  -1  635.54   87.99
  -5  11  -1  654.13   88.59
  -5  11  -1  725.63   82.99
   6 -11   1   79.79   60.89
  -6 -11  -1  -71.49   56.59
  -6 -11  -1  131.79   34.80
  -6 -11  -1    8.20   47.60
  -6 -11  -1   -6.10   31.70
   6 -11   1  143.29   50.79
  -6  11  -1  -30.40   48.20
  -6  11  -1   54.19   41.90
  -6  11  -1   75.99   55.59
  -6  11  -1   47.50   48.20
  -7 -11  -1  315.07   56.69
  -7 -11  -1  253.77   64.09
  -7 -11  -1  552.04   76.29
  -7 -11  -1  512.45   63.79
   7 -11   1  428.36   61.69
  -7  11  -1  285.97   73.29
  -7  11  -1  346.97   69.09
  -7  11  -1  352.46   70.79
  -7  11  -1  241.88   74.19
  -8 -11  -1  141.79   64.39
  -8 -11  -1  129.09   52.49
  -8 -11  -1  167.48   50.89
   8 -11   1  282.47   67.69
  -8  11  -1  146.49   75.89
  -8  11  -1   77.09   58.19
  -8  11  -1  110.19   60.89
  -8  11  -1  117.79   76.19
  -8 -12   1  -15.90   67.49
  -8 -12   1   45.20   45.80
  -8 -12   1   49.20   62.09
  -8  12   1    5.80   54.09
  -8  12   1  -26.70   58.19
  -8  12   1   97.99   82.49
   7 -12  -1  316.17   47.80
  -7 -12   1  291.67   70.99
  -7 -12   1  365.36   96.59
  -7 -12   1  332.07   53.59
  -7  12   1  217.48   67.59
  -7  12   1  333.87   80.99
  -7  12   1  238.58   63.99
  -6 -12   1  550.94   71.59
  -6 -12   1  546.35   85.09
   6 -12  -1  548.35   61.09
  -6 -12   1  481.35   64.89
  -6 -12   1  680.33   95.59
   6 -12  -1  424.36   77.89
  -6  12   1  470.15   80.89
  -6  12   1  540.45   87.39
  -6  12   1  456.35   76.79
  -5 -12   1   18.50   35.30
   5 -12  -1  100.79   51.99
   5 -12  -1   31.40   19.10
  -5 -12   1   44.80   52.89
   5 -12  -1  -14.00   28.80
  -5 -12   1   73.99   49.20
  -5  12   1   64.59   52.79
  -5  12   1  188.78   50.99
  -5  12   1   15.30   47.00
   4 -12  -1  986.30   79.99
  -4 -12   1 1083.79  107.69
   4 -12  -1 1120.29  104.59
   4 -12  -1  899.81   85.89
  -4 -12   1 1074.49   88.39
  -4 -12   1  893.21  106.29
  -4  12   1  914.41   96.09
  -4  12   1  928.31   98.79
  -3 -12   1  228.28   55.49
  -3 -12   1  295.37   44.80
   3 -12  -1  178.78   38.50
  -3 -12   1  161.88   49.10
   3 -12  -1  164.78   48.70
   3 -12  -1  232.38   40.70
  -3  12   1  220.48   49.20
  -3  12   1  268.37   54.29
   2 -12  -1 1611.74  124.99
  -2 -12   1 1561.04  134.79
  -2 -12   1 1537.55  138.09
   2 -12  -1 1506.85  122.89
  -2 -12   1 1610.54  131.99
   2 -12  -1 1631.74  132.89
  -2 -12   1 1625.84  127.69
  -2  12   1 1620.14  131.79
  -2  12   1 1719.63  129.49
   2  12  -1 1669.73  130.39
   1 -12  -1 1384.26  120.69
  -1 -12   1 1474.85  123.59
  -1 -12   1 1351.56  117.39
  -1 -12   1 1621.84  128.09
   1 -12  -1 1465.25  118.19
  -1 -12   1 1461.05  121.79
   1 -12  -1 1449.76  117.29
  -1  12   1 1549.64  118.69
   1  12  -1 1308.17  121.19
   1  12  -1 1469.15  120.89
   0 -12  -1  409.76   54.89
   0 -12  -1  437.26   60.89
   0 -12  -1  439.56   61.69
   0 -12  -1  427.96   58.39
   0 -12   1  484.75   72.19
   0 -12  -1  392.16   58.19
   0 -12   1  381.46   61.29
   0 -12   1  395.56   57.59
   0  12  -1  443.86   61.99
   0  12   1  506.15   60.09
   0  12   1  418.06   61.49
   0  12  -1  409.36   60.19
  -1 -12  -1 1203.58  108.99
   1 -12   1 1237.48   95.69
  -1 -12  -1 1187.18   98.09
  -1 -12  -1 1168.68  104.59
   1 -12   1  814.02  122.79
   1 -12   1 1224.58  105.39
  -1 -12  -1 1165.38   99.29
  -1 -12  -1 1085.89   97.09
   1 -12   1 1122.29   96.99
  -1  12  -1 1221.38  104.39
   1  12   1 1207.08  100.09
   1  12   1 1082.19   98.69
  -1  12  -1 1089.49  102.69
  -2 -12  -1  139.29   41.10
  -2 -12  -1  127.29   33.50
   2 -12   1  106.49   39.00
  -2 -12  -1  113.99   46.20
   2 -12   1  115.49   29.60
  -2 -12  -1  101.89   34.10
   2 -12   1  131.69   30.60
   2 -12   1  128.79   47.20
  -2  12  -1  147.69   46.50
  -2  12  -1   21.30   40.20
   3 -12   1  690.93   59.69
  -3 -12  -1  633.94   64.49
  -3 -12  -1  742.23   94.09
   3 -12   1  804.52   88.79
   3 -12   1  628.54   59.99
  -3 -12  -1  723.03   79.69
   3 -12   1  653.23   76.79
  -3  12  -1  707.13   83.39
  -3  12  -1  661.83   87.29
   4 -12   1  501.15   42.20
  -4 -12  -1  534.25   86.19
  -4 -12  -1  562.84   58.29
   4 -12   1  532.25   74.69
  -4 -12  -1  531.55   75.09
  -4  12  -1  515.85   80.19
  -4  12  -1  602.04   78.79
  -5 -12  -1   26.00   31.10
  -5 -12  -1   69.89   58.49
   5 -12   1  116.59   53.39
   5 -12   1   44.10   45.20
  -5 -12  -1  -41.80   45.20
  -5  12  -1  106.59   43.10
  -5  12  -1   15.80   43.50
  -5  12  -1   46.10   49.60
   6 -12   1  502.85   65.69
  -6 -12  -1  518.35   80.19
  -6 -12  -1  486.75   65.29
  -6 -12  -1  471.85   63.49
  -6  12  -1  332.17   70.09
  -6  12  -1  381.96   78.69
  -6  12  -1  578.74   82.59
  -7 -12  -1   24.40   57.19
  -7 -12  -1   93.09   49.30
  -7 -12  -1  106.09   51.19
   7 -12   1   82.59   54.49
  -7 -12  -1   89.29   44.00
  -7  12  -1  148.19   64.69
  -7  12  -1   77.09   51.29
  -7  12  -1   56.99   58.59
  -7 -13   1  158.68   56.89
  -7 -13   1  222.78   71.39
  -7 -13   1  186.98   50.79
   7 -13  -1  190.98   51.39
  -7  13   1  229.58   84.99
  -7  13   1  121.89   57.69
  -7  13   1   81.29   61.49
   6 -13  -1  187.78   40.30
  -6 -13   1  118.39   43.50
  -6 -13   1  121.29   51.19
  -6 -13   1   81.79   58.09
   6 -13  -1  134.09   19.70
  -6  13   1   95.19   51.49
  -6  13   1  117.99   61.99
   5 -13  -1  728.53   63.19
  -5 -13   1  722.43  100.29
  -5 -13   1  734.63   78.49
   5 -13  -1  641.24   58.89
   5 -13  -1  717.83  100.29
  -5 -13   1  740.33  101.39
   5 -13  -1  786.62   73.39
  -5  13   1  752.02   89.19
  -5  13   1  540.65   84.39
  -4 -13   1   16.70   46.40
   4 -13  -1   30.80   27.00
   4 -13  -1   -0.90   26.50
   4 -13  -1   24.50   33.60
  -4 -13   1   -0.20   49.80
  -4 -13   1   53.69   37.10
   4 -13  -1 -108.49   45.70
  -4  13   1   49.60   44.40
  -4  13   1   62.49   47.10
  -3 -13   1  892.41   84.69
   3 -13  -1  797.02   81.39
  -3 -13   1  741.93   93.29
  -3 -13   1  788.72   97.99
  -3 -13   1  851.01   98.39
   3 -13  -1  968.50   78.89
   3 -13  -1  796.22   91.19
   3 -13  -1  698.03   79.59
  -3  13   1  869.51   88.89
  -3  13   1  787.22   88.89
   2 -13  -1  471.85   63.79
   2 -13  -1  420.96   61.59
  -2 -13   1  515.55   70.09
   2 -13  -1  478.15   61.79
  -2 -13   1  519.25   75.19
  -2 -13   1  479.05   73.49
   2 -13  -1  469.05   70.99
  -2 -13   1  487.25   77.59
   2  13  -1  488.95   69.39
  -2  13   1  477.85   70.99
   2  13  -1  568.44   69.59
  -2  13   1  441.56   62.89
   1 -13  -1  811.32   81.39
   1 -13  -1  827.82   83.89
  -1 -13   1  878.41   85.69
  -1 -13   1  741.03   90.39
   1 -13  -1  722.23   79.69
   1 -13  -1  777.72   83.09
  -1 -13   1  758.72   83.29
  -1 -13   1  744.23   88.59
  -1  13   1  871.41   87.79
  -1  13   1  852.61   80.79
   1  13  -1  806.92   85.39
   1  13  -1  870.61   83.39
   0 -13   1  844.72   94.59
   0 -13  -1  970.60   90.29
   0 -13   1  787.02   89.89
   0 -13  -1  910.91   93.09
   0 -13  -1  791.12   90.29
   0 -13  -1 1103.59   96.09
   0 -13   1  952.00   93.49
   0 -13  -1  829.72   83.39
   0  13  -1  869.01   89.39
   0  13  -1  950.70   93.39
   0  13   1  822.92   89.69
   0  13   1  931.01   86.49
   1 -13   1  130.39   35.70
   1 -13   1   35.20   43.70
  -1 -13  -1   64.69   39.30
   1 -13   1   76.79   34.80
  -1 -13  -1  100.59   44.90
  -1 -13  -1  113.19   41.80
  -1 -13  -1   19.50   33.80
  -1 -13  -1   55.69   44.00
  -1  13  -1  127.89   46.60
  -1  13  -1   80.29   42.80
   1  13   1   68.59   39.80
   1  13   1   48.20   36.60
  -2 -13  -1  649.64   80.69
  -2 -13  -1  660.33   90.09
   2 -13   1  802.12   71.49
   2 -13   1  797.22   73.99
  -2 -13  -1  786.42   73.29
   2 -13   1  744.83   88.79
   2 -13   1  777.32   85.79
  -2  13  -1  729.83   85.29
  -2  13  -1  868.31   89.79
   3 -13   1  341.27   46.80
   3 -13   1  384.76   46.20
   3 -13   1  367.26   61.69
  -3 -13  -1  503.15   77.39
  -3 -13  -1  361.56   65.29
  -3 -13  -1  364.26   47.30
  -3  13  -1  286.47   62.59
  -3  13  -1  299.97   60.89
  -4 -13  -1  332.57   63.59
   4 -13   1  197.18   28.00
   4 -13   1  364.16   61.79
   4 -13   1  280.97   59.19
   4 -13   1  258.07   30.00
  -4 -13  -1  251.57   39.90
  -4 -13  -1  165.18   62.99
  -4  13  -1  177.68   57.09
  -4  13  -1  179.88   55.89
  -5 -13  -1  705.83   94.39
  -5 -13  -1  791.42   72.89
   5 -13   1  686.03   91.29
  -5 -13  -1  637.34   96.79
   5 -13   1  630.94   99.99
  -5  13  -1  563.04   86.99
  -5  13  -1  626.04   91.29
   6 -13   1  195.48   55.39
  -6 -13  -1  112.79   57.79
  -6 -13  -1  155.28   47.00
  -6 -13  -1  199.88   46.00
  -6  13  -1  101.99   57.79
  -6  13  -1   76.29   57.89
  -6  13  -1   80.19   63.99
   7 -13   1  566.84   88.29
  -7 -13  -1  491.65   74.09
  -7 -13  -1  447.36   88.29
  -7  13  -1  407.66   81.19
  -7  13  -1  288.97   76.89
  -7  13  -1  520.05   82.99
  -6 -14   1  186.88   68.19
   6 -14  -1  258.87   44.70
  -6 -14   1  201.88   68.29
  -6  14   1  233.08   66.49
  -6  14   1  109.99   62.59
   5 -14  -1  164.58   32.30
  -5 -14   1   78.19   48.00
  -5 -14   1  138.69   63.79
   5 -14  -1  133.79   42.70
  -5  14   1  127.89   53.69
  -5  14   1   75.19   57.19
  -4 -14   1  819.52   85.29
   4 -14  -1  731.73   86.19
  -4 -14   1  781.42  113.99
   4 -14  -1  705.63  103.99
   4 -14  -1  822.22   75.79
  -4 -14   1  834.12  102.09
   4 -14  -1  753.92   75.19
  -4  14   1  889.71   95.89
  -4  14   1  790.92   94.89
   3 -14  -1  118.99   58.89
  -3 -14   1   19.60   51.69
   3 -14  -1   25.50   49.90
   3 -14  -1   45.20   40.80
  -3 -14   1  165.58   63.69
   3 -14  -1   41.70   37.90
  -3 -14   1   90.59   45.10
  -3 -14   1   10.10   45.20
  -3  14   1   62.09   48.40
  -3  14   1   72.89   45.50
   2 -14  -1  681.43   73.89
  -2 -14   1  514.55   82.49
  -2 -14   1  662.23   90.49
   2 -14  -1  639.74   87.79
   2 -14  -1  570.14   79.99
  -2 -14   1  584.84   91.39
  -2 -14   1  608.94   79.99
  -2 -14   1  685.43   92.49
  -2  14   1  645.14   82.59
   2  14  -1  660.13   79.99
  -2  14   1  599.84   77.39
  -1 -14   1  666.63   84.79
   1 -14  -1  600.74   79.79
   1 -14  -1  563.34   83.79
   1 -14  -1  674.43   80.09
   1 -14  -1  623.94   74.49
  -1 -14   1  643.94   86.89
  -1 -14   1  514.15   81.79
  -1 -14   1  549.35   81.99
  -1  14   1  638.14   79.99
   1  14  -1  553.34   75.09
   1  14  -1  583.54   79.49
  -1  14   1  566.54   72.89
   0 -14  -1   90.19   47.20
   0 -14  -1  130.99   39.30
   0 -14   1  194.68   47.00
   0 -14  -1  107.99   46.50
   0 -14   1   82.59   48.20
   0 -14   1  127.09   49.70
   0 -14  -1   79.39   44.10
   0 -14  -1  158.48   48.50
   0  14   1  127.89   43.00
   0  14  -1   34.60   48.30
   0  14   1   58.09   41.70
   0  14  -1   79.39   42.30
  -1 -14  -1  670.43   82.29
  -1 -14  -1  645.94   80.89
   1 -14   1  687.63  105.19
  -1 -14  -1  599.04   83.79
   1 -14   1  565.84   81.39
  -1 -14  -1  658.63   75.79
  -1 -14  -1  714.03   87.39
   1 -14   1  636.34   75.79
   1 -14   1  634.14   89.69
  -1 -14  -1  670.33   91.79
  -1  14  -1  716.23   78.99
  -1  14  -1  664.13   80.99
   1  14   1  724.53   80.19
   1  14   1  721.03   78.09
  -2 -14  -1  183.28   56.79
   2 -14   1  202.78   56.19
   2 -14   1  192.58   38.80
  -2 -14  -1  146.99   57.89
  -2 -14  -1  265.97   56.49
   2 -14   1  189.78   41.10
   2 -14   1  119.59   47.20
  -2 -14  -1  154.58   38.90
  -2  14  -1  198.28   57.89
  -2  14  -1  178.78   52.09
   3 -14   1  352.36   49.30
  -3 -14  -1  315.27   64.39
  -3 -14  -1  290.87   70.99
  -3 -14  -1  269.67   45.20
   3 -14   1  274.47   61.69
   3 -14   1  216.28   57.59
  -3 -14  -1  387.66   61.59
   3 -14   1  292.67   40.00
  -3  14  -1  314.87   63.79
  -3  14  -1  298.37   64.09
  -4 -14  -1  605.44   90.69
   4 -14   1  555.44   49.80
  -4 -14  -1  757.22  113.29
  -4 -14  -1  623.74   66.29
   4 -14   1  616.64   89.09
   4 -14   1  530.75   47.40
   4 -14   1  481.05   86.29
  -4  14  -1  480.45   80.39
  -4  14  -1  561.94   88.09
   5 -14   1   84.39   54.49
  -5 -14  -1   73.69   42.40
  -5 -14  -1   34.80   56.69
  -5  14  -1   21.70   51.89
  -5  14  -1   69.39   55.09
   6 -14   1  907.21  108.59
  -6 -14  -1  966.60   96.89
  -6 -14  -1  866.41  115.99
  -6 -14  -1  864.71   89.49
  -6  14  -1  633.64  106.59
  -6  14  -1  729.23  103.09
  -6 -15   1  162.88   69.69
  -6 -15   1  228.98   61.39
  -6  15   1  224.28   64.89
  -6  15   1  242.98   65.39
  -5 -15   1  424.36   78.09
   5 -15  -1  417.86   48.90
   5 -15  -1  461.45   59.99
   5 -15  -1  515.75   75.69
  -5 -15   1  429.06   74.59
  -5  15   1  413.56   75.09
  -5  15   1  370.86   76.49
  -4 -15   1   97.89   54.59
  -4 -15   1   94.89   61.09
   4 -15  -1   89.49   62.29
   4 -15  -1   55.89   37.10
   4 -15  -1   96.79   38.80
  -4  15   1   87.99   53.59
  -4  15   1   95.29   49.99
  -3 -15   1  416.66   79.29
   3 -15  -1  785.02  101.09
   3 -15  -1  486.95   73.59
  -3 -15   1  575.44   77.79
  -3 -15   1  591.74   86.19
  -3 -15   1  700.13  101.89
   3 -15  -1  549.25   82.69
  -3  15   1  743.83   86.29
  -3  15   1  418.96   73.49
   2 -15  -1  341.27   56.09
   2 -15  -1  426.46   58.39
  -2 -15   1  361.06   62.89
   2 -15  -1  280.77   61.09
  -2 -15   1  262.27   65.99
   2 -15  -1  333.47   64.89
  -2 -15   1  305.47   64.99
  -2 -15   1  226.28   62.39
  -2 -15   1  350.06   63.59
  -2  15   1  279.37   64.09
   2  15  -1  318.07   61.19
  -2  15   1  404.16   65.29
  -1 -15   1  309.07   62.39
  -1 -15   1  299.37   63.39
   1 -15  -1  249.78   54.69
   1 -15  -1  186.78   52.59
  -1 -15   1  214.58   56.99
   1 -15  -1  259.27   48.30
   1 -15  -1  351.66   62.69
   1 -15  -1  235.88   53.39
  -1 -15   1  261.47   62.09
  -1  15   1  266.97   57.39
  -1  15   1  311.17   60.09
   1  15  -1  247.08   55.99
   1  15  -1  270.37   61.49
   0 -15  -1  781.22   91.39
   0 -15   1  779.92   87.49
   0 -15  -1  632.74   89.59
   0 -15   1  633.54   91.69
   0 -15   1  710.13   89.29
   0 -15   1  778.62   93.49
   0 -15   1  606.64   88.19
   0 -15  -1  641.64   88.49
   0 -15  -1  729.83   84.49
   0 -15  -1  748.83   95.29
   0  15   1  609.04   80.49
   0  15   1  580.94   82.79
   0  15  -1  497.75   76.39
   0  15  -1  568.94   83.19
   1 -15   1   36.90   49.60
  -1 -15  -1   16.20   57.09
  -1 -15  -1   -1.20   52.39
   1 -15   1   34.80   50.39
   1 -15   1   73.89   56.59
  -1 -15  -1  -12.30   43.70
   1 -15   1   51.29   38.00
  -1 -15  -1   19.60   56.49
  -1 -15  -1   -3.20   45.00
   1  15   1  105.39   48.30
   1  15   1   41.30   42.70
  -1  15  -1  -17.20   43.20
  -1  15  -1   75.49   44.10
  -2 -15  -1  507.55   83.79
  -2 -15  -1  735.53  102.59
   2 -15   1  522.65   87.79
  -2 -15  -1  715.53   75.69
   2 -15   1  695.93   76.69
   2 -15   1  757.12   76.29
  -2 -15  -1  635.74  101.19
   2 -15   1  623.84   84.39
  -2  15  -1  552.64   81.99
  -2  15  -1  580.24   82.99
  -3 -15  -1  571.64   90.29
   3 -15   1  505.45   63.99
   3 -15   1  439.06   85.89
  -3 -15  -1  487.45   68.89
  -3 -15  -1  454.95   73.99
   3 -15   1  539.55   77.19
   3 -15   1  441.76   65.69
  -3 -15  -1  492.65   68.29
  -3  15  -1  476.25   78.69
  -3  15  -1  602.84   83.99
  -4 -15  -1   73.49   41.50
   4 -15   1  121.59   22.30
   4 -15   1   90.49   26.80
  -4 -15  -1  136.39   58.69
   4 -15   1  153.18   61.89
  -4  15  -1   62.69   52.29
  -4  15  -1  126.19   60.79
  -5 -15  -1  434.56   86.89
   5 -15   1  569.84   84.09
  -5 -15  -1  704.33   84.49
  -5  15  -1  650.03   92.79
  -5  15  -1  870.01  100.29
  -5 -16   1  192.68   59.99
  -5 -16   1  214.58   76.49
  -5  16   1  142.89   66.49
  -5  16   1   68.29   55.99
  -4 -16   1  842.62   96.89
   4 -16  -1 1073.29  114.59
  -4 -16   1  838.82  117.49
   4 -16  -1  694.53   84.69
   4 -16  -1  772.92   87.59
  -4  16   1  812.12  102.99
  -4  16   1  843.02  107.19
  -3 -16   1   96.79   60.69
   3 -16  -1  271.97   51.69
  -3 -16   1  259.37   58.69
   3 -16  -1  149.99   72.09
  -3 -16   1  206.88   69.09
   3 -16  -1  244.88   59.99
  -3  16   1  139.09   59.89
  -3  16   1  262.67   66.49
   2 -16  -1  367.46   65.39
  -2 -16   1  461.25   76.39
   2 -16  -1  424.06   80.29
   2 -16  -1  407.16   66.99
  -2 -16   1  390.96   81.29
  -2 -16   1  494.25   76.69
  -2 -16   1  613.74   93.99
  -2 -16   1  295.17   80.89
   2 -16  -1  479.55   69.19
  -2  16   1  352.96   70.39
   2  16  -1  580.94   78.09
  -2  16   1  510.95   77.69
  -1 -16   1  755.82   99.69
   1 -16  -1  639.94   85.59
  -1 -16   1  795.12   98.99
   1 -16  -1  703.73   97.99
   1 -16  -1  874.71   98.79
  -1 -16   1  839.72  106.09
   1 -16  -1  785.32   98.99
   1 -16  -1  726.03   89.89
  -1 -16   1  618.24  101.39
  -1 -16   1  882.51  100.09
   1  16  -1  720.83   93.09
   1  16  -1  815.22   93.89
  -1  16   1  631.14   95.99
  -1  16   1  801.22   91.49
   0 -16  -1  -19.50   50.29
   0 -16  -1   32.00   54.29
   0 -16   1   12.60   54.19
   0 -16   1    2.40   52.39
   0 -16   1   32.30   51.69
   0 -16   1   19.60   56.39
   0 -16   1   13.80   49.60
   0 -16  -1  -54.79   49.99
   0 -16  -1   52.99   52.39
   0 -16  -1   21.30   62.49
   0  16  -1  -46.50   49.50
   0  16   1   24.70   44.40
   0  16  -1   17.20   44.60
   0  16   1  -21.20   48.30
   1 -16   1  779.02   89.79
  -1 -16  -1  726.43  103.89
  -1 -16  -1  553.84   92.09
  -1 -16  -1  675.03  107.09
   1 -16   1  913.51  103.89
  -1 -16  -1  794.02  102.89
   1 -16   1  801.42   91.99
  -1 -16  -1  809.42  100.09
   1 -16   1  724.73   98.59
   1  16   1  715.93   90.99
  -1  16  -1  643.34   94.19
  -1  16  -1  702.43   92.09
   2 -16   1  195.48   46.10
  -2 -16  -1  221.88   80.09
  -2 -16  -1  120.79   61.79
   2 -16   1   75.89   46.10
  -2 -16  -1  130.59   70.99
  -2 -16  -1   94.39   70.89
  -2 -16  -1  181.18   58.59
   2 -16   1  110.39   68.19
  -2 -16  -1  212.78   50.79
  -2  16  -1  226.38   62.29
  -2  16  -1  250.17   65.49
   3 -16   1  441.06   78.39
   3 -16   1  459.05   70.39
  -3 -16  -1  669.63  129.09
  -3 -16  -1  392.76   76.19
   3 -16   1  509.95   73.59
  -3 -16  -1  548.75   77.39
  -3 -16  -1  573.24   86.29
  -3  16  -1  602.04   87.99
  -3  16  -1  576.14   84.39
   4 -16   1  355.46   75.79
   4 -16   1  294.17   36.60
  -4 -16  -1  445.56   82.19
  -4 -16  -1  312.57   68.39
  -4 -16  -1  274.47   59.09
  -4  16  -1  278.47   68.19
  -4  16  -1  357.66   75.19
  -5 -16  -1 -135.79   54.79
  -5 -16  -1 -120.89   65.99
  -5  16  -1    7.50   50.89
  -5  16  -1   69.39   57.19
   4 -17  -1  -19.60   41.40
  -4 -17   1  -28.90   83.29
  -4 -17   1  105.49   75.79
  -4 -17   1  132.39   61.39
  -4  17   1   48.40   63.49
  -4  17   1   34.70   51.19
  -3 -17   1  645.44   94.99
   3 -17  -1  561.74   82.39
  -3 -17   1  404.26   90.89
  -3 -17   1  659.03   98.19
   3 -17  -1  675.13   91.79
   3 -17  -1  468.35   76.59
  -3  17   1  528.45   85.49
  -3  17   1  626.64   89.19
  -2 -17   1  493.35  108.19
  -2 -17   1  623.14   93.29
  -2 -17   1  273.17   78.99
   2 -17  -1  407.56   73.79
  -2 -17   1  402.76   83.49
   2 -17  -1  387.36   82.59
   2 -17  -1  440.16   69.19
   2 -17  -1  453.05   72.99
   2 -17  -1  460.65   77.39
  -2  17   1  398.86   80.29
  -2  17   1  511.65   79.09
  -1 -17   1   84.19   65.49
  -1 -17   1   21.50   60.29
   1 -17  -1  122.19   81.39
   1 -17  -1  104.19   57.49
   1 -17  -1   79.79   55.09
  -1 -17   1   66.29   63.29
  -1 -17   1   58.19   72.29
   1 -17  -1   63.29   55.69
  -1 -17   1  156.98   66.99
   1 -17  -1  171.08   67.89
  -1 -17   1  149.99   70.09
   1  17  -1  135.19   56.49
   1  17  -1  173.98   57.89
  -1  17   1  125.79   62.99
  -1  17   1  169.88   56.79
   0 -17   1  749.03  111.19
   0 -17   1  632.34   94.79
   0 -17  -1  555.44   93.29
   0 -17   1  551.24   89.49
   0 -17  -1  788.82  106.99
   0 -17  -1  686.13  102.29
   0 -17  -1  761.72  107.29
   0 -17  -1  697.83   99.69
   0 -17   1  836.22  121.19
   0 -17  -1  791.42  102.59
   0 -17   1  720.23  139.79
   0  17   1  577.34   91.59
   0  17   1  768.22   92.49
   0  17  -1  723.23   90.79
   0  17  -1  571.74   91.89
   1 -17   1  -24.10   52.39
  -1 -17  -1  100.89   65.19
  -1 -17  -1  -26.20   58.89
  -1 -17  -1  -36.90   72.19
  -1 -17  -1   -7.70   67.29
   1 -17   1   29.70   59.29
  -1 -17  -1   16.90   54.29
   1 -17   1  -30.80   52.49
  -1  17  -1  -12.80   52.49
   1  17   1   40.70   53.39
  -1  17  -1  -16.50   47.00
  -2 -17  -1  957.20  114.99
   2 -17   1  824.02   98.29
   2 -17   1  673.83  108.49
  -2 -17  -1  756.22  107.79
  -2 -17  -1  849.12  123.69
  -2 -17  -1  660.43  137.39
  -2 -17  -1  835.12  112.39
   2 -17   1  940.11   99.99
  -2  17  -1  962.80  102.49
  -2  17  -1  963.90  112.99
   3 -17   1  316.97   52.69
   3 -17   1  216.58   70.49
  -3 -17  -1  170.88   64.29
  -3 -17  -1  239.68   64.39
  -3 -17  -1  316.07   69.19
  -3 -17  -1   69.79   83.19
  -3  17  -1  253.57   62.19
  -3  17  -1  199.68   62.99
  -2 -18   1  324.77   85.79
   2 -18  -1  342.07   65.39
   2 -18  -1  181.18   70.99
   2 -18  -1  259.47   93.59
   2 -18  -1  313.77   71.29
  -2 -18   1  309.87   74.29
  -2  18   1  286.27   72.69
  -2  18   1  279.67   71.79
   1 -18  -1  761.12   99.09
  -1 -18   1  312.87  108.19
   1 -18  -1  382.16   78.09
  -1 -18   1  522.45   84.79
  -1 -18   1  489.25   94.19
   1 -18  -1  502.15   81.59
  -1 -18   1  458.15   87.89
   1 -18  -1  335.27   80.39
   1  18  -1  574.84   84.79
  -1  18   1  537.45   84.49
   1  18  -1  692.03   85.99
  -1  18   1  407.36   81.09
   0 -18   1  -41.40   62.69
   0 -18  -1   79.19   71.79
   0 -18   1   19.80   63.79
   0 -18  -1   65.89   80.09
   0 -18  -1   15.20   72.29
   0 -18  -1   -1.60   68.99
   0 -18   1   -4.40   63.29
   0 -18  -1    8.40   62.99
   0 -18   1   11.90   61.39
   0 -18  -1   -3.30   57.79
   0  18   1   54.49   57.89
   0  18  -1  -40.00   45.50
   0  18  -1 -105.79   52.39
   0  18   1   86.59   59.39
   1 -18   1  630.14   92.99
  -1 -18  -1  547.75   85.89
   1 -18   1  481.55   95.49
  -1 -18  -1  754.12  113.29
   1 -18   1  502.95   79.29
  -1 -18  -1  863.31  122.29
  -1 -18  -1  707.73  110.99
  -1  18  -1  701.93  102.99
  -1  18  -1  868.61   96.59
 -10   0   2  165.68   67.39
 -10   0   2  200.78   60.09
 -10   0   2  174.78   56.79
 -10   0   2  207.28   57.39
  -9   0   2   46.10   55.39
   9   0  -2   64.59   50.19
   9   0  -2   67.69   44.60
  -9   0   2   62.69   45.30
  -9   0   2  109.79   46.20
  -9   0   2   51.89   44.60
  -9   0   2   64.29   48.00
   8   0  -2  442.16   66.79
  -8   0   2  500.05   64.29
  -8   0   2  454.15   61.29
  -8   0   2  306.77   63.49
  -8   0   2  468.45   62.49
  -8   0   2  419.06   62.59
  -7   0   2  376.36   56.29
   7   0  -2  390.16   55.09
  -7   0   2  430.06   57.89
   7   0  -2  447.06   56.79
   7   0  -2  438.86   59.99
  -7   0   2  397.16   60.99
  -7   0   2  438.06   54.19
  -7   0   2  472.45   57.69
  -6   0   2  467.35   50.69
   6   0  -2  346.67   54.19
   6   0  -2  340.77   53.19
  -6   0   2  471.55   47.50
  -6   0   2  420.06   48.50
  -6   0   2  444.76   54.49
  -6   0   2  410.16   49.70
   6   0  -2  346.77   46.60
   5   0  -2 2410.76  182.08
   5   0  -2 2389.46  179.38
  -5   0   2 2395.16  182.88
   5   0  -2 2726.13  182.38
  -5   0   2 2658.93  181.98
  -5   0   2 2820.72  182.78
  -5   0   2 2585.74  179.78
  -5   0   2 2721.13  182.98
  -4   0   2   19.50   21.60
   4   0  -2    3.00   17.10
  -4   0   2   -1.90   15.70
   4   0  -2   -3.30   22.10
  -4   0   2   14.90   23.00
  -4   0   2   11.10   20.60
  -4   0   2   -0.60   21.60
   4   0  -2   -8.40   20.50
  -3   0   2 3636.74  252.17
   3   0  -2 3950.20  252.47
  -3   0   2 3900.91  252.37
  -3   0   2 3513.85  249.97
   3   0  -2 3645.64  252.37
  -3   0   2 3730.73  251.37
  -2   0   2  418.06   35.80
   2   0  -2  423.76   34.20
  -2   0   2  398.16   34.40
   2   0  -2  395.46   36.20
  -2   0   2  381.06   32.50
   1   0  -2  503.65   41.00
   1   0  -2  546.45   40.80
  -1   0   2  545.15   41.00
  -1   0   2  532.45   40.90
   1   0  -2  597.84   40.70
   1   0  -2  611.34   43.70
  -1   0   2  571.34   42.70
   0   0   2  343.87   27.50
   0   0  -2  352.36   28.90
   0   0   2  387.86   30.70
   0   0   2  385.46   30.90
   1   0   2   16.50   10.00
  -1   0  -2   15.90   13.90
  -1   0  -2    0.40   12.00
  -1   0  -2   13.90    7.80
  -1   0  -2    8.80   11.90
  -1   0  -2    7.50   10.80
   1   0   2    2.30   12.80
  -2   0  -2 2499.45  164.98
  -2   0  -2 2286.07  163.18
  -2   0  -2 2432.76  164.98
   2   0   2 2372.06  163.08
   2   0   2 2445.96  165.08
  -2   0  -2 2398.36  162.58
  -3   0  -2  748.33   64.39
   3   0   2  786.32   63.69
   3   0   2  815.92   66.19
  -3   0  -2  787.52   64.69
  -3   0  -2  876.21   67.69
  -3   0  -2  800.12   63.09
  -3   0  -2  889.71   68.19
  -4   0  -2  636.14   58.59
  -4   0  -2  583.04   54.29
  -4   0  -2  549.25   54.99
  -4   0  -2  606.04   53.79
  -4   0  -2  598.44   57.29
   4   0   2  647.04   55.39
   4   0   2  675.83   58.19
  -5   0  -2  841.62   77.09
  -5   0  -2  944.81   81.39
   5   0   2 1074.59   79.39
  -5   0  -2  997.60   80.29
   5   0   2 1032.20   80.19
  -5   0  -2  865.31   79.19
  -5   0  -2  896.31   76.69
  -6   0  -2    4.10   30.90
  -6   0  -2   -3.40   27.80
  -6   0  -2   45.20   29.90
   6   0   2   30.80   30.00
  -6   0  -2   -6.40   26.50
   6   0   2  -18.70   31.20
  -6   0  -2   32.70   26.30
  -7   0  -2 1561.24  130.19
  -7   0  -2 1604.94  136.49
  -7   0  -2 1618.34  128.99
   7   0   2 1654.43  136.79
  -7   0  -2 1667.73  134.99
  -7   0  -2 1714.63  137.69
   7   0   2 1949.41  137.39
  -8   0  -2   79.59   50.59
  -8   0  -2  149.88   44.50
   8   0   2  158.18   53.29
  -8   0  -2  150.08   52.69
  -8   0  -2  184.18   46.50
  -8   0  -2  165.18   56.19
   9   0   2  139.09   65.09
   9   0   2  110.49   57.09
  -9   0  -2  134.79   59.49
  -9   0  -2  177.78   54.89
  -9   0  -2  148.09   55.29
  -9   0  -2  124.79   45.50
  -9   0  -2  166.18   59.09
 -10   0  -2  371.46   79.09
 -10   0  -2  407.16   78.19
 -10   0  -2  354.26   63.79
 -10   0  -2  355.86   81.99
 -10  -1   2  222.08   63.79
 -10  -1   2  183.88   63.59
 -10  -1   2  128.59   51.69
 -10  -1   2  155.68   65.19
 -10  -1   2  194.78   55.49
 -10   1   2  161.98   54.29
 -10   1   2  157.08   65.79
 -10   1   2  122.99   56.09
 -10   1   2  140.19   98.49
 -10   1   2  116.29   66.49
   9  -1  -2  530.65   74.79
  -9  -1   2  451.05   67.99
  -9  -1   2  543.05   80.99
  -9  -1   2  483.85   70.09
   9  -1  -2  519.65   76.59
  -9   1   2  425.16   63.29
   9   1  -2  447.06   66.79
  -9   1   2  377.06   64.09
  -9   1   2  500.15   76.59
  -9   1   2  414.86   69.29
   9   1  -2  510.25   74.29
  -9   1   2  361.06   63.19
  -8  -1   2   48.30   34.70
  -8  -1   2   24.70   37.50
  -8  -1   2   20.70   35.80
   8  -1  -2   99.29   38.60
  -8  -1   2  -89.49   40.20
   8  -1  -2   55.69   34.60
  -8  -1   2   34.70   40.50
  -8   1   2   46.60   42.40
  -8   1   2   60.29   39.90
  -8   1   2  109.79   51.79
  -8   1   2   44.60   47.60
   8   1  -2   46.90   39.30
  -8   1   2   67.89   32.30
  -7  -1   2  443.46   75.19
  -7  -1   2  357.66   54.79
   7  -1  -2  437.36   60.89
   7  -1  -2  336.07   48.80
  -7  -1   2  375.96   58.79
   7  -1  -2  374.66   51.09
  -7  -1   2  395.56   53.49
  -7  -1   2  354.96   53.89
  -7   1   2  406.86   58.49
   7   1  -2  383.36   54.59
   7   1  -2  410.86   56.69
  -7   1   2  366.96   57.39
  -7   1   2  328.87   49.90
  -7   1   2  367.86   52.39
  -7   1   2  393.16   59.19
  -6  -1   2  866.81   75.49
  -6  -1   2  888.41   78.09
  -6  -1   2  905.51   74.79
   6  -1  -2  796.02   69.99
  -6  -1   2  803.12   77.39
   6  -1  -2  812.22   73.69
  -6  -1   2  844.22   73.49
  -6   1   2  831.72   73.59
  -6   1   2  823.62   75.19
  -6   1   2  813.62   69.99
  -6   1   2  883.61   71.79
   6   1  -2  796.02   75.39
   6   1  -2  813.22   74.19
  -6   1   2  782.82   76.69
  -5  -1   2  481.65   50.19
   5  -1  -2  508.15   48.80
  -5  -1   2  587.34   53.19
  -5  -1   2  522.55   47.60
   5  -1  -2  464.25   43.80
   5  -1  -2  510.75   48.20
  -5  -1   2  463.45   45.50
  -5  -1   2  482.15   47.10
  -5   1   2  404.16   45.50
   5   1  -2  417.66   45.50
  -5   1   2  388.86   42.40
  -5   1   2  397.06   44.60
  -5   1   2  382.46   47.50
  -5   1   2  409.26   52.99
   5   1  -2  375.96   51.79
   4  -1  -2 2459.85  184.58
  -4  -1   2 2599.14  188.28
   4  -1  -2 2623.54  187.68
  -4  -1   2 2504.35  186.38
   4  -1  -2 2819.02  189.38
  -4  -1   2 2776.22  187.68
  -4  -1   2 2840.22  189.48
  -4   1   2 2657.63  189.58
  -4   1   2 2817.12  187.08
  -4   1   2 2752.22  189.38
   4   1  -2 2626.64  190.38
  -4   1   2 2704.13  184.98
  -4   1   2 2845.72  188.28
   4   1  -2 2961.00  188.48
   3  -1  -2    8.20   10.50
  -3  -1   2   20.60   18.60
   3  -1  -2   42.50   17.50
  -3  -1   2   34.40   17.20
   3  -1  -2   28.20   15.40
  -3  -1   2   12.60   14.60
  -3  -1   2   27.90   16.50
  -3   1   2   40.10   17.50
   3   1  -2   45.80   20.40
  -3   1   2   58.89   16.00
  -3   1   2   44.80   11.50
  -3   1   2   38.70   18.30
  -3   1   2   44.90   16.50
   3   1  -2   58.49   16.50
   2  -1  -2 3488.65  250.77
  -2  -1   2 3450.45  250.77
   2  -1  -2 3603.04  251.27
  -2  -1   2 3487.25  251.67
  -2   1   2 3641.64  248.38
  -2   1   2 3760.62  251.67
   2   1  -2 3750.32  252.27
  -2   1   2 4016.50  251.27
  -2   1   2 4118.19  249.97
   2   1  -2 3915.31  251.07
  -2   1   2 3972.50  250.97
   1   1  -2  249.08   24.20
   1   1  -2  275.87   27.00
   1   1  -2  280.57   25.70
  -1   1   2  260.87   23.60
  -1   1   2  280.47   27.50
  -1   1   2  272.57   21.10
  -1   1   2  271.57   23.20
   0  -1  -2  225.78   26.90
   0  -1  -2  248.58   21.10
   0  -1  -2  281.17   28.10
   0  -1   2  262.57   24.70
   0  -1  -2  255.17   20.40
   0  -1   2  269.57   28.60
   0   1   2  375.46   29.40
   0   1  -2  342.97   26.70
   0   1  -2  365.46   27.00
  -1  -1  -2 3810.32  292.17
   1  -1   2 4043.00  293.27
   1  -1   2 4123.89  290.57
   1  -1   2 4013.90  292.07
  -1  -1  -2 4582.74  291.67
  -1  -1  -2 3859.51  289.57
  -1  -1  -2 4326.97  292.67
   1   1   2 4587.74  289.77
   1   1   2 5039.20  293.27
  -1   1  -2 4492.85  294.07
  -1   1  -2 4861.61  293.87
  -1   1  -2 4544.35  290.77
  -1   1  -2 4710.23  292.07
  -2  -1  -2  306.67   32.30
  -2  -1  -2  382.66   32.40
  -2  -1  -2  297.67   27.90
  -2  -1  -2  312.17   27.30
   2  -1   2  351.76   32.40
   2  -1   2  339.67   32.70
   2   1   2  312.07   27.40
  -2   1  -2  303.17   30.30
  -2   1  -2  337.47   32.60
  -2   1  -2  281.07   32.10
   2   1   2  344.27   32.30
  -2   1  -2  291.27   32.40
  -3  -1  -2 1255.07   97.39
  -3  -1  -2 1301.07  100.69
   3  -1   2 1304.17  100.39
  -3  -1  -2 1380.96  102.19
  -3  -1  -2 1323.97   96.19
   3  -1   2 1393.26  100.59
  -3  -1  -2 1204.28  100.39
  -3   1  -2 1305.87  100.99
   3   1   2 1477.65   97.39
   3   1   2 1460.75  102.09
  -3   1  -2 1358.46   96.49
  -3   1  -2 1443.06  101.09
  -3   1  -2 1411.86   99.79
  -3   1  -2 1436.36  102.49
  -4  -1  -2 1122.79   88.19
  -4  -1  -2 1264.57   91.99
   4  -1   2 1253.67   90.39
  -4  -1  -2 1330.67   93.69
  -4  -1  -2 1204.38   90.79
   4  -1   2 1329.57   91.19
  -4  -1  -2 1221.38   87.49
   4   1   2 1126.79   87.09
  -4   1  -2 1086.49   91.29
  -4   1  -2 1088.39   88.39
   4   1   2 1174.68   92.19
  -4   1  -2 1090.69   89.79
  -4   1  -2 1078.19   89.99
  -4   1  -2 1093.69   85.89
  -5  -1  -2   29.70   27.00
  -5  -1  -2   14.30   22.50
  -5  -1  -2   28.30   22.90
   5  -1   2   38.00   22.60
  -5  -1  -2  -26.40   24.00
   5  -1   2    5.50   24.80
  -5  -1  -2    5.90   21.80
   5   1   2   44.50   27.10
  -5   1  -2   46.00   28.30
  -5   1  -2   40.50   24.10
  -5   1  -2   45.10   26.70
  -5   1  -2   32.10   19.40
   5   1   2   35.70   21.50
  -5   1  -2   37.90   27.10
  -6  -1  -2 2305.17  164.38
   6  -1   2 2453.95  163.08
  -6  -1  -2 2387.16  162.08
  -6  -1  -2 2211.98  158.48
  -6  -1  -2 2223.08  161.48
   6  -1   2 2407.56  166.28
  -6  -1  -2 2226.68  164.48
  -6   1  -2 1983.10  160.68
  -6   1  -2 1937.81  162.48
  -6   1  -2 2047.40  160.58
   6   1   2 2162.38  166.08
  -6   1  -2 2059.39  155.48
   6   1   2 2281.77  160.28
  -6   1  -2 2012.40  163.88
  -7  -1  -2   68.59   35.70
   7  -1   2   73.69   39.70
  -7  -1  -2   43.20   39.00
   7  -1   2   13.90   39.70
  -7  -1  -2   38.30   34.20
  -7  -1  -2   56.59   40.60
  -7  -1  -2   -3.60   29.10
   7   1   2   31.80   35.10
  -7   1  -2  134.09   42.20
  -7   1  -2   36.30   37.50
  -7   1  -2   61.59   35.60
  -7   1  -2   50.79   29.60
   7   1   2  -16.40   39.90
  -7   1  -2   58.69   40.20
  -8  -1  -2  416.76   64.09
  -8  -1  -2  693.33   81.49
   8  -1   2  517.75   69.59
  -8  -1  -2  495.85   72.49
  -8  -1  -2  513.55   65.09
  -8   1  -2  422.36   67.49
   8   1   2  390.36   65.59
  -8   1  -2  450.55   64.19
   8   1   2  380.46   59.39
  -8   1  -2  396.06   62.69
  -8   1  -2  444.56   71.19
  -9  -1  -2  377.36   71.89
   9  -1   2  372.96   66.39
  -9  -1  -2  300.47   67.09
  -9  -1  -2  283.27   62.29
  -9  -1  -2  279.47   57.09
  -9  -1  -2  306.87   68.59
   9  -1   2  370.06   72.29
   9   1   2  260.67   77.59
  -9   1  -2  388.26   70.89
  -9   1  -2  310.67   68.89
   9   1   2  367.06   65.29
  -9   1  -2  458.15   77.49
  -9   1  -2  272.67   57.29
 -10  -1  -2   -3.70   55.29
 -10  -1  -2   53.19   46.60
 -10  -1  -2   41.30   64.79
 -10  -1  -2  121.39   68.79
 -10   1  -2   47.60   64.39
 -10   1  -2  107.09   50.79
 -10   1  -2   -7.70   75.19
 -10   1  -2  120.09   63.09
 -10  -2   2  271.77   70.69
 -10  -2   2  278.17   63.39
 -10  -2   2  298.27   63.49
 -10  -2   2  257.57   66.89
 -10  -2   2  173.28   54.89
 -10   2   2  112.19   55.99
 -10   2   2  142.29   52.59
 -10   2   2    9.80   59.09
 -10   2   2  181.18   67.89
 -10   2   2  147.79   61.79
   9  -2  -2  131.49   55.59
  -9  -2   2  149.19   47.10
  -9  -2   2  159.48   57.09
  -9  -2   2  155.88   51.19
   9  -2  -2  200.98   46.70
  -9  -2   2  186.18   53.39
  -9   2   2   80.89   45.10
  -9   2   2  156.18   52.69
  -9   2   2  212.28   56.19
  -9   2   2   91.09   42.70
  -9   2   2  198.88   62.09
   9   2  -2  221.38   51.39
  -8  -2   2  695.53   84.49
  -8  -2   2  736.73   79.59
  -8  -2   2  682.63   78.79
  -8  -2   2  838.62   81.39
  -8  -2   2  683.83   85.99
   8  -2  -2  713.33   78.29
   8  -2  -2  665.43   75.99
  -8   2   2  721.73   79.09
  -8   2   2  637.74   88.49
  -8   2   2  748.73   71.99
   8   2  -2  755.92   87.29
  -8   2   2  755.12   78.09
  -8   2   2  611.44   77.49
   7  -2  -2  236.98   41.40
  -7  -2   2  304.37   48.00
  -7  -2   2  259.57   42.00
  -7  -2   2  327.47   50.79
  -7  -2   2  308.27   52.49
   7  -2  -2  223.58   38.10
   7  -2  -2  328.07   49.60
  -7  -2   2  257.77   44.70
  -7   2   2  252.57   47.30
  -7   2   2  272.47   50.29
   7   2  -2  261.37   44.00
   7   2  -2  229.78   47.40
  -7   2   2  206.88   50.79
  -7   2   2  199.78   36.40
  -7   2   2  198.98   37.90
   6  -2  -2  968.20   80.79
  -6  -2   2  975.20   84.59
  -6  -2   2 1087.19   91.19
   6  -2  -2 1016.40   86.89
  -6  -2   2 1011.80   88.39
  -6  -2   2 1024.70   85.49
   6  -2  -2 1022.60   83.69
  -6  -2   2 1051.39   87.49
   6   2  -2 1035.80   84.09
  -6   2   2 1151.18   83.09
  -6   2   2 1026.70   87.39
  -6   2   2 1045.80   87.79
  -6   2   2  941.81   90.89
   6   2  -2  868.31   90.29
  -6   2   2 1068.69   80.89
  -5  -2   2 1404.66  100.29
   5  -2  -2 1381.16  102.49
  -5  -2   2 1313.37  102.49
   5  -2  -2 1274.07   98.89
  -5  -2   2 1459.45  102.49
   5  -2  -2 1276.27   96.39
  -5  -2   2 1465.75  104.39
  -5  -2   2 1313.97  101.19
  -5   2   2 1207.18  103.39
   5   2  -2 1279.47  104.99
  -5   2   2 1366.36   97.99
  -5   2   2 1283.17   96.29
   5   2  -2 1393.66  100.99
  -5   2   2 1291.17  101.19
  -5   2   2 1238.68  101.89
   4  -2  -2  153.78   25.50
  -4  -2   2  226.78   32.80
   4  -2  -2  232.18   32.80
  -4  -2   2  211.38   30.30
  -4  -2   2  190.98   30.30
   4  -2  -2  263.77   33.40
  -4  -2   2  214.78   34.60
  -4   2   2  184.38   23.20
   4   2  -2  191.18   29.30
  -4   2   2  201.98   27.30
  -4   2   2  152.08   31.70
   4   2  -2  125.19   32.50
  -4   2   2  154.08   32.10
  -4   2   2  211.58   30.50
  -3  -2   2 2772.32  171.38
  -3  -2   2 2240.88  171.38
   3  -2  -2 2571.14  172.78
   3  -2  -2 2311.97  167.18
  -3  -2   2 2540.45  171.58
   3  -2  -2 2551.04  170.68
  -3  -2   2 2567.74  173.78
  -3   2   2 2348.67  172.78
  -3   2   2 2613.84  170.78
  -3   2   2 2427.16  171.78
  -3   2   2 2485.35  170.28
   3   2  -2 2538.95  171.08
   3   2  -2 2438.16  174.68
  -3   2   2 2511.55  167.38
  -2  -2   2  954.60   79.69
   2  -2  -2  941.31   77.19
  -2  -2   2  956.70   77.39
   2  -2  -2  909.41   77.69
  -2   2   2 1174.38   73.09
  -2   2   2 1225.88   76.29
  -2   2   2 1099.29   78.89
  -2   2   2 1229.08   78.69
   2   2  -2 1131.69   80.59
  -2   2   2 1146.19   78.29
   2   2  -2 1200.28   78.19
   1  -2  -2 1060.09   72.99
  -1  -2   2 1005.00   74.19
  -1  -2   2 1053.39   75.09
   1  -2  -2  980.10   69.79
   1  -2  -2  979.80   75.89
  -1  -2   2  986.80   75.69
   1   2  -2 1099.89   74.59
  -1   2   2 1151.28   70.59
   1   2  -2 1071.79   75.09
   1   2  -2 1136.29   75.79
  -1   2   2 1072.89   72.79
  -1   2   2 1085.59   73.69
  -1   2   2 1006.60   75.49
  -1   2   2  969.40   69.89
   0  -2   2 2371.36  150.78
   0  -2  -2 2321.97  145.89
   0  -2  -2 2313.47  150.68
   0  -2   2 2390.16  147.99
   0   2   2 2041.70  145.89
   0   2  -2 2062.09  150.48
   0   2  -2 2175.38  149.49
   0   2   2 2130.89  147.59
   0   2  -2 2150.68  150.28
   0   2   2 2035.90  150.18
   1  -2   2   50.19   16.80
   1  -2   2   36.30    8.00
  -1  -2  -2   40.50    5.80
  -1  -2  -2   30.20   15.60
  -1  -2  -2   60.39   11.70
  -1  -2  -2   46.40   14.30
   1  -2   2   63.99   16.20
   1   2   2   53.09   14.00
   1   2   2   52.69    6.40
  -1   2  -2   54.29   17.80
  -1   2  -2   76.49   15.50
  -1   2  -2   59.39   18.40
  -1   2  -2   61.29    9.50
  -2  -2  -2 1038.60   89.69
  -2   2  -2 1358.86   91.79
  -2   2  -2 1393.86   93.79
  -2   2  -2 1276.27   92.19
  -2   2  -2 1319.27   93.89
  -3  -2  -2  535.35   49.99
   3  -2   2  480.35   51.89
  -3  -2  -2  591.04   51.99
   3  -2   2  573.04   51.69
  -3  -2  -2  455.05   51.39
  -3  -2  -2  451.35   43.90
  -3  -2  -2  479.65   42.10
  -3   2  -2  464.95   49.90
  -3   2  -2  459.05   49.30
  -3   2  -2  499.95   40.50
  -3   2  -2  492.45   50.49
  -3   2  -2  537.25   52.09
   3   2   2  543.95   50.29
   3   2   2  580.44   43.10
  -4  -2  -2  732.03   63.59
   4  -2   2  732.13   66.99
   4  -2   2  796.82   66.69
  -4  -2  -2  815.42   67.39
  -4  -2  -2  792.22   70.09
  -4  -2  -2  706.93   62.49
  -4  -2  -2  828.82   68.99
   4   2   2  831.62   62.49
   4   2   2  873.31   70.29
  -4   2  -2  813.12   69.09
  -4   2  -2  802.22   70.09
  -4   2  -2  822.22   69.59
  -4   2  -2  780.52   69.99
  -4   2  -2  811.32   59.49
  -5  -2  -2 2569.14  182.58
   5  -2   2 2923.81  186.88
  -5  -2  -2 2857.61  187.58
  -5  -2  -2 2645.24  182.28
  -5  -2  -2 2742.33  186.88
   5  -2   2 2933.11  186.48
  -5  -2  -2 2850.31  187.58
  -5   2  -2 2387.16  177.58
  -5   2  -2 2433.76  187.08
   5   2   2 2608.74  181.38
  -5   2  -2 2335.27  184.58
  -5   2  -2 2349.46  184.38
  -5   2  -2 2337.37  186.18
   5   2   2 2481.75  186.08
  -6  -2  -2   32.30   31.80
  -6  -2  -2    6.00   24.60
   6  -2   2  -14.10   40.50
  -6  -2  -2  -21.10   30.50
  -6  -2  -2  -33.60   29.30
  -6  -2  -2   30.90   27.40
  -6   2  -2    6.70   34.80
   6   2   2    3.00   24.10
  -6   2  -2    9.90   20.30
  -6   2  -2   -9.90   28.40
   6   2   2   40.30   36.40
  -6   2  -2   39.70   34.30
  -6   2  -2   -1.60   29.40
  -7  -2  -2 1490.75  120.29
  -7  -2  -2 1386.36  113.79
   7  -2   2 1621.54  123.39
  -7  -2  -2 1550.14  121.19
  -7  -2  -2 1349.86  110.39
   7  -2   2 1654.23  120.69
  -7   2  -2 1223.08  120.29
  -7   2  -2 1288.27  114.89
   7   2   2 1394.76  112.89
   7   2   2 1300.67  118.69
  -7   2  -2 1273.27  104.99
  -7   2  -2 1235.68  120.29
  -7   2  -2 1293.77  117.09
  -8  -2  -2  281.37   60.29
  -8  -2  -2  223.28   48.70
   8  -2   2  246.28   54.29
  -8  -2  -2  373.76   61.09
  -8  -2  -2  184.08   59.99
  -8  -2  -2  321.97   56.09
   8   2   2  376.76   57.89
  -8   2  -2  379.86   59.29
  -8   2  -2  354.66   66.19
  -8   2  -2  212.28   58.39
  -8   2  -2  300.17   62.09
   8   2   2  400.06   65.49
  -8   2  -2  365.76   54.79
  -9  -2  -2  326.17   68.49
  -9  -2  -2   53.09   57.49
  -9  -2  -2  324.17   56.39
   9  -2   2  235.28   66.19
  -9  -2  -2  270.07   61.59
   9   2   2  154.08   52.99
  -9   2  -2  205.78   66.09
  -9   2  -2  168.58   48.40
   9   2   2  191.98   64.79
  -9   2  -2  184.98   57.09
  -9   2  -2  235.18   61.79
  -9   2  -2  177.78   51.59
 -10  -2  -2  442.96   68.79
 -10  -2  -2  408.86   84.79
 -10  -2  -2  380.86  107.99
 -10  -2  -2  405.26   84.39
 -10  -2  -2  505.25   80.99
 -10   2  -2  341.47   83.69
  10   2   2  334.37   74.19
 -10   2  -2  397.76  113.69
 -10   2  -2  365.46   70.29
 -10   2  -2  390.06   79.69
 -10  -3   2  177.68   54.49
 -10  -3   2  368.66   73.19
 -10  -3   2  178.98   57.29
 -10  -3   2  108.19   60.49
 -10  -3   2  153.48   67.29
 -10   3   2  301.57   75.79
 -10   3   2  164.48   57.59
 -10   3   2  167.18   69.89
 -10   3   2  243.88   61.99
 -10   3   2  242.58   68.29
  -9  -3   2  573.64   77.99
   9  -3  -2  628.14   85.29
  -9  -3   2  666.33   91.29
  -9  -3   2  709.83   86.69
  -9  -3   2  604.14   79.39
   9  -3  -2  716.23   77.69
   9  -3  -2  736.23   90.69
  -9  -3   2  563.04   91.19
   9   3  -2  759.32   85.59
  -9   3   2  503.35   83.19
  -9   3   2  656.73   85.19
  -9   3   2  583.34   78.99
  -9   3   2  719.33   83.39
  -9   3   2  536.45   79.89
  -8  -3   2  -32.80   40.30
   8  -3  -2   27.00   35.10
  -8  -3   2   19.30   36.50
  -8  -3   2  -18.30   46.20
   8  -3  -2  -12.60   32.80
   8  -3  -2  -31.60   40.60
  -8  -3   2   26.30   35.10
  -8  -3   2   -7.20   32.80
  -8   3   2   30.60   34.10
   8   3  -2  -28.70   42.20
  -8   3   2   -9.60   31.50
  -8   3   2   16.20   41.20
  -8   3   2   36.70   38.00
  -7  -3   2  939.41   92.39
  -7  -3   2  940.91   86.39
   7  -3  -2  988.40   83.29
  -7  -3   2 1058.19   97.59
  -7  -3   2 1057.69   91.19
   7  -3  -2  921.31   85.89
   7  -3  -2 1110.39   93.89
  -7  -3   2 1100.09   92.99
  -7   3   2 1125.59   85.79
   7   3  -2  952.50   94.09
  -7   3   2 1007.00   97.99
   7   3  -2  953.50   87.89
  -7   3   2  943.21   94.19
  -7   3   2  931.31   89.59
  -7   3   2  986.50   84.29
  -6  -3   2  622.54   57.89
  -6  -3   2  526.55   56.09
  -6  -3   2  521.15   51.79
  -6  -3   2  510.15   56.99
   6  -3  -2  556.64   60.29
   6  -3  -2  524.05   47.80
   6  -3  -2  497.05   49.80
  -6  -3   2  613.24   65.69
  -6   3   2  371.76   55.19
  -6   3   2  350.56   47.70
  -6   3   2  339.47   45.80
   6   3  -2  415.06   50.59
  -6   3   2  384.86   56.39
  -6   3   2  411.96   56.99
   6   3  -2  372.36   56.29
  -5  -3   2  613.74   57.19
  -5  -3   2  646.24   62.19
   5  -3  -2  601.44   50.49
   5  -3  -2  585.64   53.39
  -5  -3   2  600.54   55.79
   5  -3  -2  615.54   60.79
  -5  -3   2  589.24   58.59
  -5   3   2  606.14   57.59
   5   3  -2  647.24   55.29
  -5   3   2  620.94   50.99
  -5   3   2  671.53   53.79
  -5   3   2  572.04   58.99
  -5   3   2  610.54   62.69
   5   3  -2  502.45   62.09
   4  -3  -2 1436.56   91.19
   4  -3  -2 1463.95   94.79
  -4  -3   2 1506.45   97.89
  -4  -3   2 1319.97   98.39
  -4  -3   2 1455.95  100.89
   4  -3  -2 1493.25   99.79
  -4   3   2 1152.98   96.49
  -4   3   2 1191.78   90.79
   4   3  -2 1089.09  100.09
  -4   3   2 1188.68   93.69
  -4   3   2 1201.38   97.89
   4   3  -2 1130.89   94.89
  -4   3   2 1099.89   99.69
  -3  -3   2  208.48   31.20
   3  -3  -2  216.18   21.90
   3  -3  -2  225.18   30.20
   3  -3  -2  240.68   32.70
  -3  -3   2  228.68   34.60
  -3  -3   2  177.48   30.00
  -3   3   2  255.87   34.50
  -3   3   2  278.27   35.70
   3   3  -2  259.17   40.90
   3   3  -2  279.37   33.20
  -3   3   2  292.77   32.80
  -3   3   2  257.77   32.30
  -2  -3   2 3003.50  176.78
   2  -3  -2 2893.71  168.58
  -2   3   2 2305.57  174.58
  -2   3   2 2246.28  173.38
  -2   3   2 2487.85  172.28
   2   3  -2 2472.85  173.88
   2   3  -2 2630.24  175.68
   2   3  -2 2352.96  175.98
  -1  -3   2  832.52   56.89
   1  -3  -2  875.81   58.39
  -1  -3   2  891.71   57.29
  -1  -3   2  900.31   59.89
   1  -3  -2  861.31   55.09
   1   3  -2  658.03   56.49
   1   3  -2  658.93   55.99
  -1   3   2  684.63   54.09
  -1   3   2  655.83   54.69
  -1   3   2  679.63   51.99
  -1   3   2  698.33   57.39
   1   3  -2  627.54   57.29
   0  -3   2  391.56   37.60
   0  -3  -2  402.26   32.50
   0  -3  -2  370.66   38.20
   0  -3  -2  385.56   30.80
   0  -3   2  397.56   33.30
   0   3   2  437.46   38.40
   0   3  -2  434.16   37.20
   0   3  -2  464.45   38.70
   0   3   2  436.66   31.40
   0   3  -2  450.15   34.60
   0   3   2  420.06   33.30
   0   3  -2  412.36   39.60
   1  -3   2 5453.75  377.66
  -1  -3  -2 5267.67  376.26
   1  -3   2 5309.97  377.96
  -1  -3  -2 5311.07  372.36
   1  -3   2 5381.26  372.76
  -1   3  -2 5715.23  379.26
  -1   3  -2 5943.21  377.56
   1   3   2 6093.39  377.36
  -1   3  -2 6110.79  379.26
  -1   3  -2 5927.21  373.26
  -2  -3  -2  892.61   62.59
  -2  -3  -2  793.42   64.69
  -2  -3  -2  793.62   57.89
   2  -3   2  762.82   66.19
  -2  -3  -2  743.43   59.69
   2  -3   2  791.22   66.79
  -2   3  -2  786.52   67.99
  -2   3  -2  896.81   66.59
  -2   3  -2  839.42   67.19
   2   3   2  875.11   65.79
   2   3   2  938.81   58.59
  -2   3  -2  847.62   68.39
   3  -3   2  561.84   59.09
  -3  -3  -2  609.74   49.80
  -3  -3  -2  570.24   50.99
  -3  -3  -2  611.94   57.79
   3  -3   2  703.93   58.39
  -3  -3  -2  515.75   62.39
  -3  -3  -2  577.64   57.19
   3   3   2  761.52   50.69
   3   3   2  752.42   59.69
  -3   3  -2  666.43   59.89
  -3   3  -2  630.34   60.29
  -3   3  -2  673.13   45.00
  -3   3  -2  716.83   62.29
  -3   3  -2  685.53   44.80
  -4  -3  -2 2680.33  181.68
   4  -3   2 2888.31  187.18
  -4  -3  -2 2648.44  188.38
  -4  -3  -2 2718.23  188.08
  -4  -3  -2 2978.70  187.58
   4  -3   2 2731.33  188.08
  -4  -3  -2 2563.84  182.38
  -4   3  -2 2364.06  186.38
   4   3   2 2858.31  182.08
  -4   3  -2 2599.34  188.98
  -4   3  -2 2527.85  188.48
   4   3   2 2551.84  187.68
  -4   3  -2 2615.84  177.48
  -4   3  -2 2388.86  190.98
  -5  -3  -2  167.28   33.70
  -5  -3  -2  162.18   37.60
  -5  -3  -2  238.48   38.20
  -5  -3  -2  215.28   29.90
  -5  -3  -2  158.88   26.60
   5  -3   2  219.88   38.90
  -5   3  -2   88.89   32.00
   5   3   2  123.59   34.60
  -5   3  -2  124.29   37.30
   5   3   2  118.59   24.30
  -5   3  -2   85.99   30.10
  -5   3  -2   98.99   33.20
  -5   3  -2  121.49   17.90
  -6  -3  -2 1466.05  118.69
  -6  -3  -2 1704.13  127.19
   6  -3   2 1794.12  129.09
  -6  -3  -2 1722.63  125.19
  -6  -3  -2 1530.85  117.49
  -6  -3  -2 1706.03  128.09
   6   3   2 1451.95  125.29
  -6   3  -2 1517.85  110.59
  -6   3  -2 1497.65  122.39
  -6   3  -2 1426.26  123.99
   6   3   2 1651.53  118.59
  -6   3  -2 1428.36  127.09
  -6   3  -2 1433.06  123.49
  -7  -3  -2   32.80   33.60
  -7  -3  -2   94.79   32.80
  -7  -3  -2  120.59   56.29
  -7  -3  -2  130.39   42.40
   7  -3   2  166.78   49.40
  -7  -3  -2  127.29   42.10
   7  -3   2  147.49   42.00
   7   3   2   56.29   45.20
   7   3   2   79.99   42.00
  -7   3  -2   64.69   46.00
  -7   3  -2   96.19   25.90
  -7   3  -2  110.59   41.60
  -7   3  -2   95.39   40.20
  -7   3  -2  111.19   48.20
  -8  -3  -2  660.83   84.69
  -8  -3  -2  555.74   68.49
  -8  -3  -2  594.54   81.09
  -8  -3  -2  681.53   80.39
  -8  -3  -2  798.92   87.89
   8  -3   2  664.23   81.19
   8  -3   2  709.13   86.09
   8   3   2  542.65   88.89
  -8   3  -2  483.15   78.79
   8   3   2  606.34   78.09
  -8   3  -2  544.05   63.29
  -8   3  -2  569.44   75.99
  -9  -3  -2  442.76   77.89
  -9  -3  -2  392.76  110.19
   9  -3   2  549.85   85.89
   9  -3   2  471.85   78.89
  -9  -3  -2  560.44   82.79
  -9  -3  -2  484.75   69.39
  -9   3  -2  619.84   73.39
  -9   3  -2  634.54   89.79
  -9   3  -2  630.04   91.09
  -9   3  -2  483.75   78.79
   9   3   2  626.34   83.69
  -9   3  -2  660.63   84.49
 -10  -3  -2  121.69   81.29
 -10  -3  -2   33.40   65.09
 -10  -3  -2   92.99   51.69
 -10  -3  -2   99.99   69.59
 -10   3  -2   40.30   73.19
 -10   3  -2   83.59   52.39
 -10   3  -2   -4.60   69.29
  10   3   2  159.78   69.69
 -10  -4   2  289.37   99.79
 -10  -4   2  314.67   69.89
 -10  -4   2  436.26   76.19
 -10  -4   2  249.58   58.49
 -10  -4   2  376.96   64.59
 -10   4   2  146.89   72.29
 -10   4   2  373.46   82.59
 -10   4   2  312.97   70.59
 -10   4   2  270.97   76.29
 -10   4   2  258.07   60.99
  -9  -4   2   15.40   53.09
   9  -4  -2  149.09   50.59
  -9  -4   2  157.98   51.29
   9  -4  -2  179.98   47.10
   9  -4  -2   89.69   39.80
  -9  -4   2   70.29   45.90
  -9  -4   2  131.89   54.39
  -9  -4   2   81.89   43.30
  -9   4   2   63.59   44.60
  -9   4   2  150.78   54.79
  -9   4   2   53.99   47.20
   9   4  -2  140.19   51.39
  -9   4   2  104.09   48.00
  -9   4   2  228.78   70.09
  -8  -4   2  909.61   85.99
  -8  -4   2  632.54   90.09
   8  -4  -2  901.31   81.69
  -8  -4   2  635.44   88.69
   8  -4  -2  897.41   90.39
   8  -4  -2  846.32   79.89
  -8  -4   2  876.81   88.09
  -8   4   2  810.52   91.09
  -8   4   2  979.20   83.79
  -8   4   2  918.01   84.19
  -8   4   2  789.42  108.79
  -8   4   2  793.12   88.69
   8   4  -2  623.34   97.29
   7  -4  -2  137.39   30.20
  -7  -4   2  193.28   44.20
  -7  -4   2  171.28   42.80
  -7  -4   2  203.18   39.90
  -7  -4   2  149.59   40.10
   7  -4  -2  139.99   33.00
  -7  -4   2  201.28   50.09
  -7   4   2  107.79   41.70
   7   4  -2  124.09   39.20
  -7   4   2   36.20   45.00
  -7   4   2  109.99   32.60
   7   4  -2   98.09   45.80
  -7   4   2   85.69   31.70
  -7   4   2  106.49   41.20
  -6  -4   2 1180.78   96.49
  -6  -4   2 1281.87  106.09
   6  -4  -2 1249.28   92.99
  -6  -4   2 1153.68  100.19
   6  -4  -2 1381.96  106.39
   6  -4  -2 1184.98   94.79
  -6  -4   2 1192.38  100.99
  -6   4   2 1195.08  102.89
  -6   4   2 1211.88  105.39
  -6   4   2 1230.68   95.39
   6   4  -2 1159.48  106.69
  -6   4   2 1227.68  102.49
  -6   4   2 1392.76   96.29
   5  -4  -2 1027.40   68.89
   5  -4  -2  995.90   71.79
  -5  -4   2  934.91   78.29
  -5  -4   2 1036.70   76.99
   5  -4  -2 1054.79   81.39
  -5  -4   2  999.40   81.39
  -5  -4   2 1056.59   74.79
  -5   4   2  766.72   69.29
   5   4  -2  766.22   80.89
  -5   4   2  809.42   76.89
   5   4  -2  772.42   72.29
  -5   4   2  830.32   71.69
  -5   4   2  827.92   76.79
  -5   4   2  777.62   80.79
  -4  -4   2   60.59   22.30
  -4  -4   2   16.60   22.70
   4  -4  -2   18.30   22.70
  -4  -4   2   35.70   27.10
   4  -4  -2   42.20   12.10
   4  -4  -2   36.30   17.30
  -4  -4   2   52.39   20.70
  -4   4   2   36.50   15.40
  -4   4   2   32.80   24.50
  -4   4   2   44.10   27.80
  -4   4   2   32.80   18.50
   4   4  -2   30.00   29.30
   4   4  -2   47.60   19.40
  -3  -4   2 3474.15  220.28
  -3  -4   2 3110.79  222.18
   3  -4  -2 3612.34  218.98
  -3  -4   2 3531.55  224.88
   3  -4  -2 3600.14  214.68
   3  -4  -2 3559.54  222.88
  -3   4   2 2900.51  219.58
  -3   4   2 2676.03  220.28
   3   4  -2 2931.41  219.88
   3   4  -2 2761.92  223.58
   2  -4  -2 1266.87   99.59
   2  -4  -2 1340.07   93.19
  -2  -4   2 1361.16   99.49
  -2  -4   2 1348.07  101.69
   2  -4  -2 1280.97   98.79
  -2   4   2 1424.46  101.49
   2   4  -2 1471.05  103.89
  -2   4   2 1438.56   99.69
   2   4  -2 1541.85  102.19
  -2   4   2 1496.05  100.09
  -2   4   2 1259.87   97.79
   2   4  -2 1484.75  100.19
   1  -4  -2 1086.49   66.09
   1  -4  -2 1166.38   72.19
  -1  -4   2 1182.68   74.99
  -1  -4   2 1059.29   71.99
   1   4  -2  816.72   71.29
  -1   4   2  868.91   68.69
  -1   4   2  857.91   69.79
  -1   4   2  871.61   66.59
   1   4  -2  867.41   72.29
   1   4  -2  861.81   71.29
  -1   4   2  903.91   71.69
   0  -4  -2 1900.81  124.79
   0  -4   2 1943.11  121.29
   0  -4   2 1858.01  124.69
   0  -4  -2 1819.72  120.49
   0  -4  -2 1876.21  119.89
   0   4   2 1628.64  119.49
   0   4   2 1839.62  119.59
   0   4  -2 1631.84  121.29
   0   4  -2 1669.83  123.29
   0   4  -2 1527.25  123.79
   0   4  -2 1685.13  124.49
   1  -4   2  678.13   43.10
   1  -4   2  584.34   52.29
  -1  -4  -2  647.14   42.20
   1  -4   2  684.93   51.29
  -1  -4  -2  619.44   48.20
  -1   4  -2  537.75   51.29
  -1   4  -2  506.25   53.69
   1   4   2  560.14   49.30
  -1   4  -2  597.74   51.09
  -1   4  -2  518.65   43.40
   2  -4   2 2202.08  170.68
  -2  -4  -2 2559.94  164.68
   2  -4   2 2443.16  173.28
  -2  -4  -2 2586.94  164.28
  -2  -4  -2 2454.65  170.68
  -2   4  -2 2478.25  172.78
   2   4   2 2251.27  164.68
  -2   4  -2 2571.74  172.08
   2   4   2 2456.15  171.38
  -2   4  -2 2630.74  173.98
  -2   4  -2 2354.46  174.68
   3  -4   2  591.04   58.79
  -3  -4  -2  554.54   57.19
  -3  -4  -2  515.65   62.79
  -3  -4  -2  646.24   55.49
  -3  -4  -2  623.34   47.60
   3  -4   2  613.14   57.69
  -3  -4  -2  590.54   48.50
  -3   4  -2  602.44   60.29
  -3   4  -2  677.23   63.59
  -3   4  -2  669.73   60.09
   3   4   2  711.23   48.80
   3   4   2  624.94   59.69
  -3   4  -2  626.44   60.79
  -4  -4  -2 1110.19   89.19
  -4  -4  -2 1148.99   81.39
   4  -4   2 1094.79   89.69
  -4  -4  -2 1176.98   93.79
   4  -4   2 1258.67   88.79
  -4  -4  -2 1074.59   86.89
  -4  -4  -2 1106.59   81.79
   4   4   2 1166.58   81.39
  -4   4  -2 1080.09   92.69
   4   4   2 1006.10   89.79
  -4   4  -2 1141.69   90.59
  -4   4  -2  992.40   89.99
  -4   4  -2 1006.00   88.29
   5  -4   2 1962.40  142.19
  -5  -4  -2 1936.81  143.09
  -5  -4  -2 2041.00  133.49
   5  -4   2 2135.09  140.19
  -5  -4  -2 1877.61  133.79
  -5  -4  -2 1887.41  139.49
  -5  -4  -2 2008.40  140.09
  -5   4  -2 1830.72  125.69
   5   4   2 1874.51  132.99
  -5   4  -2 1655.13  139.49
  -5   4  -2 1656.43  139.89
  -5   4  -2 1726.63  142.49
   5   4   2 1721.23  141.29
  -5   4  -2 1749.92  142.49
   6  -4   2   14.40   37.10
  -6  -4  -2   24.60   36.20
  -6  -4  -2  -11.40   32.40
  -6  -4  -2   19.10   28.00
  -6  -4  -2   42.10   34.50
  -6  -4  -2    3.50   25.00
   6   4   2   -1.70   35.00
  -6   4  -2  -18.80   34.40
   6   4   2   36.00   24.90
  -6   4  -2   76.59   38.90
  -6   4  -2   15.00   15.00
  -6   4  -2   60.19   35.60
  -6   4  -2   70.79   36.90
  -7  -4  -2  780.22   79.99
  -7  -4  -2  821.82   77.19
  -7  -4  -2  928.01   93.09
  -7  -4  -2  853.31   86.69
   7  -4   2  933.61   88.89
  -7  -4  -2  759.22   91.59
  -7   4  -2  873.31   66.39
   7   4   2  884.51   91.49
  -7   4  -2  838.52   87.59
  -7   4  -2  828.82   96.39
  -7   4  -2  721.13   88.49
  -7   4  -2  825.22   91.59
   8  -4   2  507.95   73.39
  -8  -4  -2  525.75   62.69
   8  -4   2  591.64   81.59
  -8  -4  -2  342.37   65.09
  -8  -4  -2  379.16   62.39
  -8  -4  -2  484.55   71.99
  -8   4  -2  533.35   81.19
  -8   4  -2  501.85   71.49
   8   4   2  588.94   75.19
  -8   4  -2  628.54   80.29
  -8   4  -2  361.26   51.59
   8   4   2  546.35   83.29
  -9  -4  -2  239.08   52.69
  -9  -4  -2  344.27   70.29
   9  -4   2  282.37   62.09
  -9  -4  -2   98.89   56.79
  -9  -4  -2  172.18   56.09
  -9  -4  -2  263.47   65.29
  -9   4  -2  161.68   64.99
  -9   4  -2  161.08   60.39
  -9   4  -2  174.08   38.40
  -9   4  -2  262.87   75.79
  -9   4  -2  303.87   63.59
 -10  -4  -2  500.35   83.99
 -10  -4  -2  481.75   84.69
 -10   4  -2  356.66   87.29
 -10   4  -2  604.74  102.79
 -10  -5   2   61.29   61.79
 -10  -5   2   10.10   44.20
 -10  -5   2   90.39   61.69
 -10  -5   2   59.39   50.29
 -10   5   2   80.99   54.19
 -10   5   2  289.47   76.49
 -10   5   2  140.79   67.39
 -10   5   2   60.49   52.59
   9  -5  -2  816.62   81.49
  -9  -5   2  740.53   95.89
  -9  -5   2  711.43   91.49
  -9  -5   2  786.62  103.49
  -9  -5   2  752.52   82.99
  -9  -5   2  819.12   90.19
  -9   5   2  683.23   89.39
  -9   5   2  641.54   87.59
   9   5  -2  769.62   89.09
  -9   5   2  822.62  106.39
  -9   5   2  812.72   93.79
  -9   5   2  712.13   88.59
   8  -5  -2   61.09   32.20
  -8  -5   2   15.10   47.00
   8  -5  -2  -67.49   38.60
  -8  -5   2   72.79   37.30
   8  -5  -2   39.60   32.20
  -8  -5   2   20.30   38.00
  -8   5   2    3.70   40.30
  -8   5   2   88.69   45.60
  -8   5   2  -31.70   34.40
  -8   5   2   -2.40   49.40
  -8   5   2   -7.10   38.30
  -7  -5   2 1033.40   88.19
   7  -5  -2 1082.49   80.29
  -7  -5   2  988.20   90.09
   7  -5  -2 1006.20   80.49
  -7  -5   2  985.70   92.89
  -7  -5   2 1019.70   85.09
  -7  -5   2 1043.20  101.89
  -7   5   2  721.23   82.19
   7   5  -2  965.40   86.89
   7   5  -2  839.22   96.59
  -7   5   2  986.20   95.39
  -7   5   2  870.41   82.99
  -7   5   2  692.23   99.99
  -7   5   2  878.41   90.49
  -6  -5   2  518.15   62.99
   6  -5  -2  543.45   50.79
  -6  -5   2  558.24   59.49
  -6  -5   2  618.24   56.19
   6  -5  -2  631.94   48.70
  -6  -5   2  612.14   74.19
   6  -5  -2  642.94   63.59
   6   5  -2  389.06   66.59
  -6   5   2  398.26   62.29
  -6   5   2  352.06   52.79
   6   5  -2  381.56   62.29
  -6   5   2  382.36   61.59
  -6   5   2  409.96   60.19
   5  -5  -2  285.17   46.00
  -5  -5   2  333.17   39.70
  -5  -5   2  300.47   44.90
  -5  -5   2  266.17   41.30
  -5  -5   2  303.07   47.50
   5  -5  -2  278.67   30.60
   5  -5  -2  297.17   34.90
  -5   5   2  256.07   42.20
  -5   5   2  232.98   33.40
   5   5  -2  279.37   39.10
  -5   5   2  223.48   42.70
   5   5  -2  296.07   49.20
  -5   5   2  255.87   34.60
  -5   5   2  294.47   43.70
   4  -5  -2 1713.13  122.49
  -4  -5   2 1766.92  119.19
   4  -5  -2 1749.43  115.29
  -4  -5   2 1604.74  121.99
  -4  -5   2 1703.93  123.89
   4  -5  -2 1809.02  112.29
   4   5  -2 1546.85  126.49
   4   5  -2 1691.83  119.09
  -4   5   2 1427.26  116.09
  -4   5   2 1559.04  121.09
  -4   5   2 1505.65  120.79
  -4   5   2 1498.55  123.69
  -4   5   2 1541.95  112.89
   3  -5  -2  231.18   21.80
  -3  -5   2  202.38   36.10
  -3  -5   2  211.08   33.60
   3  -5  -2  279.27   36.70
   3  -5  -2  212.48   31.20
   3   5  -2  255.67   39.60
  -3   5   2  226.78   34.30
  -3   5   2  210.78   33.70
  -3   5   2  217.48   36.00
  -3   5   2  232.28   37.50
   3   5  -2  253.47   36.20
   2  -5  -2 3295.77  201.88
   2  -5  -2 3013.60  200.38
  -2  -5   2 3305.07  203.68
  -2  -5   2 3197.18  200.68
   2   5  -2 2482.65  199.88
  -2   5   2 2795.12  200.28
   2   5  -2 2983.90  202.78
   2   5  -2 2753.42  204.18
  -2   5   2 2786.92  199.88
  -2   5   2 2708.43  201.68
  -2   5   2 2789.32  198.78
   1  -5  -2 1986.70  137.59
   1  -5  -2 2144.09  142.99
   1  -5  -2 2115.49  141.29
  -1  -5   2 2015.40  142.29
  -1  -5   2 2098.09  145.99
  -1  -5   2 1856.91  142.49
  -1   5   2 2061.99  140.89
   1   5  -2 2036.80  143.69
   1   5  -2 2026.30  143.69
  -1   5   2 1911.71  141.39
  -1   5   2 2058.89  138.69
   1   5  -2 2107.99  144.49
   0  -5  -2 1654.33  111.99
   0  -5  -2 1665.43  117.39
   0  -5  -2 1582.94  112.09
   0  -5   2 1611.34  116.59
   0  -5   2 1671.43  112.99
   0   5   2 1690.23  111.59
   0   5  -2 1587.14  115.89
   0   5  -2 1539.55  113.79
   0   5   2 1655.53  111.79
   0   5  -2 1459.15  117.29
   0   5  -2 1645.54  118.29
  -1  -5  -2 4648.53  314.97
   1  -5   2 4807.22  316.97
  -1  -5  -2 4533.85  311.07
   1  -5   2 4746.43  318.57
   1  -5   2 4753.52  311.47
   1   5   2 4518.65  315.47
   1   5   2 4955.20  311.57
  -1   5  -2 4835.92  317.27
  -1   5  -2 4579.64  319.17
  -1   5  -2 4454.65  317.37
  -2  -5  -2  143.09   26.60
  -2  -5  -2  104.49   16.00
   2  -5   2  136.69   29.20
   2  -5   2  161.78   32.20
  -2   5  -2  132.19   30.10
  -2   5  -2  173.08   33.30
  -2   5  -2  165.68   36.60
   2   5   2  157.98   29.10
  -3  -5  -2 2166.18  138.89
   3  -5   2 1997.70  148.39
  -3  -5  -2 2069.99  146.49
  -3  -5  -2 1901.71  149.29
   3  -5   2 2060.19  146.89
  -3  -5  -2 2066.29  139.39
   3   5   2 2098.19  147.89
  -3   5  -2 2104.19  149.79
   3   5   2 1900.71  139.59
  -3   5  -2 1945.51  150.18
  -3   5  -2 2071.19  148.39
  -4  -5  -2  733.43   55.59
  -4  -5  -2  690.13   55.99
   4  -5   2  745.43   67.69
  -4  -5  -2  722.63   64.19
  -4  -5  -2  753.52   69.49
  -4  -5  -2  771.72   61.39
   4  -5   2  750.82   64.49
   4   5   2  693.53   65.69
   4   5   2  703.03   55.89
  -4   5  -2  579.14   65.29
  -4   5  -2  555.14   69.89
  -4   5  -2  677.03   69.39
  -4   5  -2  578.54   66.79
   5  -5   2  646.04   67.59
  -5  -5  -2  497.55   48.80
  -5  -5  -2  568.24   57.19
  -5  -5  -2  449.16   48.20
  -5  -5  -2  531.85   56.89
   5  -5   2  527.25   56.39
  -5  -5  -2  495.65   82.99
   5   5   2  435.36   48.10
  -5   5  -2  435.76   60.89
   5   5   2  497.25   63.49
  -5   5  -2  464.45   62.69
  -5   5  -2  459.65   61.99
  -5   5  -2  391.06   57.19
  -6  -5  -2  705.93   84.99
   6  -5   2  641.24   91.59
  -6  -5  -2  664.83   61.99
   6  -5   2  696.53   77.69
  -6  -5  -2  650.83   64.59
  -6  -5  -2  685.03   73.69
  -6  -5  -2  706.03   68.99
  -6   5  -2  548.15   73.99
   6   5   2  663.23   63.79
  -6   5  -2  623.94   80.79
  -6   5  -2  508.85   72.09
  -6   5  -2  628.34   75.39
  -7  -5  -2   86.49   32.70
  -7  -5  -2   66.59   50.09
  -7  -5  -2   80.89   48.10
  -7  -5  -2   87.29   39.60
   7  -5   2   68.19   41.70
  -7  -5  -2  102.49   35.70
  -7   5  -2   62.09   45.10
  -7   5  -2   82.39   44.80
  -7   5  -2  100.09   42.80
  -7   5  -2   58.09   52.09
   7   5   2  133.59   46.40
  -8  -5  -2  400.16   59.09
  -8  -5  -2  436.76   67.19
  -8  -5  -2  439.86   72.89
   8  -5   2  400.46   66.39
  -8  -5  -2  491.65   62.89
   8  -5   2  589.94   79.49
  -8  -5  -2  392.46   67.69
  -8   5  -2  339.67   69.09
   8   5   2  499.85   75.69
   8   5   2  500.55   77.49
  -8   5  -2  366.66   74.59
  -8   5  -2  368.06   67.39
  -9  -5  -2  400.26   71.19
  -9  -5  -2  441.26   82.99
  -9  -5  -2  335.77   69.49
  -9  -5  -2  320.27   68.39
  -9  -5  -2  298.37   56.99
   9  -5   2  332.17   70.19
  -9   5  -2  471.75   83.29
  -9   5  -2  421.46   72.39
  -9   5  -2  419.56   77.59
  -9   5  -2  319.17   72.59
 -10  -6   2  395.86   77.09
 -10  -6   2  456.05   71.79
 -10  -6   2  409.36   78.89
 -10  -6   2  362.76   84.39
 -10   6   2  305.87   78.89
 -10   6   2  439.16   82.39
 -10   6   2  490.15   92.69
 -10   6   2  351.06   74.49
   9  -6  -2   46.50   46.10
   9  -6  -2   96.99   37.80
  -9  -6   2  -11.30   63.09
  -9  -6   2   51.09   55.69
  -9  -6   2   30.50   42.40
  -9  -6   2   -3.20   40.20
  -9  -6   2   35.50   51.79
  -9   6   2  114.99   63.39
   9   6  -2   43.00   51.19
  -9   6   2   40.00   49.10
  -9   6   2   39.20   50.99
  -9   6   2    3.20   43.00
  -9   6   2    7.90   43.70
   8  -6  -2  990.90  107.49
  -8  -6   2 1116.89  113.29
  -8  -6   2 1112.29   93.09
  -8  -6   2  884.61   97.59
   8  -6  -2  998.70   85.39
  -8  -6   2 1027.60  104.89
  -8  -6   2 1081.79   96.39
   8  -6  -2 1072.69   87.49
  -8   6   2 1020.40  130.89
  -8   6   2  988.80  109.19
  -8   6   2  838.42   93.09
  -8   6   2  891.91   99.89
  -8   6   2  800.52   87.89
   7  -6  -2  262.37   42.10
  -7  -6   2  316.87   51.09
  -7  -6   2  301.57   46.40
   7  -6  -2  262.77   36.70
  -7  -6   2  178.18   49.99
  -7   6   2  271.77   56.09
   7   6  -2  236.28   46.60
  -7   6   2  242.58   40.10
  -7   6   2  183.48   40.70
   7   6  -2  256.97   59.89
  -7   6   2  279.77   54.79
  -7   6   2  293.87   61.59
   6  -6  -2 1085.99   77.09
  -6  -6   2  971.70   92.69
  -6  -6   2 1029.20   83.89
  -6  -6   2 1032.30   96.99
  -6  -6   2 1003.60   84.59
   6  -6  -2 1049.99   78.49
  -6   6   2  904.21   79.99
   6   6  -2 1054.39   87.99
  -6   6   2  909.41   94.49
  -6   6   2 1009.90   80.19
  -6   6   2  958.60   93.59
   6   6  -2  894.91   97.39
  -6   6   2  834.22   89.79
  -5  -6   2 1105.69   90.69
  -5  -6   2 1172.68  101.39
  -5  -6   2 1178.08   89.19
   5  -6  -2 1198.48   85.19
   5  -6  -2 1219.38   82.69
   5  -6  -2 1112.89   95.79
  -5  -6   2 1080.89   95.89
  -5   6   2 1162.18   84.69
  -5   6   2 1163.68   87.39
  -5   6   2 1087.89   95.79
  -5   6   2 1039.00   98.19
   5   6  -2  970.80   98.99
  -5   6   2 1023.80   95.29
   5   6  -2 1203.38   92.29
   4  -6  -2   91.79   18.80
   4  -6  -2   99.29   14.80
  -4  -6   2   58.89   29.10
  -4  -6   2   83.19   24.00
  -4  -6   2   79.49   29.30
   4  -6  -2   77.09   27.80
  -4   6   2   59.79   20.00
  -4   6   2   27.90   30.10
  -4   6   2   43.80   15.10
  -4   6   2   52.49   27.40
   4   6  -2   69.99   33.20
  -4   6   2   57.09   29.70
   4   6  -2   91.89   24.80
   3  -6  -2 2462.45  149.69
   3  -6  -2 2429.86  154.28
  -3  -6   2 2328.47  155.58
  -3  -6   2 2294.17  160.18
   3  -6  -2 2300.37  158.28
  -3   6   2 2021.30  158.38
   3   6  -2 2085.69  155.88
  -3   6   2 2237.38  158.58
  -3   6   2 1948.01  156.18
   3   6  -2 2000.80  160.98
  -3   6   2 2110.79  153.98
  -2  -6   2 1252.27   99.39
  -2  -6   2 1314.17   97.39
   2  -6  -2 1257.57   97.69
   2  -6  -2 1309.67   90.59
   2  -6  -2 1289.97   96.39
  -2   6   2 1271.47   95.39
   2   6  -2 1317.47   99.39
  -2   6   2 1401.46   98.99
   2   6  -2 1230.08  101.59
  -2   6   2 1275.17   98.29
  -2   6   2 1305.47   96.49
  -1  -6   2 2595.44  171.58
  -1  -6   2 2435.06  173.48
   1  -6  -2 2391.36  170.38
  -1  -6   2 2313.97  171.28
   1  -6  -2 2459.35  169.48
   1   6  -2 2280.77  171.48
   1   6  -2 2478.15  172.68
  -1   6   2 2489.25  169.18
  -1   6   2 2480.75  170.38
  -1   6   2 2420.96  166.88
   1   6  -2 2506.15  173.18
   0  -6   2 2699.43  187.88
   0  -6  -2 2569.04  186.98
   0  -6   2 2732.03  192.18
   0  -6  -2 2543.25  190.88
   0  -6  -2 2759.32  187.28
   0   6  -2 2866.11  191.48
   0   6  -2 2739.33  192.78
   0   6   2 2900.21  187.18
   0   6   2 2871.71  186.88
  -1  -6  -2  572.84   50.09
   1  -6   2  618.24   58.89
  -1  -6  -2  576.44   45.70
   1  -6   2  602.34   56.39
   1  -6   2  584.44   46.20
  -1   6  -2  590.64   54.99
  -1   6  -2  566.44   55.79
   1   6   2  547.95   46.20
  -1   6  -2  517.25   59.79
   2  -6   2 3923.71  255.87
  -2  -6  -2 3927.91  257.77
   2  -6   2 4034.70  255.57
  -2  -6  -2 3802.42  263.57
   2  -6   2 4066.89  265.07
   2  -6   2 3841.42  266.87
  -2   6  -2 3525.55  267.97
  -2   6  -2 3832.02  265.97
  -2   6  -2 3704.83  265.07
   3  -6   2  165.38   32.80
  -3  -6  -2  124.49   34.20
   3   6   2   63.19   16.10
  -3   6  -2   56.19   31.30
   3   6   2   42.50   25.70
  -3   6  -2   70.69   28.50
  -3   6  -2   72.39   30.80
  -3   6  -2   52.29   29.10
  -4  -6  -2 1198.98   84.59
  -4  -6  -2 1176.28   99.09
   4  -6   2 1235.18   98.59
  -4  -6  -2 1141.29   93.99
  -4  -6  -2 1253.97   84.29
   4  -6   2 1263.67   93.39
   4   6   2 1188.18   96.39
  -4   6  -2 1011.10   96.99
  -4   6  -2 1131.09   97.49
  -4   6  -2 1089.69   96.09
   4   6   2 1002.40   84.39
  -4   6  -2 1056.39   94.39
   5  -6   2  562.94   58.09
  -5  -6  -2  521.55   55.09
  -5  -6  -2  467.95   60.29
   5  -6   2  516.65   68.79
  -5  -6  -2  575.24   73.19
  -5  -6  -2  528.45   48.20
  -5  -6  -2  487.45   48.40
  -5   6  -2  443.86   62.99
   5   6   2  414.16   48.40
   5   6   2  383.06   60.29
  -5   6  -2  380.16   63.99
  -5   6  -2  502.75   65.19
  -5   6  -2  448.76   64.19
  -6  -6  -2   66.69   46.50
   6  -6   2  119.49   45.50
   6  -6   2   74.89   35.00
  -6  -6  -2   81.49   29.80
  -6  -6  -2  109.99   31.90
  -6  -6  -2   70.39   39.60
  -6  -6  -2  150.38   39.70
  -6   6  -2   49.40   41.00
  -6   6  -2   78.69   39.80
   6   6   2   96.09   28.50
  -6   6  -2   77.09   46.80
  -6   6  -2   56.49   43.50
  -7  -6  -2  620.44   73.69
   7  -6   2  674.83   77.79
  -7  -6  -2  667.63   67.49
  -7  -6  -2  638.24   86.39
  -7  -6  -2  596.24   64.09
   7  -6   2  612.84   87.09
  -7   6  -2  482.65   78.59
   7   6   2  612.14   80.99
  -7   6  -2  486.65   77.29
  -7   6  -2  573.04   85.49
   7   6   2  479.15   78.89
  -8  -6  -2  222.08   49.99
   8  -6   2  248.68   67.79
   8  -6   2  145.29   55.49
  -8  -6  -2  222.88   52.59
  -8  -6  -2  258.37   66.59
  -8  -6  -2  177.68   57.59
  -8  -6  -2  212.68   43.90
  -8   6  -2  198.08   67.49
   8   6   2  212.58   63.29
   8   6   2  173.28   50.39
  -8   6  -2  142.89   58.29
  -8   6  -2  190.78   55.79
  -9  -6  -2   92.59   54.19
  -9  -6  -2  224.08   70.89
  -9  -6  -2   90.19   60.29
  -9  -6  -2  118.29   60.29
  -9  -6  -2  148.99   47.70
   9  -6   2  162.48   64.49
  -9   6  -2   68.59   67.09
  -9   6  -2  112.99   55.09
  -9   6  -2   92.19   69.49
  -9   6  -2  143.79   61.09
 -10  -7   2   76.59   94.29
 -10  -7   2  199.88   65.89
 -10  -7   2   86.49   63.29
 -10   7   2  201.18   80.99
 -10   7   2   97.49   59.39
 -10   7   2  106.09   66.19
  -9  -7   2  866.81   93.79
  -9  -7   2  931.51  102.29
   9  -7  -2  887.61   76.69
  -9  -7   2  857.11  104.39
  -9  -7   2  739.23   86.79
  -9   7   2  575.64   94.59
  -9   7   2  729.83   91.79
  -9   7   2  669.83   80.69
  -9   7   2  615.54   92.19
   9   7  -2  648.84  105.19
  -9   7   2  574.44   98.09
  -8  -7   2   16.90   47.00
  -8  -7   2   44.50   41.00
   8  -7  -2   35.00   27.20
  -8  -7   2   27.00   56.89
  -8  -7   2   23.10   35.90
  -8  -7   2   96.89   49.10
   8  -7  -2  -15.60   54.49
   8  -7  -2  115.19   33.40
  -8   7   2   97.89   42.60
  -8   7   2   -3.00   43.60
  -8   7   2  101.59   55.49
  -8   7   2   28.40   32.20
  -8   7   2   11.30   44.60
   7  -7  -2 1317.27   98.39
   7  -7  -2 1343.67   99.79
  -7  -7   2 1365.06  111.39
  -7  -7   2 1363.06  105.49
  -7  -7   2 1352.66  117.09
   7   7  -2 1215.88  110.89
  -7   7   2 1229.38  100.89
  -7   7   2 1351.16  103.79
  -7   7   2 1070.29  112.69
  -7   7   2 1201.48  117.09
   6  -7  -2  332.77   42.60
  -6  -7   2  466.85   65.19
  -6  -7   2  368.96   53.49
  -6  -7   2  399.06   50.69
  -6  -7   2  426.96   61.39
   6  -7  -2  449.16   41.10
  -6   7   2  304.57   46.70
  -6   7   2  321.27   57.09
  -6   7   2  388.76   60.69
  -6   7   2  299.77   44.00
  -6   7   2  304.07   57.49
   6   7  -2  439.26   64.69
   5  -7  -2  520.55   40.70
  -5  -7   2  558.84   68.49
  -5  -7   2  472.05   61.29
   5  -7  -2  496.75   44.20
   5  -7  -2  528.45   65.09
  -5  -7   2  487.45   50.09
  -5   7   2  366.66   57.19
  -5   7   2  397.36   58.89
  -5   7   2  359.96   42.60
   5   7  -2  433.36   69.39
   5   7  -2  489.95   57.29
  -5   7   2  381.76   46.50
  -5   7   2  333.97   54.79
   4  -7  -2 1853.31  133.29
   4  -7  -2 1851.81  123.29
  -4  -7   2 1731.03  126.09
  -4  -7   2 1660.13  132.49
  -4  -7   2 1699.13  135.59
   4  -7  -2 1902.61  120.09
  -4   7   2 1786.32  124.69
  -4   7   2 1739.83  132.29
   4   7  -2 1741.63  136.69
  -4   7   2 1401.06  129.49
  -4   7   2 1777.42  121.49
  -4   7   2 1696.13  133.09
   4   7  -2 1654.53  128.19
  -3  -7   2  217.38   32.60
   3  -7  -2  183.68   24.20
  -3  -7   2  245.98   38.50
   3  -7  -2  303.27   39.00
   3  -7  -2  233.28   32.60
  -3   7   2  222.28   37.10
  -3   7   2  225.88   37.30
   3   7  -2  159.28   31.80
  -3   7   2  206.38   29.30
  -3   7   2  243.28   40.90
   3   7  -2  182.78   38.60
   2  -7  -2 2110.49  141.89
  -2  -7   2 2071.69  150.08
   2  -7  -2 2052.09  146.39
  -2  -7   2 2206.88  148.19
   2  -7  -2 2043.60  147.39
   2   7  -2 2168.08  150.38
  -2   7   2 1913.01  147.99
  -2   7   2 2162.78  149.69
  -2   7   2 2028.50  145.69
   2   7  -2 1871.61  150.68
   1  -7  -2 1807.12  132.29
   1  -7  -2 1747.03  128.19
  -1  -7   2 1729.73  134.29
  -1  -7   2 1739.83  132.19
  -1  -7   2 1797.22  136.29
   1  -7  -2 1781.52  131.09
   1   7  -2 1892.11  135.49
   1   7  -2 1949.30  134.99
  -1   7   2 1876.01  129.09
  -1   7   2 2026.00  131.99
   0  -7   2  737.83   62.69
   0  -7  -2  717.63   66.89
   0  -7  -2  751.32   61.09
   0  -7   2  785.82   69.09
   0  -7  -2  751.32   61.69
   0   7   2  778.92   62.59
   0   7  -2  791.72   70.89
   0   7  -2  737.03   67.99
   0   7   2  839.32   61.29
  -1  -7  -2 2871.41  202.78
   1  -7   2 2982.80  208.78
  -1  -7  -2 2880.51  206.38
   1  -7   2 3023.90  202.98
  -1  -7  -2 2927.81  203.78
   1  -7   2 3058.59  211.68
  -1   7  -2 3225.58  212.78
  -1   7  -2 3013.00  209.78
   1   7   2 3011.50  203.58
  -1   7  -2 2967.00  209.58
  -2  -7  -2   67.39   14.00
   2  -7   2   72.39   12.00
  -2  -7  -2   62.29   24.60
   2  -7   2   50.39   18.20
   2  -7   2   69.79   28.90
   2  -7   2   86.29   26.60
  -2   7  -2   19.50   25.30
  -2   7  -2   57.09   26.30
  -2   7  -2   19.00   28.50
   3  -7   2 2746.43  183.18
  -3  -7  -2 2463.75  178.88
   3  -7   2 2652.93  179.88
  -3  -7  -2 2669.63  185.48
  -3  -7  -2 2710.13  171.58
  -3   7  -2 2261.37  182.68
  -3   7  -2 2400.56  182.38
  -3   7  -2 2388.76  179.98
  -3   7  -2 2273.37  179.68
   4  -7   2  266.47   41.50
   4  -7   2  275.97   47.40
  -4  -7  -2  238.38   32.70
  -4  -7  -2  265.17   48.50
  -4  -7  -2  278.17   33.40
  -4  -7  -2  296.87   43.30
  -4   7  -2  297.57   48.40
  -4   7  -2  297.77   52.19
  -4   7  -2  266.37   46.70
   4   7   2  261.37   34.70
  -4   7  -2  278.47   48.20
   5  -7   2  367.36   57.49
  -5  -7  -2  335.07   43.00
  -5  -7  -2  415.86   51.99
  -5  -7  -2  386.66   60.29
  -5  -7  -2  362.96   53.59
   5  -7   2  407.66   54.89
  -5  -7  -2  300.27   41.40
  -5   7  -2  291.77   57.89
  -5   7  -2  339.47   54.09
  -5   7  -2  257.57   55.49
  -5   7  -2  329.07   54.09
   5   7   2  377.36   59.59
   5   7   2  283.07   42.70
   6  -7   2  937.21   84.89
  -6  -7  -2  854.31   81.59
  -6  -7  -2  674.03   86.69
  -6  -7  -2  806.32   74.29
  -6  -7  -2  845.02   72.19
  -6   7  -2  575.04   95.19
  -6   7  -2  952.50   90.29
  -6   7  -2  801.72   89.59
   6   7   2  915.01   76.09
  -6   7  -2  747.03   87.69
   7  -7   2   11.10   41.50
  -7  -7  -2   21.70   32.30
  -7  -7  -2  -22.90   50.49
  -7  -7  -2   55.39   33.00
   7  -7   2    1.10   48.60
  -7  -7  -2    0.90   35.50
  -7  -7  -2    1.00   40.80
  -7   7  -2   69.19   50.09
  -7   7  -2   21.60   48.30
  -7   7  -2   30.30   50.69
  -7   7  -2    4.20   40.90
  -8  -7  -2  415.36   79.89
   8  -7   2  448.66   85.49
  -8  -7  -2  635.24   73.79
  -8  -7  -2  491.45   72.09
   8  -7   2  377.76   63.69
  -8  -7  -2  409.86   73.79
  -8  -7  -2  501.85   63.89
   8   7   2  365.56   64.29
  -8   7  -2  238.88   62.59
  -8   7  -2  359.46   78.29
  -8   7  -2  298.87   72.19
  -9  -7  -2  417.96   75.89
  -9  -7  -2  359.86   71.89
   9  -7   2  205.48   68.09
  -9  -7  -2  361.66   68.49
  -9  -7  -2  413.76   61.59
  -9   7  -2  368.46   84.09
  -9   7  -2  407.36   87.79
  -9   7  -2  254.87   65.29
  -9   7  -2  288.97   64.59
  -9  -8   2   88.89   60.19
  -9  -8   2   86.79   48.80
  -9  -8   2   88.19   47.10
  -9  -8   2   40.30   56.99
   9  -8  -2  139.59   60.69
  -9   8   2   42.30   55.89
  -9   8   2  110.09   72.09
  -9   8   2   85.29   29.60
  -9   8   2   -2.20   53.49
  -9   8   2  124.89   50.79
   9   8  -2   25.40   61.99
  -8  -8   2 1340.07  126.79
  -8  -8   2 1466.35  120.99
   8  -8  -2 1448.26  108.49
   8  -8  -2 1593.94  133.79
  -8  -8   2 1409.76  139.09
   8  -8  -2 1394.76  102.89
  -8  -8   2 1390.16  114.99
  -8   8   2 1256.47  113.19
  -8   8   2 1193.48  105.19
  -8   8   2 1290.47  128.59
  -8   8   2 1191.18  133.19
   8   8  -2 1316.07  121.59
  -8   8   2 1170.78  123.49
   7  -8  -2   53.29   24.80
  -7  -8   2  107.59   36.40
   7  -8  -2   94.89   53.49
  -7  -8   2  -37.40   43.60
   7  -8  -2   66.09   25.30
  -7  -8   2   90.29   53.89
  -7  -8   2   93.79   40.30
  -7   8   2  110.79   31.30
  -7   8   2   51.19   48.40
  -7   8   2   97.89   48.20
  -7   8   2  115.39   51.49
   7   8  -2   67.39   40.40
  -7   8   2  134.49   29.80
   6  -8  -2 1045.90   74.89
   6  -8  -2  988.60   75.89
  -6  -8   2 1002.80   82.89
  -6  -8   2  981.70   85.69
  -6  -8   2  885.81   97.79
   6  -8  -2  988.90   95.89
  -6   8   2  953.20   79.09
  -6   8   2  928.11   77.79
  -6   8   2  783.42   95.19
  -6   8   2  880.81   93.49
   6   8  -2  968.20   90.79
  -5  -8   2  742.43   66.39
   5  -8  -2  743.83   54.99
   5  -8  -2  642.54   74.99
  -5  -8   2  642.54   77.49
   5  -8  -2  690.33   57.49
  -5   8   2  733.73   61.69
  -5   8   2  729.63   78.69
  -5   8   2  671.93   76.59
  -5   8   2  656.33   58.19
  -5   8   2  472.85   72.89
  -4  -8   2   22.80   25.20
  -4  -8   2   15.90   30.00
   4  -8  -2   24.50   18.80
  -4  -8   2   16.20   35.20
   4  -8  -2  -17.60   49.10
   4  -8  -2   44.20   15.00
  -4   8   2   69.89   33.30
   4   8  -2    9.50   25.20
  -4   8   2   38.10   30.80
  -4   8   2   57.49   32.90
  -3  -8   2 1615.44  113.89
   3  -8  -2 1497.35  112.29
   3  -8  -2 1608.64  118.09
  -3  -8   2 1575.54  119.89
   3  -8  -2 1352.76  107.29
  -3   8   2 1534.35  119.49
  -3   8   2 1567.64  121.69
  -3   8   2 1528.55  116.99
   2  -8  -2  133.19   27.50
  -2  -8   2  153.18   32.30
   2  -8  -2  140.39   22.90
  -2  -8   2  152.18   31.60
   2  -8  -2  143.39   29.50
  -2   8   2  209.18   36.10
   2   8  -2  241.58   36.20
   2   8  -2  194.38   38.90
  -2   8   2  153.18   33.90
  -2   8   2  174.68   30.10
   1  -8  -2  960.90   79.69
  -1  -8   2  979.50   81.69
  -1  -8   2  944.01   82.59
   1  -8  -2  933.11   74.99
  -1  -8   2  996.00   80.39
   1  -8  -2  958.00   78.09
   1   8  -2 1033.70   82.09
  -1   8   2 1008.00   76.29
  -1   8   2 1037.60   79.79
   0  -8  -2 2021.10  150.58
   0  -8  -2 2069.79  146.49
   0  -8   2 2123.79  152.18
   0  -8   2 2046.30  146.89
   0  -8  -2 2073.59  146.79
   0   8  -2 2071.49  151.68
   0   8  -2 2017.10  154.88
   0   8   2 2110.49  147.29
   0   8   2 2150.38  146.49
   1  -8   2   -0.60   21.50
   1  -8   2   -0.10   25.60
  -1  -8  -2   12.90   16.20
   1  -8   2   -4.80   14.80
  -1  -8  -2   -3.20   16.10
  -1  -8  -2    9.40   18.70
  -1   8  -2    1.80   24.70
  -1   8  -2    7.90   25.90
  -1   8  -2   26.50   24.90
   1   8   2   12.60   20.80
   2  -8   2 3194.28  221.28
  -2  -8  -2 3141.69  217.68
  -2  -8  -2 3083.59  210.18
   2  -8   2 3178.08  209.48
   2  -8   2 3331.77  218.38
   2  -8   2 3305.67  209.28
  -2   8  -2 2936.51  219.18
  -2   8  -2 2882.91  221.18
  -2   8  -2 2846.12  218.48
  -3  -8  -2  288.27   42.50
   3  -8   2  297.07   45.90
  -3  -8  -2  337.37   31.90
  -3   8  -2  255.97   43.90
  -3   8  -2  297.47   47.50
  -3   8  -2  230.78   48.40
  -4  -8  -2  994.90   93.79
   4  -8   2  927.21   81.39
   4  -8   2  888.31   86.59
  -4  -8  -2  915.01   84.19
  -4  -8  -2  932.91   70.89
  -4  -8  -2  999.70   71.29
  -4   8  -2  852.61   84.19
  -4   8  -2  891.31   85.39
  -4   8  -2  746.53   87.59
  -4   8  -2  818.72   90.69
  -5  -8  -2 1035.10  107.39
  -5  -8  -2 1034.60   88.09
   5  -8   2 1192.38   99.39
  -5  -8  -2 1077.29  101.69
  -5  -8  -2 1137.29   89.89
  -5   8  -2 1158.78  102.89
  -5   8  -2 1103.39  107.09
  -5   8  -2 1371.66  106.79
  -5   8  -2 1111.39  108.59
   5   8   2 1215.48   90.79
  -6  -8  -2   39.20   28.70
  -6  -8  -2   23.00   34.30
  -6  -8  -2   63.49   50.69
  -6  -8  -2   54.59   30.20
   6  -8   2  103.89   43.20
  -6   8  -2   45.90   47.00
   6   8   2   44.20   29.20
  -6   8  -2   32.10   41.40
  -6   8  -2   16.60   39.20
  -6   8  -2   34.90   52.39
  -7  -8  -2  784.02  101.09
   7  -8   2  807.62  100.49
  -7  -8  -2  815.72   76.99
   7  -8   2  859.71   90.49
  -7  -8  -2  881.11   79.29
  -7  -8  -2  761.32   85.29
  -7  -8  -2  911.31   98.69
  -7   8  -2  628.54  101.09
  -7   8  -2  712.93   97.89
  -7   8  -2  846.62  110.09
  -7   8  -2  875.11   95.09
  -8  -8  -2  218.48   52.19
  -8  -8  -2  189.98   58.69
   8  -8   2  158.38   55.09
  -8  -8  -2  250.97   86.39
  -8  -8  -2  174.78   49.50
  -8  -8  -2  203.18   44.40
  -8   8  -2  187.58   70.39
  -8   8  -2  202.78   58.59
   8   8   2  261.17   57.79
  -8   8  -2   95.29   58.59
  -8   8  -2   89.29   72.69
  -9  -8  -2  304.67   71.59
  -9  -8  -2  242.48   58.89
   9  -8   2  136.69   70.09
  -9  -8  -2  404.86   78.89
  -9  -8  -2  357.56   61.09
  -9   8  -2  222.68   70.19
  -9   8  -2  221.18   67.49
  -9   8  -2  252.87   87.89
  -9   8  -2  227.68   87.99
  -9  -9   2  590.54   87.19
  -9  -9   2  703.93  100.79
  -9  -9   2  552.44   79.09
  -9  -9   2  496.35   78.09
   9   9  -2  723.73  100.69
  -9   9   2  540.35   92.09
  -9   9   2  689.33   94.19
  -9   9   2  499.65   97.39
  -8  -9   2   13.30   40.30
  -8  -9   2   -9.70   47.20
   8  -9  -2   23.00   24.10
   8  -9  -2   30.50   33.20
  -8  -9   2  -24.50   53.29
  -8   9   2   44.00   38.90
  -8   9   2   -1.00   53.19
  -8   9   2  -22.30   47.00
  -8   9   2   27.50   60.59
   8   9  -2   61.39   55.79
  -7  -9   2 1178.18  112.79
   7  -9  -2 1138.69   91.79
   7  -9  -2 1296.67   90.19
  -7  -9   2 1125.59  103.69
  -7  -9   2 1180.48   98.59
   7  -9  -2 1294.07  114.09
  -7  -9   2 1130.79  117.69
  -7   9   2 1070.89   92.69
  -7   9   2 1006.30  111.49
  -7   9   2 1042.00  116.39
  -7   9   2  895.81  112.79
  -6  -9   2  250.77   45.40
   6  -9  -2  230.58   35.40
   6  -9  -2  282.77   55.29
   6  -9  -2  252.07   34.90
  -6  -9   2  222.28   55.29
  -6  -9   2  267.97   43.40
  -6   9   2  242.08   35.10
  -6   9   2  147.29   49.80
  -6   9   2  365.06   63.89
  -6   9   2  183.78   50.39
   6   9  -2  137.09   45.60
   5  -9  -2  647.74   54.49
  -5  -9   2  657.23   64.19
   5  -9  -2  661.13   51.59
   5  -9  -2  638.54   75.19
  -5  -9   2  505.35   73.79
   5   9  -2  521.45   68.39
  -5   9   2  545.05   73.09
  -5   9   2  547.35   77.49
  -5   9   2  644.34   74.79
   4  -9  -2 1557.84  124.49
  -4  -9   2 1421.46  112.99
   4  -9  -2 1555.74  108.79
  -4  -9   2 1411.16  120.69
   4  -9  -2 1608.54  105.59
  -4  -9   2 1442.86  122.99
  -4   9   2 1348.37  117.99
  -4   9   2 1441.76  119.39
  -4   9   2 1407.86  122.59
   3  -9  -2   52.39   24.20
   3  -9  -2   27.10   18.90
  -3  -9   2   84.49   28.40
   3  -9  -2   52.99   30.80
  -3   9   2   37.60   30.40
  -3   9   2   16.70   32.20
  -3   9   2   32.40   28.90
  -2  -9   2 1567.44  128.29
  -2  -9   2 1506.25  120.99
   2  -9  -2 1577.64  119.79
  -2  -9   2 1692.23  123.89
   2  -9  -2 1502.25  115.29
   2  -9  -2 1672.73  122.89
   2   9  -2 1546.55  123.99
  -2   9   2 1699.53  120.49
  -2   9   2 1620.24  123.69
   2   9  -2 1798.42  125.39
  -2   9   2 1601.04  124.09
   1  -9  -2  840.72   63.09
  -1  -9   2  751.92   66.99
  -1  -9   2  827.22   72.39
  -1  -9   2  814.82   73.39
   1  -9  -2  774.92   68.99
   1  -9  -2  796.62   66.79
  -1   9   2  734.83   67.69
  -1   9   2  670.73   64.49
   1   9  -2  603.34   66.69
   1   9  -2  614.14   68.59
   0  -9   2  208.88   31.60
   0  -9  -2  194.28   37.60
   0  -9  -2  249.28   35.50
   0  -9   2  186.68   37.70
   0  -9  -2  214.78   32.60
   0  -9   2  246.38   38.90
   0   9  -2  243.28   41.10
   0   9  -2  323.27   46.40
   0   9   2  274.57   35.40
   0   9   2  217.38   34.70
   1  -9   2 2581.24  182.58
  -1  -9  -2 2489.45  176.28
   1  -9   2 2575.04  185.88
  -1  -9  -2 2536.95  180.58
   1  -9   2 2560.54  176.38
  -1  -9  -2 2535.45  177.48
  -1   9  -2 2560.44  183.08
   1   9   2 2546.75  177.48
  -1   9  -2 2484.25  184.68
   2  -9   2  133.79   20.10
  -2  -9  -2  103.09   31.40
  -2  -9  -2   50.79   59.49
   2  -9   2  111.79   31.20
  -2  -9  -2  101.29   20.70
   2  -9   2  136.89   21.40
  -2   9  -2  144.69   36.90
  -2   9  -2  113.49   34.70
  -2   9  -2  142.19   39.20
   3  -9   2 2007.00  124.29
   3  -9   2 1917.51  147.69
  -3  -9  -2 1886.11  141.29
  -3  -9  -2 1987.90  153.18
   3  -9   2 1883.31  139.99
   3  -9   2 1845.82  124.89
  -3  -9  -2 1993.60  130.69
  -3   9  -2 1701.73  141.59
  -3   9  -2 1707.73  141.29
  -3   9  -2 1519.55  144.99
  -4  -9  -2  690.03   60.69
   4  -9   2  753.32   74.39
  -4  -9  -2  644.34   74.09
  -4  -9  -2  733.53   62.19
  -4   9  -2  772.92   85.69
  -4   9  -2  776.22   78.49
  -4   9  -2  785.32   77.59
  -5  -9  -2  245.38   35.00
  -5  -9  -2  226.28   35.00
  -5  -9  -2  127.59   44.90
  -5   9  -2  143.59   50.99
  -5   9  -2  161.38   46.30
  -5   9  -2  281.27   55.79
  -6  -9  -2 1202.78  111.79
   6  -9   2 1006.60  128.29
  -6  -9  -2 1093.69  119.29
  -6  -9  -2 1292.67  108.49
  -6  -9  -2 1177.08   98.59
  -6  -9  -2 1247.28   97.59
   6  -9   2 1412.06  114.29
  -6   9  -2 1266.97  117.79
  -6   9  -2 1254.97  114.29
  -6   9  -2 1275.77  125.09
   6   9   2 1194.88  101.09
  -6   9  -2 1224.28  121.99
  -7  -9  -2   29.80   34.00
  -7  -9  -2   41.60   61.89
  -7  -9  -2   22.60   38.80
  -7  -9  -2   -6.20   34.40
   7  -9   2   17.10   46.50
  -7  -9  -2  -37.30   44.30
   7  -9   2  -59.69   57.29
  -7   9  -2   29.70   59.19
  -7   9  -2   14.10   48.20
   7   9   2   45.90   48.00
  -7   9  -2  121.59   63.69
  -7   9  -2   -4.30   49.70
   8  -9   2  533.85   78.99
  -8  -9  -2  804.52   78.99
  -8  -9  -2  678.63   84.49
  -8  -9  -2  560.64   90.69
  -8  -9  -2  631.24   79.19
  -8   9  -2  672.93   93.09
  -8   9  -2  529.75   99.09
  -8   9  -2  680.83  100.89
  -8   9  -2  549.15   88.79
   8   9   2  686.23   94.59
  -9 -10   2   95.59   67.49
  -9 -10   2   18.10   43.50
  -9 -10   2   64.49   63.39
  -9  10   2   16.40   33.50
  -9  10   2   21.30   54.59
  -9  10   2   -1.30   57.59
  -9  10   2   57.79   78.69
  -8 -10   2  622.44   90.39
  -8 -10   2  782.02   80.19
   8 -10  -2  650.23   58.39
   8 -10  -2  835.92   74.09
  -8 -10   2  781.72  104.39
   8  10  -2  479.45   81.69
  -8  10   2  667.73   93.29
  -8  10   2  790.32  116.39
  -8  10   2  705.03   77.89
  -7 -10   2  180.38   51.49
   7 -10  -2  199.78   62.89
   7 -10  -2  181.58   32.10
  -7 -10   2  150.58   59.79
  -7 -10   2  194.18   67.19
  -7 -10   2   82.49   40.10
   7 -10  -2  189.08   28.60
  -7  10   2  209.78   58.39
  -7  10   2   92.99   50.29
  -7  10   2  172.68   63.99
  -7  10   2  196.28   36.70
   6 -10  -2  584.44   82.89
  -6 -10   2  686.23   84.99
   6 -10  -2  650.43   58.69
  -6 -10   2  627.64   71.49
   6 -10  -2  666.73   56.39
  -6 -10   2  707.63   68.99
  -6  10   2  637.74   85.39
   6  10  -2  506.35   73.49
  -6  10   2  648.04   88.99
  -6  10   2  650.03   80.49
   5 -10  -2 1197.48  112.39
  -5 -10   2  981.40  108.79
   5 -10  -2 1290.77   87.99
   5 -10  -2 1231.88   89.89
  -5 -10   2 1211.48   99.09
  -5  10   2 1128.79  107.69
  -5  10   2 1131.49  109.49
  -5  10   2 1158.68  112.89
   4 -10  -2  228.48   34.30
  -4 -10   2  198.28   49.99
  -4 -10   2  284.37   40.80
   4 -10  -2  240.38   49.70
   4 -10  -2  269.47   34.30
  -4 -10   2  193.88   49.10
  -4  10   2  210.68   48.20
  -4  10   2  257.87   48.20
  -4  10   2  285.67   55.49
  -3 -10   2 2244.18  155.28
   3 -10  -2 2156.08  158.88
   3 -10  -2 1832.22  151.38
   3 -10  -2 2135.89  148.29
  -3 -10   2 2290.87  164.38
  -3  10   2 1993.70  158.28
  -3  10   2 2077.29  154.98
  -3  10   2 2009.90  158.58
   3  10  -2 2102.89  158.78
   2 -10  -2  314.07   46.00
  -2 -10   2  404.26   57.09
   2 -10  -2  335.37   41.00
  -2 -10   2  312.17   50.49
  -2 -10   2  319.57   47.60
   2 -10  -2  362.16   50.09
   2  10  -2  361.76   55.09
  -2  10   2  335.67   46.70
   2  10  -2  340.27   52.09
  -2  10   2  393.96   51.69
   1 -10  -2 1063.09   86.29
   1 -10  -2 1154.08   91.89
  -1 -10   2 1201.68   99.39
  -1 -10   2 1006.60   96.29
  -1 -10   2 1156.98   93.39
   1 -10  -2 1085.99   87.59
   1 -10  -2 1117.79   94.09
   1  10  -2 1135.29   94.89
  -1  10   2 1207.48   93.49
   1  10  -2 1088.09   95.49
  -1  10   2 1095.69   92.49
   0 -10  -2 1586.34  112.79
   0 -10   2 1497.05  117.09
   0 -10  -2 1599.94  113.19
   0 -10   2 1610.24  113.19
   0 -10   2 1563.84  119.29
   0 -10  -2 1517.65  119.29
   0  10  -2 1373.96  116.79
   0  10   2 1271.07  112.39
   0  10   2 1416.96  111.69
   0  10  -2 1389.26  117.79
   1 -10   2  407.56   61.79
  -1 -10  -2  355.86   48.80
   1 -10   2  328.87   41.60
   1 -10   2  346.97   51.29
  -1 -10  -2  367.76   43.20
  -1 -10  -2  320.27   42.80
   1  10   2  348.97   50.09
  -1  10  -2  354.26   51.59
  -1  10  -2  338.67   54.49
   2 -10   2 2543.35  177.68
  -2 -10  -2 2752.52  186.68
   2 -10   2 2736.33  177.78
  -2 -10  -2 2598.74  178.18
  -2 -10  -2 2718.13  195.98
   2 -10   2 2714.53  186.68
   2 -10   2 2744.23  193.88
  -2  10  -2 2307.17  190.38
  -2  10  -2 2222.58  186.88
  -2  10  -2 2354.46  188.48
  -3 -10  -2  236.38   32.80
  -3 -10  -2  213.68   49.80
   3 -10   2  213.58   22.70
   3 -10   2  161.48   39.70
   3 -10   2  219.08   48.60
  -3 -10  -2  185.18   41.30
  -3  10  -2  252.77   49.40
  -3  10  -2  200.48   50.99
  -3  10  -2  209.38   43.70
   4 -10   2  704.63   74.99
  -4 -10  -2  668.83   57.09
  -4 -10  -2  554.74   75.19
  -4  10  -2  522.35   81.49
  -4  10  -2  607.94   73.39
  -4  10  -2  609.64   74.89
  -5 -10  -2 1214.28   95.19
  -5 -10  -2 1137.69  113.69
   5 -10   2 1315.47  110.09
  -5  10  -2 1187.28  112.99
  -5  10  -2 1301.87  110.19
  -5  10  -2 1032.50  114.19
  -6 -10  -2   79.39   54.79
  -6 -10  -2   12.90   47.10
  -6 -10  -2   78.59   32.70
   6 -10   2  160.98   58.39
  -6 -10  -2   52.59   40.20
   6 -10   2  104.29   48.40
  -6 -10  -2   83.09   33.40
  -6  10  -2   52.89   48.50
  -6  10  -2  105.69   58.29
  -6  10  -2   99.69   55.79
  -6  10  -2   74.09   58.89
   7 -10   2  792.92   98.09
  -7 -10  -2  687.93   99.79
  -7 -10  -2  823.32   85.89
  -7 -10  -2  757.32   79.49
  -7 -10  -2  644.04   77.39
  -7  10  -2  957.70   97.49
  -7  10  -2  731.43  104.19
  -7  10  -2  822.82  108.19
  -7  10  -2  880.31  110.59
  -8 -10  -2  177.68   55.09
  -8 -10  -2   70.39   52.89
  -8 -10  -2  211.38   54.69
   8 -10   2  174.18   58.59
  -8 -10  -2   88.79   64.59
  -8  10  -2   14.90   55.59
  -8  10  -2   31.00   75.09
  -8  10  -2   49.70   54.49
   8  10   2  165.98   56.59
  -8 -11   2  -19.60   58.69
  -8 -11   2   97.19   40.90
  -8 -11   2  111.79   56.59
   8 -11  -2   19.40   33.40
   8  11  -2  120.39   68.19
  -8  11   2   38.60   69.29
  -8  11   2   13.50   48.70
  -8  11   2   12.50   63.79
  -7 -11   2  543.15   67.99
   7 -11  -2  522.65   50.49
   7 -11  -2  547.45   57.99
  -7 -11   2  619.24   87.69
  -7  11   2  498.05   86.89
  -7  11   2  457.35   76.49
  -7  11   2  513.55   89.49
  -6 -11   2 1018.30  115.49
   6 -11  -2 1103.29   85.09
  -6 -11   2 1011.40   98.29
   6 -11  -2 1185.58  115.59
   6 -11  -2 1132.49   84.39
  -6 -11   2 1094.89  111.69
  -6  11   2 1008.50  108.49
  -6  11   2  863.01  111.99
  -6  11   2 1075.99  108.59
   5 -11  -2  362.86   62.49
  -5 -11   2  449.95   60.89
   5 -11  -2  427.56   43.90
   5 -11  -2  403.36   45.90
  -5 -11   2  380.66   66.09
  -5  11   2  520.45   71.29
  -5  11   2  365.36   68.89
  -5  11   2  404.16   65.19
  -4 -11   2 1524.65  121.69
  -4 -11   2 1550.44  135.49
   4 -11  -2 1639.44  119.69
   4 -11  -2 1736.13  135.29
  -4 -11   2 1427.96  133.19
   4 -11  -2 1661.43  116.09
  -4  11   2 1582.44  137.09
  -4  11   2 1480.55  129.69
  -4  11   2 1549.14  128.69
  -3 -11   2   28.40   39.50
  -3 -11   2   27.00   37.50
  -3 -11   2   25.10   39.20
   3 -11  -2    2.30   29.00
   3 -11  -2   -6.30   23.60
  -3 -11   2   49.60   30.60
   3 -11  -2    4.80   34.50
  -3  11   2  -20.70   34.90
   3  11  -2   12.40   33.70
  -3  11   2   21.40   33.90
  -2 -11   2 2449.05  187.98
  -2 -11   2 2512.75  193.88
   2 -11  -2 2569.34  184.88
  -2 -11   2 2623.24  187.58
   2 -11  -2 2502.65  180.38
   2  11  -2 2449.66  188.58
  -2  11   2 2676.73  188.98
  -2  11   2 2507.25  184.28
   2  11  -2 2756.52  190.28
  -1 -11   2 1035.40   91.59
   1 -11  -2 1121.49   89.19
  -1 -11   2 1012.90   90.79
  -1 -11   2 1020.20   96.49
   1 -11  -2 1076.69   84.09
   1 -11  -2 1039.60   84.29
   1 -11  -2 1059.19   90.89
   1  11  -2  903.01   93.49
   1  11  -2  849.12   89.39
  -1  11   2  980.10   88.99
  -1  11   2 1000.30   85.69
   0 -11   2  562.44   63.19
   0 -11  -2  738.93   66.99
   0 -11  -2  590.44   68.99
   0 -11  -2  606.14   65.29
   0 -11  -2  679.93   64.89
   0 -11   2  687.43   74.69
   0  11  -2  616.44   73.09
   0  11   2  640.54   67.89
   0  11  -2  614.84   70.39
   0  11   2  687.23   64.49
   1 -11   2 1643.64  127.29
  -1 -11  -2 1453.25  125.29
   1 -11   2 1614.44  115.09
   1 -11   2 1576.04  123.89
  -1 -11  -2 1531.25  119.69
  -1 -11  -2 1638.74  130.49
  -1 -11  -2 1599.44  117.19
  -1 -11  -2 1468.65  115.49
  -1  11  -2 1371.96  123.29
  -1  11  -2 1533.15  124.09
   1  11   2 1320.77  122.09
  -2 -11  -2  -21.00   39.60
  -2 -11  -2   22.80   26.70
   2 -11   2   59.79   40.40
   2 -11   2    9.70   31.30
   2 -11   2  -15.50   21.20
   2 -11   2   51.19   21.40
  -2 -11  -2   33.00   31.10
  -2 -11  -2   46.20   23.00
  -2  11  -2   11.10   37.90
  -2  11  -2   87.99   40.80
   3 -11   2 1202.88   84.19
   3 -11   2 1057.99  107.09
   3 -11   2 1246.78   82.79
  -3 -11  -2 1251.47  103.09
  -3 -11  -2 1225.48  112.99
  -3 -11  -2 1215.28   89.09
   3 -11   2  998.40  135.49
  -3  11  -2  977.20  104.29
  -3  11  -2 1086.09  109.69
  -3  11  -2 1039.70  103.09
  -4 -11  -2  388.96   48.20
   4 -11   2  481.65   70.29
  -4 -11  -2  281.57   57.39
  -4  11  -2  496.85   67.69
  -4  11  -2  448.06   68.39
  -4  11  -2  522.45   75.69
   5 -11   2  327.07   98.99
   5 -11   2  308.77   57.89
  -5 -11  -2  355.46   45.50
  -5 -11  -2  365.96   49.30
  -5 -11  -2  367.26   58.39
  -5  11  -2  271.57   59.79
  -5  11  -2  271.37   58.79
  -5  11  -2  263.77   62.19
  -6 -11  -2  971.70  112.49
  -6 -11  -2  989.60   91.09
  -6 -11  -2  779.12   99.19
   6 -11   2  920.21  100.19
  -6 -11  -2  875.51   82.39
  -6 -11  -2  882.61   81.39
   6 -11   2  970.00  111.69
  -6  11  -2  954.40  107.29
  -6  11  -2  883.91  108.59
  -6  11  -2  842.32   99.19
  -7 -11  -2   65.49   42.20
   7 -11   2   95.29   55.39
  -7 -11  -2   16.00   54.69
  -7 -11  -2   61.39   38.90
  -7 -11  -2   34.30   45.40
  -7  11  -2   12.20   49.20
  -7  11  -2  -18.60   56.29
  -8 -11  -2  342.57   61.89
   8 -11   2  321.17   71.29
  -8 -11  -2  401.46   67.29
  -8 -11  -2  268.27   64.09
  -8 -11  -2  328.67   75.79
  -8  11  -2  398.76   84.99
  -8  11  -2  279.87   71.49
  -8  11  -2  413.46   90.59
  -8  11  -2  344.77   94.19
  -8 -12   2  421.46   63.89
  -8 -12   2  435.66   80.59
  -8 -12   2  479.25   79.39
  -8  12   2  333.87   75.19
  -8  12   2  368.06   82.99
  -8  12   2  424.26   93.99
  -7 -12   2  343.97   56.49
   7 -12  -2  268.57   39.70
  -7 -12   2  383.36   76.79
  -7 -12   2  302.97   57.79
   7 -12  -2  299.27   37.70
  -7  12   2  194.78   61.99
  -7  12   2  277.47   68.59
  -7  12   2  330.67   76.69
  -6 -12   2  287.07   58.39
   6 -12  -2  383.66   42.20
  -6 -12   2  360.86   73.19
   6 -12  -2  281.87   73.59
  -6 -12   2  226.48   61.99
   6 -12  -2  299.97   43.40
  -6  12   2  372.46   78.19
  -6  12   2  311.77   65.79
  -6  12   2  359.26   71.69
   5 -12  -2 1465.95  131.19
   5 -12  -2 1486.65  108.89
  -5 -12   2 1377.76  135.49
  -5 -12   2 1469.45  121.49
  -5 -12   2 1440.86  133.29
   5 -12  -2 1427.06  109.99
  -5  12   2 1610.94  140.29
  -5  12   2 1524.55  128.59
  -5  12   2 1525.65  132.29
   4 -12  -2  116.19   33.10
  -4 -12   2  147.59   58.49
   4 -12  -2   86.69   29.50
  -4 -12   2  170.78   43.00
  -4 -12   2   94.69   48.50
   4 -12  -2  159.18   53.79
  -4  12   2   71.49   45.00
  -4  12   2  144.09   46.90
  -3 -12   2 1678.03  144.59
  -3 -12   2 1851.21  134.69
   3 -12  -2 1577.94  130.29
  -3 -12   2 1533.85  141.99
   3 -12  -2 1616.24  137.49
  -3 -12   2 1723.23  140.09
   3 -12  -2 1658.63  125.79
  -3  12   2 1717.83  137.79
  -3  12   2 1693.63  134.09
   2 -12  -2  353.36   57.09
   2 -12  -2  182.58   37.10
  -2 -12   2  252.17   48.30
   2 -12  -2  240.08   44.70
  -2 -12   2  224.38   50.49
  -2 -12   2  280.57   56.79
   2  12  -2  245.78   51.29
  -2  12   2  304.57   52.89
   2  12  -2  325.37   56.89
  -2  12   2  303.87   48.10
   1 -12  -2 1249.38  102.39
  -1 -12   2 1151.38  109.99
   1 -12  -2 1289.77  102.19
  -1 -12   2 1246.98  112.69
  -1 -12   2 1232.98  112.69
   1 -12  -2 1294.87  107.19
   1 -12  -2 1237.38  114.29
  -1  12   2 1351.86  104.89
   1  12  -2 1220.68  111.19
  -1  12   2 1298.07  108.59
   1  12  -2 1341.57  110.49
   0 -12   2  828.72   88.49
   0 -12  -2  874.21   88.19
   0 -12   2  860.41   90.69
   0 -12  -2  848.52   80.39
   0 -12  -2  925.61   84.49
   0 -12  -2  846.32   82.29
   0 -12   2  905.71   81.79
   0  12   2  919.91   83.79
   0  12   2  902.71   79.99
   0  12  -2  818.32   89.29
   0  12  -2  835.92   89.59
  -1 -12  -2  145.69   35.10
  -1 -12  -2  149.49   37.80
  -1 -12  -2  104.99   34.40
   1 -12   2  157.88   41.40
  -1 -12  -2  187.88   53.09
  -1 -12  -2  110.79   44.90
   1 -12   2  143.79   33.40
   1 -12   2  231.98   50.39
   1  12   2  181.58   39.60
  -1  12  -2  156.68   46.40
  -1  12  -2  183.48   50.19
  -2 -12  -2 1207.28   99.89
   2 -12   2 1171.68  107.99
   2 -12   2 1305.97  115.39
   2 -12   2 1213.08   96.09
  -2 -12  -2 1229.68  116.19
  -2 -12  -2 1262.77   96.79
   2 -12   2 1312.57   95.79
  -2 -12  -2 1235.88  106.99
  -2  12  -2 1214.58  116.49
  -2  12  -2 1151.68  111.39
   3 -12   2  130.49   46.00
   3 -12   2  112.19   21.70
  -3 -12  -2  133.89   53.59
   3 -12   2  139.99   49.70
   3 -12   2  147.69   23.60
  -3 -12  -2  147.99   30.50
  -3 -12  -2  105.19   43.90
  -3  12  -2   78.19   46.80
  -3  12  -2  165.18   50.79
   4 -12   2  667.93   91.09
  -4 -12  -2  542.35   84.99
  -4 -12  -2  605.54   95.89
   4 -12   2  765.72   86.99
  -4 -12  -2  567.04   60.79
  -4  12  -2  586.64   88.29
  -4  12  -2  596.54   78.49
  -4  12  -2  603.14   81.59
  -5 -12  -2 1101.09  106.89
  -5 -12  -2 1241.58   90.89
  -5 -12  -2 1056.29  126.19
   5 -12   2 1113.29  124.29
  -5 -12  -2 1156.48   90.09
   5 -12   2 1047.30  108.59
  -5  12  -2  771.72  107.29
  -5  12  -2  953.60  109.59
  -5  12  -2  854.21  105.59
  -6 -12  -2   64.59   35.00
  -6 -12  -2  116.59   37.90
   6 -12   2  -15.00   53.79
  -6 -12  -2   91.69   52.79
  -6  12  -2   36.80   50.39
  -6  12  -2   25.10   59.29
  -6  12  -2   88.89   61.19
  -7 -12  -2  682.13  100.49
   7 -12   2  556.84   82.39
  -7 -12  -2  542.75   81.89
  -7 -12  -2  645.84   78.79
  -7 -12  -2  777.22   80.79
  -7  12  -2  613.64   91.69
  -7  12  -2  469.85   88.29
  -7  12  -2  531.05   94.09
  -7 -13   2  422.36   72.79
  -7 -13   2  584.94   71.79
  -7 -13   2  379.16   86.19
  -7  13   2  417.46   78.89
  -7  13   2  489.95   91.89
  -7  13   2  431.86   81.39
  -6 -13   2  342.47   75.49
   6 -13  -2  541.25   55.99
  -6 -13   2  480.85   80.59
   6 -13  -2  568.44   52.49
  -6  13   2  542.25   91.29
  -6  13   2  551.64   86.29
  -6  13   2  415.56   73.69
   5 -13  -2  219.18   36.30
   5 -13  -2  292.07   44.30
  -5 -13   2  289.77   72.99
  -5 -13   2  289.37   68.79
   5 -13  -2  282.57   64.59
  -5  13   2  189.18   54.99
  -5  13   2  312.17   64.69
   4 -13  -2 1211.58  104.59
  -4 -13   2 1425.96  124.99
   4 -13  -2 1217.28  123.89
  -4 -13   2 1363.16  131.69
  -4 -13   2 1224.18  125.99
   4 -13  -2 1327.07  108.29
  -4 -13   2 1371.46  115.69
  -4  13   2 1350.66  119.69
  -4  13   2 1454.15  123.49
  -3 -13   2  -53.49   47.40
  -3 -13   2   91.59   49.60
  -3 -13   2   -1.20   40.10
  -3 -13   2   -7.30   47.60
   3 -13  -2   15.00   43.60
   3 -13  -2  -38.90   31.90
   3 -13  -2  -34.30   29.10
  -3  13   2   13.00   37.60
  -3  13   2   79.09   45.20
   2 -13  -2 1198.18  102.79
  -2 -13   2 1325.17  114.79
   2 -13  -2 1291.77  114.89
  -2 -13   2 1199.18  115.89
  -2 -13   2 1136.49  122.89
   2 -13  -2 1195.38  107.29
  -2  13   2 1298.57  109.09
  -2  13   2 1370.66  114.19
   2  13  -2 1351.36  115.99
  -1 -13   2  414.86   63.99
   1 -13  -2  387.76   57.19
   1 -13  -2  605.04   77.29
   1 -13  -2  448.66   61.09
  -1 -13   2  439.36   67.19
   1 -13  -2  447.36   61.49
  -1 -13   2  585.74   74.29
  -1 -13   2  372.06   64.69
  -1  13   2  475.95   63.49
   1  13  -2  455.25   67.79
   1  13  -2  447.76   69.29
  -1  13   2  405.96   59.79
   0 -13   2  231.08   53.19
   0 -13  -2  243.38   42.90
   0 -13  -2  327.67   62.09
   0 -13   2  230.18   52.89
   0 -13   2  296.27   53.59
   0 -13  -2  248.58   55.39
   0 -13  -2  218.48   80.39
   0 -13  -2  172.58   49.70
   0  13  -2  368.76   61.69
   0  13   2  328.97   49.80
   0  13   2  260.67   49.20
   0  13  -2  355.86   59.49
  -1 -13  -2  535.75   70.99
   1 -13   2  617.34   65.89
  -1 -13  -2  582.14   87.29
  -1 -13  -2  555.14   82.09
  -1 -13  -2  521.05   72.09
  -1 -13  -2  564.84   65.69
   1 -13   2  553.84   76.39
   1 -13   2  650.23   87.89
   1  13   2  791.72   72.79
  -1  13  -2  788.42   83.59
  -1  13  -2  816.92   83.59
  -2 -13  -2   90.89   50.29
  -2 -13  -2   38.10   35.10
  -2 -13  -2   48.40   30.00
   2 -13   2   16.80   39.30
  -2 -13  -2   43.00   39.30
   2 -13   2   63.49   49.99
   2 -13   2   86.49   29.70
   2 -13   2   74.89   30.30
  -2  13  -2   67.89   44.10
  -2  13  -2    5.60   43.50
   3 -13   2  752.32   61.99
  -3 -13  -2  740.13   76.89
   3 -13   2  765.52   63.79
  -3 -13  -2  680.53   85.69
   3 -13   2  667.73   89.19
  -3 -13  -2  694.13  100.29
  -3 -13  -2  750.12   69.59
   3 -13   2  684.03   92.19
  -3  13  -2  857.71   90.99
  -3  13  -2  909.01   89.29
  -4 -13  -2  679.13   82.59
   4 -13   2  689.53   95.59
  -4 -13  -2  598.74   63.79
   4 -13   2  576.44   88.29
  -4 -13  -2  553.14   87.19
  -4  13  -2  614.64   90.49
  -4  13  -2  647.74   83.69
  -5 -13  -2  195.98   41.80
  -5 -13  -2  159.58   58.49
  -5 -13  -2  180.88   38.80
   5 -13   2  122.69   59.09
  -5  13  -2   89.09   59.79
  -5  13  -2  274.77   60.59
  -5  13  -2  253.57   61.99
   6 -13   2  562.94  114.49
  -6 -13  -2  886.81   82.59
  -6 -13  -2  918.91   92.19
  -6 -13  -2 1013.50  110.49
  -6  13  -2  773.92  103.89
  -6  13  -2  585.54   96.39
  -6  13  -2  763.42  108.99
  -7 -13  -2   89.09   49.00
  -7 -13  -2   15.20   62.99
  -7 -13  -2   43.90   50.49
   7 -13   2  -99.79   58.19
  -7 -13  -2  103.99   52.79
  -7  13  -2  -17.00   48.20
  -7  13  -2  -50.49   50.19
  -7  13  -2 -149.99  124.79
  -7 -14   2  179.68   51.19
  -7 -14   2   23.20   60.69
  -7 -14   2  113.09   75.49
  -7  14   2   91.79   76.99
  -7  14   2  141.29   73.99
  -7  14   2   94.19   52.59
  -6 -14   2  516.55   86.49
   6 -14  -2  385.56   54.49
  -6 -14   2  378.56   64.89
   6 -14  -2  406.06   48.40
  -6  14   2  540.45   84.89
  -6  14   2  414.96   78.99
   5 -14  -2  563.64   62.09
   5 -14  -2  523.45   61.59
  -5 -14   2  562.74   86.49
   5 -14  -2  515.35   81.79
  -5  14   2  490.85   77.59
  -5  14   2  569.84   83.09
   4 -14  -2   42.70   34.90
  -4 -14   2   67.39   53.19
  -4 -14   2   43.90   47.20
  -4 -14   2    7.10   66.79
   4 -14  -2  -13.90   36.30
   4 -14  -2  -45.00   54.79
  -4 -14   2   42.50   62.99
  -4  14   2   56.49   47.60
  -4  14   2   16.50   46.70
  -3 -14   2 1087.09  112.09
   3 -14  -2 1135.49  105.59
   3 -14  -2  992.20   93.09
  -3 -14   2  970.10  114.59
   3 -14  -2 1040.10   96.89
  -3 -14   2  801.42  101.69
  -3 -14   2  974.50  111.89
  -3  14   2 1223.18  107.89
  -3  14   2 1080.89  103.99
  -2 -14   2  -73.69   46.00
   2 -14  -2   61.29   32.20
   2 -14  -2   21.10   48.50
  -2 -14   2  -10.50   51.39
   2 -14  -2   52.99   38.30
   2 -14  -2   -1.40   34.10
  -2 -14   2  -10.30   44.80
  -2  14   2  -25.40   41.70
  -2  14   2  109.79   42.70
   2  14  -2   66.19   44.10
   2  14  -2   26.00   43.40
   1 -14  -2  428.56   67.09
  -1 -14   2  455.55   65.19
  -1 -14   2  320.27   70.79
   1 -14  -2  475.95   76.09
  -1 -14   2  465.85   73.09
   1 -14  -2  487.55   59.49
   1 -14  -2  477.35   66.99
  -1 -14   2  345.57   65.49
   1 -14  -2  539.85   72.19
  -1  14   2  561.34   68.19
  -1  14   2  483.85   68.19
   1  14  -2  463.35   70.59
   1  14  -2  461.65   72.49
   0 -14  -2  610.84   84.39
   0 -14  -2  505.35   68.89
   0 -14  -2  713.33   85.49
   0 -14   2  547.95   78.89
   0 -14  -2  494.55   75.49
   0 -14  -2  555.14   82.99
   0 -14   2  478.55   78.69
   0 -14   2  737.43   84.19
   0  14   2  533.75   76.19
   0  14  -2  532.95   76.19
   0  14  -2  702.73   81.29
   0  14   2  718.93   73.69
   1 -14   2  100.69   37.20
  -1 -14  -2   39.90   47.00
   1 -14   2   32.30   45.60
  -1 -14  -2   68.49   34.80
  -1 -14  -2   18.30   40.70
  -1 -14  -2   34.90   47.50
  -1 -14  -2   70.19   41.50
   1 -14   2   40.40   47.10
  -1 -14  -2 -117.29   48.10
   1 -14   2   29.60   36.30
  -1  14  -2   30.70   48.00
   1  14   2  122.99   44.70
  -1  14  -2   98.79   47.20
   2 -14   2  761.22   75.79
   2 -14   2  757.12   91.39
   2 -14   2  815.12   77.59
  -2 -14  -2  698.53  104.19
  -2 -14  -2  842.62   76.29
   2 -14   2  795.62   98.09
  -2 -14  -2  688.93  102.99
  -2  14  -2  943.81   93.99
  -2  14  -2  987.00   98.39
   3 -14   2  331.37   63.59
   3 -14   2  400.86   48.90
   3 -14   2  468.25   73.39
  -3 -14  -2  294.67   75.29
   3 -14   2  319.67   45.40
  -3 -14  -2  391.76   53.19
  -3 -14  -2  393.36   65.39
  -3  14  -2  404.86   74.59
  -3  14  -2  391.46   66.79
   4 -14   2  190.68   60.49
  -4 -14  -2  195.88   57.79
  -4 -14  -2  211.38   41.10
  -4  14  -2  310.67   67.19
  -4  14  -2  259.17   66.19
  -5 -14  -2 1113.69   95.29
   5 -14   2 1227.58  121.49
  -5 -14  -2 1267.07  102.79
  -5 -14  -2 1046.70  113.89
  -5  14  -2  819.42  108.79
  -5  14  -2  895.71  117.59
   6 -14   2   41.50   63.29
  -6 -14  -2  -11.80   44.60
  -6 -14  -2   46.10   45.40
  -6 -14  -2  -74.19   61.59
  -6  14  -2  -28.50   53.89
  -6  14  -2  -25.70   50.89
  -6 -15   2  235.38   66.69
  -6 -15   2  283.17   80.49
  -6  15   2  132.89   61.99
  -6  15   2  273.27   73.69
   5 -15  -2  156.78   44.10
   5 -15  -2  243.88   42.30
   5 -15  -2  199.88   45.90
  -5 -15   2  275.17   61.09
  -5 -15   2  235.48   70.69
  -5  15   2  290.47   65.49
  -5  15   2  330.27   70.89
   4 -15  -2  745.93   86.89
  -4 -15   2  868.11  111.89
   4 -15  -2  905.91  112.09
  -4 -15   2  848.22   96.19
   4 -15  -2  727.03   85.29
  -4  15   2  780.42   99.39
  -4  15   2  916.31   99.19
  -3 -15   2   57.69   71.29
   3 -15  -2   69.09   57.19
   3 -15  -2   18.60   42.90
  -3 -15   2   26.10   56.39
   3 -15  -2    3.80   32.80
  -3 -15   2  -32.80   53.49
   3 -15  -2   65.29   44.80
   3 -15  -2   10.20   41.60
  -3  15   2   21.20   50.29
  -3  15   2   26.70   49.50
   2 -15  -2  673.63  100.09
  -2 -15   2  788.12  109.79
   2 -15  -2  792.82   75.59
   2 -15  -2  759.42   88.49
  -2 -15   2  616.94   84.89
   2 -15  -2  732.33  111.89
   2 -15  -2  730.13   87.79
  -2 -15   2  713.43   92.39
  -2 -15   2  602.14   91.99
  -2 -15   2  637.04  125.09
  -2  15   2  771.92   94.09
  -2  15   2  823.32   87.39
   2  15  -2  692.13   88.09
  -1 -15   2  324.17   65.49
   1 -15  -2  308.77   50.29
   1 -15  -2  260.97   59.49
  -1 -15   2  242.78   62.19
   1 -15  -2  270.87   64.89
  -1 -15   2  382.06   64.49
   1 -15  -2  281.87   60.69
   1 -15  -2  295.27   55.59
  -1  15   2  393.06   60.59
   1  15  -2  313.27   66.49
  -1  15   2  251.17   56.49
   1  15  -2  332.27   62.59
   0 -15  -2   95.19   42.60
   0 -15  -2   86.89   58.29
   0 -15  -2  104.09   52.69
   0 -15   2  151.18   56.99
   0 -15   2   70.19   53.99
   0 -15   2  168.78   47.60
   0 -15   2  112.39   50.99
   0 -15  -2  130.49   53.59
   0 -15  -2  137.09   50.29
   0  15  -2   58.29   48.80
   0  15  -2  160.98   53.69
   0  15   2  128.39   47.30
   0  15   2  133.79   47.00
   1 -15   2  591.54   89.69
  -1 -15  -2  570.74   84.99
  -1 -15  -2  626.24   86.69
  -1 -15  -2  599.74   89.59
   1 -15   2  624.24   74.99
   1 -15   2  445.16   75.59
   1 -15   2  689.03   78.59
  -1 -15  -2  555.04   74.49
  -1 -15  -2  627.24   95.29
  -1 -15  -2  619.84   75.29
  -1  15  -2  852.51   88.59
  -1  15  -2  793.72   91.19
  -2 -15  -2   75.59   34.60
  -2 -15  -2   18.50   61.49
   2 -15   2   33.50   55.59
   2 -15   2   88.29   62.19
  -2 -15  -2    9.50   57.19
   2 -15   2  111.69   38.10
   2 -15   2   19.50   32.70
  -2 -15  -2   54.59   46.70
  -2  15  -2   73.19   49.99
  -2  15  -2   56.49   44.50
  -3 -15  -2  526.55   80.09
  -3 -15  -2  509.85   90.39
  -3 -15  -2  448.66   60.59
   3 -15   2  431.86   73.39
   3 -15   2  500.55   56.59
   3 -15   2  486.25   55.79
  -3 -15  -2  272.07   77.99
  -3  15  -2  676.03   89.09
  -3  15  -2  515.05   79.99
  -4 -15  -2  553.14   66.29
  -4 -15  -2  532.75   84.89
   4 -15   2  498.75   75.49
  -4 -15  -2  606.34   92.39
  -4  15  -2  474.65   79.39
  -4  15  -2  360.46   81.19
  -5 -15  -2   40.10   44.90
   5 -15   2   78.69   64.99
  -5 -15  -2  102.99   63.99
  -5 -15  -2  135.09   48.10
  -5  15  -2  133.19   64.79
  -5  15  -2   72.89   54.69
  -5 -16   2  235.98   70.19
  -5 -16   2  318.07   84.09
   5 -16  -2  247.18   46.10
  -5  16   2  257.57   62.49
  -5  16   2  244.78   70.69
   4 -16  -2  203.48   63.79
   4 -16  -2   -2.40   46.90
  -4 -16   2   -9.40   63.49
   4 -16  -2   38.10   37.60
   4 -16  -2  -38.00   42.40
  -4 -16   2    5.00   55.79
  -4  16   2   72.29   55.99
  -4  16   2  -18.40   54.39
   3 -16  -2  830.62  127.49
  -3 -16   2 1067.09  109.89
   3 -16  -2  865.21   85.89
   3 -16  -2  827.82  100.19
  -3 -16   2  930.31  110.69
   3 -16  -2  673.63  100.29
   3 -16  -2  881.51  116.69
  -3 -16   2  981.90  125.19
  -3  16   2  864.41  104.09
  -3  16   2  850.51  104.19
   2 -16  -2   55.09   51.69
   2 -16  -2   50.09   37.60
   2 -16  -2   27.00   62.49
  -2 -16   2   48.00   58.09
   2 -16  -2   60.89   46.10
  -2 -16   2   41.10   56.89
  -2 -16   2   79.49   75.69
  -2 -16   2   14.00   63.59
  -2 -16   2   64.09   59.29
   2 -16  -2  159.08   54.99
   2  16  -2   58.29   52.89
  -2  16   2  159.48   53.69
  -2  16   2   81.59   52.49
   1 -16  -2  381.66   66.49
   1 -16  -2  517.75   80.69
  -1 -16   2  350.56   77.79
  -1 -16   2  449.26   74.59
   1 -16  -2  412.56   87.19
   1 -16  -2  364.46   59.89
   1 -16  -2  405.26   68.39
  -1 -16   2  408.76   74.19
  -1 -16   2  369.86   63.29
  -1  16   2  232.28   64.59
   1  16  -2  304.97   63.39
   1  16  -2  311.57   66.29
  -1  16   2  394.46   63.69
   0 -16  -2  629.74   94.19
   0 -16  -2  609.94   94.39
   0 -16  -2  442.96   74.69
   0 -16   2  765.82   97.99
   0 -16   2  430.76   84.29
   0 -16  -2  601.14   88.59
   0 -16   2  588.94   87.09
   0 -16   2  567.94   87.09
   0 -16  -2  522.05   73.69
   0 -16  -2  658.63   91.79
   0  16  -2  620.24   89.59
   0  16  -2  662.43   85.39
   0  16   2  650.23   88.99
   0  16   2  680.93   83.49
   1 -16   2   18.40   42.50
  -1 -16  -2   67.59   54.29
   1 -16   2   91.19   45.20
   1 -16   2  -39.30   52.79
  -1 -16  -2   44.50   53.89
   1 -16   2  -24.20   66.99
  -1 -16  -2   84.09   59.59
  -1 -16  -2   32.60   78.59
  -1 -16  -2   83.29   65.89
  -1 -16  -2   57.79   43.20
  -1  16  -2    0.20   49.70
  -1  16  -2  -40.30   46.20
   1  16   2    8.30   47.10
  -2 -16  -2  995.00  150.88
  -2 -16  -2  837.62  127.99
   2 -16   2  778.82  107.29
   2 -16   2  978.10   95.39
  -2 -16  -2 1093.69  108.19
  -2 -16  -2  906.31  117.09
  -2 -16  -2  769.92  105.29
   2 -16   2  914.51   94.59
  -2 -16  -2 1039.30   95.69
  -2  16  -2 1070.39  112.69
  -2  16  -2  998.90  106.39
  -3 -16  -2  114.39   60.99
   3 -16   2  209.98   66.89
   3 -16   2  214.18   38.30
   3 -16   2  171.08   37.40
  -3 -16  -2  151.98   75.19
  -3 -16  -2  204.28   59.19
  -3 -16  -2  230.88   49.80
  -3  16  -2  198.48   62.89
  -3  16  -2  119.39   60.59
  -4 -16  -2  101.79   66.69
  -4 -16  -2  141.19   51.59
   4 -16   2  120.79   70.49
  -4 -16  -2  190.88   60.79
  -4  16  -2  189.48   62.59
  -4  16  -2  334.77   76.39
   4 -17  -2  322.37   67.49
  -4 -17   2  407.36   77.09
   4 -17  -2  505.75   66.99
  -4 -17   2  275.27   84.29
  -4  17   2  445.36   81.09
  -4  17   2  379.66   76.39
  -3 -17   2   49.40  107.49
   3 -17  -2   84.69   56.09
   3 -17  -2   22.90   60.09
  -3 -17   2   60.49   63.79
  -3 -17   2  105.29   68.59
   3 -17  -2   79.99   44.40
   3 -17  -2    6.30   60.69
  -3  17   2    4.50   60.59
  -3  17   2  140.69   58.39
   2 -17  -2  830.52   93.39
   2 -17  -2  709.93  101.99
   2 -17  -2  555.54   90.79
   2 -17  -2  834.82  121.19
   2 -17  -2  735.33  102.59
  -2 -17   2  674.13  103.29
  -2 -17   2  821.42  107.09
  -2 -17   2  712.53  109.09
  -2 -17   2  711.03  110.39
  -2  17   2  677.43  101.39
  -2  17   2  837.32   98.39
   2  17  -2  822.92   96.59
  -1 -17   2  261.37   79.19
   1 -17  -2  265.37   65.89
  -1 -17   2  402.06   80.59
   1 -17  -2  342.67   71.09
   1 -17  -2  327.87   69.59
   1 -17  -2  297.37  101.49
   1 -17  -2  256.37   62.39
  -1 -17   2  322.47   66.59
  -1  17   2  395.46   67.79
   1  17  -2  306.67   66.69
   1  17  -2  403.46   70.59
  -1  17   2  482.85   76.49
   0 -17   2   84.89   68.69
   0 -17  -2   76.59   58.99
   0 -17  -2  143.59   69.69
   0 -17   2  116.49   74.29
   0 -17  -2  123.09   90.59
   0 -17   2  190.68   58.99
   0 -17  -2  241.68   62.19
   0 -17   2  198.38   66.69
   0 -17  -2   72.69   63.29
   0  17  -2  150.18   61.29
   0  17   2  156.38   57.09
   0  17  -2  127.19   55.19
   0  17   2  256.67   66.09
   1 -17   2  775.92   97.09
  -1 -17  -2  791.42   99.89
  -1 -17  -2  870.31  103.99
  -1 -17  -2  668.43   88.99
  -1 -17  -2  592.44   95.69
  -1 -17  -2  680.43   98.99
   1 -17   2  893.01  101.39
   1 -17   2  725.83   98.09
  -1  17  -2  747.33   96.59
  -1  17  -2  654.23  101.09
   1  17   2  890.41   99.39
   2 -17   2   46.20   68.79
   2 -17   2   81.29   48.50
  -2 -17  -2    7.00   57.69
  -2 -17  -2  -18.60   50.79
  -2 -17  -2   46.40   77.79
  -2 -17  -2   95.99   66.59
  -2 -17  -2   62.19   62.89
   2 -17   2   21.10   45.00
  -2  17  -2   25.40   55.19
  -2  17  -2   48.30   57.19
  -3 -17  -2  471.45   71.79
   3 -17   2  605.84   71.59
   3 -17   2  596.94   91.89
  -3 -17  -2  700.23  107.69
  -3 -17  -2  437.76   86.89
  -3 -17  -2  558.04   87.89
  -3  17  -2  791.22   97.29
  -3  17  -2  617.74   92.09
   2 -18  -2  419.26   76.09
  -2 -18   2  266.67   75.79
   2 -18  -2  233.58   76.19
  -1 -18   2  322.57   79.09
  -1 -18   2  274.27   77.39
   1 -18  -2  415.66   87.89
  -1 -18   2  305.07   79.29
   1 -18  -2  161.88   66.29
   1 -18  -2  205.98  112.59
   1 -18  -2  380.46   89.19
   1 -18  -2  288.67   73.69
  -1 -18   2  163.68   81.39
  -1  18   2  446.36   77.79
   1  18  -2  262.47   66.89
   1  18  -2  315.17   68.19
  -1  18   2  331.47   72.89
   0 -18  -2  512.35   79.89
   0 -18  -2  495.45   87.79
   0 -18   2  445.86   82.09
   0 -18  -2  366.56   79.79
   0 -18  -2  754.12  113.59
   0 -18   2  424.56   79.49
   0 -18   2  415.26  106.89
   0 -18  -2  530.55   89.49
   0  18  -2  567.64   88.89
   0  18   2  728.03   91.49
   0  18  -2  660.93   85.29
   1 -18   2   98.99   73.59
  -1 -18  -2   19.20   81.29
  -1 -18  -2    4.70   73.39
   1 -18   2  125.89   74.09
  -1 -18  -2   53.39   70.09
  -1 -18  -2  -49.50   60.09
  -1 -18  -2  -42.00   55.99
  -1  18  -2  102.69   58.49
  -1  18  -2   66.79   57.69
 -10   0   3  154.58   64.89
 -10   0   3  248.48   58.99
 -10   0   3  171.18   61.89
  10   0  -3  170.28   97.89
 -10   0   3  207.28   57.19
  -9   0   3  280.27   56.89
  -9   0   3  408.26   63.59
   9   0  -3  284.87   57.39
   9   0  -3  263.07   60.59
  -9   0   3  367.86   57.79
  -9   0   3  253.37   63.69
  -8   0   3   33.70   28.70
  -8   0   3   10.50   38.00
   8   0  -3   72.49   39.70
  -8   0   3    3.10   36.20
  -8   0   3    3.50   43.60
  -8   0   3   25.10   36.20
  -7   0   3 1731.23  134.49
  -7   0   3 1615.34  136.69
  -7   0   3 1629.04  133.99
  -7   0   3 1955.00  142.69
  -7   0   3 1695.63  129.99
   7   0  -3 1811.92  134.19
   7   0  -3 1693.23  134.49
  -6   0   3  308.27   42.40
  -6   0   3  377.26   50.39
   6   0  -3  311.07   47.60
  -6   0   3  331.47   48.20
   6   0  -3  373.26   58.29
  -6   0   3  344.27   46.70
  -6   0   3  324.27   46.50
   5   0  -3 1368.76   94.79
   5   0  -3 1114.19   96.19
  -5   0   3 1134.19   90.09
  -5   0   3 1265.17   95.39
  -5   0   3 1140.19   96.29
  -5   0   3 1193.88   92.29
  -5   0   3 1305.57   94.39
  -4   0   3 2437.16  178.28
   4   0  -3 2732.33  181.78
  -4   0   3 2461.65  181.68
  -4   0   3 2721.93  180.48
  -4   0   3 2771.12  182.58
   4   0  -3 2493.45  182.88
  -4   0   3 2625.64  181.88
   3   0  -3  690.23   56.49
  -3   0   3  747.83   57.29
  -3   0   3  729.53   57.69
  -3   0   3  630.14   52.89
  -3   0   3  698.83   55.09
   3   0  -3  699.13   58.39
  -2   0   3 5328.57  338.27
  -2   0   3 4610.44  337.37
   2   0  -3 5007.80  339.47
  -2   0   3 5049.49  338.67
  -2   0   3 5209.08  339.57
   2   0  -3 5234.38  338.57
   1   0  -3  346.17   29.70
   1   0  -3  359.36   31.60
  -1   0   3  384.16   30.50
  -1   0   3  344.37   31.20
  -1   0   3  356.36   33.10
   1   0  -3  383.66   34.80
   1   0  -3  344.57   28.70
   0   0   3 2686.63  198.58
   0   0  -3 3002.00  201.38
   0   0  -3 2940.21  199.68
   0   0  -3 3085.99  201.08
   0   0  -3 3115.39  198.98
   0   0   3 2960.90  200.98
   0   0   3 3040.90  201.08
  -1   0  -3 2335.97  162.48
  -1   0  -3 2338.17  165.88
   1   0   3 2353.96  163.08
   1   0   3 2434.66  164.78
  -1   0  -3 2428.36  164.28
  -1   0  -3 2443.76  164.68
   1   0   3 2612.94  166.58
  -2   0  -3    1.30   12.70
   2   0   3    7.20   17.30
   2   0   3    2.70   12.90
  -2   0  -3    6.20   13.30
  -2   0  -3    3.70   17.00
  -2   0  -3    2.60   13.10
  -2   0  -3   21.10   17.90
   3   0   3 2248.08  152.28
  -3   0  -3 1940.61  148.09
  -3   0  -3 2111.39  151.88
  -3   0  -3 2087.99  147.19
  -3   0  -3 2239.78  152.18
   3   0   3 2132.39  148.29
   4   0   3   76.39   24.60
  -4   0  -3   68.79   22.30
  -4   0  -3   49.30   22.00
   4   0   3   40.20   21.80
  -4   0  -3   76.39   22.00
  -4   0  -3   70.49   26.70
  -4   0  -3   45.80   24.90
  -5   0  -3  586.44   61.19
   5   0   3  675.93   64.99
  -5   0  -3  510.45   57.19
  -5   0  -3  521.75   55.49
  -5   0  -3  577.84   56.39
   5   0   3  609.74   57.59
  -5   0  -3  617.74   63.29
  -6   0  -3  785.62   78.89
  -6   0  -3  853.21   84.49
   6   0   3  929.81   81.79
  -6   0  -3  782.62   75.19
  -6   0  -3  881.81   77.49
  -6   0  -3  881.01   83.29
   6   0   3  885.61   82.39
   7   0   3    1.80   39.10
  -7   0  -3   66.09   39.00
  -7   0  -3    5.70   32.10
  -7   0  -3   70.29   33.60
  -7   0  -3  -14.60   40.50
  -7   0  -3   59.49   42.60
   7   0   3    5.20   38.00
  -8   0  -3  150.78   55.69
  -8   0  -3  245.18   50.39
  -8   0  -3  155.88   53.79
   8   0   3  244.78   58.89
  -8   0  -3  141.29   54.09
  -8   0  -3  196.58   47.80
  -9   0  -3   83.29   54.69
  -9   0  -3   38.80   59.99
   9   0   3   27.50   55.69
  -9   0  -3  128.79   60.19
  -9   0  -3   72.29   46.40
   9   0   3  165.58   82.29
  -9   0  -3  107.39   59.79
 -10   0  -3  -44.50   69.19
 -10   0  -3  -83.69   68.09
  10  -1  -3  137.09   60.89
 -10  -1   3  220.88   64.79
 -10  -1   3  139.69   54.69
 -10  -1   3  110.29   53.19
 -10  -1   3  188.18   53.29
 -10  -1   3   60.69   58.09
  10   1  -3  103.29   56.49
 -10   1   3  136.39   56.89
 -10   1   3   70.89   49.40
 -10   1   3  122.79   54.89
 -10   1   3   31.50   60.89
  -9  -1   3  174.28   51.39
  -9  -1   3  222.28   53.69
  -9  -1   3  208.28   59.19
  -9  -1   3  204.48   51.79
   9  -1  -3  160.48   52.19
   9  -1  -3   92.19   48.90
  -9   1   3  237.58   64.69
  -9   1   3   94.49   45.50
  -9   1   3  147.49   45.30
  -9   1   3  176.58   53.19
   9   1  -3  267.17   53.79
  -9   1   3  198.28   51.39
  -8  -1   3 1142.89  104.69
  -8  -1   3 1242.78  106.29
  -8  -1   3 1260.97  105.89
   8  -1  -3 1124.49  102.59
  -8  -1   3 1067.79  111.99
  -8  -1   3 1220.48  100.79
  -8   1   3 1119.39  105.19
  -8   1   3 1090.09  104.39
  -8   1   3 1154.28   96.59
  -8   1   3 1023.20  110.19
  -8   1   3 1315.47  109.19
   8   1  -3 1042.40  105.69
  -7  -1   3  116.89   38.40
  -7  -1   3  106.79   31.30
  -7  -1   3   56.29   35.70
  -7  -1   3   36.50   34.40
  -7  -1   3  106.09   40.40
   7  -1  -3  101.99   36.70
   7  -1  -3   55.09   34.90
   7   1  -3   57.29   33.20
  -7   1   3  115.89   38.90
  -7   1   3   74.89   29.10
   7   1  -3   52.79   35.40
  -7   1   3   43.40   34.90
  -7   1   3   88.59   34.40
  -7   1   3  133.59   41.80
   6  -1  -3 1602.04  119.79
   6  -1  -3 1464.45  118.49
  -6  -1   3 1525.45  117.59
  -6  -1   3 1717.83  121.49
  -6  -1   3 1568.84  119.89
  -6  -1   3 1594.74  119.19
  -6  -1   3 1579.64  116.49
  -6   1   3 1479.95  118.49
   6   1  -3 1457.35  121.79
  -6   1   3 1533.15  113.09
  -6   1   3 1680.83  117.79
  -6   1   3 1320.57  119.19
  -6   1   3 1510.25  116.99
  -5  -1   3 1472.45  115.29
  -5  -1   3 1489.75  112.59
  -5  -1   3 1506.45  113.89
  -5  -1   3 1705.23  117.19
   5  -1  -3 1669.13  115.99
  -5  -1   3 1562.64  114.89
   5  -1  -3 1510.15  114.99
  -5   1   3 1514.85  113.29
  -5   1   3 1474.05  114.79
  -5   1   3 1577.54  113.49
   5   1  -3 1710.63  115.39
  -5   1   3 1485.35  109.89
   5   1  -3 1401.76  117.29
  -5   1   3 1531.55  116.99
   4  -1  -3 1239.18   91.29
  -4  -1   3 1163.68   90.99
  -4  -1   3 1254.17   92.09
  -4  -1   3 1116.59   87.59
  -4  -1   3 1178.98   89.39
   4  -1  -3 1234.58   91.39
  -4   1   3 1132.79   90.79
   4   1  -3 1191.68   88.99
   4   1  -3 1167.08   93.79
  -4   1   3 1118.39   84.49
  -4   1   3 1201.48   88.29
  -4   1   3 1226.48   88.89
  -4   1   3 1099.69   89.79
  -3  -1   3 2227.98  152.28
  -3  -1   3 2149.98  149.88
   3  -1  -3 2157.98  150.88
   3  -1  -3 1989.70  150.58
  -3  -1   3 2151.98  150.78
   3   1  -3 2238.48  153.08
   3   1  -3 2316.37  150.78
  -3   1   3 2083.59  151.08
  -3   1   3 2173.78  150.58
  -3   1   3 2006.00  146.59
  -3   1   3 2276.47  148.89
  -3   1   3 2269.17  151.28
  -2  -1   3  129.09   19.80
   2  -1  -3  101.29   19.80
   2  -1  -3  122.49   18.30
  -2  -1   3  116.39   20.30
  -2  -1   3  110.49   19.10
  -2   1   3  176.48   23.10
  -2   1   3  141.59   16.30
   2   1  -3  145.19   21.90
  -2   1   3  161.48   19.60
   2   1  -3  133.79   21.40
  -2   1   3  142.29   21.90
  -1  -1   3 2602.84  170.78
   1  -1  -3 2582.14  172.78
   1  -1  -3 2604.34  169.48
  -1  -1   3 2600.14  171.38
   1  -1  -3 2193.98  170.88
  -1  -1   3 2280.07  170.98
   1   1  -3 2379.06  171.58
  -1   1   3 2572.64  172.48
   1   1  -3 2620.44  171.68
  -1   1   3 2695.23  169.28
  -1   1   3 2582.24  169.58
   1   1  -3 2540.15  170.68
  -1   1   3 2499.65  169.28
   1   1  -3 2595.94  170.58
   0  -1  -3 1679.13  120.49
   0  -1  -3 1787.72  124.29
   0  -1  -3 1665.73  119.49
   0  -1   3 1665.03  121.79
   0  -1   3 1866.41  124.49
   0  -1  -3 1852.91  122.89
   0  -1   3 1947.41  122.89
   0   1  -3 1937.61  122.99
   0   1   3 1852.21  122.69
   0   1   3 1873.31  119.79
   0   1  -3 1724.33  122.29
   0   1  -3 1658.53  123.09
   0   1   3 1739.13  124.49
   0   1  -3 1814.52  124.99
   1  -1   3  796.72   66.79
   1  -1   3  842.72   68.99
   1  -1   3  780.92   65.49
  -1  -1  -3  860.81   65.39
  -1  -1  -3  800.72   67.69
  -1  -1  -3  869.91   67.89
  -1   1  -3 1022.10   66.29
   1   1   3 1060.29   68.29
  -1   1  -3  976.70   68.99
  -1   1  -3  977.80   65.89
  -1   1  -3  965.90   70.49
   1   1   3  965.50   68.39
   1   1   3  988.90   63.39
  -2  -1  -3 1754.32  110.39
  -2  -1  -3 1769.92  106.59
   2  -1   3 1859.01  110.49
  -2  -1  -3 1847.82  106.19
   2   1   3 1407.46  109.99
  -2   1  -3 1323.27  111.29
  -2   1  -3 1438.86  110.79
   2   1   3 1329.07  105.39
  -2   1  -3 1353.46  107.59
  -2   1  -3 1316.17  105.89
  -3  -1  -3   94.69   26.40
  -3  -1  -3   94.49   19.40
   3  -1   3   66.59   25.90
   3  -1   3   69.39   22.70
  -3  -1  -3   60.99   24.50
  -3  -1  -3   70.69   18.90
   3   1   3   41.20   23.10
  -3   1  -3   33.80   24.00
   3   1   3   31.80   17.40
  -3   1  -3   57.59   23.20
  -3   1  -3   70.09   23.10
  -3   1  -3   23.60   15.70
  -4  -1  -3 1303.67  107.59
  -4  -1  -3 1398.96  110.39
  -4  -1  -3 1435.46  111.59
  -4  -1  -3 1398.76  106.79
  -4  -1  -3 1536.25  113.29
   4  -1   3 1449.06  109.79
   4  -1   3 1600.04  112.69
  -4   1  -3 1526.15  109.69
  -4   1  -3 1490.65  112.79
   4   1   3 1700.93  114.59
  -4   1  -3 1484.75  106.79
  -4   1  -3 1579.54  114.39
   4   1   3 1573.64  107.79
  -4   1  -3 1388.06  109.69
  -5  -1  -3  708.53   68.29
   5  -1   3  763.02   68.29
  -5  -1  -3  816.32   67.89
  -5  -1  -3  793.42   62.29
  -5  -1  -3  669.23   61.89
  -5  -1  -3  648.44   63.79
   5   1   3  577.54   70.09
  -5   1  -3  610.44   60.99
  -5   1  -3  597.14   66.09
  -5   1  -3  587.84   57.49
  -5   1  -3  611.14   66.09
  -5   1  -3  540.15   62.49
   5   1   3  706.63   60.59
   6  -1   3  325.67   48.90
  -6  -1  -3  354.76   53.29
  -6  -1  -3  248.78   44.50
  -6  -1  -3  298.77   50.69
   6  -1   3  293.17   48.00
  -6  -1  -3  285.17   44.30
  -6  -1  -3  320.07   44.20
  -6   1  -3  280.87   43.20
  -6   1  -3  268.27   46.30
   6   1   3  280.97   50.09
  -6   1  -3  211.28   49.20
   6   1   3  320.17   48.70
  -6   1  -3  270.17   44.20
  -6   1  -3  237.78   45.40
  -7  -1  -3  594.74   69.39
  -7  -1  -3  644.94   77.29
  -7  -1  -3  679.63   72.69
  -7  -1  -3  703.33   78.59
   7  -1   3  923.71   85.99
  -7  -1  -3  502.55   82.89
   7  -1   3  743.83   85.49
  -7   1  -3  613.64   82.09
   7   1   3  856.71   81.19
  -7   1  -3  691.33   79.29
   7   1   3  636.94   84.49
  -7   1  -3  695.63   84.59
  -7   1  -3  713.43   72.19
  -7   1  -3  669.93   68.49
  -8  -1  -3   85.79   43.40
  -8  -1  -3   43.00   46.90
  -8  -1  -3  102.79   51.39
  -8  -1  -3   58.99   37.40
   8  -1   3   47.90   47.70
  -8  -1  -3  109.89   48.30
  -8   1  -3   31.50   45.10
  -8   1  -3   52.99   37.10
   8   1   3   13.10   44.90
  -8   1  -3  137.69   46.80
   8   1   3  111.09   54.09
  -8   1  -3   68.29   52.49
   9  -1   3  306.67   67.39
  -9  -1  -3  444.66   70.19
  -9  -1  -3  314.97   66.19
  -9  -1  -3  257.07   69.39
  -9  -1  -3  265.87   62.99
   9  -1   3  207.18   69.19
  -9  -1  -3  292.17   57.19
  -9   1  -3  211.38   62.69
  -9   1  -3  172.08   84.99
   9   1   3  203.68   61.19
  -9   1  -3  207.28   68.89
  -9   1  -3  310.77   71.09
  -9   1  -3  272.07   58.59
 -10  -1  -3   96.19   75.39
 -10   1  -3  236.28   81.49
 -10  -2   3  334.67   67.99
 -10  -2   3  515.85   80.79
 -10  -2   3  329.77   75.29
 -10  -2   3  253.37   61.59
 -10  -2   3  360.66   68.69
 -10   2   3  427.46   86.89
  10   2  -3  377.46   78.69
 -10   2   3  467.65   71.39
 -10   2   3  331.67   69.59
  -9  -2   3  469.85   69.09
  -9  -2   3  401.76   70.49
   9  -2  -3  471.95   75.59
   9  -2  -3  525.85   78.69
  -9  -2   3  376.46   64.19
  -9  -2   3  607.24   74.19
   9   2  -3  552.84   79.79
  -9   2   3  366.06   64.89
  -9   2   3  418.36   73.89
   9   2  -3  515.75   69.59
  -9   2   3  516.85   78.89
  -9   2   3  375.66   65.99
  -9   2   3  448.86   67.39
  -8  -2   3   43.30   46.60
  -8  -2   3  -25.70   35.10
  -8  -2   3  127.79   39.50
   8  -2  -3  -28.10   57.69
   8  -2  -3   62.99   34.20
  -8  -2   3   14.00   42.90
  -8  -2   3   43.00   34.80
  -8   2   3   17.90   51.69
   8   2  -3  111.49   46.30
  -8   2   3   76.49   41.50
  -8   2   3   41.60   42.20
  -8   2   3    7.30   27.10
  -8   2   3   44.20   37.40
  -7  -2   3 1473.15  115.39
   7  -2  -3 1391.76  116.09
  -7  -2   3 1407.66  118.19
  -7  -2   3 1393.56  115.59
   7  -2  -3 1535.35  118.89
  -7  -2   3 1380.16  118.29
  -7  -2   3 1679.73  124.29
   7   2  -3 1528.95  118.59
  -7   2   3 1549.05  115.29
  -7   2   3 1431.06  118.49
  -7   2   3 1436.46  117.89
  -7   2   3 1257.07  120.89
   7   2  -3 1362.56  121.59
  -7   2   3 1475.15  110.19
  -6  -2   3  199.68   41.70
  -6  -2   3  252.37   38.30
  -6  -2   3  247.78   38.50
   6  -2  -3  174.08   34.30
  -6  -2   3  220.58   35.00
  -6  -2   3  265.87   40.80
   6  -2  -3  186.08   36.90
  -6   2   3  130.69   25.10
  -6   2   3  145.09   38.40
   6   2  -3  169.88   39.70
  -6   2   3   87.59   31.70
  -6   2   3  119.19   36.30
   6   2  -3  113.29   37.60
  -6   2   3   80.29   28.90
  -5  -2   3 1436.16   99.89
  -5  -2   3 1241.88   92.69
   5  -2  -3 1227.98   93.19
   5  -2  -3 1297.57   95.29
  -5  -2   3 1272.47   94.69
  -5  -2   3 1153.78   92.69
   5   2  -3 1184.28   92.39
   5   2  -3 1084.49   97.19
  -5   2   3 1123.69   94.19
  -5   2   3 1198.78   92.99
  -5   2   3 1205.18   87.39
  -5   2   3 1215.78   91.99
  -5   2   3 1061.39   95.49
  -4  -2   3 1530.45  101.59
  -4  -2   3 1333.97   98.69
  -4  -2   3 1227.58   96.59
   4  -2  -3 1345.07   98.79
   4  -2  -3 1378.16   97.99
  -4  -2   3 1370.36   96.89
   4   2  -3 1319.17   97.09
  -4   2   3 1370.86   96.59
  -4   2   3 1240.08   98.59
  -4   2   3 1209.18   90.79
  -4   2   3 1288.57   96.79
  -4   2   3 1135.19   98.79
   4   2  -3 1200.18  101.09
   3  -2  -3 1133.29   82.89
  -3  -2   3 1192.28   86.49
   3  -2  -3 1116.39   83.89
  -3  -2   3 1171.48   84.29
  -3   2   3 1065.69   82.59
  -3   2   3 1118.59   83.89
  -3   2   3 1118.09   80.19
   3   2  -3 1059.99   86.79
  -3   2   3 1014.10   83.89
   3   2  -3 1099.59   82.49
  -2  -2   3  811.02   74.39
   2  -2  -3  914.21   72.89
  -2  -2   3  882.91   75.09
  -2  -2   3  894.11   72.99
   2  -2  -3  879.71   73.59
  -2   2   3 1127.59   69.79
  -2   2   3 1027.40   73.59
   2   2  -3 1014.90   75.69
  -2   2   3 1069.09   67.69
   2   2  -3 1140.39   73.99
   2   2  -3 1109.89   75.19
  -2   2   3 1049.09   72.59
  -2   2   3 1076.49   75.39
   1   2  -3  226.58   26.30
  -1   2   3  249.18   19.90
  -1   2   3  227.08   22.50
  -1   2   3  252.07   21.80
   1   2  -3  221.78   29.90
   1   2  -3  234.88   26.60
  -1   2   3  226.88   29.20
   1   2  -3  227.88   27.50
   0  -2  -3 1906.91  140.89
   0  -2  -3 1908.71  146.29
   0  -2   3 1904.61  146.49
   0  -2  -3 1928.51  141.39
   0  -2   3 2005.30  143.69
   0  -2  -3 1989.70  143.79
   0   2  -3 2117.79  145.59
   0   2   3 2344.07  147.99
   0   2  -3 2255.87  148.39
   0   2   3 2357.96  144.19
   0   2  -3 2370.26  147.89
   0   2  -3 2324.17  144.29
   0   2   3 2259.37  141.29
   1  -2   3 3069.59  222.68
  -1  -2  -3 3328.57  221.28
   1  -2   3 3135.89  218.48
  -1  -2  -3 3488.15  219.18
  -1  -2  -3 3124.79  221.98
   1  -2   3 3211.38  222.08
  -1   2  -3 3406.36  220.98
   1   2   3 3430.96  221.18
  -1   2  -3 2967.20  223.18
  -1   2  -3 3268.37  223.28
  -1   2  -3 3504.95  218.88
  -2  -2  -3  230.68   29.50
  -2  -2  -3  163.38   18.70
  -2  -2  -3  137.99   28.20
   2  -2   3  172.28   28.20
   2  -2   3  145.09   28.90
  -2  -2  -3  189.28   27.10
  -2   2  -3  170.28   26.80
   2   2   3  169.48   19.00
  -2   2  -3  212.68   33.10
  -2   2  -3  207.28   27.30
  -2   2  -3  183.58   30.80
   2   2   3  208.38   30.40
  -3  -2  -3 1511.85   98.69
  -3  -2  -3 1506.75   99.89
   3  -2   3 1587.14  105.79
  -3  -2  -3 1660.13  107.29
  -3   2  -3 1344.87  106.69
  -3   2  -3 1293.67   97.29
  -3   2  -3 1234.98  105.89
  -3   2  -3 1309.27  103.69
   3   2   3 1413.86  105.39
  -3   2  -3 1257.77  105.19
   3   2   3 1369.56   98.39
  -4  -2  -3  856.81   71.49
   4  -2   3  927.41   72.59
  -4  -2  -3  938.01   71.29
  -4  -2  -3  914.81   71.79
  -4  -2  -3  854.81   63.49
   4  -2   3  932.91   71.89
  -4  -2  -3  816.72   64.09
  -4   2  -3  652.63   69.19
  -4   2  -3  783.12   68.29
  -4   2  -3  713.83   60.09
   4   2   3  827.32   63.29
  -4   2  -3  732.83   60.79
  -4   2  -3  750.12   69.09
  -4   2  -3  751.12   71.09
   4   2   3  775.72   69.69
   5  -2   3  588.84   60.79
  -5  -2  -3  532.65   57.39
  -5  -2  -3  477.45   58.69
  -5  -2  -3  561.24   60.79
  -5  -2  -3  474.95   50.89
  -5  -2  -3  466.45   51.79
   5  -2   3  545.55   57.09
  -5   2  -3  489.65   58.69
  -5   2  -3  515.95   60.79
  -5   2  -3  487.85   46.20
   5   2   3  616.64   51.79
  -5   2  -3  505.65   55.89
  -5   2  -3  501.65   59.99
  -6  -2  -3 1505.15  115.39
   6  -2   3 1501.85  115.89
  -6  -2  -3 1453.25  112.19
  -6  -2  -3 1259.77  104.99
  -6  -2  -3 1465.85  112.09
  -6  -2  -3 1216.78  102.79
   6  -2   3 1524.65  114.19
  -6   2  -3 1180.88  111.79
  -6   2  -3 1218.18   97.99
   6   2   3 1322.67  113.89
   6   2   3 1287.17  103.29
  -6   2  -3 1184.98  107.49
  -6   2  -3 1327.87  111.79
  -6   2  -3 1201.78  109.89
  -7  -2  -3   54.69   36.10
  -7  -2  -3   59.89   42.40
   7  -2   3   91.89   47.80
  -7  -2  -3   72.89   43.00
   7  -2   3   68.39   43.90
  -7  -2  -3   71.69   31.10
  -7  -2  -3  -14.00   41.30
  -7   2  -3   66.39   43.20
  -7   2  -3   62.99   44.10
  -7   2  -3   35.40   42.40
  -7   2  -3   97.39   40.20
   7   2   3   51.99   38.40
   7   2   3  117.39   46.70
  -7   2  -3   61.09   27.40
  -8  -2  -3  542.65   80.09
  -8  -2  -3  569.64   78.89
   8  -2   3  568.44   76.29
  -8  -2  -3  425.46   66.89
  -8  -2  -3  515.25   66.09
  -8  -2  -3  545.75   84.59
  -8   2  -3  562.14   79.99
   8   2   3  554.74   76.59
   8   2   3  509.35   81.59
  -8   2  -3  459.55   96.49
  -8   2  -3  510.75   64.29
  -8   2  -3  505.35   79.49
  -8   2  -3  443.76   69.99
  -9  -2  -3  142.29   62.19
   9  -2   3   83.09   66.79
  -9  -2  -3  124.39   93.59
  -9  -2  -3   69.89   46.90
  -9  -2  -3  123.69   50.29
   9  -2   3   87.89   65.69
  -9   2  -3   40.40   50.99
  -9   2  -3  113.59   64.09
  -9   2  -3  123.39   49.20
  -9   2  -3   83.79   40.20
   9   2   3   93.39   55.39
  -9   2  -3  145.59   49.20
  -9   2  -3  158.18   65.39
 -10  -3   3  366.46   71.89
 -10  -3   3  162.78   55.09
 -10  -3   3  263.47   75.19
 -10  -3   3  239.88   58.49
 -10  -3   3  188.68   64.09
  10  -3  -3  226.88   57.89
 -10   3   3  263.67   74.29
 -10   3   3  229.58   61.49
 -10   3   3  244.98   60.69
 -10   3   3  209.38   57.79
   9  -3  -3  259.67   62.59
  -9  -3   3  244.48   58.79
  -9  -3   3  303.57   58.09
  -9  -3   3  298.97   57.29
  -9  -3   3  196.88   58.79
   9  -3  -3  303.17   54.09
  -9   3   3  313.27   63.79
   9   3  -3  283.07   71.89
   9   3  -3  313.37   59.99
  -9   3   3  306.27   54.39
  -9   3   3  235.18   52.09
  -9   3   3  402.56   76.89
  -9   3   3  216.78   45.70
   8  -3  -3  906.01   86.39
  -8  -3   3  868.91   85.69
  -8  -3   3  958.00   89.39
  -8  -3   3  797.72   95.99
  -8  -3   3 1004.60   90.89
  -8   3   3  864.01   81.49
  -8   3   3  931.51   95.39
  -8   3   3  729.93   85.49
   8   3  -3  872.61   95.89
  -8   3   3  875.41   90.39
  -7  -3   3  167.08   36.70
  -7  -3   3  194.08   49.10
  -7  -3   3  188.98   40.20
  -7  -3   3  129.39   37.20
   7  -3  -3   91.79   34.00
  -7  -3   3  187.28   45.00
   7   3  -3  207.58   40.00
  -7   3   3   99.89   38.00
  -7   3   3  120.79   43.40
  -7   3   3  175.08   44.40
  -7   3   3  120.69   35.00
  -7   3   3  106.09   28.10
   7   3  -3   96.79   43.60
   6  -3  -3 1411.56  103.69
  -6  -3   3 1279.17  101.29
  -6  -3   3 1252.47   97.79
  -6  -3   3 1283.57  100.69
   6  -3  -3 1264.77   98.19
  -6   3   3 1231.38   91.59
   6   3  -3 1118.39  102.99
  -6   3   3 1173.08   98.19
  -6   3   3 1177.98  102.89
  -6   3   3 1077.69  101.69
   6   3  -3 1217.78   99.99
  -6   3   3 1238.28   96.79
  -5  -3   3  883.21   74.99
  -5  -3   3  777.42   68.99
  -5  -3   3  809.02   68.09
   5  -3  -3  860.31   66.89
  -5  -3   3  885.51   67.59
   5  -3  -3  852.31   69.99
   5   3  -3  692.03   72.59
   5   3  -3  791.22   66.49
  -5   3   3  724.33   67.39
  -5   3   3  676.93   70.89
  -5   3   3  720.33   58.99
  -5   3   3  735.13   69.69
  -5   3   3  739.23   64.89
  -4  -3   3  939.21   75.29
  -4  -3   3  878.21   70.69
  -4  -3   3  759.02   71.39
   4  -3  -3  971.70   72.79
  -4  -3   3  948.51   70.69
   4  -3  -3  900.71   69.59
   4   3  -3  827.22   76.39
  -4   3   3  880.21   69.69
  -4   3   3  743.23   72.49
  -4   3   3  852.11   61.99
   4   3  -3  865.01   69.39
  -4   3   3  803.62   71.39
  -4   3   3  889.01   69.89
   3  -3  -3 1247.38   90.19
  -3  -3   3 1249.77   92.09
  -3  -3   3 1279.57   88.59
   3  -3  -3 1286.57   88.59
  -3   3   3 1136.59   79.29
   3   3  -3 1187.78   87.89
  -3   3   3  994.40   89.99
  -3   3   3 1152.78   85.19
   3   3  -3 1097.69   92.69
  -3   3   3 1141.99   89.09
  -3   3   3 1155.38   88.09
   2  -3  -3  373.96   39.70
   2  -3  -3  368.56   37.10
  -2  -3   3  412.46   38.90
  -2  -3   3  339.17   42.90
  -2  -3   3  369.76   41.10
  -2   3   3  409.96   39.60
  -2   3   3  448.16   41.50
   2   3  -3  461.05   40.50
   2   3  -3  420.66   42.90
  -2   3   3  451.35   38.30
  -2   3   3  494.75   33.80
   2   3  -3  451.85   41.90
   1  -3  -3  779.12   55.49
  -1  -3   3  771.02   55.39
  -1  -3   3  742.93   52.39
  -1   3   3  654.83   47.80
   1   3  -3  625.94   51.19
  -1   3   3  609.44   53.39
   1   3  -3  614.24   52.89
  -1   3   3  638.74   45.30
  -1   3   3  608.74   48.20
   1   3  -3  666.83   53.19
   1   3  -3  541.15   50.39
   1   3  -3  560.14   53.29
   0  -3  -3 1988.00  132.99
   0  -3   3 1910.81  136.89
   0  -3   3 2038.60  133.09
   0  -3  -3 2041.90  130.09
   0  -3  -3 1858.11  136.39
   0  -3  -3 1982.40  130.09
   0   3  -3 1940.11  137.89
   0   3   3 1890.81  136.99
   0   3  -3 1819.42  135.19
   0   3  -3 1966.00  137.49
   0   3   3 1855.61  130.39
   0   3   3 2101.19  133.19
   0   3  -3 1958.20  133.29
  -1  -3  -3  899.21   72.79
   1  -3   3  880.81   75.39
   1  -3   3  914.71   75.59
   1  -3   3  957.10   68.79
  -1  -3  -3  844.52   75.69
  -1  -3  -3  977.00   69.69
  -1   3  -3  969.00   73.79
  -1   3  -3 1106.69   78.79
   1   3   3 1164.98   74.39
  -1   3  -3 1103.79   74.59
  -1   3  -3 1110.39   79.29
   2  -3   3 1567.94  101.39
  -2  -3  -3 1454.45   89.09
  -2   3  -3 1164.48   99.89
  -2   3  -3 1188.78   96.89
   2   3   3 1202.28   97.29
   2   3   3 1257.17   88.19
  -2   3  -3 1289.67   88.29
   3  -3   3  148.79   31.30
  -3  -3  -3  155.98   23.70
  -3  -3  -3  198.98   22.10
  -3  -3  -3  236.88   33.10
  -3  -3  -3  266.97   32.60
   3  -3   3  203.28   34.20
  -3   3  -3  176.18   31.90
  -3   3  -3  152.78   18.50
  -3   3  -3  182.58   35.20
  -3   3  -3  119.29   33.40
   3   3   3  180.48   32.50
   3   3   3  199.18   21.80
  -3   3  -3  172.98   32.20
  -3   3  -3  166.78   17.80
  -4  -3  -3 1374.06  112.49
  -4  -3  -3 1305.17  103.59
   4  -3   3 1483.25  111.59
   4  -3   3 1614.04  111.89
  -4  -3  -3 1518.55  112.69
  -4  -3  -3 1406.16  103.39
  -4  -3  -3 1502.25  109.59
  -4   3  -3 1300.57  112.89
  -4   3  -3 1377.76  103.79
  -4   3  -3 1508.65  112.19
  -4   3  -3 1475.85   99.69
   4   3   3 1642.34  104.09
  -4   3  -3 1460.45  113.29
   4   3   3 1589.84  112.59
  -4   3  -3 1258.37  115.89
  -5  -3  -3 1391.56  101.59
  -5  -3  -3 1546.95  111.39
  -5  -3  -3 1301.17  101.89
  -5  -3  -3 1316.47  110.69
   5  -3   3 1621.84  110.39
   5  -3   3 1572.84  111.29
  -5  -3  -3 1574.94  109.39
  -5   3  -3 1373.66  112.79
  -5   3  -3 1282.07   95.29
  -5   3  -3 1243.88  110.49
  -5   3  -3 1242.88  107.89
  -5   3  -3 1139.29  109.49
  -5   3  -3 1246.38   95.69
   5   3   3 1401.66  101.49
   5   3   3 1344.97  109.89
  -6  -3  -3  370.26   59.29
  -6  -3  -3  328.07   51.89
   6  -3   3  523.85   68.89
  -6  -3  -3  315.37   47.40
   6  -3   3  572.74   72.89
  -6  -3  -3  472.55   69.09
  -6  -3  -3  431.76   60.09
  -6   3  -3  318.37   37.60
  -6   3  -3  344.77   53.89
   6   3   3  379.96   56.89
  -6   3  -3  392.56   58.79
   6   3   3  383.16   49.10
  -6   3  -3  296.87   55.99
  -6   3  -3  358.26   38.40
  -6   3  -3  395.96   54.09
  -7  -3  -3 1089.29   97.09
   7  -3   3 1186.98  108.39
  -7  -3  -3 1106.29  106.69
   7  -3   3 1093.39  108.99
  -7  -3  -3 1130.19   93.99
  -7  -3  -3 1128.39  108.69
  -7  -3  -3 1144.79  103.29
  -7   3  -3 1091.99  108.49
  -7   3  -3 1080.09  107.39
  -7   3  -3 1085.29  107.09
  -7   3  -3 1162.38  102.49
  -7   3  -3 1070.59   85.69
  -7   3  -3 1185.08   87.09
   7   3   3 1203.98  107.59
  -8  -3  -3  156.38   56.09
   8  -3   3  187.88   52.99
  -8  -3  -3   99.79   52.19
  -8  -3  -3  156.38   50.89
   8  -3   3  213.58   54.49
  -8  -3  -3  170.18   42.90
  -8  -3  -3  181.08   51.09
  -8   3  -3  236.18   50.49
   8   3   3  215.68   51.59
  -8   3  -3  126.39   54.89
  -8   3  -3  139.99   33.80
   8   3   3  180.28   65.39
  -8   3  -3  143.19   30.30
  -9  -3  -3  402.66   75.89
  -9  -3  -3  379.76   70.89
  -9  -3  -3  439.96   65.39
  -9  -3  -3  460.45   76.29
   9  -3   3  377.06   79.19
   9  -3   3  359.66   72.39
  -9  -3  -3  299.07   67.09
  -9   3  -3  361.76   51.49
  -9   3  -3  506.95   85.89
  -9   3  -3  306.07   76.39
  -9   3  -3  424.96   70.79
  -9   3  -3  458.25   77.19
 -10  -4   3  446.56   77.89
 -10  -4   3  369.06   66.29
 -10  -4   3  280.17   61.19
 -10  -4   3  386.06   73.89
  10  -4  -3  322.17   63.69
 -10   4   3  391.86   70.79
 -10   4   3  561.34   88.89
 -10   4   3  461.05   75.19
 -10   4   3  479.15   78.49
 -10   4   3  310.97   64.39
   9  -4  -3  752.82   80.39
  -9  -4   3  643.24   81.49
  -9  -4   3  748.13   96.49
   9  -4  -3  693.73   82.99
  -9  -4   3  661.53   83.79
  -9  -4   3  671.93   89.19
  -9  -4   3  627.24   87.49
   9   4  -3  679.13   99.49
  -9   4   3  559.54   81.79
  -9   4   3  640.34   86.19
   9   4  -3  673.83   91.69
  -9   4   3  702.33   79.59
  -9   4   3  865.41   97.19
  -9   4   3  628.74   97.89
  -8  -4   3  138.49   42.50
  -8  -4   3   90.69   45.00
  -8  -4   3  196.58   46.00
  -8  -4   3   69.49   46.90
   8  -4  -3  119.29   37.10
  -8   4   3  134.49   46.70
  -8   4   3  166.48   50.09
  -8   4   3  190.28   40.30
  -8   4   3  131.99   52.39
   8   4  -3  103.09   55.59
  -8   4   3  183.78   44.60
  -7  -4   3  840.62   84.39
  -7  -4   3  900.91   82.99
  -7  -4   3  938.01   92.49
  -7  -4   3  945.01   88.09
   7  -4  -3  864.81   73.49
   7  -4  -3  843.02   80.59
  -7  -4   3  982.30   84.39
  -7   4   3  763.72   85.79
  -7   4   3  856.71   75.99
   7   4  -3  811.62   95.89
   7   4  -3  928.41   86.19
  -7   4   3  897.01   87.29
  -7   4   3  955.50   93.49
  -7   4   3  950.70   81.69
  -6  -4   3  601.44   69.89
  -6  -4   3  596.94   60.09
   6  -4  -3  680.83   66.49
  -6  -4   3  621.84   61.29
  -6  -4   3  629.64   58.39
   6  -4  -3  571.94   47.10
   6  -4  -3  666.23   56.59
  -6   4   3  403.06   58.19
  -6   4   3  388.86   58.59
  -6   4   3  446.36   48.80
   6   4  -3  410.76   69.19
   6   4  -3  381.56   54.69
  -6   4   3  400.96   61.49
  -6   4   3  451.25   55.29
  -5  -4   3  599.34   63.09
   5  -4  -3  650.53   58.49
  -5  -4   3  660.83   61.09
   5  -4  -3  603.54   50.39
   5  -4  -3  703.43   64.89
  -5  -4   3  781.72   61.79
  -5  -4   3  665.43   67.09
  -5   4   3  636.64   62.59
   5   4  -3  693.83   60.29
   5   4  -3  694.33   69.39
  -5   4   3  678.63   64.09
  -5   4   3  599.64   66.69
  -5   4   3  664.03   52.89
  -5   4   3  691.23   60.19
  -4  -4   3 1988.90  131.59
  -4  -4   3 1891.51  127.39
   4  -4  -3 1934.81  125.69
   4  -4  -3 1995.40  129.49
  -4  -4   3 1742.63  129.69
  -4   4   3 1547.25  131.69
   4   4  -3 1723.33  126.79
  -4   4   3 1599.54  126.09
   4   4  -3 1572.84  131.59
  -4   4   3 1712.73  126.29
  -4   4   3 1539.35  128.69
   3  -4  -3  201.38   31.20
   3  -4  -3  212.38   28.70
  -3  -4   3  205.78   29.10
  -3  -4   3  151.08   31.80
  -3   4   3  167.48   30.20
   3   4  -3  159.88   28.10
  -3   4   3  126.59   28.60
  -3   4   3  174.38   32.40
  -3   4   3  140.09   24.80
   3   4  -3  143.39   34.60
   2  -4  -3 2090.19  143.59
   2  -4  -3 2080.19  146.09
  -2  -4   3 1995.20  147.59
  -2  -4   3 2148.69  144.99
  -2  -4   3 2136.79  146.99
   2   4  -3 2034.70  144.79
  -2   4   3 1964.30  143.99
   2   4  -3 2135.19  147.09
  -2   4   3 2028.00  140.49
   2   4  -3 2030.00  147.29
  -2   4   3 2137.29  143.99
  -2   4   3 1980.40  145.69
   1  -4  -3  201.68   24.10
   1  -4  -3  276.37   34.60
  -1  -4   3  252.97   28.50
  -1  -4   3  202.88   30.00
  -1  -4   3  239.98   35.10
   1  -4  -3  190.38   21.10
  -1   4   3  161.58   22.60
  -1   4   3  202.48   17.60
  -1   4   3  202.58   29.10
   1   4  -3  230.58   32.10
   1   4  -3  229.18   30.80
   1   4  -3  195.98   28.00
  -1   4   3  205.18   23.60
   0  -4  -3 2376.06  154.28
   0  -4   3 2612.34  157.28
   0  -4  -3 2422.96  161.28
   0  -4   3 2409.56  161.78
   0  -4  -3 2494.85  156.78
   0   4   3 2299.67  161.58
   0   4   3 1940.41  155.88
   0   4  -3 2232.48  162.18
   0   4   3 2213.08  154.28
   0   4  -3 2311.97  162.18
   0   4  -3 2237.08  157.38
   0   4  -3 2212.18  159.88
   0   4   3 2204.88  156.78
   1  -4   3 2850.31  193.18
   1  -4   3 2808.62  193.58
  -1  -4  -3 2610.74  192.68
   1  -4   3 2920.31  185.58
  -1  -4  -3 2633.34  183.28
  -1  -4  -3 2935.11  190.18
  -1  -4  -3 2903.61  183.08
  -1   4  -3 2762.82  191.58
   1   4   3 2789.82  190.38
  -1   4  -3 2607.24  186.18
  -1   4  -3 2576.94  194.18
  -1   4  -3 2865.51  194.98
  -2  -4  -3   65.99   10.40
  -2  -4  -3   73.19   20.90
   2  -4   3   73.19   29.10
  -2  -4  -3   78.09   23.50
   2  -4   3   83.49   28.20
   2   4   3   55.09   23.50
   2   4   3   62.49   10.20
  -2   4  -3   37.70   28.50
  -2   4  -3   43.00   24.80
  -2   4  -3   59.19    8.20
  -3  -4  -3 2284.17  149.59
   3  -4   3 2140.59  152.48
   3  -4   3 2149.48  153.28
  -3  -4  -3 2073.59  142.89
  -3  -4  -3 2104.89  142.39
  -3  -4  -3 2201.08  151.68
   3   4   3 2198.78  152.48
  -3   4  -3 2096.69  152.78
  -3   4  -3 2045.60  153.88
  -3   4  -3 1957.80  150.38
  -3   4  -3 1860.41  152.78
   3   4   3 2104.09  142.59
   4  -4   3 1147.19   90.09
  -4  -4  -3 1056.29   87.19
  -4  -4  -3 1019.80   89.89
  -4  -4  -3 1130.69   84.29
  -4  -4  -3  965.30   76.89
  -4  -4  -3 1004.60   76.29
   4  -4   3 1130.29   86.29
  -4   4  -3  996.50   89.29
  -4   4  -3  906.91   88.49
   4   4   3 1033.80   86.39
  -4   4  -3 1000.30   86.49
   4   4   3 1102.79   76.69
  -4   4  -3 1082.49   90.59
  -5  -4  -3  633.24   52.59
  -5  -4  -3  687.53   52.69
  -5  -4  -3  687.93   62.49
  -5  -4  -3  578.04   70.29
  -5   4  -3  479.35   62.49
  -5   4  -3  481.75   38.00
  -5   4  -3  498.85   65.69
  -5   4  -3  477.65   58.79
   5   4   3  581.34   50.29
  -5   4  -3  508.15   40.70
  -5   4  -3  461.75   62.69
   5   4   3  522.05   65.99
  -6  -4  -3  757.32   74.69
  -6  -4  -3  711.53   67.99
   6  -4   3  796.42   82.59
   6  -4   3  664.33   80.09
  -6  -4  -3  715.23   77.99
  -6  -4  -3  710.93   86.59
  -6   4  -3  632.74   80.29
  -6   4  -3  612.24   75.39
  -6   4  -3  740.53   52.99
   6   4   3  833.22   67.69
  -6   4  -3  635.14   79.49
  -6   4  -3  698.73   82.59
  -7  -4  -3   15.30   39.70
  -7  -4  -3  -57.49   40.90
  -7  -4  -3  -42.10   68.69
  -7  -4  -3   20.60   32.70
   7  -4   3   47.10   41.20
  -7  -4  -3   22.60   30.80
   7   4   3  -35.60   42.90
   7   4   3   19.00   33.70
  -7   4  -3  -24.90   43.20
  -7   4  -3    1.20   18.80
  -7   4  -3   46.00   38.10
  -7   4  -3  -86.19   41.70
  -7   4  -3   81.19   44.30
  -7   4  -3    4.30   12.90
   8  -4   3  729.13   91.99
  -8  -4  -3  638.04   78.49
  -8  -4  -3  641.14   72.19
  -8  -4  -3  607.64   89.79
  -8  -4  -3  522.65   76.99
   8  -4   3  716.53   86.29
  -8   4  -3  560.24   54.79
  -8   4  -3  713.03   81.59
  -8   4  -3  658.73   50.79
   8   4   3  654.23   83.59
  -8   4  -3  666.83   89.59
  -8   4  -3  566.84   85.29
   8   4   3  776.92   99.19
  -9  -4  -3  177.48   63.79
   9  -4   3   92.49   70.99
  -9  -4  -3  246.58   63.99
  -9  -4  -3  202.78   53.39
  -9  -4  -3  168.28   62.99
  -9  -4  -3  300.37   71.59
  -9   4  -3  174.18   69.99
  -9   4  -3  156.68   61.09
  -9   4  -3  164.58   73.29
  -9   4  -3  206.38   58.59
 -10  -5   3  196.68   61.69
 -10  -5   3  221.38   55.89
 -10  -5   3  303.27   61.69
 -10  -5   3  216.18   66.29
  10  -5  -3  203.28   55.09
 -10   5   3  179.68   56.59
 -10   5   3  301.57   79.69
 -10   5   3  215.48   65.99
 -10   5   3  237.88   62.49
 -10   5   3  189.98   58.39
  -9  -5   3  292.37   61.39
  -9  -5   3  376.06   67.39
  -9  -5   3  281.27   58.39
   9  -5  -3  436.46   65.29
  -9  -5   3  344.57   70.29
  -9  -5   3  182.28   69.99
   9   5  -3  453.05   68.29
  -9   5   3  444.96   72.99
   9   5  -3  335.77   74.39
  -9   5   3  408.76   65.99
  -9   5   3  290.57   56.99
  -9   5   3  499.55   79.39
   8  -5  -3  688.73   76.79
  -8  -5   3  827.62   94.09
  -8  -5   3  842.42   81.19
  -8  -5   3  789.42   91.99
  -8  -5   3  917.21   86.39
  -8  -5   3  876.01   91.99
  -8   5   3  764.82   90.59
  -8   5   3  770.82   84.09
  -8   5   3  666.83   92.89
  -8   5   3  868.51   89.29
  -8   5   3  576.94   77.19
   7  -5  -3  168.38   28.90
  -7  -5   3  200.78   40.40
  -7  -5   3  239.08   48.40
   7  -5  -3  189.88   36.90
  -7  -5   3  212.58   48.60
  -7  -5   3  252.97   51.79
  -7   5   3  221.18   48.50
  -7   5   3  100.09   31.70
   7   5  -3  184.48   53.19
  -7   5   3  170.28   45.30
   7   5  -3  147.79   40.00
  -7   5   3  101.19   37.00
   6  -5  -3  841.42   77.99
  -6  -5   3  752.72   74.39
  -6  -5   3  912.31   85.69
  -6  -5   3  731.03   70.89
   6  -5  -3  781.02   68.89
  -6  -5   3  763.12   71.69
   6  -5  -3  738.03   60.09
   6   5  -3  840.02   74.79
  -6   5   3  704.43   81.39
  -6   5   3  808.92   77.39
   6   5  -3  676.43   81.79
  -6   5   3  782.12   72.19
  -6   5   3  729.43   63.79
  -6   5   3  730.53   76.99
  -5  -5   3  846.22   77.49
   5  -5  -3  965.70   82.79
  -5  -5   3 1000.80   72.79
  -5  -5   3  793.72   99.59
   5  -5  -3  906.61   69.19
   5  -5  -3  892.41   61.29
  -5  -5   3  924.41   72.49
  -5   5   3  851.61   74.89
  -5   5   3  771.02   77.59
   5   5  -3  824.82   71.49
   5   5  -3  791.32   84.09
  -5   5   3  710.73   74.09
  -5   5   3  772.22   62.69
  -5   5   3  664.03   71.19
   4  -5  -3  289.87   22.30
  -4  -5   3  259.67   42.00
   4  -5  -3  303.67   40.40
  -4  -5   3  268.57   37.00
   4  -5  -3  355.76   35.90
  -4  -5   3  290.77   43.00
   4   5  -3  270.67   37.00
  -4   5   3  255.47   38.60
  -4   5   3  297.47   42.00
   4   5  -3  252.97   42.50
  -4   5   3  243.18   26.30
  -4   5   3  268.47   42.70
  -4   5   3  202.38   33.80
   3  -5  -3 5089.79  328.87
   3  -5  -3 5277.27  327.87
  -3  -5   3 5077.69  330.97
  -3  -5   3 5031.70  328.07
  -3   5   3 4782.42  328.27
  -3   5   3 4667.43  329.27
  -3   5   3 4353.96  325.67
  -3   5   3 4671.53  328.37
   3   5  -3 4937.71  328.67
   3   5  -3 4542.55  331.47
  -2  -5   3  809.02   70.29
   2  -5  -3  735.43   63.59
   2  -5  -3  815.72   53.49
   2  -5  -3  790.22   66.79
  -2  -5   3  825.32   68.69
   2  -5  -3  806.82   52.79
  -2  -5   3  775.22   64.79
  -2   5   3  860.71   68.69
  -2   5   3  798.92   58.79
  -2   5   3  804.32   63.79
   2   5  -3  656.93   64.29
   2   5  -3  688.93   70.49
  -2   5   3  684.73   64.99
   2   5  -3  786.42   70.09
  -1  -5   3 1921.01  136.09
   1  -5  -3 2022.20  136.99
   1  -5  -3 2074.99  131.99
  -1  -5   3 2069.39  135.19
  -1  -5   3 1979.10  138.09
   1  -5  -3 2055.89  128.69
  -1   5   3 1696.23  132.09
   1   5  -3 1870.01  136.09
  -1   5   3 1749.72  127.89
   1   5  -3 1756.52  135.69
  -1   5   3 1854.71  136.29
  -1   5   3 1817.82  131.49
   1   5  -3 1778.82  137.49
   0  -5  -3 1025.10   67.79
   0  -5   3  961.80   75.29
   0  -5  -3  965.70   75.09
   0  -5  -3  962.80   65.59
   0  -5   3 1004.00   68.79
   0   5  -3  851.91   73.19
   0   5   3  810.22   68.09
   0   5  -3  790.32   69.99
   0   5  -3  942.71   77.89
   0   5  -3  812.52   75.69
   0   5   3  880.11   65.69
   1  -5   3 1305.77   94.49
  -1  -5  -3 1202.18   81.79
   1  -5   3 1274.67   83.39
  -1  -5  -3 1203.98   94.29
  -1  -5  -3 1186.88   80.69
  -1  -5  -3 1188.08   88.19
   1  -5   3 1276.97   96.49
   1   5   3 1134.29   89.39
  -1   5  -3 1175.98   84.49
  -1   5  -3 1156.98   91.29
  -1   5  -3 1022.90   94.69
  -1   5  -3 1166.38   94.69
   2  -5   3 2259.17  157.78
  -2  -5  -3 2224.38  153.58
   2  -5   3 2193.88  156.28
   2  -5   3 2194.48  144.09
   2   5   3 2141.19  154.58
  -2   5  -3 2090.49  159.58
  -2   5  -3 2155.58  158.68
  -2   5  -3 2112.99  155.28
   3  -5   3   30.50   26.10
  -3  -5  -3   73.49   25.50
   3  -5   3    4.80   25.90
  -3  -5  -3   16.20   11.50
  -3  -5  -3   51.69   12.30
  -3   5  -3   43.90   28.40
   3   5   3   52.59   25.80
  -3   5  -3   46.10   29.50
  -3   5  -3   60.49   31.30
  -3   5  -3   51.79   27.50
   3   5   3   47.30   12.20
  -4  -5  -3 1079.59   76.69
  -4  -5  -3 1119.69   86.69
  -4  -5  -3 1092.59   77.89
  -4  -5  -3 1210.68   85.19
   4  -5   3 1205.78   88.89
   4  -5   3 1173.68   91.19
  -4  -5  -3 1125.19   93.29
  -4   5  -3  952.00   86.29
   4   5   3 1025.50   88.49
   4   5   3  877.41   75.59
  -4   5  -3  864.01   88.19
  -4   5  -3  944.41   88.79
  -4   5  -3  837.62   88.39
  -5  -5  -3  636.64   76.09
   5  -5   3  861.11   78.69
  -5  -5  -3  726.73   68.19
  -5  -5  -3  644.64   57.49
  -5  -5  -3  758.82   58.49
   5  -5   3  762.82   73.59
  -5  -5  -3  732.63   71.59
  -5   5  -3  672.63   71.39
  -5   5  -3  597.04   73.59
   5   5   3  562.04   70.09
   5   5   3  594.34   57.09
  -5   5  -3  604.44   75.19
  -5   5  -3  530.35   72.09
  -6  -5  -3  173.18   44.70
   6  -5   3  255.37   51.69
  -6  -5  -3  198.78   43.40
  -6  -5  -3  219.28   52.99
   6  -5   3  135.19   43.40
  -6  -5  -3  174.48   34.50
  -6  -5  -3  237.58   38.20
  -6   5  -3  127.79   48.40
  -6   5  -3  223.48   52.39
  -6   5  -3  206.68   47.40
   6   5   3  134.89   31.70
  -6   5  -3  185.48   48.50
  -7  -5  -3  621.04   62.39
  -7  -5  -3  569.34   65.79
   7  -5   3  644.34   81.49
  -7  -5  -3  575.04   79.79
  -7  -5  -3  543.65   69.89
  -7   5  -3  504.35   76.79
  -7   5  -3  516.45   75.59
  -7   5  -3  599.94   82.19
   7   5   3  559.54   69.59
  -7   5  -3  578.84   84.89
   7   5   3  614.84   81.09
  -8  -5  -3   83.39   42.90
  -8  -5  -3    9.50   57.29
  -8  -5  -3   74.59   51.19
   8  -5   3  105.79   50.89
   8  -5   3  261.07   67.89
  -8  -5  -3  188.78   43.50
  -8  -5  -3  153.38   50.19
   8   5   3  140.89   60.69
  -8   5  -3  104.39   48.60
  -8   5  -3  122.59   64.19
  -8   5  -3   81.09   53.09
   8   5   3  168.48   49.40
  -9  -5  -3  422.56   79.99
  -9  -5  -3  443.16   88.99
   9  -5   3  391.36   82.39
  -9  -5  -3  413.26   72.89
  -9  -5  -3  489.05   64.49
  -9   5  -3  260.87   71.19
  -9   5  -3  353.76   84.99
  -9   5  -3  380.06   82.69
  -9   5  -3  408.66   72.79
 -10  -6   3  258.77   71.59
 -10  -6   3  270.37   59.69
 -10  -6   3  300.47   73.79
  10  -6  -3  317.37   53.29
 -10  -6   3  358.46   80.49
 -10   6   3  179.28   65.69
 -10   6   3  254.17   77.39
 -10   6   3  164.68   57.89
  -9  -6   3  739.73   90.79
  -9  -6   3  536.25   75.49
  -9  -6   3  633.04   78.49
   9  -6  -3  653.63   75.19
  -9  -6   3  679.13   93.99
  -9  -6   3  509.45   81.99
  -9   6   3  612.74   88.49
  -9   6   3  544.35   85.19
  -9   6   3  663.83   82.19
  -9   6   3  477.75   72.59
  -9   6   3  639.04   90.09
  -8  -6   3  101.19   42.60
  -8  -6   3   60.59   48.80
  -8  -6   3   12.50   34.10
  -8  -6   3   82.19   65.29
   8  -6  -3   86.19   32.50
  -8  -6   3   84.39   53.59
   8  -6  -3  112.19   49.50
  -8   6   3  116.99   36.90
   8   6  -3   64.89   40.80
  -8   6   3  100.89   48.60
   8   6  -3   70.39   55.39
  -8   6   3   49.50   39.10
  -8   6   3   55.29   44.50
  -8   6   3   52.69   53.39
   7  -6  -3  702.33   68.89
  -7  -6   3  776.12   73.29
  -7  -6   3  730.33   84.69
  -7  -6   3  807.82   76.39
   7  -6  -3  733.03   60.69
  -7   6   3  656.83   88.69
   7   6  -3  502.05   80.09
   7   6  -3  694.73   77.29
  -7   6   3  668.63   79.29
  -7   6   3  713.33   81.09
  -7   6   3  554.34   71.99
  -7   6   3  838.52   66.49
  -6  -6   3  447.66   69.69
   6  -6  -3  366.26   35.90
  -6  -6   3  396.96   60.99
   6  -6  -3  395.36   54.69
  -6  -6   3  431.86   49.40
   6  -6  -3  382.36   47.20
  -6  -6   3  435.96   53.99
   6   6  -3  394.86   61.29
  -6   6   3  331.17   58.39
   6   6  -3  271.07   60.29
  -6   6   3  347.27   39.30
  -6   6   3  394.36   57.39
  -6   6   3  257.17   44.00
  -6   6   3  389.06   57.99
   5  -6  -3  562.54   52.79
  -5  -6   3  537.55   69.59
   5  -6  -3  621.84   65.89
  -5  -6   3  599.54   57.19
   5  -6  -3  562.64   42.80
  -5  -6   3  540.75   64.69
   5   6  -3  496.35   67.69
  -5   6   3  599.34   63.39
  -5   6   3  549.35   44.60
  -5   6   3  566.94   64.89
  -5   6   3  541.95   63.99
   5   6  -3  544.45   56.89
  -5   6   3  577.84   57.09
   4  -6  -3 2486.95  165.28
   4  -6  -3 2341.67  157.18
  -4  -6   3 2258.57  172.08
  -4  -6   3 2415.06  167.08
  -4  -6   3 2423.86  172.78
   4  -6  -3 2536.25  170.98
   4   6  -3 2342.37  174.28
  -4   6   3 2234.28  170.58
  -4   6   3 2260.97  168.98
   4   6  -3 2464.65  168.38
  -4   6   3 2448.06  167.18
  -4   6   3 2091.49  167.78
  -3  -6   3   66.79   22.50
   3  -6  -3   66.59   22.40
  -3  -6   3   29.00   25.50
   3  -6  -3   56.29    7.60
   3  -6  -3   29.70   21.80
  -3   6   3   38.80   24.30
  -3   6   3   45.00   26.00
   3   6  -3   43.50   30.30
  -3   6   3   61.69   21.70
   3   6  -3   51.89   23.90
   3   6  -3   68.69   26.90
  -3   6   3   34.30   21.00
   2  -6  -3 3554.04  233.48
  -2  -6   3 3597.44  241.38
   2  -6  -3 3025.00  233.78
  -2  -6   3 3516.35  241.58
   2  -6  -3 3694.53  240.18
  -2  -6   3 3514.75  245.08
   2  -6  -3 3506.15  241.38
  -2   6   3 3535.25  239.98
  -2   6   3 3576.94  236.58
   2   6  -3 3612.94  243.08
  -2   6   3 3442.56  240.78
  -2   6   3 3654.83  241.78
   2   6  -3 3361.46  243.28
  -1  -6   3  977.60   79.89
  -1  -6   3  968.60   79.29
   1  -6  -3 1019.30   72.29
   1  -6  -3  980.70   67.99
   1  -6  -3 1010.40   76.99
  -1  -6   3 1062.69   76.29
  -1   6   3  812.12   72.39
   1   6  -3  974.30   79.19
   1   6  -3  872.91   77.69
  -1   6   3  858.21   71.89
  -1   6   3  907.71   67.59
   1   6  -3  871.51   78.09
   0  -6   3 1758.32  120.29
   0  -6  -3 1641.84  119.09
   0  -6  -3 1680.63  118.09
   0  -6  -3 1557.44  125.79
   0  -6   3 1580.64  125.09
   0   6  -3 1753.22  134.29
   0   6  -3 1705.43  121.79
   0   6  -3 1786.62  126.79
   0   6   3 1840.72  118.79
   0   6  -3 1717.63  128.19
   1  -6   3 2177.28  157.58
  -1  -6  -3 2070.89  148.09
  -1  -6  -3 2261.27  154.28
   1  -6   3 2277.67  149.88
   1  -6   3 2244.48  160.28
  -1  -6  -3 2223.78  149.39
  -1  -6  -3 2183.28  159.48
  -1   6  -3 2163.88  159.38
   1   6   3 2323.47  148.89
   1   6   3 2185.18  154.98
  -1   6  -3 2171.68  160.78
  -1   6  -3 2159.68  150.98
  -1   6  -3 2198.78  157.48
  -2  -6  -3  113.29   15.20
   2  -6   3  109.29   12.10
  -2  -6  -3  114.89   25.10
   2  -6   3  128.19   30.50
   2  -6   3  126.39   31.80
  -2   6  -3  105.39   30.80
  -2   6  -3   96.79   34.90
   2   6   3  100.99   25.80
  -2   6  -3   91.79   28.60
   3  -6   3 1894.71  138.59
  -3  -6  -3 1953.90  127.09
  -3  -6  -3 2009.60  126.59
   3  -6   3 1970.90  140.49
  -3  -6  -3 1916.71  136.19
  -3   6  -3 1694.13  136.89
  -3   6  -3 1738.83  139.09
   3   6   3 1804.02  137.39
  -3   6  -3 1641.54  140.39
  -4  -6  -3  397.96   36.00
  -4  -6  -3  418.86   35.70
  -4  -6  -3  384.86   50.69
  -4  -6  -3  421.96   45.50
   4  -6   3  427.56   50.59
   4   6   3  333.07   35.50
  -4   6  -3  240.88   51.39
  -4   6  -3  224.28   49.20
  -4   6  -3  297.27   49.99
   4   6   3  282.77   47.10
  -4   6  -3  344.97   51.99
  -5  -6  -3  356.46   46.60
   5  -6   3  331.17   53.49
  -5  -6  -3  328.57   48.30
  -5  -6  -3  342.57   39.00
  -5  -6  -3  320.07   38.10
  -5  -6  -3  321.77   54.09
  -5   6  -3  242.38   51.09
  -5   6  -3  292.77   54.29
  -5   6  -3  213.28   51.09
   5   6   3  248.28   36.60
   5   6   3  268.07   50.99
  -5   6  -3  184.78   45.60
  -6  -6  -3  799.32   74.49
   6  -6   3  757.32   79.89
  -6  -6  -3  760.92   86.59
  -6  -6  -3  637.94   77.39
  -6  -6  -3  702.53   66.89
  -6  -6  -3  662.83   65.39
  -6   6  -3  692.13   82.69
  -6   6  -3  676.33   77.59
  -6   6  -3  776.92   87.39
   6   6   3  717.93   66.59
  -6   6  -3  621.34   85.09
   7  -6   3  -22.00   45.10
  -7  -6  -3   47.50   31.80
  -7  -6  -3   25.30   35.80
  -7  -6  -3   12.90   30.60
   7  -6   3   77.29   52.59
  -7  -6  -3   -2.40   40.60
  -7   6  -3  -14.40   37.20
  -7   6  -3  -16.90   56.79
  -7   6  -3  -45.80   42.90
   7   6   3   18.40   35.40
  -7   6  -3  -11.60   53.49
   7   6   3   13.60   48.70
  -8  -6  -3  606.84   87.09
   8  -6   3  485.55   72.19
   8  -6   3  739.13  108.49
  -8  -6  -3  692.23   76.99
  -8  -6  -3  581.04   84.99
  -8  -6  -3  659.23   71.89
  -8  -6  -3  697.33   81.79
  -8   6  -3  456.85   83.79
   8   6   3  529.65   71.89
  -8   6  -3  544.25   81.59
  -8   6  -3  434.56   93.19
  -8   6  -3  520.25   88.09
  -9  -6  -3  224.88   70.69
   9  -6   3  177.48   74.19
  -9  -6  -3  195.38   52.59
  -9   6  -3  154.68   76.59
  -9   6  -3  195.68   60.29
  -9   6  -3  255.57   84.79
  -9   6  -3  187.98   63.89
 -10  -7   3  360.96   77.79
 -10  -7   3  280.57   77.69
 -10  -7   3  232.28   57.79
  10  -7  -3  300.67   51.29
 -10   7   3  197.28   65.39
 -10   7   3  331.57   70.89
 -10   7   3  240.18   83.89
  -9  -7   3  269.87   57.29
  -9  -7   3  231.18   49.90
   9  -7  -3  185.78   45.30
  -9  -7   3  258.87   65.29
  -9  -7   3  242.78   65.29
  -9   7   3  204.08   69.79
  -9   7   3  175.78   50.59
  -9   7   3  232.08   61.49
  -9   7   3  189.68   53.69
  -9   7   3  225.18   62.79
   9   7  -3  210.28   65.19
  -8  -7   3  583.14  112.09
   8  -7  -3  623.94   71.49
  -8  -7   3  684.03   86.99
   8  -7  -3  792.92   95.49
  -8  -7   3  808.72  107.39
  -8  -7   3  709.03   76.59
  -8   7   3  606.74   84.39
  -8   7   3  701.63   69.99
  -8   7   3  740.73   88.69
  -8   7   3  687.93   78.89
   8   7  -3  625.14   82.39
  -8   7   3  619.24   94.99
  -7  -7   3   12.30   41.40
   7  -7  -3   10.70   19.60
  -7  -7   3   42.10   38.00
  -7  -7   3  -37.00   52.29
  -7  -7   3    2.30   33.60
   7  -7  -3    9.40   27.70
   7  -7  -3   13.80   41.50
  -7   7   3    2.40   94.09
  -7   7   3   53.29   32.50
  -7   7   3  -27.80   40.50
  -7   7   3   63.19   24.30
   7   7  -3   77.59   55.29
   7   7  -3  -49.30   29.70
  -7   7   3   62.19   41.70
   6  -7  -3  759.82   67.69
  -6  -7   3  805.02   72.59
   6  -7  -3  855.21   82.49
  -6  -7   3  774.92   73.59
   6  -7  -3  736.03   58.29
  -6  -7   3  834.32   85.09
  -6   7   3  640.34   81.49
   6   7  -3  753.42   75.59
  -6   7   3  752.22   84.29
  -6   7   3  784.02   81.29
   6   7  -3  736.33   89.69
  -6   7   3  725.63   60.09
  -6   7   3  770.92   72.59
   5  -7  -3  818.92   81.99
  -5  -7   3  746.93   80.19
   5  -7  -3  778.52   66.69
   5  -7  -3  782.42   56.89
  -5  -7   3  759.12   77.99
  -5  -7   3  793.82   72.09
   5   7  -3  783.12   84.89
  -5   7   3  841.52   71.49
  -5   7   3  687.13   76.59
  -5   7   3  844.42   81.09
  -5   7   3  802.02   77.79
   5   7  -3  724.63   80.19
  -5   7   3  839.12   58.69
   4  -7  -3   68.09   22.30
  -4  -7   3   59.99   30.30
   4  -7  -3   13.60   27.20
  -4  -7   3   67.19   26.70
   4  -7  -3   71.69   10.40
  -4   7   3   98.79   33.20
   4   7  -3   97.59   29.90
  -4   7   3   82.59   35.70
  -4   7   3  101.69   32.50
  -4   7   3  109.49   27.40
   4   7  -3  117.99   37.20
  -3  -7   3 2563.44  184.38
   3  -7  -3 2515.15  180.58
   3  -7  -3 2616.64  182.88
  -3  -7   3 2578.34  181.48
   3  -7  -3 2678.33  172.18
   3   7  -3 2631.84  187.58
  -3   7   3 2640.24  181.68
   3   7  -3 2734.33  185.28
   3   7  -3 2251.07  181.58
  -3   7   3 2770.32  180.78
  -3   7   3 2397.26  185.88
  -3   7   3 2515.35  183.48
   2  -7  -3  337.27   29.00
   2  -7  -3  355.96   40.10
  -2  -7   3  279.37   45.70
  -2  -7   3  351.16   42.00
  -2  -7   3  359.06   42.80
   2  -7  -3  309.37   39.00
   2  -7  -3  329.27   27.80
   2   7  -3  287.47   42.90
  -2   7   3  243.18   39.90
  -2   7   3  288.47   34.50
  -2   7   3  267.57   42.90
  -2   7   3  271.57   41.90
   2   7  -3  305.07   44.50
  -1  -7   3 2106.89  152.78
   1  -7  -3 2130.99  143.49
   1  -7  -3 2193.88  150.28
  -1  -7   3 2144.99  148.69
   1  -7  -3 2169.88  146.69
  -1  -7   3 2069.49  151.68
  -1   7   3 2033.10  143.69
  -1   7   3 2124.79  147.59
   1   7  -3 2111.29  152.28
   1   7  -3 1924.91  155.78
  -1   7   3 2053.79  147.79
   1   7  -3 1983.40  150.38
   0  -7  -3 1829.22  125.29
   0  -7  -3 1807.42  124.19
   0  -7  -3 1709.23  131.29
   0  -7   3 1848.42  132.89
   0  -7   3 1835.52  125.79
   0   7  -3 1770.82  132.99
   0   7   3 1698.53  124.19
   0   7  -3 1745.83  127.39
   0   7  -3 1726.43  133.69
   1  -7   3  492.75   51.19
  -1  -7  -3  465.95   40.80
  -1  -7  -3  455.05   38.90
   1  -7   3  462.95   40.80
   1  -7   3  463.45   55.19
  -1  -7  -3  426.26   45.50
  -1  -7  -3  444.66   55.59
   1   7   3  552.14   40.70
  -1   7  -3  608.34   53.79
  -1   7  -3  469.95   55.39
  -1   7  -3  555.34   57.89
   2  -7   3 2314.87  164.48
  -2  -7  -3 2314.57  162.38
  -2  -7  -3 2396.86  154.48
   2  -7   3 2436.86  153.08
   2  -7   3 2394.56  168.78
   2   7   3 2192.18  163.38
  -2   7  -3 2258.77  165.78
  -2   7  -3 2161.78  166.08
  -2   7  -3 2034.90  167.98
   3  -7   3  265.07   40.60
  -3  -7  -3  224.88   26.80
   3  -7   3  335.27   48.50
  -3  -7  -3  261.57   26.40
  -3  -7  -3  294.87   39.40
  -3   7  -3  230.58   43.60
  -3   7  -3  257.77   47.30
   3   7   3  220.88   39.90
  -3   7  -3  240.08   42.30
  -4  -7  -3  828.72   71.19
  -4  -7  -3  918.41   65.09
  -4  -7  -3  836.82   88.59
  -4  -7  -3  882.21   77.99
   4  -7   3  881.81   90.69
  -4  -7  -3  814.92   63.59
   4  -7   3  852.81   79.99
  -4   7  -3  778.32   84.09
   4   7   3  980.10   87.49
  -4   7  -3  840.12   86.69
   4   7   3  703.43   63.49
  -4   7  -3  709.03   77.99
  -4   7  -3  845.82   82.49
  -5  -7  -3  667.73   82.59
  -5  -7  -3  718.63   58.59
   5  -7   3  801.22   77.09
  -5  -7  -3  694.63   72.49
  -5  -7  -3  693.53   58.99
  -5  -7  -3  755.02   71.29
   5  -7   3  683.93   80.29
   5   7   3  666.93   84.09
  -5   7  -3  583.84   78.99
  -5   7  -3  611.44   75.89
  -5   7  -3  648.74   85.69
  -5   7  -3  535.25   78.89
   5   7   3  665.73   59.99
  -6  -7  -3   62.39   42.80
  -6  -7  -3   73.29   28.40
  -6  -7  -3  100.39   31.10
   6  -7   3   24.20   44.70
  -6  -7  -3   93.09   38.30
  -6   7  -3  142.89   59.69
  -6   7  -3  126.89   48.90
  -6   7  -3   98.09   48.80
   6   7   3  130.49   31.60
  -6   7  -3   55.09   43.00
  -7  -7  -3 1037.70  104.99
  -7  -7  -3 1049.70   86.69
   7  -7   3 1123.29  104.49
  -7  -7  -3 1060.09   83.89
  -7  -7  -3 1046.10  111.59
   7  -7   3  940.31  106.69
  -7  -7  -3 1083.39   95.19
  -7   7  -3  677.23  110.49
  -7   7  -3  785.72  104.29
  -7   7  -3  779.82   94.79
  -7   7  -3  750.22  104.09
   7   7   3  893.61   87.79
   7   7   3  747.03  108.09
   8  -7   3   61.59   54.49
  -8  -7  -3   99.39   50.29
  -8  -7  -3   59.69   48.50
  -8  -7  -3  196.68   45.10
  -8  -7  -3  150.68   44.80
  -8  -7  -3   82.09   72.29
  -8   7  -3   79.49   66.69
  -8   7  -3  175.28   70.99
  -8   7  -3  120.59   53.79
  -8   7  -3   54.89   53.59
   8   7   3  190.78   51.89
  -9  -7  -3  457.05   75.59
   9  -7   3  497.75   86.39
  -9  -7  -3  484.15   67.69
  -9  -7  -3  520.25   83.29
   9   7   3  422.66   88.19
  -9   7  -3  467.75   96.49
  -9   7  -3  422.06   75.49
  -9   7  -3  524.05  100.49
  -9   7  -3  376.06   86.29
  -9  -8   3  560.54   74.49
  -9  -8   3  620.04   81.59
   9  -8  -3  623.84   72.69
  -9  -8   3  593.54   83.09
  -9  -8   3  447.16   78.89
  -9   8   3  465.55   80.19
  -9   8   3  479.25   82.19
  -9   8   3  505.65   75.69
  -9   8   3  579.14   94.69
  -8  -8   3   34.70   45.90
   8  -8  -3   34.90   31.60
   8  -8  -3  139.99   50.69
  -8  -8   3  110.69   55.59
  -8  -8   3  116.29   63.79
  -8  -8   3   63.39   38.40
  -8   8   3  196.08   61.29
  -8   8   3   17.20   38.20
  -8   8   3   15.20   46.80
  -8   8   3   29.20   51.09
  -8   8   3   42.60   30.50
   8   8  -3  133.69   52.09
   7  -8  -3  944.21   91.09
   7  -8  -3  733.43   70.49
  -7  -8   3  824.62  101.99
   7  -8  -3  829.92   61.59
  -7  -8   3  764.02  100.39
  -7  -8   3  622.94   84.19
  -7  -8   3  755.42   76.39
  -7   8   3  756.02   75.79
  -7   8   3  683.23   88.19
  -7   8   3  706.13   63.99
  -7   8   3  816.52   94.49
  -7   8   3  602.04   88.09
  -6  -8   3   81.59   45.50
  -6  -8   3  101.39   38.30
   6  -8  -3  111.39   19.40
   6  -8  -3   86.29   44.70
  -6  -8   3  162.18   36.60
   6  -8  -3  147.19   30.10
  -6   8   3   83.69   43.50
   6   8  -3  237.58   46.10
  -6   8   3  149.09   51.89
  -6   8   3  209.48   48.90
   6   8  -3    1.50   49.30
  -6   8   3  203.58   36.20
  -6   8   3  179.48   27.60
  -5  -8   3  288.17   43.40
   5  -8  -3  311.97   41.70
  -5  -8   3  258.27   51.19
   5  -8  -3  273.67   50.69
   5  -8  -3  298.67   27.50
  -5   8   3  283.47   49.40
  -5   8   3  319.47   52.09
  -5   8   3  389.56   58.19
  -5   8   3  311.87   47.00
   5   8  -3  375.76   61.49
   5   8  -3  417.26   53.69
  -4  -8   3 1436.46  113.79
   4  -8  -3 1497.05   94.29
  -4  -8   3 1461.85  108.19
   4  -8  -3 1504.15  105.09
  -4  -8   3 1369.76  115.09
  -4   8   3 1262.37  110.09
  -4   8   3 1284.97  105.59
   4   8  -3 1311.27  116.29
   4   8  -3 1252.67  108.39
  -4   8   3 1320.97  114.19
  -4   8   3 1378.36  109.49
  -3  -8   3  159.18   32.20
  -3  -8   3  107.39   34.40
   3  -8  -3  129.79   29.80
   3  -8  -3  123.79   17.50
   3  -8  -3  165.78   33.30
  -3   8   3  160.68   35.80
  -3   8   3  223.58   34.40
  -3   8   3  137.29   35.40
   3   8  -3  139.59   39.40
  -3   8   3  202.38   33.80
   2  -8  -3 1858.71  134.49
  -2  -8   3 1773.32  136.89
   2  -8  -3 1837.12  135.29
   2  -8  -3 1771.92  126.89
  -2  -8   3 1782.52  135.69
   2  -8  -3 1809.42  127.69
  -2  -8   3 1880.31  140.39
   2   8  -3 1915.01  139.29
  -2   8   3 1958.70  136.29
   2   8  -3 2020.60  138.39
  -2   8   3 1806.32  135.89
  -2   8   3 1855.91  130.89
   2   8  -3 1776.02  138.59
  -1  -8   3 1276.37   91.49
  -1  -8   3 1209.48   95.79
   1  -8  -3 1237.38   85.19
   1  -8  -3 1214.08   88.59
  -1  -8   3 1171.78   94.89
   1  -8  -3 1205.18   92.19
   1   8  -3 1125.89   95.39
   1   8  -3 1130.39   94.59
  -1   8   3 1127.99   89.79
   1   8  -3  992.60   92.09
  -1   8   3 1093.49   85.49
   0  -8  -3  673.73   69.69
   0  -8   3  681.13   60.39
   0  -8  -3  761.22   60.69
   0  -8  -3  729.23   59.59
   0  -8   3  727.03   68.99
   0   8   3  689.63   61.19
   0   8  -3  800.22   68.49
   0   8   3  853.41   60.79
   0   8  -3  714.43   69.39
  -1  -8  -3 1848.42  133.69
   1  -8   3 1995.10  134.89
  -1  -8  -3 1879.41  145.29
   1  -8   3 1920.91  142.29
  -1  -8  -3 1986.00  135.29
  -1  -8  -3 1896.11  138.99
   1  -8   3 1999.30  146.29
  -1   8  -3 1950.20  145.29
  -1   8  -3 1884.51  143.79
  -1   8  -3 2039.80  147.29
   1   8   3 1953.00  134.79
  -2  -8  -3   12.70   11.60
   2  -8   3   13.40   23.90
  -2  -8  -3   30.30   22.60
   2  -8   3    4.30    9.70
   2  -8   3   -2.00   27.90
  -2   8  -3    8.10   32.80
  -2   8  -3   23.90   28.80
  -2   8  -3   -3.80   29.50
   3  -8   3 2125.39  155.18
  -3  -8  -3 2042.60  137.89
   3  -8   3 1900.11  149.69
  -3  -8  -3 2133.99  149.39
  -3  -8  -3 2010.50  155.48
  -3   8  -3 1989.00  152.58
  -3   8  -3 1976.70  152.98
  -3   8  -3 1842.72  156.28
   4  -8   3  745.13   73.79
  -4  -8  -3  665.83   72.19
   4  -8   3  563.24   77.09
  -4  -8  -3  713.03   83.69
  -4  -8  -3  681.63   55.09
  -4  -8  -3  718.93   55.19
  -4   8  -3  717.33   79.39
  -4   8  -3  652.43   82.79
  -4   8  -3  640.74   72.49
   5  -8   3  803.32   82.49
  -5  -8  -3  632.84   57.19
  -5  -8  -3  668.23   72.89
  -5  -8  -3  616.14   66.99
  -5  -8  -3  594.44   55.79
  -5   8  -3  610.54   82.19
  -5   8  -3  661.73   78.89
  -5   8  -3  598.84   74.29
  -5   8  -3  666.73   83.69
   5   8   3  565.84   57.09
   6  -8   3 1318.97  112.59
  -6  -8  -3 1205.68   94.29
   6  -8   3 1331.37  114.39
  -6  -8  -3 1205.68  108.89
  -6  -8  -3 1273.57  104.99
  -6  -8  -3 1195.88  125.99
  -6  -8  -3 1212.58   94.69
  -6   8  -3  885.61  109.69
  -6   8  -3 1166.48  110.89
   6   8   3 1139.29   94.69
  -6   8  -3 1011.30  117.09
  -7  -8  -3   38.00   58.69
  -7  -8  -3   14.30   38.10
  -7  -8  -3  -23.30   44.40
  -7  -8  -3   31.90   33.40
  -7  -8  -3   31.90   33.90
   7  -8   3   17.70   60.69
   7  -8   3   63.89   51.19
  -7   8  -3   32.20   46.10
  -7   8  -3    6.50   49.30
   7   8   3   32.90   36.80
  -7   8  -3  -35.20   53.09
  -8  -8  -3  957.00  108.19
   8  -8   3  825.02  107.09
  -8  -8  -3  800.62   90.69
  -8  -8  -3  839.72   86.99
  -8  -8  -3  898.21   85.89
  -8   8  -3  580.54  100.29
  -8   8  -3  652.43   93.99
  -8   8  -3  772.82  110.09
  -8   8  -3  632.64   95.39
   8   8   3  854.41  102.59
  -9  -9   3  173.38   65.29
   9  -9  -3   62.29   38.10
  -9  -9   3  121.09   46.10
  -9  -9   3   70.89   63.19
  -9  -9   3   65.69   45.50
  -9   9   3  213.88   59.49
  -9   9   3   81.99   60.49
  -9   9   3   30.90   30.90
  -9   9   3  142.49   59.69
  -9   9   3  173.48   76.19
  -8  -9   3  704.13   92.89
   8  -9  -3  859.61   76.69
  -8  -9   3  769.02   82.29
  -8  -9   3  882.81  102.39
  -8   9   3  829.42   71.59
   8   9  -3  905.51  100.39
  -8   9   3  624.14   98.19
  -8   9   3  819.22   83.89
  -8   9   3  737.03  111.09
  -8   9   3  789.42  100.99
   7  -9  -3   25.30   18.50
   7  -9  -3   -0.90   27.00
  -7  -9   3    5.60   34.00
  -7  -9   3   51.19   44.10
  -7  -9   3    7.80   51.99
  -7  -9   3  -52.69   42.50
   7  -9  -3   56.29   51.89
  -7   9   3   19.20   42.10
  -7   9   3   32.40   22.00
  -7   9   3   44.60   54.09
  -7   9   3   17.60   50.19
  -7   9   3   91.69   35.10
  -6  -9   3  549.65   68.79
  -6  -9   3  584.14   63.99
   6  -9  -3  527.25   56.99
   6  -9  -3  561.94   45.20
   6  -9  -3  556.14   74.39
  -6  -9   3  575.54   79.79
  -6   9   3  518.55   77.59
   6   9  -3  509.15   71.19
  -6   9   3  636.54   65.19
  -6   9   3  535.65   75.29
  -6   9   3  627.14   85.59
   5  -9  -3  536.75   68.29
   5  -9  -3  552.84   40.00
  -5  -9   3  543.85   71.39
   5  -9  -3  472.95   52.29
  -5  -9   3  450.05   60.09
  -5   9   3  499.05   70.09
  -5   9   3  455.95   66.49
   5   9  -3  433.76   63.69
  -5   9   3  506.25   67.29
  -5   9   3  558.84   60.29
   5   9  -3  470.25   72.39
  -4  -9   3  151.78   43.60
  -4  -9   3  273.17   48.60
   4  -9  -3  191.58   34.70
   4  -9  -3  206.48   42.50
   4  -9  -3  199.78   22.70
  -4  -9   3  175.98   37.10
  -4   9   3  268.57   48.20
   4   9  -3  221.88   52.39
  -4   9   3  327.17   46.40
  -4   9   3  224.88   44.90
   3  -9  -3 1453.25  114.19
  -3  -9   3 1376.76  127.69
  -3  -9   3 1495.25  126.39
   3  -9  -3 1453.15  104.59
   3  -9  -3 1604.14  117.99
  -3  -9   3 1703.93  118.19
  -3   9   3 1466.65  119.59
  -3   9   3 1429.06  112.69
   3   9  -3 1412.06  121.99
  -3   9   3 1443.06  117.09
   3   9  -3 1501.45  119.69
   2  -9  -3  185.68   34.10
   2  -9  -3  173.18   26.50
  -2  -9   3  217.38   38.40
   2  -9  -3  185.88   28.20
  -2  -9   3  196.58   37.50
  -2  -9   3  200.28   61.19
   2  -9  -3  220.08   36.40
   2   9  -3  229.28   39.80
  -2   9   3  174.28   30.70
  -2   9   3  155.98   34.90
   2   9  -3  170.38   37.80
  -2   9   3  168.08   36.30
   1  -9  -3 1395.36  100.09
   1  -9  -3 1355.56   96.59
  -1  -9   3 1340.97  101.89
   1  -9  -3 1352.26  104.99
  -1  -9   3 1340.57  106.59
  -1  -9   3 1402.66  109.99
  -1   9   3 1191.78   97.19
  -1   9   3 1319.57  103.59
   1   9  -3 1209.28  107.09
   1   9  -3 1242.38  106.59
   0  -9  -3 1951.80  148.79
   0  -9   3 2109.59  142.29
   0  -9  -3 2054.59  141.29
   0  -9   3 2035.90  149.29
   0  -9  -3 2020.50  141.69
   0   9   3 1844.72  141.19
   0   9  -3 1806.62  147.69
   0   9   3 2057.99  141.19
   0   9  -3 1929.51  149.59
   1  -9   3  322.27   44.70
  -1  -9  -3  302.97   35.30
  -1  -9  -3  347.87   50.69
  -1  -9  -3  314.47   40.30
  -1  -9  -3  300.37   33.10
   1  -9   3  302.17   34.60
   1  -9   3  364.96   58.89
  -1   9  -3  198.68   43.10
  -1   9  -3  251.67   43.90
   1   9   3  255.87   37.40
  -1   9  -3  239.58   47.30
   2  -9   3 1907.51  140.09
   2  -9   3 1873.91  144.49
  -2  -9  -3 1942.31  130.59
  -2  -9  -3 1809.72  136.49
   2  -9   3 1920.51  126.49
  -2  -9  -3 1920.11  127.69
  -2   9  -3 1677.43  144.09
  -2   9  -3 1685.13  142.29
  -2   9  -3 1732.73  140.89
  -3  -9  -3  350.46   50.29
  -3  -9  -3  395.06   36.90
   3  -9   3  425.46   61.79
  -3  -9  -3  346.57   59.39
   3  -9   3  360.16   52.89
  -3   9  -3  385.86   56.09
  -3   9  -3  421.26   64.99
  -3   9  -3  369.06   55.49
   4  -9   3 1610.54  125.49
  -4  -9  -3 1458.65  106.49
  -4  -9  -3 1483.65  106.49
  -4  -9  -3 1412.26  120.69
  -4   9  -3 1475.35  130.99
  -4   9  -3 1439.56  125.09
  -4   9  -3 1496.85  123.99
   5  -9   3  826.32   89.39
  -5  -9  -3  818.22   68.59
  -5  -9  -3  851.01   79.39
  -5  -9  -3  739.23   89.79
  -5  -9  -3  826.72   67.59
  -5   9  -3  798.12   88.29
  -5   9  -3  871.91   95.49
  -5   9  -3  803.12   96.59
  -6  -9  -3   84.49   39.40
  -6  -9  -3   87.69   41.80
  -6  -9  -3  116.89   30.90
  -6  -9  -3  107.79   55.89
  -6  -9  -3  107.29   46.60
   6  -9   3  197.78   61.39
   6  -9   3  101.89   49.99
  -6   9  -3  145.69   48.20
  -6   9  -3  103.29   55.79
  -6   9  -3  242.58   64.59
  -6   9  -3  164.68   55.59
  -7  -9  -3 1274.87   99.49
  -7  -9  -3 1144.49  114.99
   7  -9   3 1354.96  121.49
  -7  -9  -3 1240.38   99.69
  -7  -9  -3 1124.39  130.69
  -7  -9  -3 1177.88  105.89
  -7   9  -3 1020.90  135.59
  -7   9  -3 1227.98  133.19
  -7   9  -3 1141.89  117.99
   7   9   3 1092.19  101.69
  -7   9  -3  935.71  117.69
  -8  -9  -3  120.59   48.50
  -8  -9  -3   94.49   60.59
  -8  -9  -3   71.29   45.70
  -8  -9  -3  102.39   48.80
   8  -9   3   24.80   61.89
  -8   9  -3   38.90   54.09
  -8   9  -3  114.09   69.79
  -8   9  -3   24.00   48.90
   8   9   3  220.88   60.09
  -8   9  -3   16.00   77.29
  -9 -10   3  451.25   73.99
  -9 -10   3  315.47   77.09
  -9 -10   3  450.15   69.89
  -9  10   3  389.76   94.09
  -9  10   3  395.86   84.69
  -9  10   3  399.46   78.19
  -8 -10   3 -112.99   48.60
   8 -10  -3   37.50   31.50
  -8 -10   3   48.60   40.10
  -8 -10   3  -14.00   55.69
  -8  10   3  -25.50   42.80
   8  10  -3  -69.29   55.69
  -8  10   3  -13.90   53.89
  -8  10   3   66.59   65.19
  -7 -10   3  849.12   84.39
  -7 -10   3  685.73  104.19
   7 -10  -3  859.91  109.69
   7 -10  -3  890.01   75.89
   7 -10  -3  868.31   64.69
  -7 -10   3  980.40  103.59
  -7  10   3  823.72   94.79
   7  10  -3  830.62   91.19
  -7  10   3  653.23  100.39
  -7  10   3  977.40  112.99
   6 -10  -3  455.45   53.29
   6 -10  -3  492.05   42.00
  -6 -10   3  431.26   69.49
   6 -10  -3  510.85   70.29
  -6 -10   3  414.36   60.59
  -6  10   3  506.15   87.09
  -6  10   3  412.46   69.29
  -6  10   3  523.05   73.89
  -5 -10   3  485.55   63.69
   5 -10  -3  466.45   54.29
   5 -10  -3  500.65   77.29
  -5 -10   3  417.46   68.19
   5 -10  -3  511.45   39.40
  -5 -10   3  397.66   69.29
  -5  10   3  470.75   71.29
  -5  10   3  574.54   70.29
  -5  10   3  471.15   74.49
   4 -10  -3 1344.07  105.39
  -4 -10   3 1273.07   99.79
   4 -10  -3 1316.37   85.39
  -4 -10   3 1294.57  112.59
   4 -10  -3 1309.27   98.69
  -4 -10   3 1253.87  111.89
  -4  10   3  957.80   98.29
  -4  10   3 1048.80  107.79
  -4  10   3  929.01  101.09
  -3 -10   3   86.69   42.00
  -3 -10   3   81.19   45.60
   3 -10  -3   33.60   31.30
   3 -10  -3   34.30   19.40
  -3 -10   3    6.40   30.20
   3  10  -3   55.69   37.90
  -3  10   3   70.59   37.30
  -3  10   3   26.60   34.00
  -3  10   3  114.29   32.30
  -2 -10   3 1338.17  107.69
  -2 -10   3 1481.65  118.69
   2 -10  -3 1358.66  102.79
   2 -10  -3 1304.37  105.49
   2 -10  -3 1299.07   94.89
   2 -10  -3 1270.47   96.19
  -2 -10   3 1361.16  107.79
   2  10  -3 1183.98  107.59
   2  10  -3 1252.37  109.49
  -2  10   3 1280.67  106.09
  -2  10   3 1195.88   99.79
   1 -10  -3  661.93   61.49
  -1 -10   3  716.13   84.79
   1 -10  -3  751.62   72.09
   1 -10  -3  689.13   64.69
   1 -10  -3  719.83   60.39
  -1 -10   3  684.23   71.59
  -1 -10   3  784.02   68.89
  -1  10   3  575.44   72.09
   1  10  -3  719.03   71.79
  -1  10   3  641.84   63.59
   1  10  -3  717.33   74.19
   0 -10   3  802.42   86.59
   0 -10  -3  942.81   71.19
   0 -10   3  891.31   83.59
   0 -10  -3  851.61   70.29
   0 -10   3  923.91   71.99
   0 -10  -3  879.61   79.69
   0  10   3  753.62   70.29
   0  10  -3  745.43   80.59
   0  10   3  691.93   72.09
   0  10  -3  694.03   77.29
  -1 -10  -3 2082.79  150.08
  -1 -10  -3 2129.39  155.68
   1 -10   3 2188.68  165.88
   1 -10   3 2058.09  159.88
   1 -10   3 2274.07  151.78
  -1 -10  -3 2068.49  162.28
  -1 -10  -3 2222.68  152.48
  -1  10  -3 1982.10  159.48
   1  10   3 2231.38  152.18
  -1  10  -3 2099.79  163.78
   2 -10   3  192.48   27.70
   2 -10   3  175.38   47.50
  -2 -10  -3  229.28   31.70
  -2 -10  -3  272.97   42.80
   2 -10   3  226.28   49.20
  -2 -10  -3  181.48   29.30
  -2  10  -3  276.47   53.99
  -2  10  -3  244.78   49.60
  -2  10  -3  258.07   47.30
   3 -10   3 1154.38  106.49
  -3 -10  -3 1308.47  105.89
  -3 -10  -3 1296.47   89.99
  -3  10  -3 1190.58  107.39
  -3  10  -3 1086.69  114.79
  -3  10  -3 1229.28  109.99
  -4 -10  -3  623.14   77.59
  -4 -10  -3  740.33   61.69
  -4 -10  -3  755.02   63.09
   4 -10   3  955.20   90.59
  -4  10  -3  675.33   85.29
  -4  10  -3  741.43   82.89
  -4  10  -3  816.92   92.59
  -5 -10  -3  723.63   74.99
  -5 -10  -3  631.74   89.59
  -5 -10  -3  733.43   64.09
   5 -10   3  792.22   88.19
  -5 -10  -3  602.24   60.59
  -5  10  -3  669.23   84.59
  -5  10  -3  710.93   92.69
  -5  10  -3  624.54   91.09
   6 -10   3 1067.99  107.89
  -6 -10  -3  858.61  117.69
  -6 -10  -3 1032.90  105.19
   6 -10   3  991.10  115.79
  -6 -10  -3 1019.50   91.79
  -6 -10  -3  923.01   82.89
  -6  10  -3 1053.99  117.09
  -6  10  -3  956.30  100.69
  -6  10  -3  750.02  102.49
  -7 -10  -3   15.70   39.00
   7 -10   3   54.19   55.99
  -7 -10  -3   -2.20   34.20
  -7 -10  -3   11.60   39.60
  -7 -10  -3    2.90   48.90
  -7  10  -3  -55.59   48.60
  -7  10  -3  -19.20   75.09
  -7  10  -3    4.10   50.19
  -8 -10  -3  708.53   91.19
  -8 -10  -3  729.53   88.19
  -8 -10  -3  789.42   89.99
   8 -10   3  744.43  114.19
  -8 -10  -3  686.63  108.99
  -8  10  -3  557.34   97.99
  -8  10  -3  646.94   98.69
  -8  10  -3  700.33  116.99
  -8 -11   3  565.44   73.39
  -8 -11   3  515.75   88.99
   8 -11  -3  487.85   60.19
  -8 -11   3  743.13   94.49
  -8  11   3  443.36   82.19
  -8  11   3  472.25   88.69
  -8  11   3  465.75   92.69
   8  11  -3  684.33   98.89
  -7 -11   3   93.09   60.99
  -7 -11   3  154.08   42.40
  -7 -11   3   80.39   44.90
  -7  11   3  106.89   65.29
  -7  11   3   94.69   52.79
  -7  11   3  186.28   61.29
   6 -11  -3  794.02   57.29
  -6 -11   3  662.83   96.19
  -6 -11   3  683.53   98.19
   6 -11  -3  668.23   91.69
  -6 -11   3  752.22   82.59
   6 -11  -3  763.32   70.59
  -6  11   3  791.72   93.79
  -6  11   3  829.62   92.79
  -6  11   3  956.50  100.09
   5 -11  -3 1108.29   75.09
  -5 -11   3 1084.89  105.19
   5 -11  -3 1033.80  101.69
  -5 -11   3 1060.39   95.79
  -5 -11   3  907.41  116.79
   5 -11  -3 1020.50   87.39
  -5  11   3 1023.30   99.89
  -5  11   3 1021.30  109.99
  -5  11   3 1000.00  103.09
  -4 -11   3  397.06   59.89
   4 -11  -3  364.46   37.30
   4 -11  -3  383.56   58.69
  -4 -11   3  384.86   64.59
   4 -11  -3  312.17   49.00
  -4  11   3  464.85   61.99
  -4  11   3  518.85   76.79
  -4  11   3  398.66   61.39
   3 -11  -3 1448.16  125.09
   3 -11  -3 1580.34  116.49
  -3 -11   3 1670.33  133.49
   3 -11  -3 1534.55  114.19
   3 -11  -3 1705.83  133.89
  -3 -11   3 1637.14  137.09
  -3 -11   3 1818.12  131.69
   3  11  -3 1656.53  133.59
  -3  11   3 1551.54  129.49
  -3  11   3 1511.95  124.19
  -3  11   3 1654.13  132.69
  -2 -11   3   31.00   36.10
   2 -11  -3   60.09   33.10
  -2 -11   3   29.00   42.80
  -2 -11   3   73.79   38.10
   2 -11  -3   68.19   24.00
   2 -11  -3   67.99   34.50
   2 -11  -3   22.70   20.30
   2  11  -3   28.90   35.80
   2  11  -3   71.59   41.80
  -2  11   3   58.09   37.90
  -2  11   3   55.89   32.10
   1 -11  -3 1125.39   94.19
   1 -11  -3 1214.68  102.89
  -1 -11   3 1137.39  105.89
   1 -11  -3 1357.16   98.99
  -1 -11   3 1312.97  102.19
  -1 -11   3 1221.78  112.69
   1 -11  -3 1236.18   93.59
  -1  11   3 1155.58   99.99
   1  11  -3 1043.30  103.19
  -1  11   3 1235.28   96.29
   1  11  -3 1094.69  103.79
   0 -11   3 1599.14  122.29
   0 -11   3 1571.64  132.99
   0 -11  -3 1532.45  121.39
   0 -11  -3 1615.94  128.59
   0 -11  -3 1685.13  122.19
   0 -11   3 1481.95  130.79
   0  11   3 1503.25  125.99
   0  11   3 1852.31  122.59
   0  11  -3 1553.44  132.09
   0  11  -3 1619.94  130.59
   1 -11   3  430.16   64.39
  -1 -11  -3  455.65   55.09
   1 -11   3  421.96   61.39
   1 -11   3  409.86   46.90
  -1 -11  -3  402.86   46.10
  -1 -11  -3  391.46   49.40
  -1 -11  -3  374.16   59.69
   1  11   3  512.95   57.39
  -1  11  -3  368.46   61.99
  -1  11  -3  343.47   56.09
  -2 -11  -3 1273.57  122.49
   2 -11   3 1514.25  119.09
  -2 -11  -3 1390.56  104.29
  -2 -11  -3 1383.86  122.09
   2 -11   3 1439.06   99.89
  -2 -11  -3 1315.87  111.59
   2 -11   3 1383.26  101.39
  -2 -11  -3 1341.07  100.29
   2 -11   3 1447.66  121.49
  -2  11  -3 1295.27  118.09
  -2  11  -3 1383.86  117.69
  -2  11  -3 1250.87  122.19
   3 -11   3   86.89   10.60
   3 -11   3  142.79   49.70
  -3 -11  -3   96.19   22.20
  -3 -11  -3   56.29   36.20
  -3 -11  -3   -8.20   36.90
  -3  11  -3  122.29   43.70
  -3  11  -3   89.79   43.10
  -3  11  -3   44.60   45.50
  -4 -11  -3  901.91   71.39
  -4 -11  -3  723.43   91.99
  -4 -11  -3  874.91   73.39
   4 -11   3  919.21   95.69
  -4  11  -3  872.21   90.89
  -4  11  -3  846.62  102.49
  -4  11  -3 1015.90   99.49
  -5 -11  -3  634.24   86.99
   5 -11   3  802.42   94.69
  -5 -11  -3  562.64   61.79
  -5 -11  -3  657.23   89.99
  -5 -11  -3  841.12   68.19
   5 -11   3  704.63   88.09
  -5  11  -3  578.14   86.89
  -5  11  -3  756.22   94.19
  -5  11  -3  601.24   92.79
  -6 -11  -3   96.39   42.40
  -6 -11  -3   52.69   33.00
   6 -11   3   73.49   53.59
  -6 -11  -3  120.89   53.99
  -6  11  -3  134.49   60.09
  -6  11  -3   57.49   50.59
  -6  11  -3 -132.99   60.49
   7 -11   3  845.72  109.19
  -7 -11  -3  761.82   81.69
  -7 -11  -3  799.22   84.39
  -7 -11  -3  810.92   92.19
  -7 -11  -3  768.32  102.09
  -7  11  -3  769.92   98.49
  -7  11  -3  723.63  101.09
  -7  11  -3  772.32  121.29
  -8 -12   3  -12.20   65.99
  -8 -12   3  105.99   59.69
  -8 -12   3   31.50   43.70
  -8  12   3   11.30   72.29
  -8  12   3  104.19   68.79
  -8  12   3   71.49   56.89
  -7 -12   3  867.81   84.69
  -7 -12   3  882.11  113.09
   7 -12  -3  836.72   74.19
  -7 -12   3  753.02   98.19
  -7  12   3  806.22  102.99
  -7  12   3  689.93  100.59
  -7  12   3  728.13  109.29
   6 -12  -3  785.92   57.39
  -6 -12   3  773.32  115.39
  -6 -12   3  849.12  104.19
  -6 -12   3  712.23   95.19
   6 -12  -3  811.02   73.09
   6 -12  -3  741.43  108.39
  -6  12   3  712.43   92.69
  -6  12   3  834.82  111.59
  -6  12   3  801.52   96.09
  -5 -12   3  459.05   68.09
  -5 -12   3  520.25   84.09
   5 -12  -3  554.24   46.00
   5 -12  -3  586.14   62.89
  -5 -12   3  579.54   85.59
   5 -12  -3  548.45   75.39
  -5  12   3  525.75   80.59
  -5  12   3  629.74   81.09
  -5  12   3  499.75  103.19
   4 -12  -3 1307.07   99.59
  -4 -12   3 1331.87  125.69
  -4 -12   3 1284.17  127.29
  -4 -12   3 1235.98  114.09
   4 -12  -3 1358.76  124.89
   4 -12  -3 1333.27  112.19
  -4  12   3 1564.44  118.69
  -4  12   3 1629.94  133.09
  -4  12   3 1357.06  118.89
  -3 -12   3   45.40   48.20
   3 -12  -3    7.40   24.50
  -3 -12   3   68.49   44.30
   3 -12  -3   47.90   41.20
   3 -12  -3   38.10   20.10
   3 -12  -3   72.59   36.20
  -3 -12   3    5.30   40.60
   3  12  -3    1.40   37.40
  -3  12   3   45.90   37.10
  -3  12   3   53.59   41.10
  -2 -12   3 1342.57  118.99
   2 -12  -3 1313.57  116.99
   2 -12  -3 1371.46  114.39
  -2 -12   3 1348.37  124.29
  -2 -12   3 1413.36  120.09
   2 -12  -3 1306.77  105.89
   2 -12  -3 1277.87  104.09
   2  12  -3 1495.55  119.59
  -2  12   3 1631.54  120.09
  -2  12   3 1372.66  110.89
   2  12  -3 1478.05  122.59
   1 -12  -3  432.46   63.09
  -1 -12   3  448.46   72.19
   1 -12  -3  434.16   55.79
   1 -12  -3  397.96   54.09
  -1 -12   3  335.67   82.59
   1 -12  -3  423.66   52.69
  -1 -12   3  470.05   65.19
  -1  12   3  489.85   56.59
   1  12  -3  474.15   68.49
   1  12  -3  464.55   66.79
  -1  12   3  414.86   62.79
   0 -12   3  614.54   82.29
   0 -12   3  606.44   78.39
   0 -12  -3  693.63   69.09
   0 -12  -3  653.43   83.29
   0 -12   3  773.22   71.49
   0 -12  -3  683.33   69.29
   0  12  -3  742.73   84.49
   0  12   3  799.62   70.49
   0  12   3  821.42   75.19
   0  12  -3  632.54   80.29
  -1 -12  -3 1607.74  125.79
   1 -12   3 1553.74  136.39
  -1 -12  -3 1737.23  123.39
   1 -12   3 1661.33  133.69
   1 -12   3 1663.03  121.19
  -1 -12  -3 1550.54  119.99
  -1 -12  -3 1380.46  133.59
  -1  12  -3 1691.23  138.39
  -1  12  -3 1566.24  131.49
   2 -12   3   69.09   48.60
  -2 -12  -3   87.29   47.10
  -2 -12  -3   10.10   47.80
  -2 -12  -3   16.80   22.30
  -2 -12  -3   81.49   29.20
   2 -12   3    2.10   37.70
   2 -12   3   57.59   23.30
   2 -12   3   15.70   20.90
  -2 -12  -3    9.40   33.50
  -2  12  -3    3.10   42.40
  -2  12  -3   18.60   36.90
   3 -12   3  821.52  100.49
   3 -12   3  894.11   62.29
  -3 -12  -3  931.61   72.39
  -3 -12  -3  900.61   91.69
  -3 -12  -3  890.41   77.69
  -3 -12  -3  777.02   96.79
   3 -12   3  781.42   94.09
  -3  12  -3  921.51   99.69
  -3  12  -3  898.81   91.99
  -3  12  -3  885.11   96.39
  -4 -12  -3  409.36   46.20
   4 -12   3  363.36   69.89
  -4 -12  -3  358.66   68.89
   4 -12   3  423.16   64.29
  -4  12  -3  330.07   70.39
  -4  12  -3  294.87   62.89
  -4  12  -3  423.76   68.59
  -5 -12  -3  524.05   77.29
  -5 -12  -3  573.64   85.99
   5 -12   3  545.35   79.89
   5 -12   3  649.54   90.09
  -5 -12  -3  363.26   78.39
  -5 -12  -3  560.64   58.29
  -5  12  -3  523.95   82.69
  -5  12  -3  552.24   88.19
  -5  12  -3  505.25   78.49
  -6 -12  -3  683.13   71.09
  -6 -12  -3  797.62   87.79
  -6 -12  -3  610.74   88.59
   6 -12   3  583.54   81.29
  -6 -12  -3  689.23   78.59
  -6  12  -3  637.84   94.19
  -6  12  -3  495.65   92.19
  -6  12  -3  554.84   96.59
  -7 -12  -3   58.29   42.60
   7 -12   3  120.29   69.89
  -7 -12  -3   27.10   42.60
  -7 -12  -3  -95.49   54.49
  -7  12  -3   31.90   53.29
  -7  12  -3   15.40   59.19
  -7  12  -3   15.50   72.79
   7 -13  -3   49.60   32.70
  -7 -13   3  -21.90   40.70
  -7 -13   3  128.09   68.39
  -7 -13   3   22.80   52.49
  -7  13   3   33.10   58.19
  -7  13   3   -3.00   50.29
  -7  13   3  142.49   76.79
  -6 -13   3  666.73  103.89
  -6 -13   3 1027.20   95.09
   6 -13  -3  853.41   57.99
   6 -13  -3  794.42   76.39
  -6  13   3  782.32  101.09
  -6  13   3  710.93  105.79
  -6  13   3  704.23   94.19
   5 -13  -3  901.01   80.69
   5 -13  -3  809.32   63.69
   5 -13  -3  911.41  107.09
  -5 -13   3  777.02  109.29
  -5 -13   3  710.63  115.39
  -5 -13   3  722.63  103.09
  -5  13   3  827.22  110.29
  -5  13   3  746.23   93.39
  -5  13   3  923.01   98.19
  -4 -13   3  184.78   63.19
  -4 -13   3  170.98   51.79
   4 -13  -3  212.78   45.10
  -4 -13   3  144.09   55.69
   4 -13  -3  184.28   28.40
   4 -13  -3  209.28   56.09
  -4 -13   3  260.87   63.89
   4 -13  -3  167.98   30.00
  -4  13   3  163.68   52.49
  -4  13   3  235.08   53.69
  -3 -13   3 1023.40  108.09
  -3 -13   3 1096.29  104.39
   3 -13  -3 1002.50   99.09
   3 -13  -3 1061.29   88.59
   3 -13  -3 1084.89  103.89
  -3 -13   3  925.61  108.09
   3 -13  -3 1001.60   83.99
   3  13  -3 1152.18  104.59
  -3  13   3 1285.87  100.79
   2 -13  -3   16.70   41.30
   2 -13  -3   -0.30   28.00
  -2 -13   3   23.70   41.60
  -2 -13   3   40.20   49.00
   2 -13  -3   40.80   26.30
  -2 -13   3   32.40   45.40
   2 -13  -3   43.50   38.30
  -2  13   3   44.70   35.80
  -2  13   3  105.89   45.50
   2  13  -3   78.59   44.30
   2  13  -3   38.20   43.20
   1 -13  -3  874.51   89.49
   1 -13  -3  740.53   76.19
   1 -13  -3  761.22   85.29
  -1 -13   3  868.11   91.89
   1 -13  -3  711.23   77.89
  -1 -13   3  991.70   96.39
  -1 -13   3  855.01   93.69
  -1 -13   3  924.61   94.39
   1  13  -3  956.10   93.89
   1  13  -3  829.62   91.59
  -1  13   3  818.82   86.29
  -1  13   3  884.81   81.59
   0 -13   3  854.91   97.69
   0 -13  -3 1058.29   85.39
   0 -13  -3  871.11   86.79
   0 -13   3  932.51   85.49
   0 -13  -3  926.81   94.39
   0 -13  -3  803.62  123.29
   0 -13   3  757.82   98.49
   0  13  -3  853.01   92.89
   0  13   3 1008.40   89.79
   0  13   3  935.61   84.89
   0  13  -3  904.51   97.19
   1 -13   3  107.69   33.60
  -1 -13  -3  145.29   40.50
  -1 -13  -3  129.89   33.20
   1 -13   3  115.39   51.29
  -1 -13  -3  140.39   36.40
  -1 -13  -3  105.39   49.30
   1 -13   3  136.89   46.80
   1  13   3  250.47   42.90
  -1  13  -3  185.18   53.39
  -1  13  -3  150.98   49.70
   2 -13   3 1234.28  113.09
   2 -13   3 1247.78   93.39
  -2 -13  -3 1152.18   99.49
   2 -13   3 1011.00  114.69
  -2 -13  -3 1134.19  115.49
  -2 -13  -3 1193.18   94.79
   2 -13   3 1307.17   95.79
  -2 -13  -3 1172.98  135.59
  -2 -13  -3 1176.98  108.69
  -2  13  -3 1254.67  120.59
  -2  13  -3 1252.27  112.09
   3 -13   3  101.19   50.39
  -3 -13  -3  135.29   37.50
  -3 -13  -3  210.78   53.99
  -3 -13  -3   99.89   59.29
   3 -13   3  179.08   24.30
  -3 -13  -3  245.78   63.89
   3 -13   3  151.18   20.30
  -3 -13  -3  155.48   30.40
   3 -13   3  110.99   57.29
  -3  13  -3  212.68   56.49
  -3  13  -3  205.48   61.09
   4 -13   3  653.93   95.29
   4 -13   3  593.64   90.79
  -4 -13  -3  580.84   85.09
  -4 -13  -3  652.03   61.79
  -4 -13  -3  571.04   65.99
  -4 -13  -3  512.95   92.69
  -4  13  -3  497.35   81.09
  -4  13  -3  566.24   86.89
  -4  13  -3  703.73   88.59
  -5 -13  -3  630.94   86.99
  -5 -13  -3  647.34   65.99
   5 -13   3  774.02  100.39
  -5 -13  -3  527.15   86.99
  -5  13  -3  486.15   82.49
  -5  13  -3  583.44   91.89
   6 -13   3   60.99   64.69
  -6 -13  -3  186.58   42.80
  -6 -13  -3  295.17   66.09
  -6 -13  -3  275.47   54.59
  -6 -13  -3  154.78   62.09
  -6  13  -3  158.98   70.29
  -6  13  -3  155.88   62.79
  -6  13  -3  191.18   74.89
  -7 -14   3  484.35   80.39
  -7  14   3  848.02  127.99
  -6 -14   3  156.98   57.59
   6 -14  -3  106.89   37.20
  -6 -14   3  193.78   70.79
  -6  14   3   57.19   52.29
  -6  14   3  148.19   71.79
  -6  14   3  158.78   61.39
  -5 -14   3  606.04   93.49
   5 -14  -3  559.14   89.79
   5 -14  -3  583.74   52.29
  -5 -14   3  613.84   82.79
   5 -14  -3  678.03   71.49
   5 -14  -3  550.14   50.79
  -5  14   3  552.94   88.89
  -5  14   3  375.16   75.49
   4 -14  -3  681.23   99.09
  -4 -14   3  701.83  105.59
  -4 -14   3  748.23   97.69
  -4 -14   3  722.73  114.39
   4 -14  -3  771.42   84.39
   4 -14  -3  788.42   66.59
  -4 -14   3  616.54   98.79
   4 -14  -3  822.52   71.29
  -4  14   3  858.21   95.49
  -4  14   3  925.41   93.69
  -3 -14   3   72.49   49.10
  -3 -14   3  156.88   65.99
  -3 -14   3   24.10   59.09
   3 -14  -3  132.29   45.90
   3 -14  -3  157.98   52.49
   3 -14  -3  107.79   29.30
   3 -14  -3  121.89   35.70
   3  14  -3  163.88   54.79
  -3  14   3  134.19   50.49
  -3  14   3  125.79   47.40
  -2 -14   3  580.64   81.79
  -2 -14   3  408.06   67.29
   2 -14  -3  514.25   71.29
   2 -14  -3  513.25   60.49
   2 -14  -3  546.75   63.79
  -2 -14   3  557.44   84.99
   2 -14  -3  527.65   76.89
   2  14  -3  450.95   71.79
   2  14  -3  713.43   78.59
  -2  14   3  561.14   72.39
  -2  14   3  489.15   75.79
  -1 -14   3  453.95   71.69
   1 -14  -3  398.66   63.59
  -1 -14   3  367.96   72.39
  -1 -14   3  380.56   58.39
  -1 -14   3  370.76   65.69
   1 -14  -3  378.26   60.89
   1 -14  -3  340.77   55.39
   1 -14  -3  379.36   55.59
  -1  14   3  356.56   58.99
   1  14  -3  389.56   66.99
  -1  14   3  414.16   58.49
   1  14  -3  499.55   74.09
   0 -14  -3  137.09   45.40
   0 -14  -3  342.07   64.29
   0 -14  -3  140.49   38.10
   0 -14   3  196.18   53.69
   0 -14   3  203.38  102.19
   0 -14   3  170.98   44.50
   0 -14  -3   33.30   55.09
   0 -14   3  139.79   52.19
   0  14  -3  271.27   59.49
   0  14   3  300.87   53.79
   0  14  -3  208.38   56.79
  -1 -14  -3  539.05   72.69
  -1 -14  -3  664.43  100.99
  -1 -14  -3  498.85   82.39
   1 -14   3  663.23   95.99
   1 -14   3  548.25   68.39
   1 -14   3  672.43   82.99
  -1 -14  -3  605.94   66.19
  -1 -14  -3  642.54   76.09
   1  14   3  704.73   72.49
  -1  14  -3  591.84   86.79
  -1  14  -3  489.35   78.79
  -2 -14  -3   19.90   50.29
   2 -14   3   56.69   49.60
  -2 -14  -3   -5.00   27.80
  -2 -14  -3  -16.70   49.60
   2 -14   3   21.70   28.70
   2 -14   3    9.00   27.30
  -2 -14  -3  -46.00   50.09
   2 -14   3   85.59   55.89
  -2  14  -3   12.30   44.00
  -2  14  -3   24.90   45.70
   3 -14   3  833.62  107.19
  -3 -14  -3 1020.40  105.79
  -3 -14  -3 1014.40  130.09
  -3 -14  -3  940.21   89.89
  -3 -14  -3 1000.80   83.69
  -3 -14  -3  955.40  115.79
   3 -14   3  969.10   74.49
   3 -14   3  919.51  117.79
   3 -14   3 1031.90   72.79
  -3  14  -3 1039.60  113.39
  -3  14  -3  941.01  107.69
  -4 -14  -3  527.55   93.29
  -4 -14  -3  649.43   65.39
  -4 -14  -3  553.44   73.19
  -4 -14  -3  656.83   94.39
   4 -14   3  713.73   96.19
  -4  14  -3  517.65   83.69
  -4  14  -3  452.95   87.09
  -5 -14  -3  310.47   66.29
  -5 -14  -3  468.35   60.99
  -5 -14  -3  420.16   53.09
   5 -14   3  391.36   71.89
  -5  14  -3  301.57  119.49
  -5  14  -3  222.18   71.69
  -5  14  -3  258.07   67.19
   6 -14   3  580.44   92.59
  -6 -14  -3  615.14   72.39
  -6 -14  -3  578.64   92.99
  -6 -14  -3  611.74   81.79
  -6  14  -3  568.84   96.09
  -6  14  -3  516.95   93.89
  -6  14  -3  472.95   84.89
  -6 -15   3  445.56   90.29
   6 -15  -3  459.85   65.69
  -6 -15   3  654.53   96.39
  -6  15   3  678.23   99.79
  -6  15   3  467.25   84.19
   5 -15  -3  237.18   36.80
   5 -15  -3  241.48   30.10
   5 -15  -3  195.18   46.20
  -5 -15   3  231.18   63.09
  -5 -15   3  274.87   76.19
  -5  15   3  288.57   66.59
  -5  15   3  148.99   67.49
   4 -15  -3  362.76   77.39
   4 -15  -3  300.07   44.60
   4 -15  -3  294.97   55.29
  -4 -15   3  249.68   63.09
  -4 -15   3  461.45  111.59
  -4 -15   3  244.38   67.29
   4 -15  -3  281.27   45.10
  -4  15   3  293.07   68.89
  -4  15   3  180.08   61.39
   3 -15  -3  728.23   92.19
   3 -15  -3  720.43   73.49
  -3 -15   3  812.22   98.79
  -3 -15   3  861.11  111.79
  -3 -15   3  772.02  111.99
   3 -15  -3  699.13   79.59
  -3 -15   3  655.93  103.99
   3 -15  -3  776.12  102.99
  -3  15   3  770.52   97.39
  -3  15   3  819.62   91.99
   3  15  -3  709.83   88.99
  -2 -15   3   70.49   55.09
   2 -15  -3   92.59   50.09
   2 -15  -3  113.29   41.90
  -2 -15   3    0.30   52.79
  -2 -15   3   96.69   63.99
   2 -15  -3   60.79   33.40
  -2 -15   3   46.10   50.19
   2 -15  -3   46.30   55.49
   2  15  -3   48.10   47.50
  -2  15   3   80.49   50.09
  -2  15   3   26.90   44.30
  -1 -15   3  374.46   72.29
   1 -15  -3  375.46   57.89
  -1 -15   3  369.86   72.49
   1 -15  -3  328.57   61.39
   1 -15  -3  191.88   62.59
   1 -15  -3  356.16   59.19
  -1 -15   3  377.86   65.39
  -1 -15   3  289.97   68.49
   1  15  -3  375.66   66.49
   1  15  -3  431.86   67.89
  -1  15   3  369.36   65.09
  -1  15   3  425.56   61.79
   0 -15   3  491.65   78.39
   0 -15  -3  439.76   68.19
   0 -15   3  550.94   86.49
   0 -15  -3  420.26   68.19
   0 -15   3  444.36   64.49
   0 -15  -3  482.05   67.09
   0 -15   3  292.57   67.89
   0 -15  -3  362.66   63.89
   0  15  -3  503.65   75.49
   0  15   3  574.04   75.69
   0  15  -3  445.56   73.89
   1 -15   3   19.70   58.99
  -1 -15  -3   91.29   35.10
  -1 -15  -3   92.79   56.29
  -1 -15  -3   27.90   57.09
   1 -15   3   45.90   39.90
  -1 -15  -3   81.19   45.40
   1 -15   3   42.50   50.99
  -1 -15  -3  -14.30   53.79
   1  15   3   21.50   40.20
  -1  15  -3    1.50   49.80
  -1  15  -3   91.29   53.19
   2 -15   3  837.02  113.19
   2 -15   3  989.50   87.99
  -2 -15  -3  989.90   85.09
  -2 -15  -3 1037.40  115.19
   2 -15   3  951.80   86.29
  -2 -15  -3  952.00  119.89
   2 -15   3  779.92  104.69
  -2  15  -3 1026.70  104.19
  -2  15  -3  990.10  111.89
   3 -15   3  141.59   57.39
  -3 -15  -3  163.28   70.69
   3 -15   3  150.88   27.00
  -3 -15  -3  153.38   57.69
  -3 -15  -3  175.98   70.09
  -3 -15  -3  165.18   38.30
   3 -15   3  158.78   26.50
  -3  15  -3  222.78   61.09
  -3  15  -3  170.48   62.39
  -4 -15  -3  424.56   75.79
  -4 -15  -3  570.94   86.29
   4 -15   3  492.35   83.79
  -4 -15  -3  624.84  101.19
  -4 -15  -3  478.85   65.39
  -4  15  -3  544.95   90.99
  -4  15  -3  401.66   77.39
  -5 -15  -3  598.54   69.79
  -5 -15  -3  342.27   80.79
   5 -15   3  467.65   83.79
  -5 -15  -3  379.76   95.99
  -5  15  -3  404.56   92.29
  -5  15  -3  524.85   86.29
  -5 -16   3  179.58   77.69
   5 -16  -3  185.98   50.29
  -5 -16   3  220.88   65.19
  -5  16   3  152.88   67.99
  -5  16   3  260.37   70.79
  -4 -16   3  767.92  116.19
   4 -16  -3  586.24   77.99
   4 -16  -3  696.93   67.39
  -4 -16   3  767.52   98.99
   4 -16  -3  455.75   76.59
  -4  16   3  562.84  114.99
  -4  16   3  514.45   84.89
  -3 -16   3  101.89   62.39
   3 -16  -3  194.68   41.70
  -3 -16   3   82.69   63.79
   3 -16  -3  178.28   74.09
  -3 -16   3  111.29   61.19
   3 -16  -3  185.38   61.99
   3 -16  -3  145.19   50.69
  -3  16   3  130.19   58.19
  -3  16   3  136.39   59.39
   2 -16  -3  650.13   88.19
   2 -16  -3  740.33  102.39
   2 -16  -3  694.73   73.79
  -2 -16   3  842.32  106.79
   2 -16  -3  749.03   96.59
  -2 -16   3  616.14  101.29
  -2 -16   3  573.14   83.39
   2 -16  -3  721.83   91.19
  -2  16   3  626.24   94.59
   2  16  -3  651.83   92.09
  -2  16   3  735.43   90.39
  -1 -16   3   57.59   50.89
   1 -16  -3  160.28   46.10
   1 -16  -3  136.09   53.49
   1 -16  -3  166.48   70.99
  -1 -16   3  150.28   62.99
  -1 -16   3  230.98   75.49
   1 -16  -3  252.97   65.09
   1 -16  -3  276.77   63.69
  -1 -16   3  229.78   79.09
   1  16  -3  128.79   55.39
   1  16  -3  333.87   68.59
  -1  16   3  249.88   61.09
  -1  16   3  305.57   58.09
   0 -16   3  353.46   60.49
   0 -16  -3  373.86   61.89
   0 -16  -3  370.76   69.49
   0 -16   3  346.27   77.19
   0 -16  -3  389.46   59.89
   0 -16   3  287.27   73.59
   0 -16  -3  253.67   63.29
   0 -16  -3  412.76   76.49
   0 -16  -3  282.17   68.79
   0 -16   3  429.26   78.79
   0  16  -3  406.06   71.39
   0  16   3  478.75   72.19
   0  16  -3  257.37   64.99
  -1 -16  -3  377.06   65.49
   1 -16   3  450.15   62.69
  -1 -16  -3  403.46   89.79
  -1 -16  -3  519.55   88.79
   1 -16   3  596.74   85.29
  -1 -16  -3  460.85   76.09
   1 -16   3  272.67   69.09
  -1 -16  -3  404.66   60.79
  -1 -16  -3  480.65   75.99
  -1  16  -3  516.05   81.49
  -1  16  -3  525.95   80.39
   1  16   3  653.63   80.99
   2 -16   3   21.40   39.80
  -2 -16  -3   -6.30   50.69
   2 -16   3   -6.60   36.70
  -2 -16  -3   -0.80   63.49
   2 -16   3   19.90   56.99
  -2 -16  -3   -2.50   35.10
  -2  16  -3    2.40   51.49
  -2  16  -3   31.90   48.30
  -3 -16  -3  833.22   77.59
  -3 -16  -3  642.14  105.89
   3 -16   3  663.13   61.19
   3 -16   3  790.92  114.99
  -3 -16  -3  723.93  105.79
   3 -16   3  691.43   61.49
  -3  16  -3  781.52  102.39
  -3  16  -3  868.11  107.29
   4 -16   3   55.39   81.09
  -4 -16  -3  136.69   67.79
  -4 -16  -3  178.18   84.29
  -4 -16  -3  177.38   43.60
  -4  16  -3  117.69   59.89
  -4  16  -3  177.58   67.19
  -3 -17   3  912.41  129.79
   3 -17  -3  935.61   94.29
   3 -17  -3 1034.20  119.89
   3 -17  -3 1000.50  157.18
  -3 -17   3 1009.00  121.39
  -3  17   3 1053.29  114.69
  -2 -17   3  -25.20   71.09
   2 -17  -3  151.28   63.89
   2 -17  -3   74.19   43.90
  -2 -17   3  202.18   65.29
   2 -17  -3   75.89   67.09
   2 -17  -3   18.80   62.89
   2 -17  -3   47.70   57.29
  -2 -17   3    9.70   65.59
  -2  17   3  142.39   57.99
   2  17  -3   98.19   53.19
  -2  17   3  142.69   60.19
  -1 -17   3  720.43  114.59
   1 -17  -3  766.42  110.09
   1 -17  -3  739.03  111.69
  -1 -17   3  630.74  103.89
   1 -17  -3  777.92  115.79
   1 -17  -3  744.13   92.99
   1 -17  -3  807.92  108.59
  -1  17   3  911.61  100.39
   1  17  -3  853.01   96.79
   1  17  -3  872.01  105.29
  -1  17   3 1047.40  109.09
   0 -17  -3  186.48   58.59
   0 -17  -3   19.90   59.69
   0 -17   3  277.47   75.59
   0 -17  -3  133.39   61.59
   0 -17  -3  165.48   61.79
   0 -17   3  142.49   58.49
   0 -17  -3  172.28   73.39
   0 -17  -3  228.58   70.99
   0  17   3  330.97   64.99
   0  17  -3  226.28   63.49
   0  17  -3  249.88   62.89
   1 -17   3  123.89   72.69
   1 -17   3  189.38   59.29
  -1 -17  -3  137.19   70.99
  -1 -17  -3  134.79   51.89
  -1 -17  -3  176.68   56.19
  -1 -17  -3  188.78   64.59
   1 -17   3  190.68   56.29
  -1 -17  -3  213.18   72.89
  -1  17  -3  147.29   53.39
  -1  17  -3  143.09   62.69
  -2 -17  -3  718.53   93.59
  -2 -17  -3  643.04  113.19
  -2 -17  -3  593.64   89.79
   2 -17   3  448.46   66.69
   2 -17   3  447.76   91.09
  -2 -17  -3  401.86   98.29
  -2 -17  -3  602.44   81.49
  -2  17  -3  515.35   86.09
  -2  17  -3  685.73   95.59
  -3 -17  -3   -5.30   61.99
  -3 -17  -3  -18.90   44.30
  -3 -17  -3  -74.79   74.49
   3 -17   3   66.89   80.19
  -3  17  -3   48.90   56.49
  -3  17  -3   -5.30   47.40
   1 -18  -3   87.39   60.59
   1 -18  -3  158.78   74.49
   1 -18  -3  268.17   80.39
  -1 -18   3  140.99   79.19
  -1 -18   3  217.88   81.79
  -1  18   3  125.79   65.89
   1  18  -3  150.88   60.09
   0 -18  -3  451.05   73.49
   0 -18  -3  342.87   81.69
   0 -18  -3  347.67   75.89
   0 -18  -3  283.47   68.99
   0 -18  -3  446.56   82.89
   0 -18   3  338.57   73.29
   0 -18   3  268.67   81.29
   0 -18   3  319.77   89.79
   0  18   3  374.46   74.69
   0  18  -3  393.96   72.49
   0  18  -3  296.67   69.89
  10   0  -4  215.98   61.49
 -10   0   4  279.87   64.39
 -10   0   4  177.58   59.89
 -10   0   4  283.07   63.49
 -10   0   4  122.29   60.99
 -10   0   4  313.67   73.69
  -9   0   4  330.07   54.59
  -9   0   4  374.06   63.89
  -9   0   4  415.86   67.19
  -9   0   4  489.85   74.79
   9   0  -4  405.96   63.49
  -8   0   4 1608.54  122.79
  -8   0   4 1471.15  122.09
  -8   0   4 1365.76  114.59
  -8   0   4 1483.45  124.09
   8   0  -4 1348.27  125.69
  -8   0   4 1399.76  129.99
   7   0  -4   16.30   32.20
   7   0  -4   38.80   30.60
  -7   0   4   -8.60   30.70
  -7   0   4   28.70   37.50
  -7   0   4    4.10   23.40
  -7   0   4  -28.80   35.50
  -7   0   4   15.30   30.60
   6   0  -4 2178.48  169.78
  -6   0   4 2402.16  168.18
  -6   0   4 2545.75  170.78
  -6   0   4 2227.08  168.28
  -6   0   4 2312.37  164.38
  -6   0   4 2194.98  169.38
   6   0  -4 2403.16  169.88
  -5   0   4  470.25   47.70
  -5   0   4  499.65   54.49
  -5   0   4  506.35   51.89
  -5   0   4  468.55   52.69
  -5   0   4  513.85   46.00
   5   0  -4  464.85   55.89
   5   0  -4  485.15   50.29
  -4   0   4 1566.04  120.09
   4   0  -4 1653.23  126.49
  -4   0   4 1721.23  123.89
   4   0  -4 1842.42  125.19
  -4   0   4 1868.61  126.39
  -4   0   4 1649.13  124.59
  -3   0   4 2518.85  178.08
  -3   0   4 2651.14  179.58
  -3   0   4 2407.86  176.38
  -3   0   4 2648.64  177.28
   3   0  -4 2754.32  178.28
   3   0  -4 2475.95  179.58
  -2   0   4  302.97   30.10
  -2   0   4  330.17   33.70
   2   0  -4  300.57   35.60
  -2   0   4  266.67   29.80
   2   0  -4  268.27   29.00
  -2   0   4  271.37   29.40
   1   0  -4 5125.89  350.76
  -1   0   4 5166.38  350.36
  -1   0   4 5358.86  351.76
   1   0  -4 5396.36  352.06
   1   0  -4 5187.18  348.97
   1   0  -4 5061.29  348.97
  -1   0   4 5437.16  349.67
   0   0  -4  272.27   29.90
   0   0   4  309.57   27.60
   0   0  -4  328.77   34.30
   0   0  -4  329.47   33.20
   0   0   4  323.67   32.60
   0   0   4  371.96   33.90
   1   0   4 3278.07  222.08
   1   0   4 3378.56  225.88
  -1   0  -4 3396.06  221.18
  -1   0  -4 3161.98  223.58
  -1   0  -4 3144.69  225.68
  -1   0  -4 3368.56  224.18
   1   0   4 3354.46  224.58
  -2   0  -4 2563.04  180.48
  -2   0  -4 2738.03  184.78
   2   0   4 2627.64  181.68
  -2   0  -4 2576.24  185.78
   2   0   4 2866.61  187.18
  -2   0  -4 2588.64  182.68
  -3   0  -4  254.77   36.00
   3   0   4  203.68   31.10
  -3   0  -4  197.08   30.60
  -3   0  -4  156.08   26.10
  -3   0  -4  206.28   34.50
   3   0   4  197.28   33.50
  -3   0  -4  196.58   27.20
  -4   0  -4 2062.99  151.08
   4   0   4 2266.67  151.68
  -4   0  -4 1982.20  149.99
   4   0   4 2321.87  157.18
  -4   0  -4 2119.19  156.58
  -4   0  -4 2110.09  150.48
  -4   0  -4 2196.08  156.28
  -4   0  -4 2023.90  150.88
  -5   0  -4  230.08   36.40
  -5   0  -4  232.48   35.00
   5   0   4  253.97   38.80
  -5   0  -4  252.17   45.00
  -5   0  -4  231.78   43.10
  -5   0  -4  208.08   37.20
  -5   0  -4  247.08   42.70
   5   0   4  264.77   43.50
  -6   0  -4  327.17   53.99
   6   0   4  257.47   51.29
  -6   0  -4  293.37   53.09
  -6   0  -4  305.77   48.10
  -6   0  -4  216.88   39.90
  -6   0  -4  233.38   41.20
   6   0   4  291.27   47.60
  -6   0  -4  254.47   43.10
   7   0   4  185.88   46.40
  -7   0  -4  144.59   40.10
  -7   0  -4  179.58   40.00
   7   0   4  175.78   50.19
  -7   0  -4  180.88   46.60
  -7   0  -4  176.98   52.19
  -7   0  -4  242.48   44.80
  -7   0  -4  173.18   52.09
  -8   0  -4  -30.20   63.49
  -8   0  -4   26.10   39.10
   8   0   4  -22.10   53.69
  -8   0  -4  -73.59   47.00
  -8   0  -4   20.40   46.60
   8   0   4   -4.70   46.50
  -8   0  -4   -4.70   47.50
  -8   0  -4   15.40   37.40
  -9   0  -4  218.88   65.09
  -9   0  -4  275.47   55.29
  -9   0  -4  219.48   65.59
   9   0   4  247.88   68.59
  -9   0  -4  255.67   69.09
  -9   0  -4  355.16   70.59
  -9   0  -4  277.57   56.39
 -10  -1   4  581.84   85.99
  10  -1  -4  290.77   81.89
 -10  -1   4  363.56   68.69
 -10  -1   4  575.94   78.49
 -10  -1   4  467.05   82.49
 -10  -1   4  488.75   79.89
 -10   1   4  433.56   74.19
 -10   1   4  420.76   71.19
 -10   1   4  406.46   79.79
  10   1  -4  477.25   81.49
 -10   1   4  498.75   73.99
  -9  -1   4  455.65   70.29
  -9  -1   4  389.96   58.89
  -9  -1   4  429.86   71.99
   9  -1  -4  452.25   70.29
   9  -1  -4  411.56   67.39
  -9  -1   4  345.67   63.09
  -9   1   4  301.77   67.79
   9   1  -4  529.25   82.39
  -9   1   4  334.87   63.99
   9   1  -4  342.87   63.19
  -9   1   4  417.36   65.69
  -9   1   4  442.66   63.49
   8  -1  -4  242.08   49.50
  -8  -1   4  363.16   53.09
  -8  -1   4  285.97   52.29
  -8  -1   4  286.97   52.59
  -8  -1   4  258.77   50.59
  -8  -1   4  313.77   58.59
  -8   1   4  320.47   61.49
  -8   1   4  305.67   53.59
  -8   1   4  244.68   51.59
  -8   1   4  256.57   52.39
  -8   1   4  183.38   37.30
   8   1  -4  245.18   56.79
  -7  -1   4 1743.53  141.89
   7  -1  -4 1780.72  139.29
  -7  -1   4 1724.93  135.69
  -7  -1   4 2017.80  144.29
  -7  -1   4 1893.71  134.19
  -7  -1   4 1741.03  137.59
  -7   1   4 1581.14  136.39
  -7   1   4 1773.82  130.49
   7   1  -4 1841.42  137.59
  -7   1   4 1774.22  137.59
   7   1  -4 1714.63  141.69
  -7   1   4 1664.93  142.39
  -6  -1   4  111.19   28.90
  -6  -1   4   73.69   34.90
   6  -1  -4   77.89   31.40
   6  -1  -4   85.29   32.10
  -6  -1   4  110.89   30.80
  -6  -1   4   94.99   30.70
  -6  -1   4   82.59   32.50
   6   1  -4  146.79   39.50
  -6   1   4  111.29   33.00
   6   1  -4  113.39   32.40
  -6   1   4  146.19   36.30
  -6   1   4   96.39   23.10
  -6   1   4  105.59   31.80
  -6   1   4  124.89   33.90
  -5  -1   4 2674.93  199.98
  -5  -1   4 2797.52  201.78
   5  -1  -4 3052.29  203.68
  -5  -1   4 2661.93  203.18
   5  -1  -4 2812.82  203.28
  -5  -1   4 3061.29  204.88
  -5   1   4 2787.32  202.38
   5   1  -4 3141.59  203.48
  -5   1   4 2890.41  197.88
  -5   1   4 2778.82  204.58
  -5   1   4 3082.89  203.38
  -5   1   4 2951.30  201.38
   5   1  -4 2966.90  206.58
  -4  -1   4 1047.50   89.79
  -4  -1   4 1285.47   96.69
  -4  -1   4 1215.88   93.69
  -4  -1   4 1184.68   92.69
   4  -1  -4 1093.59   94.49
   4  -1  -4 1285.87   93.39
  -4   1   4 1328.57   93.59
  -4   1   4 1187.48   87.39
  -4   1   4 1271.37   94.59
   4   1  -4 1301.27   93.19
  -4   1   4 1250.97   92.69
   4   1  -4 1204.38   96.19
  -4   1   4 1314.27   91.39
  -3  -1   4  575.04   48.50
   3  -1  -4  594.24   48.80
   3  -1  -4  577.94   50.69
  -3  -1   4  604.64   51.89
  -3  -1   4  567.64   47.40
  -3  -1   4  537.65   48.60
   3   1  -4  480.75   46.30
  -3   1   4  430.76   44.90
  -3   1   4  390.66   41.30
  -3   1   4  493.95   50.19
   3   1  -4  433.06   51.29
  -3   1   4  416.26   46.60
  -2  -1   4 4324.27  319.97
   2  -1  -4 4917.11  322.07
   2  -1  -4 4892.61  319.47
  -2  -1   4 4873.21  321.37
  -2  -1   4 4958.70  320.57
  -2   1   4 4512.35  317.57
   2   1  -4 4852.81  319.97
   2   1  -4 4885.21  319.97
   2   1  -4 4799.22  322.37
  -2   1   4 4999.60  321.87
  -2   1   4 4806.92  318.97
  -2   1   4 4459.95  319.27
  -1  -1   4  546.65   43.40
   1  -1  -4  552.64   36.40
   1  -1  -4  564.34   41.10
  -1  -1   4  583.44   42.90
   1  -1  -4  573.84   38.40
  -1  -1   4  530.75   41.10
   1  -1  -4  554.54   46.20
  -1   1   4  441.56   38.00
   1   1  -4  447.86   42.20
   1   1  -4  417.76   39.70
   1   1  -4  405.66   40.60
   1   1  -4  394.36   42.70
  -1   1   4  429.96   43.90
  -1   1   4  402.36   39.20
   0  -1   4 2740.43  215.78
   0  -1   4 2977.20  216.98
   0  -1  -4 2894.11  218.28
   0  -1   4 3010.50  218.58
   0  -1  -4 2743.93  217.18
   0  -1  -4 3008.40  215.28
   0   1  -4 3729.73  217.48
   0   1  -4 3616.34  218.28
   0   1   4 3399.76  219.88
   0   1  -4 3282.97  218.68
   0   1   4 3573.34  214.68
   0   1   4 3440.66  217.88
   0   1  -4 3397.16  220.68
  -1  -1  -4 1713.63  127.49
  -1  -1  -4 1923.31  133.49
  -1  -1  -4 2003.90  133.99
  -1  -1  -4 1975.90  131.29
   1  -1   4 2014.50  135.79
   1  -1   4 1958.10  132.59
   1  -1   4 1790.12  131.39
  -1   1  -4 1909.11  135.79
   1   1   4 1867.81  128.39
  -1   1  -4 1728.83  133.59
   1   1   4 2035.00  134.09
  -1   1  -4 1852.21  130.39
   1   1   4 1835.32  133.69
  -1   1  -4 1943.21  131.39
  -2  -1  -4  915.71   67.29
  -2  -1  -4  980.60   74.09
  -2  -1  -4  948.61   76.89
  -2  -1  -4  890.61   74.09
   2  -1   4  957.70   73.59
   2  -1   4  884.41   76.59
   2   1   4  884.21   67.99
  -2   1  -4  911.51   70.29
  -2   1  -4  979.40   71.39
  -2   1  -4  904.61   78.39
   2   1   4 1064.79   76.29
  -2   1  -4  891.61   78.39
   3  -1   4 2662.73  174.88
  -3  -1  -4 2790.32  178.18
  -3  -1  -4 2526.35  174.58
  -3  -1  -4 2556.74  170.58
  -3  -1  -4 2498.05  171.38
   3   1   4 2654.93  177.18
  -3   1  -4 2265.17  173.48
   3   1   4 2457.15  170.88
  -3   1  -4 2444.06  177.58
  -3   1  -4 2290.37  176.98
  -3   1  -4 2444.66  173.08
  -3   1  -4 2376.76  171.08
   4  -1   4   24.00   25.60
   4  -1   4   -1.80   22.60
  -4  -1  -4   -6.40   23.10
  -4  -1  -4   23.60   20.60
  -4  -1  -4   17.50   27.10
  -4  -1  -4    5.60   18.70
  -4  -1  -4   15.60   19.50
  -4   1  -4   29.70   26.80
  -4   1  -4   36.50   18.80
  -4   1  -4   11.10   27.10
   4   1   4   16.30   17.90
   4   1   4   26.40   25.80
  -4   1  -4   19.90   22.50
  -4   1  -4  -21.60   15.40
  -4   1  -4   33.50   24.00
  -5  -1  -4 1375.66  109.49
  -5  -1  -4 1246.48  104.89
  -5  -1  -4 1330.57  111.49
  -5  -1  -4 1463.15  107.09
   5  -1   4 1415.46  109.89
   5  -1   4 1419.26  113.09
  -5  -1  -4 1412.16  111.29
  -5   1  -4 1371.66  113.09
  -5   1  -4 1320.47  103.29
   5   1   4 1522.25  114.59
  -5   1  -4 1392.86  114.09
  -5   1  -4 1328.97  102.79
   5   1   4 1433.46  105.89
  -5   1  -4 1352.56  109.89
  -5   1  -4 1405.66  106.79
   6  -1   4  461.55   60.39
  -6  -1  -4  438.76   53.19
  -6  -1  -4  450.55   61.39
  -6  -1  -4  342.77   53.69
   6  -1   4  402.86   60.49
  -6  -1  -4  378.36   58.19
  -6  -1  -4  340.57   48.50
   6   1   4  324.27   55.09
   6   1   4  329.57   47.70
  -6   1  -4  301.17   54.69
  -6   1  -4  268.27   44.30
  -6   1  -4  244.98   45.30
  -6   1  -4  327.27   55.69
  -6   1  -4  252.07   47.50
  -6   1  -4  310.97   48.40
   7  -1   4  133.09   47.50
  -7  -1  -4    5.30   45.30
  -7  -1  -4   37.90   41.80
  -7  -1  -4   55.39   36.00
   7  -1   4  110.49   47.70
  -7  -1  -4   47.40   36.10
  -7  -1  -4  100.99   42.70
  -7   1  -4   99.29   32.00
   7   1   4  151.28   46.90
  -7   1  -4   88.69   37.00
   7   1   4   71.59   40.90
  -7   1  -4   96.99   42.50
  -7   1  -4    9.90   42.10
  -7   1  -4  103.59   34.50
  -7   1  -4   40.20   46.10
   8  -1   4  604.84   90.99
  -8  -1  -4  647.54   89.59
  -8  -1  -4  376.96   72.39
  -8  -1  -4  396.36   64.09
  -8  -1  -4  432.56   65.49
  -8  -1  -4  498.35   77.59
   8   1   4  458.75   79.69
  -8   1  -4  510.45   79.69
  -8   1  -4  512.85   68.99
  -8   1  -4  351.86   72.19
  -8   1  -4  477.75   63.99
  -8   1  -4  497.95   68.49
   8   1   4  420.76   65.09
  -8   1  -4  295.37   70.59
  -9  -1  -4  -45.60   54.49
   9  -1   4   25.40   63.49
  -9  -1  -4  170.28   64.29
  -9  -1  -4  109.09   54.69
  -9  -1  -4  -43.80   58.89
  -9  -1  -4  120.29   57.49
  -9  -1  -4   69.39   45.80
  -9   1  -4   33.70   71.69
  -9   1  -4  -45.00   50.29
  -9   1  -4  102.09   41.50
  -9   1  -4  140.09   61.29
   9   1   4  -70.79   56.69
  -9   1  -4  130.29   62.99
  -9   1  -4   76.79   46.70
 -10  -2   4  185.98   59.79
  10  -2  -4  214.48   68.69
 -10  -2   4  263.87   68.59
 -10  -2   4  238.08   57.39
 -10  -2   4  237.68   55.99
 -10  -2   4  275.07   75.19
 -10   2   4  167.38   99.19
 -10   2   4  197.08   53.79
 -10   2   4  156.48   55.49
 -10   2   4  201.18   80.29
  10   2  -4  302.97   74.09
 -10   2   4  280.67   61.89
   9  -2  -4  478.75   73.09
  -9  -2   4  520.25   80.79
  -9  -2   4  520.85   74.39
  -9  -2   4  436.36   68.59
  -9  -2   4  506.05   71.39
   9  -2  -4  576.14   81.19
   9   2  -4  352.86  111.69
  -9   2   4  497.25   81.69
   9   2  -4  519.15   81.39
  -9   2   4  598.44   65.59
  -9   2   4  508.85   71.59
  -9   2   4  550.14   78.89
  -9   2   4  556.14   71.49
  -8  -2   4 1032.10   93.59
   8  -2  -4  967.10   92.99
  -8  -2   4  904.71   90.49
  -8  -2   4  987.10  100.89
  -8  -2   4  987.90   90.19
   8   2  -4  909.81  103.89
  -8   2   4  911.41   92.89
  -8   2   4  977.50   93.09
  -8   2   4 1019.60   84.19
  -8   2   4  884.31   95.89
   7  -2  -4   89.69   36.70
  -7  -2   4   69.49   34.70
  -7  -2   4  136.29   44.70
  -7  -2   4  193.58   36.20
  -7  -2   4  139.09   41.20
  -7  -2   4  106.29   35.90
  -7   2   4   58.29   33.40
  -7   2   4   57.09   37.40
   7   2  -4   59.29   40.50
  -7   2   4   99.59   37.90
  -7   2   4   83.49   25.00
   7   2  -4   94.69   35.40
  -7   2   4   81.99   42.00
   6  -2  -4 1361.46  112.59
  -6  -2   4 1384.26  110.79
   6  -2  -4 1529.85  115.59
  -6  -2   4 1357.76  113.19
  -6  -2   4 1543.65  113.29
   6   2  -4 1448.56  118.79
  -6   2   4 1270.17  114.09
  -6   2   4 1454.95  111.69
  -6   2   4 1463.75  110.69
  -6   2   4 1452.05  104.59
  -6   2   4 1506.45  115.19
   6   2  -4 1534.55  112.79
   5  -2  -4  431.36   50.09
   5  -2  -4  461.75   50.69
  -5  -2   4  403.16   47.40
  -5  -2   4  358.66   54.09
  -5  -2   4  398.56   48.90
  -5  -2   4  341.87   45.40
   5   2  -4  470.35   47.60
  -5   2   4  458.55   49.40
  -5   2   4  499.15   47.60
  -5   2   4  471.45   51.89
  -5   2   4  472.85   38.70
   5   2  -4  483.75   55.39
  -5   2   4  469.55   47.60
  -4  -2   4 1195.08   96.09
  -4  -2   4 1090.79   93.79
   4  -2  -4 1242.58   96.69
  -4  -2   4 1386.16   99.79
   4  -2  -4 1312.37   97.19
  -4   2   4 1284.37   88.49
  -4   2   4 1292.37   96.39
  -4   2   4 1219.78   98.39
   4   2  -4 1288.97  100.39
   4   2  -4 1340.57   95.89
  -4   2   4 1320.37   95.89
  -4   2   4 1290.57   93.19
  -3  -2   4 1514.75  126.79
  -3  -2   4 1626.54  127.39
   3  -2  -4 1688.03  124.89
   3  -2  -4 1541.55  125.79
  -3  -2   4 1581.84  125.19
  -3   2   4 1896.01  121.59
  -3   2   4 1778.32  126.49
  -3   2   4 1793.42  119.29
  -3   2   4 1935.31  125.49
   3   2  -4 1930.81  125.69
   3   2  -4 1881.11  129.29
  -3   2   4 1875.71  127.09
  -2  -2   4   79.79   21.80
   2  -2  -4   56.49   16.10
   2  -2  -4   57.09   23.20
  -2  -2   4   70.79   19.60
  -2  -2   4   33.80   19.30
  -2   2   4   63.79   11.50
  -2   2   4   46.90   16.50
   2   2  -4   32.50   20.70
   2   2  -4   79.59   21.20
   2   2  -4   79.69   19.00
  -2   2   4   62.59   23.30
  -2   2   4   81.19   18.60
   1  -2  -4 2049.40  148.69
  -1  -2   4 2109.59  151.98
   1  -2  -4 1903.51  149.39
  -1  -2   4 1848.52  152.28
   1  -2  -4 2031.20  154.08
  -1   2   4 2293.07  155.08
   1   2  -4 2174.18  153.88
  -1   2   4 2472.95  149.09
  -1   2   4 2412.86  149.59
  -1   2   4 2380.86  149.49
   1   2  -4 2516.75  153.98
   1   2  -4 2387.86  152.98
   1   2  -4 2107.49  151.28
   0  -2   4 1716.93  115.99
   0  -2   4 1821.62  111.99
   0  -2  -4 1620.24  107.39
   0  -2  -4 1844.52  112.69
   0  -2  -4 1760.72  115.49
   0  -2   4 1508.35  112.29
   0  -2  -4 1568.14  108.59
   0   2  -4 1471.85  114.79
   0   2   4 1483.65  115.29
   0   2   4 1668.13  107.89
   0   2   4 1551.04  111.39
   0   2  -4 1545.15  116.09
   0   2  -4 1570.74  111.79
   0   2  -4 1427.46  112.29
   0   2   4 1477.25  107.39
  -1  -2  -4 1845.92  127.19
   1  -2   4 1759.42  132.49
   1  -2   4 1721.73  130.69
  -1  -2  -4 1822.12  129.89
   1  -2   4 1789.02  127.79
  -1  -2  -4 1797.62  131.49
   1   2   4 2094.89  131.19
  -1   2  -4 1778.82  134.69
  -1   2  -4 1859.41  129.39
   1   2   4 1852.71  123.29
  -1   2  -4 1932.41  127.69
   1   2   4 1855.71  133.59
   1   2   4 1891.01  122.89
  -1   2  -4 1836.02  133.49
  -2  -2  -4 4254.17  289.87
  -2  -2  -4 4383.56  283.07
   2  -2   4 4743.93  292.87
  -2  -2  -4 4885.11  288.87
   2  -2   4 4492.25  290.17
  -2  -2  -4 4552.44  290.57
   2   2   4 4167.58  289.67
  -2   2  -4 3973.10  284.77
  -2   2  -4 3869.51  291.57
  -2   2  -4 4044.60  287.97
   2   2   4 4000.50  282.87
  -2   2  -4 3784.92  290.97
  -3  -2  -4   -0.20   13.20
  -3  -2  -4  -18.90   22.30
  -3  -2  -4   -7.40   19.40
   3  -2   4    0.30   22.00
   3  -2   4   12.90   23.90
  -3  -2  -4   39.20   14.40
   3   2   4   18.10   12.50
  -3   2  -4   22.10   27.70
  -3   2  -4   15.70   21.30
  -3   2  -4   19.90   13.10
   3   2   4  -12.10   18.80
  -3   2  -4   18.20   22.00
  -3   2  -4   12.60   24.70
   4  -2   4 2533.65  163.28
  -4  -2  -4 2158.08  152.68
   4  -2   4 2224.48  159.38
  -4  -2  -4 2282.47  161.58
  -4  -2  -4 2315.67  159.78
  -4  -2  -4 1945.31  152.58
  -4   2  -4 2116.59  151.78
  -4   2  -4 2221.08  151.28
  -4   2  -4 2064.79  156.68
   4   2   4 2397.76  153.18
  -4   2  -4 1991.40  160.38
   4   2   4 2331.57  161.58
  -4   2  -4 2106.29  158.98
  -4   2  -4 2157.38  161.38
  -5  -2  -4  278.87   35.70
  -5  -2  -4  262.87   41.40
  -5  -2  -4  284.87   43.90
  -5  -2  -4  260.87   43.90
   5  -2   4  247.68   45.50
  -5  -2  -4  226.38   34.60
   5  -2   4  304.77   43.30
  -5   2  -4  195.08   42.60
   5   2   4  273.57   52.79
  -5   2  -4  204.18   37.70
  -5   2  -4  205.28   32.30
  -5   2  -4  220.08   41.10
  -5   2  -4  208.08   34.40
   5   2   4  231.08   33.20
  -5   2  -4  225.58   47.40
  -6  -2  -4  514.65   57.69
  -6  -2  -4  529.15   69.59
   6  -2   4  603.04   69.19
  -6  -2  -4  524.85   68.89
  -6  -2  -4  509.65   60.69
  -6  -2  -4  621.94   73.99
   6  -2   4  511.45   73.19
  -6   2  -4  522.65   50.79
   6   2   4  642.44   60.19
   6   2   4  469.25   68.49
  -6   2  -4  480.05   63.29
  -6   2  -4  486.25   72.99
  -6   2  -4  438.16   67.59
  -6   2  -4  541.95   54.09
  -6   2  -4  483.95   66.89
  -7  -2  -4  851.81   97.49
  -7  -2  -4  773.32   81.39
   7  -2   4  831.62   90.09
   7  -2   4  974.10   96.89
  -7  -2  -4  703.63   75.99
  -7  -2  -4  834.02   88.89
  -7   2  -4  781.42   82.69
  -7   2  -4  852.91   73.59
   7   2   4  871.11   89.99
  -7   2  -4  845.52   94.09
  -7   2  -4  815.42   71.39
  -7   2  -4  880.91   91.39
   7   2   4  783.12  100.29
  -7   2  -4  694.33   92.89
  -8  -2  -4   36.90   40.40
   8  -2   4   92.79   58.69
  -8  -2  -4   65.19   44.60
  -8  -2  -4  -30.90   52.19
  -8  -2  -4  -26.10   40.40
  -8  -2  -4   -7.70   49.10
   8  -2   4  115.69   65.79
   8   2   4   -0.70   62.49
   8   2   4   46.10   44.70
  -8   2  -4   13.60   49.20
  -8   2  -4   80.29   58.69
  -8   2  -4   -8.70   40.50
  -8   2  -4   96.09   70.49
  -8   2  -4    6.70   29.40
  -8   2  -4  -17.40   33.70
   9  -2   4  300.07   72.59
  -9  -2  -4  263.17  123.59
  -9  -2  -4  473.75   64.99
  -9  -2  -4  414.06   76.79
  -9  -2  -4  385.86   77.89
  -9   2  -4  326.67   50.69
   9   2   4  308.37   69.89
  -9   2  -4  273.17   62.39
  -9   2  -4  293.27   76.59
  -9   2  -4  335.37   74.39
  -9   2  -4  313.77   75.79
 -10  -3   4  514.75   81.09
 -10  -3   4  547.35   80.59
 -10  -3   4  513.75   87.69
 -10  -3   4  566.74   80.79
 -10  -3   4  651.33   95.99
  10   3  -4  699.93  109.89
 -10   3   4  625.44   87.89
 -10   3   4  847.82  114.69
 -10   3   4  615.34   91.19
 -10   3   4  576.84   89.09
   9  -3  -4  462.15   75.59
  -9  -3   4  605.14   81.49
  -9  -3   4  453.55   68.09
  -9  -3   4  578.24   89.59
  -9  -3   4  670.43   76.79
   9  -3  -4  478.85   71.09
  -9  -3   4  596.84   82.79
  -9   3   4  459.15   65.79
  -9   3   4  487.25   72.29
  -9   3   4  439.06   79.59
  -9   3   4  508.85   71.39
   9   3  -4  393.76   74.49
  -9   3   4  383.16   68.09
   9   3  -4  577.84   76.59
  -8  -3   4  548.15   68.99
  -8  -3   4  505.15   69.89
  -8  -3   4  535.35   67.49
  -8  -3   4  510.45   77.29
   8  -3  -4  468.05   66.49
  -8   3   4  640.74   78.59
  -8   3   4  504.45   74.59
  -8   3   4  592.74   61.29
  -8   3   4  532.05   67.19
   8   3  -4  348.07   69.09
  -8   3   4  591.74   87.29
  -7  -3   4 1128.19   94.29
  -7  -3   4  987.50   95.39
   7  -3  -4  962.10   93.39
  -7  -3   4 1128.69  104.19
  -7  -3   4 1103.89   92.79
  -7  -3   4 1079.69   92.89
  -7   3   4 1014.40  102.39
  -7   3   4  973.80   94.79
  -7   3   4 1144.09   94.29
  -7   3   4 1130.69   83.89
   7   3  -4  922.81  104.19
   7   3  -4 1110.09   93.19
  -7   3   4 1070.29   93.79
   6  -3  -4   79.99   37.10
   6  -3  -4   79.79   32.40
  -6  -3   4   46.00   27.70
  -6  -3   4   87.59   31.10
  -6  -3   4  101.19   39.70
  -6  -3   4   59.19   30.30
  -6   3   4   77.29   35.80
  -6   3   4   97.69   30.50
  -6   3   4   97.99   19.70
  -6   3   4   71.19   30.40
   6   3  -4   64.89   35.40
   6   3  -4   90.49   31.90
  -6   3   4   97.99   32.60
   5  -3  -4 1944.61  135.49
  -5  -3   4 1868.71  134.39
  -5  -3   4 1883.01  132.69
   5  -3  -4 1862.11  133.69
  -5  -3   4 1700.53  133.69
  -5  -3   4 1970.10  139.29
  -5   3   4 1748.72  131.29
  -5   3   4 1818.32  134.59
  -5   3   4 1695.43  135.49
   5   3  -4 1813.42  132.89
  -5   3   4 1860.21  133.39
   5   3  -4 1692.43  137.99
  -5   3   4 1785.62  124.79
  -4  -3   4  800.72   69.99
   4  -3  -4  809.72   70.19
   4  -3  -4  774.62   68.49
  -4  -3   4  810.92   68.99
  -4  -3   4  808.22   74.39
   4   3  -4  935.81   69.79
  -4   3   4  899.01   71.09
  -4   3   4  846.72   72.19
  -4   3   4  939.41   67.59
   4   3  -4  832.42   77.49
   3  -3  -4  167.28   29.10
  -3  -3   4  172.48   32.90
   3  -3  -4  177.38   30.40
  -3  -3   4  160.88   29.40
  -3  -3   4  162.18   32.70
  -3   3   4  211.18   32.50
  -3   3   4  229.68   31.70
   3   3  -4  208.98   32.30
  -3   3   4  212.38   26.30
  -3   3   4  202.08   30.60
   3   3  -4  171.18   34.00
   2  -3  -4 1745.13  141.19
  -2  -3   4 1735.33  139.39
  -2  -3   4 1715.93  141.09
  -2  -3   4 1873.71  140.79
   2  -3  -4 1921.41  137.99
   2   3  -4 2067.09  141.19
  -2   3   4 2074.39  139.19
   2   3  -4 2025.60  140.09
  -2   3   4 2175.18  132.19
  -2   3   4 2222.18  133.89
  -2   3   4 2114.09  137.99
   2   3  -4 1996.90  141.79
  -2   3   4 2103.29  143.89
   1  -3  -4  891.71   69.29
  -1  -3   4  878.51   68.39
   1  -3  -4  917.81   60.89
  -1  -3   4  852.01   65.79
  -1  -3   4 1024.80   66.89
  -1   3   4  726.03   68.89
   1   3  -4  849.72   68.69
   1   3  -4  836.62   66.89
   1   3  -4  729.53   69.49
  -1   3   4  829.32   60.69
  -1   3   4  844.92   59.59
  -1   3   4  779.72   61.19
   1   3  -4  758.82   64.79
   0  -3  -4 2064.69  138.49
   0  -3  -4 2030.10  133.89
   0  -3   4 2048.20  138.49
   0  -3  -4 1973.20  142.79
   0  -3  -4 1991.20  134.49
   0  -3   4 2018.50  143.09
   0   3   4 1983.90  134.29
   0   3   4 2076.99  138.29
   0   3  -4 2105.29  145.19
   0   3  -4 1933.61  138.29
   0   3  -4 1890.31  140.49
   0   3  -4 1995.20  143.39
   0   3   4 2021.60  143.89
  -1  -3  -4 2493.45  150.58
   1  -3   4 2238.18  150.38
   1  -3   4 2192.38  156.88
   1  -3   4 2319.87  156.98
  -1  -3  -4 2464.85  154.68
  -1  -3  -4 2223.98  156.98
  -1   3  -4 1995.40  157.78
  -1   3  -4 2116.49  149.88
  -1   3  -4 2035.30  154.08
   1   3   4 2144.29  153.48
  -1   3  -4 1973.70  158.28
  -2  -3  -4   63.59   27.20
   2  -3   4   80.89   15.60
  -2  -3  -4   85.69   24.70
   2  -3   4   57.69   27.60
   2  -3   4   55.59   25.80
  -2  -3  -4   72.39   21.20
   2   3   4   77.09   23.10
  -2   3  -4   46.30   29.20
   2   3   4   68.29    8.70
  -2   3  -4   46.30   13.70
  -2   3  -4   42.60   24.50
  -3  -3  -4 2526.45  169.28
  -3  -3  -4 2388.76  159.58
  -3  -3  -4 2335.27  160.08
   3  -3   4 2501.95  169.78
   3  -3   4 2514.45  170.38
  -3  -3  -4 2225.78  167.78
  -3   3  -4 2336.87  171.78
   3   3   4 2457.65  169.18
   3   3   4 2488.75  159.48
  -3   3  -4 2188.78  167.48
  -3   3  -4 2405.46  159.18
  -3   3  -4 2179.18  166.58
  -3   3  -4 2115.29  169.38
  -4  -3  -4   82.29   27.70
  -4  -3  -4  108.29   32.20
   4  -3   4  102.69   31.80
   4  -3   4  122.89   33.80
  -4  -3  -4   95.69   20.60
  -4  -3  -4   72.49   19.50
  -4   3  -4  132.19   20.50
  -4   3  -4  160.88   37.00
   4   3   4  143.99   20.80
  -4   3  -4  168.78   37.10
  -4   3  -4  107.19   15.40
  -4   3  -4  124.09   32.00
  -4   3  -4   82.99   30.80
   4   3   4  116.99   31.70
  -5  -3  -4 1278.67  111.49
  -5  -3  -4 1330.27  107.09
  -5  -3  -4 1259.57   98.79
  -5  -3  -4 1217.78   99.29
   5  -3   4 1480.05  111.39
   5  -3   4 1442.86  110.89
  -5  -3  -4 1289.57  108.39
  -5   3  -4 1354.46   94.09
  -5   3  -4 1165.28  110.49
  -5   3  -4 1330.67  111.89
  -5   3  -4 1309.77  110.69
  -5   3  -4 1311.97  106.99
   5   3   4 1464.55   99.59
   5   3   4 1372.66  112.09
  -5   3  -4 1307.87   93.69
   6  -3   4  885.91   89.39
  -6  -3  -4  829.72   87.89
   6  -3   4  876.21   86.99
  -6  -3  -4  747.03   77.99
  -6  -3  -4  754.72   71.99
  -6  -3  -4  773.72   82.29
   6   3   4  831.72   71.39
  -6   3  -4  728.93   61.29
  -6   3  -4  706.53   83.19
  -6   3  -4  694.53   83.69
  -6   3  -4  689.43   76.49
  -6   3  -4  783.12   60.79
  -6   3  -4  762.82   84.09
  -7  -3  -4  170.48   39.40
  -7  -3  -4  128.79   53.49
  -7  -3  -4  100.29   45.30
   7  -3   4  137.79   50.79
  -7  -3  -4  125.49   50.89
  -7  -3  -4  112.19   36.00
  -7   3  -4   94.29   49.80
   7   3   4   77.79   50.39
  -7   3  -4  123.29   24.30
   7   3   4   79.99   39.20
  -7   3  -4   74.49   50.29
  -7   3  -4  156.78   44.00
  -7   3  -4   74.89   51.59
  -7   3  -4  129.59   28.10
   8  -3   4 1060.89  108.79
   8  -3   4 1006.40  105.59
  -8  -3  -4  779.02   84.49
  -8  -3  -4  861.21  107.79
  -8  -3  -4  877.11   93.09
  -8  -3  -4  795.82   92.89
  -8   3  -4  798.32   76.49
   8   3   4  925.71   96.29
   8   3   4  856.61  109.89
  -8   3  -4  865.81  102.79
  -8   3  -4  781.92  109.39
  -8   3  -4  848.82   92.29
  -8   3  -4  690.63  103.29
  -8   3  -4  908.41   72.49
  -9  -3  -4   90.69   66.29
   9  -3   4  329.87   96.89
  -9  -3  -4   42.00   61.79
  -9  -3  -4   38.00   45.40
  -9  -3  -4    8.60   60.29
  -9  -3  -4   -0.50   46.20
  -9   3  -4  -35.80   60.79
  -9   3  -4  -11.60   24.80
  -9   3  -4  -13.20   43.20
  -9   3  -4   71.29   68.89
  -9   3  -4  -29.10   48.30
  -9   3  -4   27.30   24.90
  10  -4  -4  116.99   59.89
 -10  -4   4  181.28   68.69
 -10  -4   4   82.79   56.19
 -10  -4   4  132.99   54.09
 -10  -4   4  139.79   52.69
 -10   4   4   95.69   53.19
 -10   4   4  113.99   68.69
  10   4  -4   72.39   65.19
 -10   4   4  101.19   54.99
 -10   4   4  112.89   67.99
 -10   4   4   95.89   55.19
  -9  -4   4  394.26   73.79
  -9  -4   4  279.57   58.49
  -9  -4   4  387.36   68.99
   9  -4  -4  437.56   61.09
  -9  -4   4  450.05   66.39
   9  -4  -4  338.87   63.09
  -9  -4   4  310.97   60.39
  -9   4   4  401.56   66.59
  -9   4   4  507.35   73.59
   9   4  -4  480.65   77.69
  -9   4   4  378.26   66.49
  -9   4   4  481.15   78.39
   9   4  -4  600.64   84.79
  -9   4   4  361.86   55.09
   8  -4  -4  907.81   89.99
  -8  -4   4  988.30   94.09
  -8  -4   4  976.00   89.19
  -8  -4   4  924.51   94.49
  -8  -4   4  954.80  136.29
   8   4  -4  999.90   93.69
  -8   4   4  989.50  105.59
  -8   4   4  978.70   94.79
  -8   4   4  949.60   96.59
  -8   4   4  942.51   83.69
  -8   4   4  999.10   99.49
   8   4  -4  841.42  104.69
   7  -4  -4    3.30   30.90
  -7  -4   4   -9.20   36.90
  -7  -4   4   36.00   41.90
  -7  -4   4   29.40   35.90
  -7  -4   4    6.70   32.80
  -7   4   4   42.80   34.00
   7   4  -4   33.90   44.50
  -7   4   4   12.80   34.40
   7   4  -4   41.20   34.90
  -7   4   4   43.30   43.80
  -7   4   4   32.60   22.90
  -7   4   4   51.99   37.00
   6  -4  -4 1226.68   99.29
  -6  -4   4 1169.68   98.29
  -6  -4   4 1198.78   94.29
  -6  -4   4 1118.39   96.19
  -6  -4   4 1367.36  110.19
   6  -4  -4 1165.98   95.79
  -6   4   4 1095.79   98.19
  -6   4   4 1129.09   85.59
  -6   4   4 1158.58   95.79
   6   4  -4 1085.49  103.39
  -6   4   4 1098.49  102.29
  -6   4   4 1102.39   95.49
   6   4  -4 1251.07   98.99
  -5  -4   4  343.27   48.90
   5  -4  -4  363.26   44.40
   5  -4  -4  373.76   47.10
  -5  -4   4  450.75   47.30
  -5  -4   4  465.15   52.59
  -5  -4   4  379.96   43.60
  -5   4   4  387.66   47.90
  -5   4   4  274.77   30.40
   5   4  -4  261.77   49.40
   5   4  -4  319.87   44.10
  -5   4   4  317.47   49.10
  -5   4   4  358.76   46.10
  -5   4   4  409.26   49.90
  -4  -4   4 1357.26   96.49
   4  -4  -4 1252.57   92.39
  -4  -4   4 1180.28   91.89
   4  -4  -4 1264.67   91.69
   4   4  -4 1203.08   91.39
  -4   4   4 1150.28   92.99
   4   4  -4 1127.09   96.99
  -4   4   4 1228.48   89.89
  -4   4   4 1077.69   91.59
  -4   4   4 1039.00   92.79
   3  -4  -4 2268.47  155.68
  -3  -4   4 2072.29  159.38
  -3  -4   4 2235.58  155.88
   3  -4  -4 2207.38  155.98
  -3  -4   4 2262.37  158.28
   3   4  -4 2046.30  158.88
  -3   4   4 2205.08  157.68
  -3   4   4 2080.39  155.58
   3   4  -4 2280.67  157.68
  -3   4   4 2264.47  155.58
   3   4  -4 2202.48  156.08
  -3   4   4 2284.77  151.68
   2  -4  -4  387.26   45.20
  -2  -4   4  351.46   42.50
  -2  -4   4  325.87   47.90
   2  -4  -4  330.57   37.20
  -2  -4   4  347.87   45.50
  -2   4   4  345.07   38.50
   2   4  -4  312.37   45.00
   2   4  -4  403.16   41.40
   2   4  -4  363.46   43.30
  -2   4   4  417.26   39.00
  -2   4   4  323.37   29.10
  -2   4   4  325.37   43.30
   1  -4  -4 2327.97  155.58
   1  -4  -4 2372.66  154.68
  -1  -4   4 2104.39  160.68
  -1  -4   4 2186.38  162.38
  -1  -4   4 2381.86  159.28
   1  -4  -4 2211.88  162.18
  -1   4   4 2298.27  154.58
  -1   4   4 2301.57  163.38
  -1   4   4 2297.97  155.88
  -1   4   4 2144.59  156.18
   1   4  -4 2416.16  163.68
   1   4  -4 2130.29  163.68
   1   4  -4 2219.38  159.58
   1   4  -4 2680.93  162.68
   0  -4  -4 1294.77   75.69
   0  -4  -4 1210.68   88.19
   0  -4  -4 1282.87   75.79
   0  -4   4 1226.58   89.19
   0  -4  -4 1273.47   81.49
   0   4   4  969.50   76.19
   0   4   4  981.20   88.29
   0   4  -4  995.20   91.29
   0   4   4 1158.88   79.59
   0   4   4 1014.60   80.29
   0   4  -4  992.30   81.19
   0   4  -4  963.60   90.09
   0   4  -4  911.51   84.29
  -1  -4  -4  995.40   67.69
   1  -4   4  873.91   78.39
   1  -4   4  904.01   78.29
  -1  -4  -4  980.20   72.09
  -1  -4  -4  888.61   77.69
   1  -4   4  967.90   67.69
  -1   4  -4  978.80   82.99
  -1   4  -4  868.91   67.59
   1   4   4  931.51   72.79
  -1   4  -4  892.91   80.79
  -1   4  -4  913.01   75.99
  -2  -4  -4 1391.36  100.69
  -2  -4  -4 1219.78  102.39
   2  -4   4 1342.57  103.09
   2  -4   4 1280.17   91.29
   2  -4   4 1378.36  104.49
  -2  -4  -4 1418.86   96.29
  -2   4  -4 1115.69  103.99
  -2   4  -4 1299.97  100.89
   2   4   4 1437.26  101.49
  -2   4  -4 1343.37  105.49
  -3  -4  -4   36.10   13.10
  -3  -4  -4   28.40   23.20
   3  -4   4   10.50   24.40
  -3  -4  -4   18.30   28.30
   3  -4   4   -0.50   25.10
  -3  -4  -4   15.20   10.50
  -3   4  -4    2.60   27.80
   3   4   4   20.10    9.70
   3   4   4  -18.60   21.20
  -3   4  -4   10.90   29.60
  -3   4  -4   30.50    6.70
  -4  -4  -4 1491.85  112.69
  -4  -4  -4 1343.27  100.69
   4  -4   4 1521.35  114.99
  -4  -4  -4 1471.45  108.19
   4  -4   4 1380.26  112.59
  -4  -4  -4 1294.27   99.69
   4   4   4 1553.94  100.29
  -4   4  -4 1375.26  114.09
  -4   4  -4 1233.58  112.79
  -4   4  -4 1500.45  117.29
  -4   4  -4 1470.15  111.49
  -5  -4  -4  468.45   91.29
   5  -4   4  469.15   68.79
  -5  -4  -4  452.45   63.19
  -5  -4  -4  444.26   55.59
  -5  -4  -4  462.65   48.70
  -5  -4  -4  416.26   47.80
   5  -4   4  490.35   70.29
  -5   4  -4  518.25   58.69
   5   4   4  588.44   48.60
  -5   4  -4  541.05   69.29
  -5   4  -4  510.25   67.09
  -5   4  -4  448.36   61.09
   5   4   4  609.74   66.49
   6  -4   4  487.35   65.59
  -6  -4  -4  365.76   48.90
  -6  -4  -4  406.46   61.29
  -6  -4  -4  380.06   61.89
  -6  -4  -4  361.46   52.29
  -6  -4  -4  372.46   59.49
   6  -4   4  465.05   70.79
  -6   4  -4  486.25   34.80
  -6   4  -4  471.75   71.19
   6   4   4  509.05   52.79
  -6   4  -4  433.76   59.09
  -6   4  -4  496.55   69.09
  -6   4  -4  521.15   69.59
  -7  -4  -4 1150.48  115.29
  -7  -4  -4 1068.79  104.79
   7  -4   4 1238.98  111.79
  -7  -4  -4 1119.59  106.79
  -7  -4  -4 1152.88   93.69
  -7  -4  -4 1026.50   95.49
  -7   4  -4 1075.09   77.59
  -7   4  -4 1073.99  103.39
   7   4   4 1121.09  109.69
   7   4   4 1202.68   98.19
  -7   4  -4 1107.69  117.29
  -7   4  -4 1081.19  108.59
  -7   4  -4 1020.20  115.99
  -8  -4  -4   86.19   44.40
   8  -4   4    6.70   53.89
  -8  -4  -4  106.19   42.60
   8  -4   4   96.39   62.09
  -8  -4  -4   24.30   39.00
  -8  -4  -4  -19.50   49.30
  -8   4  -4   13.60   49.80
  -8   4  -4   -3.90   40.50
   8   4   4  -57.49   43.40
  -8   4  -4   19.80   61.29
  -8   4  -4   24.90   56.19
  -9  -4  -4  418.36   81.49
  -9  -4  -4  496.45   74.69
  -9  -4  -4  326.07   61.09
  -9  -4  -4  333.87   82.59
  -9   4  -4  301.17   80.29
  -9   4  -4  488.85   80.59
  -9   4  -4  285.97   63.19
  -9   4  -4  319.57   73.59
 -10  -5   4  373.16   69.79
 -10  -5   4  288.57   68.99
 -10  -5   4  348.47   63.89
 -10  -5   4  236.48   77.89
  10  -5  -4  232.38   62.99
 -10   5   4  305.07   60.59
 -10   5   4  379.26   89.29
 -10   5   4  309.47   73.09
 -10   5   4  390.46   77.49
  10   5  -4  511.25   84.99
 -10   5   4  301.87   72.89
  -9  -5   4  397.86   67.49
  -9  -5   4  354.06   61.79
  -9  -5   4  492.85   71.29
  -9  -5   4  320.27   81.49
   9  -5  -4  430.36   58.99
  -9  -5   4  432.06   67.79
   9   5  -4  447.76   71.99
  -9   5   4  401.56   78.59
  -9   5   4  326.27   55.09
  -9   5   4  344.37   67.99
   9   5  -4  319.67   72.69
  -9   5   4  382.36   68.99
  -9   5   4  400.56   69.29
  -8  -5   4  109.39   52.69
  -8  -5   4  170.78   45.30
  -8  -5   4  160.98   42.30
  -8  -5   4  130.19   45.80
   8  -5  -4   22.40   56.59
   8  -5  -4   73.89   37.60
   8   5  -4  148.39   43.70
  -8   5   4   74.59   44.20
  -8   5   4  118.39   53.69
   8   5  -4  151.98   65.99
  -8   5   4  133.39   47.00
  -8   5   4  126.29   34.50
  -7  -5   4  966.70   85.19
  -7  -5   4  881.71   87.09
   7  -5  -4  911.31   84.29
  -7  -5   4  917.61   91.39
  -7   5   4 1019.00   89.29
   7   5  -4  874.91  101.99
  -7   5   4  652.93   96.09
  -7   5   4  953.00   90.39
  -7   5   4  977.30   92.69
  -7   5   4  902.61   74.29
  -6  -5   4  461.05   58.29
   6  -5  -4  433.66   51.89
  -6  -5   4  385.76   55.49
   6  -5  -4  432.76   57.69
  -6  -5   4  367.06   56.59
  -6  -5   4  483.55   51.29
  -6   5   4  361.66   55.39
  -6   5   4  396.76   58.49
   6   5  -4  385.06   61.49
  -6   5   4  319.07   55.39
  -6   5   4  348.97   49.00
   6   5  -4  314.87   51.09
  -6   5   4  315.37   36.30
   5  -5  -4 1577.74  113.49
  -5  -5   4 1562.44  116.69
  -5  -5   4 1435.46  118.89
  -5  -5   4 1587.04  114.39
  -5  -5   4 1520.85  123.39
  -5   5   4 1350.76  115.69
  -5   5   4 1418.96  116.59
  -5   5   4 1472.75  120.69
  -5   5   4 1673.13  116.29
   5   5  -4 1509.65  122.69
  -4  -5   4 1559.34  115.19
   4  -5  -4 1639.74  114.59
   4  -5  -4 1612.54  116.09
  -4  -5   4 1614.74  119.09
   4   5  -4 1554.64  115.29
   4   5  -4 1496.55  121.39
  -4   5   4 1617.14  114.09
  -4   5   4 1441.96  118.19
  -4   5   4 1412.06  115.79
  -4   5   4 1502.95  115.99
  -3  -5   4  466.35   50.19
  -3  -5   4  407.46   46.50
  -3  -5   4  375.36   50.49
   3  -5  -4  404.36   44.20
   3  -5  -4  459.55   49.30
  -3   5   4  412.06   46.50
   3   5  -4  456.65   46.60
  -3   5   4  503.15   51.49
  -3   5   4  447.96   42.00
  -3   5   4  446.66   50.79
   3   5  -4  488.15   54.49
   3   5  -4  532.65   49.90
  -2  -5   4 3228.08  231.98
   2  -5  -4 3253.87  228.98
   2  -5  -4 3268.77  222.48
   2  -5  -4 3228.48  232.78
  -2  -5   4 3405.16  232.28
  -2  -5   4 3177.38  234.88
   2   5  -4 3532.65  234.78
  -2   5   4 3268.67  230.18
  -2   5   4 3460.05  224.78
  -2   5   4 3724.73  235.28
  -2   5   4 3630.44  230.28
   2   5  -4 2977.80  231.18
   2   5  -4 3672.03  234.88
  -1  -5   4   26.50   25.20
  -1  -5   4   20.80   25.60
   1  -5  -4   32.20   12.30
  -1  -5   4   78.39   22.80
   1  -5  -4   18.80   14.70
   1  -5  -4   50.69   26.50
   1   5  -4   44.40   23.80
   1   5  -4   47.60   26.90
  -1   5   4   17.40   16.50
   1   5  -4   41.30   28.30
  -1   5   4   49.50   13.30
  -1   5   4   38.10   27.90
  -1   5   4   33.40   17.60
   0  -5  -4 3055.69  203.58
   0  -5  -4 2968.30  199.78
   0  -5   4 2834.72  208.98
   0  -5  -4 2939.61  209.18
   0  -5   4 3175.28  203.98
   0   5  -4 2911.01  210.78
   0   5   4 3007.90  200.68
   0   5  -4 2977.00  204.68
   0   5   4 3050.59  204.08
   0   5  -4 3003.10  208.98
  -1  -5  -4  646.04   65.49
  -1  -5  -4  781.62   59.29
   1  -5   4  808.02   53.69
   1  -5   4  749.92   66.89
  -1  -5  -4  793.22   54.09
   1  -5   4  728.43   68.59
   1   5   4  673.83   60.19
  -1   5  -4  677.23   64.09
  -1   5  -4  602.44   54.29
  -1   5  -4  592.24   68.79
  -1   5  -4  679.43   69.69
  -2  -5  -4  202.08   36.90
   2  -5   4  262.37   38.80
   2  -5   4  252.67   38.50
   2  -5   4  219.08   20.50
  -2  -5  -4  244.98   30.00
  -2  -5  -4  249.58   33.30
  -2   5  -4  192.58   38.80
   2   5   4  147.09   29.40
  -2   5  -4  126.99   36.10
  -2   5  -4  141.59   23.60
  -3  -5  -4 1545.65  104.99
  -3  -5  -4 1333.67  117.29
  -3  -5  -4 1326.07  108.29
   3  -5   4 1700.93  118.69
  -3  -5  -4 1616.84  111.99
  -3  -5  -4 1539.55  114.99
   3  -5   4 1557.64  118.49
  -3   5  -4 1356.96  118.99
  -3   5  -4 1597.94  116.79
  -3   5  -4 1522.65  120.49
   3   5   4 1561.14  103.39
   3   5   4 1618.44  116.59
  -4  -5  -4  108.99   31.50
   4  -5   4  125.49   35.60
  -4  -5  -4   80.69   18.30
   4  -5   4   95.59   35.90
  -4  -5  -4   93.59   18.30
  -4  -5  -4   82.49   27.60
  -4   5  -4  158.88   43.00
  -4   5  -4   41.60   33.00
  -4   5  -4   60.49   30.60
  -4   5  -4   91.59   36.50
   4   5   4  100.19   34.10
   4   5   4   79.39   16.30
  -5  -5  -4  588.94   64.79
  -5  -5  -4  573.24   53.79
   5  -5   4  713.23   77.79
  -5  -5  -4  573.44   53.99
  -5  -5  -4  606.84   79.09
   5  -5   4  570.14   77.99
  -5  -5  -4  568.64   67.69
  -5   5  -4  552.14   75.49
   5   5   4  655.53   54.19
   5   5   4  563.74   76.89
  -5   5  -4  619.24   67.29
  -5   5  -4  565.24   70.39
  -5   5  -4  714.43   74.69
  -6  -5  -4  956.20   80.09
   6  -5   4 1004.40   96.99
   6  -5   4  932.21   94.39
  -6  -5  -4  836.32   99.09
  -6  -5  -4  700.93   88.59
  -6  -5  -4  996.90   88.19
  -6  -5  -4  871.81   77.09
  -6   5  -4  843.12   96.59
   6   5   4  914.31   77.19
  -6   5  -4  911.41   95.49
  -6   5  -4 1023.90   96.79
  -6   5  -4  870.11   88.89
  -7  -5  -4   69.49   39.80
  -7  -5  -4   -4.40   33.90
  -7  -5  -4   39.90   36.70
  -7  -5  -4   41.40   44.50
   7  -5   4   64.49   50.69
   7  -5   4   44.50   47.60
  -7   5  -4   59.19   39.80
   7   5   4   84.69   52.09
  -7   5  -4  116.59   58.59
   7   5   4   55.09   36.30
  -7   5  -4   57.89   47.00
  -7   5  -4   13.30   85.09
  -8  -5  -4  698.53   80.59
  -8  -5  -4  624.74  100.49
  -8  -5  -4  774.02   82.49
   8  -5   4  745.03  105.99
  -8  -5  -4  748.53   90.49
   8  -5   4  736.53  100.59
  -8  -5  -4  668.23   93.19
  -8   5  -4  740.63  110.19
  -8   5  -4  540.35   92.49
  -8   5  -4  741.23   89.49
  -8   5  -4  772.42  111.79
   8   5   4 1030.70   97.29
  -9  -5  -4   35.90   71.09
  -9  -5  -4  108.69   66.39
  -9  -5  -4  189.08   53.49
  -9  -5  -4   71.79   48.50
  -9  -5  -4   83.59   61.99
   9   5   4  -13.20   55.79
  -9   5  -4   66.39   49.70
  -9   5  -4    9.00   56.89
  -9   5  -4  105.99   73.09
  -9   5  -4  -43.30   66.39
 -10  -6   4   -1.20   57.09
  10  -6  -4   58.19   54.49
 -10  -6   4  105.49   58.29
 -10  -6   4   89.89   67.79
 -10  -6   4    0.80   48.10
 -10   6   4    2.80   52.99
 -10   6   4  108.49   54.49
 -10   6   4   45.20   52.19
 -10   6   4  -42.80   42.00
 -10   6   4  105.39   73.19
   9  -6  -4  255.07   48.00
  -9  -6   4  197.18   58.79
  -9  -6   4  256.97   62.09
  -9  -6   4  167.48   51.09
  -9  -6   4  182.48   49.40
   9   6  -4  198.58   56.49
   9   6  -4  154.88   67.49
  -9   6   4  195.98   64.79
  -9   6   4  209.18   44.40
  -9   6   4  216.28   58.59
  -9   6   4  123.69   55.89
  -9   6   4  265.97   72.59
  -8  -6   4  493.25   75.09
  -8  -6   4  559.14   87.29
   8  -6  -4  601.84   87.29
   8  -6  -4  518.35   70.69
  -8  -6   4  672.03   75.09
  -8  -6   4  462.55   90.79
  -8   6   4  927.81  142.89
  -8   6   4  654.73   84.99
  -8   6   4  735.03   80.99
  -8   6   4  664.63   61.79
   8   6  -4  770.82   99.59
  -8   6   4  625.04   90.29
  -7  -6   4    8.80   32.20
  -7  -6   4   51.39   43.70
   7  -6  -4   63.39   41.90
  -7  -6   4   33.60   39.00
   7  -6  -4   32.90   33.30
  -7   6   4   -6.00   48.90
  -7   6   4    5.60   40.60
  -7   6   4   46.80   19.50
  -7   6   4   31.40   37.60
   7   6  -4   14.70   35.90
  -7   6   4   52.49   38.30
   7   6  -4    3.30   49.90
  -6  -6   4  903.31   82.19
   6  -6  -4  996.70   89.49
   6  -6  -4  918.71   79.59
  -6  -6   4  939.11   90.79
  -6  -6   4  875.51   86.19
  -6  -6   4 1011.00   81.69
   6   6  -4  783.02   93.79
  -6   6   4  841.32   69.59
  -6   6   4  828.62   85.39
  -6   6   4  869.11   85.09
   6   6  -4 1013.00   84.89
  -6   6   4  895.21   90.29
  -6   6   4  754.12   82.19
  -5  -6   4  670.93   68.69
   5  -6  -4  631.24   68.19
  -5  -6   4  735.33   64.29
  -5  -6   4  719.93   76.59
   5  -6  -4  763.92   63.79
   5   6  -4  664.23   65.49
  -5   6   4  616.94   67.19
  -5   6   4  674.33   67.69
  -5   6   4  554.64   66.19
   5   6  -4  620.44   73.89
  -5   6   4  602.54   68.99
  -4  -6   4  844.02   69.99
  -4  -6   4  827.02   75.09
   4  -6  -4  797.22   71.69
   4  -6  -4  872.21   69.59
   4   6  -4  819.62   72.09
  -4   6   4  765.92   69.49
  -4   6   4  774.92   70.89
  -4   6   4  743.83   72.09
   4   6  -4  826.92   81.29
  -4   6   4  801.22   75.19
  -3  -6   4 3012.30  206.88
   3  -6  -4 3014.20  204.28
   3  -6  -4 2943.41  205.28
  -3  -6   4 3006.40  205.18
  -3  -6   4 2990.60  209.88
  -3   6   4 2821.92  200.18
   3   6  -4 3064.99  207.98
   3   6  -4 2973.30  210.28
  -3   6   4 2758.82  205.18
  -3   6   4 2919.81  205.88
  -3   6   4 3000.70  205.08
   3   6  -4 2731.53  204.88
   2  -6  -4  167.88   16.00
   2  -6  -4  169.08   31.30
   2  -6  -4  149.49   17.10
  -2  -6   4  184.08   31.90
  -2  -6   4  159.58   35.00
   2  -6  -4  197.38   30.30
  -2  -6   4  170.68   32.10
  -2   6   4  209.18   30.30
  -2   6   4  189.88   21.40
   2   6  -4  191.28   35.20
   2   6  -4  146.69   33.70
  -2   6   4  227.28   31.40
  -2   6   4  201.48   33.30
   1  -6  -4 3345.57  231.78
  -1  -6   4 3362.96  238.08
   1  -6  -4 3380.36  230.28
   1  -6  -4 3219.88  237.38
  -1  -6   4 3462.15  235.18
  -1  -6   4 3372.46  239.78
  -1   6   4 3415.76  239.08
   1   6  -4 3434.56  236.88
   1   6  -4 3577.04  240.68
  -1   6   4 3415.96  233.38
  -1   6   4 3588.24  233.08
   1   6  -4 3640.34  239.68
   0  -6  -4  540.45   52.49
   0  -6  -4  508.65   36.10
   0  -6   4  517.05   51.59
   0  -6   4  563.54   42.60
   0  -6  -4  556.54   41.50
   0   6  -4  435.56   53.09
   0   6  -4  350.96   43.10
   0   6   4  355.56   41.00
   0   6  -4  375.76   48.80
   0   6  -4  313.47   54.49
   0   6   4  346.67   37.10
   1  -6   4 1076.19   91.39
   1  -6   4 1085.69   88.99
  -1  -6  -4 1057.29   83.49
  -1  -6  -4 1050.99   92.19
  -1  -6  -4 1063.59   74.49
   1  -6   4 1165.38   78.99
  -1  -6  -4 1007.00   74.89
  -1   6  -4 1159.68   80.69
  -1   6  -4 1106.09   92.99
  -1   6  -4 1270.37   95.89
  -1   6  -4 1065.79   92.09
   1   6   4 1246.98   86.49
  -2  -6  -4 1844.62  136.89
  -2  -6  -4 1815.22  131.39
   2  -6   4 1792.92  137.29
  -2  -6  -4 1732.13  119.89
  -2  -6  -4 1922.91  127.49
  -2  -6  -4 1742.13  120.19
   2  -6   4 1678.63  133.99
   2  -6   4 1620.84  121.39
   2   6   4 1963.10  133.69
  -2   6  -4 1878.91  139.89
  -2   6  -4 1895.81  138.79
  -2   6  -4 1924.51  134.39
  -3  -6  -4   32.30   32.30
  -3  -6  -4   20.00   22.20
   3  -6   4   75.19   28.60
   3  -6   4   50.49   32.20
  -3  -6  -4   67.49   26.50
  -3   6  -4   37.00   34.00
   3   6   4   69.29   28.70
  -3   6  -4   66.09   35.30
  -3   6  -4   82.39   30.80
  -4  -6  -4  739.83   79.19
   4  -6   4  672.43  102.99
  -4  -6  -4  819.92   65.49
  -4  -6  -4  732.73   55.29
  -4  -6  -4  838.02   73.09
   4  -6   4  849.72   78.89
  -4  -6  -4  737.33   56.09
   4   6   4  689.93   54.89
  -4   6  -4  546.45   78.59
  -4   6  -4  600.34   71.39
   4   6   4  759.82   76.59
  -4   6  -4  669.73   75.89
  -5  -6  -4  432.16   47.10
   5  -6   4  440.06   70.29
  -5  -6  -4  469.95   48.00
  -5  -6  -4  644.74   65.89
   5  -6   4  526.05   73.09
  -5  -6  -4  494.45   58.99
  -5  -6  -4  487.45   72.19
   5   6   4  562.64   81.49
   5   6   4  550.04   48.30
  -5   6  -4  463.85   74.69
  -5   6  -4  533.55   76.29
  -5   6  -4  491.25   66.09
  -5   6  -4  477.85   74.49
  -6  -6  -4  263.37   50.49
  -6  -6  -4  256.87   36.60
   6  -6   4  229.38   54.09
  -6  -6  -4  179.18   52.69
  -6  -6  -4  222.98   37.80
   6   6   4  313.57   38.70
  -6   6  -4  233.38   58.39
  -6   6  -4  290.27   55.19
  -6   6  -4  283.07   63.19
  -6   6  -4  165.58   58.79
  -7  -6  -4  915.61   90.89
  -7  -6  -4  865.71   82.99
   7  -6   4 1248.18  108.99
  -7  -6  -4  895.11  103.09
[truncated: 584,034 more chars]
